# Supplementary material for: The LHX2-OTX2 transcriptional regulatory module controls retinal pigmented epithelium differentiation and underlies genetic risk for age-related macular degeneration
Source: PLoS Biol. 2023 Jan 17;21(1):e3001924. doi: 10.1371/journal.pbio.3001924 (PMC9844853; doi:10.1371/journal.pbio.3001924)
Supplement: S1 Table — (XLSX) [file pbio.3001924.s006.xlsx]

## Sheet: STRUNNIKOVA_ET_AL_RPE_SIGNATURE
Gene_Symbol	RANK IN GENE LIST	LogR_d14_vs_d5_RANK METRIC SCORE	RUNNING ES	CORE ENRICHMENT
BEST1	15	3.15	0.0247162	Yes
FRZB	21	2.87	0.047868	Yes
TTR	23	2.84	0.0710661	Yes
DUSP4	33	2.53	0.0911399	Yes
CRX	34	2.52	0.111789	Yes
SULF1	40	2.36	0.130762	Yes
CDH3	43	2.34	0.14979	Yes
CHRNA3	45	2.31	0.168645	Yes
SOSTDC1	61	2.14	0.185085	Yes
RPE65	78	2	0.200305	Yes
DCT	99	1.88	0.21425	Yes
TTLL4	104	1.85	0.229117	Yes
SLC6A20	107	1.84	0.244048	Yes
MYRIP	122	1.74	0.257283	Yes
SERPINF1	145	1.67	0.269361	Yes
PTGDS	146	1.67	0.283045	Yes
MFAP3L	203	1.48	0.291084	Yes
CSPG5	215	1.45	0.302163	Yes
PKNOX2	219	1.44	0.313743	Yes
MAB21L1	262	1.35	0.321739	Yes
VEGFA	273	1.33	0.331907	Yes
SFRP5	294	1.29	0.341017	Yes
FGFR2	297	1.28	0.35136	Yes
CDO1	348	1.2	0.357542	Yes
SIX3	389	1.15	0.364045	Yes
LSR	406	1.14	0.372218	Yes
GEM	421	1.12	0.380374	Yes
GRAMD3	489	1.05	0.384086	Yes
TYRP1	510	1.04	0.391148	Yes
SLC6A15	547	1	0.396714	Yes
PMEL	556	1	0.404324	Yes
NEDD4L	598	0.97	0.409279	Yes
RAB38	652	0.93	0.41303	Yes
PTPRG	746	0.87	0.41337	Yes
TIMP3	757	0.86	0.419687	Yes
SLC16A1	862	0.81	0.418731	Yes
SIL1	864	0.81	0.425295	Yes
GJA1	877	0.81	0.431057	Yes
COL8A2	894	0.8	0.436444	Yes
ADCY9	899	0.8	0.442707	Yes
GAS1	963	0.77	0.444417	Yes
SLC4A2	999	0.76	0.44809	Yes
RRAGD	1012	0.76	0.453441	Yes
EFEMP1	1095	0.72	0.453354	Yes
CLCN4	1125	0.72	0.457137	Yes
PDPN	1153	0.71	0.460984	Yes
FOXD1	1179	0.7	0.464894	Yes
DHPS	1192	0.69	0.469672	Yes
APLP1	1218	0.69	0.473501	Yes
WWTR1	1380	0.65	0.467074	No
TRPM1	1473	0.63	0.46552	No
RBP1	1528	0.62	0.466658	No
GPR143	1761	0.58	0.454473	No
KLHL21	2141	0.52	0.431066	No
BMP4	2149	0.52	0.434816	No
GPM6B	2179	0.52	0.43696	No
PITPNA	2197	0.51	0.439898	No
CDH1	2552	0.47	0.417906	No
NAV3	2694	0.45	0.411299	No
LOXL1	3112	0.41	0.384217	No
PCYOX1	3172	0.41	0.383269	No
ASAH1	3243	0.4	0.381436	No
MED8	3577	0.37	0.360158	No
TFPI2	3667	0.36	0.356611	No
RHOBTB3	3854	0.35	0.3459	No
PRNP	4026	0.33	0.33612	No
ARMC9	4167	0.32	0.328522	No
SDC2	4391	0.31	0.314782	No
PLAG1	4709	0.28	0.293935	No
RDH11	5011	0.26	0.274091	No
NUDT4	5075	0.25	0.27154	No
KLHL24	5105	0.25	0.271472	No
SLC16A4	5409	0.22	0.251154	No
SGK3	6246	0.15	0.191353	No
CTBP2	6301	0.15	0.18864	No
SLC24A1	6306	0.15	0.189577	No
LAPTM4B	6307	0.15	0.190806	No
PLK1S1	6353	0.15	0.18875	No
FADS1	6406	0.14	0.186101	No
GOLPH3L	6642	0.12	0.169928	No
COX15	6836	0.1	0.156658	No
ALDH1A3	6913	0.09	0.151847	No
EFHC1	7413	0.04	0.115746	No
LIMCH1	7649	0.01	0.0986725	No
DIXDC1	7699	0	0.0950953	No
DAP3	8083	-0.02	0.0672989	No
AKIRIN1	8084	-0.02	0.0674628	No
LHX2	8137	-0.03	0.0639124	No
GPNMB	8201	-0.04	0.059641	No
LAMP2	8279	-0.05	0.0544294	No
DZIP1	8560	-0.08	0.034644	No
SORBS2	8617	-0.09	0.0312933	No
BHLHE41	8652	-0.1	0.0296306	No
DEGS1	9009	-0.14	0.00478856	No
MET	9036	-0.14	0.00403764	No
OSTM1	9186	-0.17	-0.00544688	No
UBL3	9529	-0.22	-0.0286113	No
ENPP2	9626	-0.24	-0.0336531	No
CYP20A1	9747	-0.26	-0.0402831	No
WASL	9821	-0.27	-0.0433999	No
GULP1	9889	-0.28	-0.0459968	No
SCAMP1	9976	-0.29	-0.0498988	No
SLC39A6	10005	-0.3	-0.0494847	No
AHR	10021	-0.3	-0.0481215	No
IGF2BP2	10154	-0.32	-0.0551359	No
USP34	10511	-0.39	-0.0779294	No
EID1	10619	-0.41	-0.0823812	No
PHACTR2	10678	-0.42	-0.0831739	No
ANKRD12	10931	-0.48	-0.0976376	No
BDH2	10972	-0.49	-0.0965427	No
DMXL1	11143	-0.53	-0.10461	No
ITGAV	11146	-0.53	-0.100414	No
CALU	11154	-0.53	-0.0965818	No
PDZD8	11330	-0.57	-0.104687	No
SMAD6	11400	-0.59	-0.10489	No
MPDZ	11403	-0.59	-0.100201	No
DCUN1D4	11528	-0.61	-0.104255	No
PSME4	11631	-0.64	-0.106457	No
LGALS8	11673	-0.65	-0.104124	No
ARL6IP1	11815	-0.68	-0.108846	No
RNF13	11821	-0.69	-0.103557	No
NRIP1	11859	-0.7	-0.100522	No
PLOD2	11930	-0.72	-0.0997328	No
SPAST	12190	-0.79	-0.112167	No
HSPA13	12193	-0.79	-0.10584	No
TAX1BP1	12272	-0.82	-0.104815	No
RBM34	12488	-0.9	-0.113136	No
LIN7C	12491	-0.9	-0.105908	No
ATF1	12553	-0.93	-0.10274	No
SEMA3C	12775	-1.02	-0.110516	No
STAM2	12792	-1.02	-0.103326	No
IFT74	12799	-1.03	-0.0953246	No
HSP90B1	12845	-1.05	-0.090006	No
MPHOSPH9	12849	-1.05	-0.0816213	No
CRIM1	13017	-1.15	-0.0843897	No
WWC2	13122	-1.21	-0.0820673	No
MANEA	13141	-1.23	-0.0733027	No
PRRC2C	13155	-1.24	-0.0640911	No
DNAJB14	13250	-1.3	-0.0603012	No
MBNL2	13252	-1.31	-0.04964	No
BCLAF1	13360	-1.4	-0.0459797	No
PLCB4	13492	-1.55	-0.0428424	No
ADAM9	13501	-1.57	-0.0305618	No
PAK1IP1	13667	-1.9	-0.0270387	No
SMC3	13759	-2.33	-0.0145899	No
NDC80	13790	-2.52	0.00386893	No
