# Supplementary material for: The LHX2-OTX2 transcriptional regulatory module controls retinal pigmented epithelium differentiation and underlies genetic risk for age-related macular degeneration
Source: PLoS Biol. 2023 Jan 17;21(1):e3001924. doi: 10.1371/journal.pbio.3001924 (PMC9844853; doi:10.1371/journal.pbio.3001924)
Supplement: S2 Table — The table includes fold change, the statistical analysis, and the LHX2 ChIP-seq peaks associated with the indicated genes. S2B - OTX2_28_target_set_Fig 3A: presents the statistical analysis and fold change following LHX2-KD of the genes shown to be down-regulated following Otx2 inactivation in the mouse RPE (based on [14]). S2C - TRPM1 exp—Fig 6F: the expression of TRPM1 in hES-RPE, based on DESeq2, following lentiviral transduction of LHX2- shRNA or non-silencing-shRNA control conducted in 2 biological repeats and normalized to 1. (XLSX) [file pbio.3001924.s007.xlsx]

## Sheet: lhx2_kd_hrpe_rnaseq_cnts_qnorm_
Gene names		Raw counts				Normalized counts following batch effect correction					DESeq2 results - KD vs. ns
ensid	sym	KD_1	KD_2	ns_1	ns_2	KD_1_woBatchVar	KD_2_woBatchVar	ns_1_woBatchVar	ns_2_woBatchVar	logR	pvalue	padj	logR_deseq	direction_deseq	LHX2.peak	OTX2.peak2
ENSG00000196569	LAMA2	1238	173	2043	624	9.30505	9.38978	10.0045	9.91975	-0.614703	2.80277e-08	7.78682e-06	-1.28295	down_KD_vs_ns	Lhx2_d14_peak_1016	Otx2_d14_peak_5183
ENSG00000117020	AKT3	1339	705	1438	1973	10.1819	10.0682	10.4856	10.5994	-0.417426	0.000431852	0.0249732	-0.795199	down_KD_vs_ns	Lhx2_d14_peak_102	Otx2_d14_peak_547
ENSG00000146411	SLC2A12	872	63	1499	269	8.55177	8.69032	9.27713	9.13858	-0.586807	1.27641e-07	2.71876e-05	-1.41558	down_KD_vs_ns	Lhx2_d14_peak_1026	Otx2_d14_peak_5199
ENSG00000162849	KIF26B	167	24	253	150	6.88589	6.88246	7.25551	7.25894	-0.373045	0.000960417	0.0477593	-1.57777	down_KD_vs_ns	Lhx2_d14_peak_103	Otx2_d14_peak_551
ENSG00000146555	SDK1	334	31	421	393	7.80285	7.57016	8.15058	8.38327	-0.580421	4.67046e-05	0.00417402	-1.92936	down_KD_vs_ns	Lhx2_d14_peak_1050	Otx2_d14_peak_5323
ENSG00000105855	ITGB8	1252	373	2694	1416	9.80096	9.91539	10.7098	10.5954	-0.794396	5.75301e-13	4.08463e-10	-1.51881	down_KD_vs_ns	Lhx2_d14_peak_1062	Otx2_d14_peak_5359
ENSG00000184903	IMMP2L	222	40	438	254	7.40804	7.44073	8.00636	7.97367	-0.565633	3.03416e-06	0.000426116	-1.79731	down_KD_vs_ns	Lhx2_d14_peak_1095	Otx2_d14_peak_5551
ENSG00000129422	MTUS1	380	124	506	519	8.26034	8.16562	8.65118	8.74591	-0.485562	0.000186521	0.0126795	-1.23252	down_KD_vs_ns	Lhx2_d14_peak_1117	Otx2_d14_peak_5680
ENSG00000198846	TOX	298	567	418	1446	9.01381	8.96823	9.39557	9.44115	-0.427339	0.000296412	0.0184787	-0.921289	down_KD_vs_ns	Lhx2_d14_peak_1138	Otx2_d14_peak_5784
ENSG00000121039	RDH10	958	509	1526	1501	9.73111	9.7631	10.3384	10.3064	-0.575271	4.03728e-07	7.47774e-05	-1.11858	down_KD_vs_ns	Lhx2_d14_peak_1141	Otx2_d14_peak_5810
ENSG00000136960	ENPP2	8796	1607	16741	3546	12.0462	12.3343	12.9492	12.6611	-0.614888	4.6497e-07	8.48902e-05	-1.0408	down_KD_vs_ns	Lhx2_d14_peak_1166	Otx2_d14_peak_5920
ENSG00000168672	FAM84B	7220	4486	10505	12127	12.6853	12.7013	13.2778	13.2618	-0.576436	9.11789e-09	2.91317e-06	-0.990416	down_KD_vs_ns	Lhx2_d14_peak_1173	Otx2_d14_peak_5954
ENSG00000083067	TRPM3	805	288	3988	2241	9.59024	9.79228	11.1846	10.9826	-1.39232	5.23114e-37	1.11423e-33	-2.64069	down_KD_vs_ns	Lhx2_d14_peak_1194	Otx2_d14_peak_6100
ENSG00000165092	ALDH1A1	289	110	416	400	7.93964	7.90939	8.35038	8.38064	-0.440995	0.000421537	0.0245993	-1.19109	down_KD_vs_ns	Lhx2_d14_peak_1198	Otx2_d14_peak_6113
ENSG00000101871	MID1	3350	1256	3523	3264	11.2265	11.1399	11.5403	11.6269	-0.400422	0.000308998	0.0190773	-0.726466	down_KD_vs_ns	Lhx2_d14_peak_1232	Otx2_d14_peak_6276
ENSG00000130234	ACE2	26	9	391	134	6.09141	6.46871	7.34462	6.96732	-0.875909	3.25152e-14	2.77029e-11	-3.98076	down_KD_vs_ns	Lhx2_d14_peak_1235	Otx2_d14_peak_6297
ENSG00000198947	DMD	1877	1481	1925	4533	10.9954	10.7989	11.2629	11.4594	-0.463981	0.0001736	0.0119379	-0.828261	down_KD_vs_ns	Lhx2_d14_peak_1252	Otx2_d14_peak_6350
ENSG00000157600	TMEM164	6651	1836	12020	5326	12.0144	12.1486	12.838	12.7038	-0.689386	2.4353e-11	1.2968e-08	-1.19861	down_KD_vs_ns	Lhx2_d14_peak_1269	Otx2_d14_peak_6416
ENSG00000151150	ANK3	1011	207	1628	872	9.31049	9.29939	9.95754	9.96864	-0.658157	1.88431e-08	5.47308e-06	-1.37464	down_KD_vs_ns	Lhx2_d14_peak_130	Otx2_d14_peak_694
ENSG00000138193	PLCE1	2004	483	2144	2101	10.3885	10.1441	10.7104	10.9548	-0.566289	2.92546e-05	0.00282709	-1.10535	down_KD_vs_ns	Lhx2_d14_peak_153	Otx2_d14_peak_798
ENSG00000188613	NANOS1	1591	204	1705	904	9.67638	9.49614	10.0032	10.1834	-0.507035	7.98267e-05	0.00644487	-1.10895	down_KD_vs_ns	Lhx2_d14_peak_166	Otx2_d14_peak_869
ENSG00000166689	PLEKHA7	669	188	764	629	8.8496	8.75944	9.17762	9.26778	-0.418177	0.00089135	0.0448482	-0.961482	down_KD_vs_ns	Lhx2_d14_peak_185	Otx2_d14_peak_950
ENSG00000137474	MYO7A	570	61	827	273	8.20086	8.22913	8.72237	8.6941	-0.493239	2.70369e-05	0.00265794	-1.32121	down_KD_vs_ns	Lhx2_d14_peak_198	Otx2_d14_peak_1055
ENSG00000142611	PRDM16	1148	272	1351	1616	9.71263	9.41572	10.0932	10.3901	-0.677505	4.9172e-06	0.000628418	-1.39511	down_KD_vs_ns	Lhx2_d14_peak_2	Otx2_d14_peak_6
ENSG00000134532	SOX5	92	8	151	109	6.20853	6.18551	6.51719	6.54021	-0.33168	0.00100849	0.0493167	-2.11338	down_KD_vs_ns	Lhx2_d14_peak_241	Otx2_d14_peak_1258
ENSG00000184613	NELL2	2752	1038	4998	3019	10.9701	11.087	11.7619	11.645	-0.674968	3.26014e-10	1.22543e-07	-1.20432	down_KD_vs_ns	Lhx2_d14_peak_256	Otx2_d14_peak_1312
ENSG00000111110	PPM1H	1000	310	1069	1576	9.636	9.33711	9.92975	10.2286	-0.592642	5.94745e-05	0.00503367	-1.21659	down_KD_vs_ns	Lhx2_d14_peak_261	Otx2_d14_peak_1353
ENSG00000067798	NAV3	623	242	1014	818	8.97356	8.99313	9.56929	9.54973	-0.576167	1.13854e-06	0.000181882	-1.23088	down_KD_vs_ns	Lhx2_d14_peak_271	Otx2_d14_peak_1398
ENSG00000172915	NBEA	1239	443	1327	1729	9.93084	9.71312	10.2336	10.4513	-0.520489	9.76949e-05	0.00744945	-1.0299	down_KD_vs_ns	Lhx2_d14_peak_299	Otx2_d14_peak_1556
ENSG00000183722	LHFP	1332	474	1892	1069	9.82153	9.92934	10.3699	10.2621	-0.440529	0.000135095	0.00964534	-0.84466	down_KD_vs_ns	Lhx2_d14_peak_306	Otx2_d14_peak_1573
ENSG00000116745	RPE65	15	4	163	33	5.20041	5.48505	5.90194	5.6173	-0.41689	1.86685e-05	0.00198819	-3.37246	down_KD_vs_ns	Lhx2_d14_peak_32	Otx2_d14_peak_175
ENSG00000165300	SLITRK5	599	211	762	622	8.79787	8.77572	9.19831	9.22046	-0.422585	0.000471272	0.0267682	-0.952486	down_KD_vs_ns	Lhx2_d14_peak_324	Otx2_d14_peak_1685
ENSG00000151320	AKAP6	230	10	540	132	7.09088	7.24863	7.85843	7.70068	-0.609803	2.60463e-07	4.96824e-05	-2.31207	down_KD_vs_ns	Lhx2_d14_peak_340	Otx2_d14_peak_1768
ENSG00000125378	BMP4	2052	1724	3006	4285	11.0742	11.1135	11.6364	11.5971	-0.522973	9.82102e-07	0.00016735	-0.934708	down_KD_vs_ns	Lhx2_d14_peak_352	Otx2_d14_peak_1816
ENSG00000165588	OTX2	1787	1423	2666	2779	10.7442	10.8945	11.3235	11.1732	-0.428945	0.00028229	0.0178597	-0.774306	down_KD_vs_ns	Lhx2_d14_peak_355	Otx2_d14_peak_1836
ENSG00000134160	TRPM1	27	6	548	71	5.857	6.50517	7.49194	6.84377	-0.986771	9.38027e-14	7.49249e-11	-4.18977	down_KD_vs_ns	Lhx2_d14_peak_379	Otx2_d14_peak_1989
ENSG00000156218	ADAMTSL3	1074	158	1321	634	9.17831	9.09857	9.6054	9.68514	-0.50683	2.94212e-05	0.00282709	-1.13722	down_KD_vs_ns	Lhx2_d14_peak_407	Otx2_d14_peak_2139
ENSG00000140526	ABHD2	4821	1864	6505	4200	11.7055	11.7863	12.2464	12.1656	-0.460142	1.03195e-05	0.00125604	-0.805202	down_KD_vs_ns	Lhx2_d14_peak_409	Otx2_d14_peak_2147
ENSG00000005513	SOX8	984	454	2113	3438	10.0471	9.83121	10.897	11.1128	-1.0658	5.01298e-16	4.92815e-13	-2.01047	down_KD_vs_ns	Lhx2_d14_peak_418	Otx2_d14_peak_2183
ENSG00000039068	CDH1	45	21	141	141	6.10217	6.14045	6.54558	6.50729	-0.405125	0.000108416	0.008009	-2.19623	down_KD_vs_ns	Lhx2_d14_peak_452	na
ENSG00000171724	VAT1L	3071	1002	4255	3388	11.094	11.0343	11.6488	11.7084	-0.614479	1.83379e-08	5.4502e-06	-1.11474	down_KD_vs_ns	Lhx2_d14_peak_454	Otx2_d14_peak_2301
ENSG00000178573	MAF	761	365	859	1128	9.35486	9.24023	9.67454	9.78917	-0.434306	0.000475272	0.026876	-0.901431	down_KD_vs_ns	Lhx2_d14_peak_455	Otx2_d14_peak_2309
ENSG00000153944	MSI2	2547	650	2493	2534	10.7283	10.4755	10.9787	11.2316	-0.503283	0.000173743	0.0119379	-0.963785	down_KD_vs_ns	Lhx2_d14_peak_473	Otx2_d14_peak_2422
ENSG00000071991	CDH19	12	5	154	33	5.15018	5.4299	5.83375	5.55402	-0.403841	4.43291e-05	0.00398962	-3.326	down_KD_vs_ns	Lhx2_d14_peak_507	Otx2_d14_peak_2619
ENSG00000150938	CRIM1	11163	8370	14036	17675	13.3625	13.4132	13.8284	13.7776	-0.415161	3.93118e-05	0.00361442	-0.706971	down_KD_vs_ns	Lhx2_d14_peak_536	Otx2_d14_peak_2811
ENSG00000150551	LYPD1	87	68	340	281	7.05116	7.21868	7.84134	7.67382	-0.622661	1.1534e-06	0.000181982	-2.01442	down_KD_vs_ns	Lhx2_d14_peak_565	Otx2_d14_peak_2990
ENSG00000152127	MGAT5	1243	559	1377	1454	9.93752	9.875	10.2669	10.3295	-0.391948	0.000737934	0.038493	-0.764429	down_KD_vs_ns	Lhx2_d14_peak_567	Otx2_d14_peak_3005
ENSG00000187123	LYPD6	459	426	673	1256	9.11119	9.07176	9.57671	9.61615	-0.504958	2.37213e-05	0.00242527	-1.05876	down_KD_vs_ns	Lhx2_d14_peak_573	Otx2_d14_peak_3028
ENSG00000115183	TANC1	2442	1066	2388	2919	10.9019	10.7587	11.1456	11.2887	-0.386867	0.00101103	0.0493167	-0.711618	down_KD_vs_ns	Lhx2_d14_peak_580	Otx2_d14_peak_3056
ENSG00000169507	SLC38A11	35	1	344	34	5.62454	6.11338	6.78551	6.29668	-0.672135	1.1821e-09	4.08305e-07	-3.92421	down_KD_vs_ns	Lhx2_d14_peak_587	Otx2_d14_peak_3080
ENSG00000144366	GULP1	666	200	1017	780	8.9505	8.91754	9.50625	9.53921	-0.588705	1.08972e-06	0.000180866	-1.28345	down_KD_vs_ns	Lhx2_d14_peak_608	Otx2_d14_peak_3141
ENSG00000162836	ACP6	1129	363	1377	1115	9.63614	9.57471	10.0453	10.1068	-0.470624	6.23989e-05	0.0051783	-0.951373	down_KD_vs_ns	Lhx2_d14_peak_61	Otx2_d14_peak_307
ENSG00000178568	ERBB4	308	95	591	757	8.23097	8.07103	8.86043	9.02037	-0.7894	9.46392e-09	2.94997e-06	-1.9529	down_KD_vs_ns	Lhx2_d14_peak_630	Otx2_d14_peak_3214
ENSG00000135929	CYP27A1	1374	634	2775	1130	9.94804	10.2858	10.8037	10.4659	-0.517892	0.000445585	0.0255637	-0.931984	down_KD_vs_ns	Lhx2_d14_peak_633	Otx2_d14_peak_3234
ENSG00000169031	COL4A3	341	156	750	482	8.24584	8.40142	8.9958	8.84022	-0.594377	2.74717e-06	0.000398965	-1.39017	down_KD_vs_ns	Lhx2_d14_peak_635	Otx2_d14_peak_3254
ENSG00000168958	MFF	3120	2002	3416	5219	11.5047	11.411	11.8405	11.9342	-0.429462	8.57586e-05	0.00672389	-0.758905	down_KD_vs_ns	Lhx2_d14_peak_637	Otx2_d14_peak_3259
ENSG00000154736	ADAMTS5	49	101	123	408	6.98308	6.90269	7.36055	7.44094	-0.45786	0.000105442	0.00788042	-1.66844	down_KD_vs_ns	Lhx2_d14_peak_669	Otx2_d14_peak_3422
ENSG00000100154	TTC28	1201	192	1130	1009	9.47946	9.17838	9.6839	9.98498	-0.505521	0.000491709	0.027683	-1.1391	down_KD_vs_ns	Lhx2_d14_peak_686	Otx2_d14_peak_3493
ENSG00000187672	ERC2	195	85	351	297	7.5119	7.55937	8.00806	7.96058	-0.448684	0.000270328	0.017188	-1.32839	down_KD_vs_ns	Lhx2_d14_peak_724	Otx2_d14_peak_3708
ENSG00000187098	MITF	1124	895	1481	1994	10.1404	10.1816	10.5945	10.5533	-0.412844	0.000253999	0.0163121	-0.779407	down_KD_vs_ns	Lhx2_d14_peak_732	Otx2_d14_peak_3759
ENSG00000144810	COL8A1	13168	7148	20544	12104	13.273	13.5268	13.9502	13.6964	-0.423364	0.000837278	0.0428017	-0.703761	down_KD_vs_ns	Lhx2_d14_peak_747	Otx2_d14_peak_3810
ENSG00000065534	MYLK	9936	3068	11412	10691	12.7578	12.5929	13.1621	13.327	-0.569241	1.01161e-06	0.00017011	-1.00199	down_KD_vs_ns	Lhx2_d14_peak_756	Otx2_d14_peak_3865
ENSG00000116679	IVNS1ABP	921	740	1380	2172	9.97287	9.95284	10.5147	10.5347	-0.561863	6.03079e-07	0.000107046	-1.07095	down_KD_vs_ns	Lhx2_d14_peak_76	Otx2_d14_peak_400
ENSG00000158258	CLSTN2	4366	1708	6549	6384	11.7568	11.6765	12.3815	12.4618	-0.704987	7.8902e-11	3.73469e-08	-1.24507	down_KD_vs_ns	Lhx2_d14_peak_762	Otx2_d14_peak_3899
ENSG00000068078	FGFR3	210	116	406	348	7.7107	7.80162	8.26636	8.17545	-0.464741	0.000227933	0.0151718	-1.27319	down_KD_vs_ns	Lhx2_d14_peak_788	na
ENSG00000169851	PCDH7	5670	3785	7761	10149	12.3907	12.3794	12.9243	12.9356	-0.544808	7.41907e-08	1.69314e-05	-0.940446	down_KD_vs_ns	Lhx2_d14_peak_801	Otx2_d14_peak_4099
ENSG00000064042	LIMCH1	4448	2125	5144	6516	11.8607	11.7339	12.2536	12.3805	-0.519782	3.59912e-06	0.000484176	-0.915002	down_KD_vs_ns	Lhx2_d14_peak_803	Otx2_d14_peak_4119
ENSG00000169116	PARM1	733	178	1678	397	8.75677	9.09756	9.6938	9.35301	-0.596235	2.62109e-05	0.00259671	-1.19747	down_KD_vs_ns	Lhx2_d14_peak_817	Otx2_d14_peak_4201
ENSG00000138640	FAM13A	727	202	1131	556	8.89466	8.99119	9.48077	9.38424	-0.489581	3.45454e-05	0.00327029	-1.05332	down_KD_vs_ns	Lhx2_d14_peak_826	Otx2_d14_peak_4251
ENSG00000154556	SORBS2	1718	625	3257	3103	10.4855	10.4101	11.2844	11.3598	-0.874328	1.83611e-14	1.67611e-11	-1.61697	down_KD_vs_ns	Lhx2_d14_peak_878	Otx2_d14_peak_4479
ENSG00000184347	SLIT3	4230	1228	3794	4382	11.5111	11.2349	11.6908	11.9669	-0.455833	0.000666313	0.0360825	-0.839258	down_KD_vs_ns	Lhx2_d14_peak_961	Otx2_d14_peak_4895
ENSG00000167332	OR51E2	38	8	213	35	5.60384	5.91829	6.34502	6.03057	-0.42673	0.000235933	0.0154627	-2.41025	down_KD_vs_ns	na	Otx2_d14_peak_904
ENSG00000120057	SFRP5	401	84	2810	2030	8.82494	8.85651	10.6254	10.5938	-1.76889	6.7028e-46	1.71323e-42	-3.6737	down_KD_vs_ns	na	Otx2_d14_peak_808
ENSG00000120594	PLXDC2	936	295	1202	867	9.34456	9.32601	9.78675	9.8053	-0.46074	8.01826e-05	0.00644487	-0.957363	down_KD_vs_ns	na	Otx2_d14_peak_609
ENSG00000107242	PIP5K1B	291	216	759	1070	8.5646	8.56446	9.39857	9.3987	-0.834105	3.48774e-12	2.22866e-09	-1.8483	down_KD_vs_ns	na	Otx2_d14_peak_6083
ENSG00000153707	PTPRD	435	103	632	488	8.29793	8.22767	8.7727	8.84296	-0.54503	1.70586e-05	0.00184505	-1.37874	down_KD_vs_ns	na	Otx2_d14_peak_6022
ENSG00000170873	MTSS1	795	156	1085	439	8.81406	8.87426	9.30667	9.24647	-0.432409	0.000193774	0.0130339	-0.969959	down_KD_vs_ns	na	Otx2_d14_peak_5936
ENSG00000187955	COL14A1	87	12	219	142	6.41866	6.46463	6.9447	6.89873	-0.480074	1.24099e-05	0.00142969	-2.3737	down_KD_vs_ns	na	Otx2_d14_peak_5922
ENSG00000121005	CRISPLD1	514	240	1023	836	8.84991	8.92506	9.58066	9.50551	-0.655596	3.82911e-08	9.7872e-06	-1.40029	down_KD_vs_ns	na	Otx2_d14_peak_5819
ENSG00000137573	SULF1	377	67	1505	279	7.93613	8.37121	9.28195	8.84688	-0.910744	7.59915e-12	4.62463e-09	-2.06774	down_KD_vs_ns	na	Otx2_d14_peak_5808
ENSG00000123243	ITIH5	1690	592	2734	3061	10.457	10.2968	11.1169	11.2771	-0.820097	1.98579e-10	8.45948e-08	-1.53113	down_KD_vs_ns	na	Otx2_d14_peak_580
ENSG00000003989	SLC7A2	1001	484	1638	959	9.57903	9.77713	10.2225	10.0244	-0.445329	0.000531151	0.0297724	-0.85514	down_KD_vs_ns	na	Otx2_d14_peak_5679
ENSG00000106538	RARRES2	3656	1440	7275	4113	11.3929	11.5568	12.2754	12.1115	-0.718603	6.58539e-11	3.23697e-08	-1.25739	down_KD_vs_ns	na	Otx2_d14_peak_5644
ENSG00000106278	PTPRZ1	77	17	399	107	6.41858	6.75214	7.41806	7.08451	-0.665926	3.49549e-08	9.30675e-06	-2.55762	down_KD_vs_ns	na	Otx2_d14_peak_5569
ENSG00000189056	RELN	1289	207	2053	662	9.39994	9.49374	10.0674	9.97362	-0.573677	2.13527e-07	4.13466e-05	-1.17451	down_KD_vs_ns	na	Otx2_d14_peak_5522
ENSG00000257923	CUX1	1931	740	1952	2807	10.5993	10.3496	10.866	11.1157	-0.516362	0.000124159	0.0090156	-0.969375	down_KD_vs_ns	na	Otx2_d14_peak_5518
ENSG00000157240	FZD1	906	763	1375	2031	9.94548	9.96786	10.4963	10.4739	-0.528408	2.95973e-06	0.000420282	-1.00967	down_KD_vs_ns	na	Otx2_d14_peak_5498
ENSG00000180287	PLD5	220	38	397	238	7.35808	7.3703	7.89101	7.87879	-0.520712	1.66273e-05	0.00181622	-1.71963	down_KD_vs_ns	na	Otx2_d14_peak_543
ENSG00000004846	ABCB5	50	20	622	121	6.3531	6.9274	7.89539	7.32108	-0.967989	6.45228e-11	3.23697e-08	-3.20518	down_KD_vs_ns	na	Otx2_d14_peak_5361
ENSG00000164694	FNDC1	1574	799	3393	1509	10.2218	10.5659	11.1387	10.7945	-0.572779	9.01427e-05	0.00698197	-1.0194	down_KD_vs_ns	na	Otx2_d14_peak_5295
ENSG00000168243	GNG4	202	86	367	317	7.56586	7.60427	8.0741	8.03569	-0.469832	0.000130586	0.00940832	-1.37275	down_KD_vs_ns	na	Otx2_d14_peak_529
ENSG00000152818	UTRN	2139	851	2041	2768	10.7138	10.4975	10.935	11.1514	-0.43753	0.000670443	0.036153	-0.817321	down_KD_vs_ns	na	Otx2_d14_peak_5239
ENSG00000111907	TPD52L1	1954	1229	2846	2449	10.7091	10.851	11.28	11.138	-0.428918	0.000235205	0.0154627	-0.772126	down_KD_vs_ns	na	Otx2_d14_peak_5171
ENSG00000079841	RIMS1	115	41	163	333	7.01743	6.82237	7.29196	7.48702	-0.469583	0.000426469	0.024774	-1.7455	down_KD_vs_ns	na	Otx2_d14_peak_5078
ENSG00000181577	C6orf223	60	24	347	104	6.32987	6.67175	7.28503	6.94314	-0.613279	2.72933e-06	0.000398965	-2.37138	down_KD_vs_ns	na	Otx2_d14_peak_5024
ENSG00000153162	BMP6	1088	406	1336	1207	9.67124	9.61481	10.0813	10.1378	-0.46652	7.24896e-05	0.00590075	-0.933851	down_KD_vs_ns	na	Otx2_d14_peak_4933
ENSG00000145824	CXCL14	2132	371	10737	3103	10.4741	10.7559	12.2285	11.9467	-1.4726	1.02989e-47	3.29049e-44	-2.70413	down_KD_vs_ns	na	Otx2_d14_peak_4801
ENSG00000080709	KCNN2	146	49	250	333	7.23879	7.13399	7.65261	7.75741	-0.518628	4.73699e-05	0.00420408	-1.75493	down_KD_vs_ns	na	Otx2_d14_peak_4716
ENSG00000150625	GPM6A	306	71	616	402	7.91366	7.93253	8.58611	8.56724	-0.65358	1.12506e-07	2.43699e-05	-1.74201	down_KD_vs_ns	na	Otx2_d14_peak_4455
ENSG00000189337	KAZN	771	335	784	1269	9.38352	9.15924	9.62528	9.84957	-0.466046	0.000697666	0.0368437	-0.97171	down_KD_vs_ns	na	Otx2_d14_peak_42
ENSG00000173706	HEG1	5748	2179	6078	4681	11.9385	11.9279	12.2655	12.2761	-0.337618	0.000971717	0.0481339	-0.594091	down_KD_vs_ns	na	Otx2_d14_peak_3868
ENSG00000091986	CCDC80	3270	1249	5095	4343	11.2979	11.2692	11.9526	11.9813	-0.683394	1.03913e-10	4.74288e-08	-1.22045	down_KD_vs_ns	na	Otx2_d14_peak_3843
ENSG00000144724	PTPRG	1003	225	1269	915	9.34334	9.2316	9.78148	9.89322	-0.549883	1.05467e-05	0.00127157	-1.17375	down_KD_vs_ns	na	Otx2_d14_peak_3732
ENSG00000163817	SLC6A20	482	147	3335	1997	9.04159	9.21194	10.8612	10.6908	-1.64921	2.0725e-52	1.32432e-48	-3.27815	down_KD_vs_ns	na	Otx2_d14_peak_3676
ENSG00000170011	MYRIP	374	24	689	132	7.52512	7.68519	8.1987	8.03864	-0.513512	6.26126e-06	0.000784499	-1.61647	down_KD_vs_ns	na	Otx2_d14_peak_3655
ENSG00000100234	TIMP3	11639	4673	26392	12190	13.0227	13.2861	14.048	13.7847	-0.761938	2.88265e-10	1.11637e-07	-1.28551	down_KD_vs_ns	na	Otx2_d14_peak_3505
ENSG00000143153	ATP1B1	4108	2292	4952	5181	11.7395	11.7532	12.1673	12.1536	-0.414098	6.07964e-05	0.00511169	-0.725649	down_KD_vs_ns	na	Otx2_d14_peak_350
ENSG00000019186	CYP24A1	911	145	1727	1717	9.41927	9.1371	10.191	10.4732	-1.05393	7.26249e-10	2.57818e-07	-2.22788	down_KD_vs_ns	na	Otx2_d14_peak_3375
ENSG00000149596	JPH2	167	396	271	1246	8.50879	8.40223	8.91128	9.01784	-0.509047	2.5524e-05	0.00254841	-1.17951	down_KD_vs_ns	na	Otx2_d14_peak_3341
ENSG00000125848	FLRT3	443	285	514	944	8.83332	8.69544	9.13498	9.27286	-0.43954	0.00069458	0.0368329	-0.973029	down_KD_vs_ns	na	Otx2_d14_peak_3311
ENSG00000136541	ERMN	93	15	225	109	6.37708	6.47754	6.89952	6.79906	-0.421984	9.45685e-05	0.00728064	-2.03344	down_KD_vs_ns	na	Otx2_d14_peak_3045
ENSG00000060718	COL11A1	3540	3245	4529	8347	11.9378	11.9005	12.3957	12.4329	-0.495134	1.54887e-06	0.000241397	-0.861839	down_KD_vs_ns	na	Otx2_d14_peak_270
ENSG00000053747	LAMA3	4093	830	4834	2643	11.1714	11.089	11.6029	11.6852	-0.513848	3.34012e-06	0.000458998	-0.954473	down_KD_vs_ns	na	Otx2_d14_peak_2535
ENSG00000173482	PTPRM	1662	755	1863	2190	10.3981	10.2932	10.746	10.8509	-0.452783	0.000100516	0.00755646	-0.851498	down_KD_vs_ns	na	Otx2_d14_peak_2519
ENSG00000070731	ST6GALNAC2	780	86	2141	149	8.35203	8.89386	9.51573	8.97391	-0.621874	0.000355077	0.0214051	-1.18855	down_KD_vs_ns	na	Otx2_d14_peak_2485
ENSG00000183691	NOG	297	151	548	436	8.09587	8.19411	8.6835	8.58526	-0.489394	9.83597e-05	0.00744945	-1.21198	down_KD_vs_ns	na	Otx2_d14_peak_2421
ENSG00000006042	TMEM98	4795	2561	6666	7065	11.9986	11.9934	12.5515	12.5567	-0.55812	4.69695e-08	1.1489e-05	-0.972069	down_KD_vs_ns	na	Otx2_d14_peak_2389
ENSG00000086696	HSD17B2	492	66	4345	1850	8.87099	9.06486	10.9662	10.7723	-1.90129	1.37925e-58	1.76268e-54	-3.93689	down_KD_vs_ns	na	Otx2_d14_peak_2319
ENSG00000103056	SMPD3	619	612	994	2378	9.68804	9.56329	10.2458	10.3705	-0.682483	8.25542e-09	2.70524e-06	-1.32428	down_KD_vs_ns	na	Otx2_d14_peak_2282
ENSG00000103355	PRSS33	145	21	405	163	6.9032	7.05512	7.65744	7.50553	-0.602328	2.13472e-07	4.13466e-05	-2.18712	down_KD_vs_ns	na	Otx2_d14_peak_2185
ENSG00000172379	ARNT2	1690	677	1789	1918	10.3271	10.2142	10.6304	10.7432	-0.416151	0.000404785	0.0239097	-0.792583	down_KD_vs_ns	na	Otx2_d14_peak_2128
ENSG00000128849	CGNL1	2501	866	3065	2128	10.7286	10.7383	11.1725	11.1628	-0.43425	4.89416e-05	0.00428591	-0.797213	down_KD_vs_ns	na	Otx2_d14_peak_2062
ENSG00000066735	KIF26A	740	648	966	2108	9.77249	9.65041	10.1905	10.3126	-0.540089	6.7483e-06	0.000837313	-1.04642	down_KD_vs_ns	na	Otx2_d14_peak_1981
ENSG00000154027	AK5	833	223	1362	904	9.19864	9.18557	9.83485	9.84792	-0.649278	3.67575e-08	9.58697e-06	-1.36073	down_KD_vs_ns	na	Otx2_d14_peak_191
ENSG00000087303	NID2	366	245	722	565	8.47966	8.6588	9.14721	8.96807	-0.488405	0.000243085	0.0158502	-1.09886	down_KD_vs_ns	na	Otx2_d14_peak_1804
ENSG00000092068	SLC7A8	9537	3422	10638	11709	12.7978	12.6189	13.1721	13.3511	-0.55327	2.59756e-06	0.000386009	-0.967945	down_KD_vs_ns	na	Otx2_d14_peak_1753
ENSG00000187498	COL4A1	6492	9214	8180	16954	13.0104	13.1017	13.4525	13.3611	-0.350781	0.000826251	0.0425786	-0.608811	down_KD_vs_ns	na	Otx2_d14_peak_1744
ENSG00000253309	SERPINE3	731	138	4397	5635	9.78169	9.49953	11.5114	11.7936	-2.01192	1.02387e-27	1.63563e-24	-3.9526	down_KD_vs_ns	na	Otx2_d14_peak_1617
ENSG00000139173	TMEM117	191	49	634	409	7.57468	7.66739	8.52944	8.43673	-0.862052	1.22647e-12	8.2496e-10	-2.3836	down_KD_vs_ns	na	Otx2_d14_peak_1301
ENSG00000110080	ST3GAL4	1919	777	2407	1782	10.4327	10.4732	10.8853	10.8448	-0.412081	0.000160337	0.0112588	-0.764982	down_KD_vs_ns	na	Otx2_d14_peak_1178
ENSG00000165495	PKNOX2	103	16	221	159	6.57168	6.58428	7.04683	7.03423	-0.462555	3.96376e-05	0.00361834	-2.14832	down_KD_vs_ns	na	Otx2_d14_peak_1172
ENSG00000023171	GRAMD1B	420	93	618	303	8.07996	8.13278	8.56202	8.50919	-0.429236	0.000311049	0.0191115	-1.12696	down_KD_vs_ns	na	Otx2_d14_peak_1167
ENSG00000077498	TYR	475	58	4478	762	8.42894	8.97571	10.6558	10.109	-1.68008	4.63931e-50	1.97634e-46	-3.51202	down_KD_vs_ns	na	Otx2_d14_peak_1084
ENSG00000033327	GAB2	573	574	787	1482	9.42175	9.40559	9.85836	9.87452	-0.452772	0.00011016	0.00809107	-0.915659	down_KD_vs_ns	na	Otx2_d14_peak_1058
ENSG00000164007	CLDN19	275	52	576	306	7.68605	7.74543	8.3676	8.30822	-0.622171	2.09534e-07	4.13466e-05	-1.79346	down_KD_vs_ns	na	Otx2_d14_peak_102
ENSG00000167995	BEST1	427	99	3793	790	8.47085	9.03674	10.5824	10.0165	-1.54564	4.30822e-30	7.86558e-27	-3.10985	down_KD_vs_ns	na	Otx2_d14_peak_1007
ENSG00000049540	ELN	978	632	3837	3509	10.1397	10.2895	11.5016	11.3518	-1.21215	5.66793e-27	8.04846e-24	-2.22658	down_KD_vs_ns	na	na
ENSG00000235718	MFRP	294	39	1215	394	7.8071	8.04616	9.10749	8.86843	-1.06133	2.23197e-19	2.85246e-16	-2.66892	down_KD_vs_ns	na	na
ENSG00000101825	MXRA5	685	191	1994	1055	9.0773	9.20586	10.1914	10.0628	-0.98553	2.57694e-18	2.99393e-15	-2.00586	down_KD_vs_ns	na	na
ENSG00000177133	LINC00982	449	272	1323	1422	9.01677	9.07129	10.0358	9.98123	-0.964462	8.67335e-17	9.23712e-14	-1.97573	down_KD_vs_ns	na	na
ENSG00000171385	KCND3	170	250	414	1377	8.41937	8.26159	9.08465	9.24242	-0.823058	1.69265e-11	9.83274e-09	-1.87853	down_KD_vs_ns	na	na
ENSG00000113721	PDGFRB	1024	709	1648	3386	10.2098	10.0239	10.8136	10.9995	-0.78968	1.68457e-10	7.4237e-08	-1.47329	down_KD_vs_ns	na	na
ENSG00000260807	na	190	116	472	763	7.99615	7.90666	8.70752	8.79701	-0.800862	2.12724e-10	8.76974e-08	-2.0146	down_KD_vs_ns	na	na
ENSG00000121769	FABP3	437	507	735	3031	9.51675	9.20842	10.0719	10.3803	-0.863504	2.70327e-10	1.07962e-07	-1.67206	down_KD_vs_ns	na	na
ENSG00000103175	WFDC1	28	43	466	190	6.49066	6.95058	7.82955	7.36964	-0.878974	3.19075e-08	8.67613e-06	-3.0879	down_KD_vs_ns	na	na
ENSG00000106689	LHX2	352	259	668	1019	8.70385	8.67084	9.33002	9.36303	-0.659176	5.39516e-08	1.25364e-05	-1.45249	down_KD_vs_ns	na	na
ENSG00000112297	AIM1	409	32	992	136	7.65153	7.9561	8.58434	8.27977	-0.628242	7.76306e-08	1.74056e-05	-1.6947	down_KD_vs_ns	na	na
ENSG00000182612	TSPAN10	950	319	1647	967	9.41753	9.5105	10.1122	10.0192	-0.601665	1.58205e-07	3.31452e-05	-1.20077	down_KD_vs_ns	na	na
ENSG00000164125	FAM198B	443	362	779	1238	9.03239	9.01338	9.63049	9.6495	-0.617109	2.12868e-07	4.13466e-05	-1.29667	down_KD_vs_ns	na	na
ENSG00000081052	COL4A4	935	720	1646	1919	9.92241	10.0111	10.5988	10.5101	-0.587712	3.73302e-07	7.01587e-05	-1.11804	down_KD_vs_ns	na	na
ENSG00000150471	ADGRL3	485	24	784	259	7.9386	7.91466	8.53588	8.55981	-0.621214	1.1181e-06	0.000181882	-1.95665	down_KD_vs_ns	na	na
ENSG00000105695	MAG	23	3	99	154	5.70427	5.64214	6.10273	6.16486	-0.460591	1.6636e-06	0.000256154	-3.6623	down_KD_vs_ns	na	na
ENSG00000107331	ABCA2	5032	1936	7346	4388	11.7612	11.8761	12.375	12.2601	-0.498903	2.87942e-06	0.000413472	-0.86656	down_KD_vs_ns	na	na
ENSG00000136235	GPNMB	8127	5626	15314	11605	12.8171	13.0629	13.6427	13.3969	-0.579759	3.24949e-06	0.000451397	-0.982187	down_KD_vs_ns	na	na
ENSG00000079435	LIPE	704	180	999	714	8.92949	8.87558	9.43428	9.48819	-0.558694	4.88259e-06	0.000628418	-1.23997	down_KD_vs_ns	na	na
ENSG00000134245	WNT2B	942	182	1097	1237	9.36003	9.04793	9.72482	10.0369	-0.676883	9.09256e-06	0.00111734	-1.47907	down_KD_vs_ns	na	na
ENSG00000186191	BPIFB4	41	0	212	32	5.52173	5.80843	6.25594	5.96925	-0.447514	1.20132e-05	0.00140852	-3.58528	down_KD_vs_ns	na	na
ENSG00000012171	SEMA3B	3669	871	4143	3206	11.1737	11.0052	11.5574	11.7259	-0.552239	1.24175e-05	0.00142969	-1.02671	down_KD_vs_ns	na	na
ENSG00000159212	CLIC6	4350	2088	5106	5461	11.7707	11.7176	12.1784	12.2314	-0.460728	1.29547e-05	0.00147822	-0.811221	down_KD_vs_ns	na	na
ENSG00000163083	INHBB	165	315	217	1542	8.50415	8.17307	8.79627	9.12735	-0.623194	1.57054e-05	0.0017303	-1.36334	down_KD_vs_ns	na	na
ENSG00000107731	UNC5B	2552	450	2684	2319	10.5926	10.2938	10.9089	11.2077	-0.615181	1.718e-05	0.00184505	-1.21342	down_KD_vs_ns	na	na
ENSG00000107738	C10orf54	2262	618	2839	1634	10.454	10.4599	10.9213	10.9154	-0.461366	1.89716e-05	0.00200378	-0.866328	down_KD_vs_ns	na	na
ENSG00000105767	CADM4	3627	2224	4560	5180	11.6382	11.654	12.097	12.0811	-0.442935	1.93864e-05	0.00203081	-0.777594	down_KD_vs_ns	na	na
ENSG00000223764	na	379	12	581	142	7.48713	7.52193	8.01337	7.97857	-0.491438	2.37135e-05	0.00242527	-1.91365	down_KD_vs_ns	na	na
ENSG00000204580	na	2697	1106	3338	2745	10.9548	10.9564	11.4048	11.4032	-0.448387	2.44132e-05	0.0024567	-0.811701	down_KD_vs_ns	na	na
ENSG00000150556	LYPD6B	95	273	231	796	7.93037	7.93709	8.44992	8.4432	-0.512826	3.10037e-05	0.00295692	-1.4008	down_KD_vs_ns	na	na
ENSG00000164764	SBSPON	211	102	334	505	7.81103	7.70007	8.23737	8.34833	-0.537301	3.53831e-05	0.00332497	-1.48191	down_KD_vs_ns	na	na
ENSG00000127129	EDN2	299	273	387	1126	8.64612	8.44117	8.98557	9.19051	-0.544397	5.80959e-05	0.00494977	-1.21379	down_KD_vs_ns	na	na
ENSG00000105290	APLP1	4237	3764	6060	7529	12.0684	12.1915	12.63	12.5069	-0.438464	6.8831e-05	0.00566688	-0.760766	down_KD_vs_ns	na	na
ENSG00000069535	MAOB	378	26	996	63	7.38333	7.83393	8.39566	7.94507	-0.561733	6.91731e-05	0.00566688	-1.4437	down_KD_vs_ns	na	na
ENSG00000176533	GNG7	140	52	286	239	7.11277	7.1504	7.62194	7.5843	-0.471533	8.15008e-05	0.00650988	-1.61302	down_KD_vs_ns	na	na
ENSG00000279017	na	11	7	125	47	5.17056	5.37043	5.73293	5.53306	-0.362502	8.35381e-05	0.00659023	-3.18134	down_KD_vs_ns	na	na
ENSG00000081479	LRP2	8	4	47	100	5.00521	4.94578	5.23683	5.29626	-0.291051	8.85052e-05	0.00689693	-3.56729	down_KD_vs_ns	na	na
ENSG00000049089	COL9A2	355	133	795	326	8.09109	8.34141	8.87473	8.62441	-0.533322	9.851e-05	0.00744945	-1.24392	down_KD_vs_ns	na	na
ENSG00000204054	LINC00963	1377	463	1920	1068	9.83913	9.93371	10.3745	10.28	-0.440836	0.000111341	0.00813105	-0.847115	down_KD_vs_ns	na	na
ENSG00000071967	CYBRD1	2230	1367	2705	3079	10.9312	10.9458	11.3493	11.3347	-0.403507	0.000164543	0.0114911	-0.727591	down_KD_vs_ns	na	na
ENSG00000069424	KCNAB2	527	183	636	732	8.72568	8.58652	9.07474	9.2139	-0.488221	0.000188381	0.0127381	-1.13057	down_KD_vs_ns	na	na
ENSG00000175920	DOK7	168	159	279	535	7.824	7.78019	8.23742	8.28123	-0.457236	0.000253919	0.0163121	-1.24403	down_KD_vs_ns	na	na
ENSG00000171812	COL8A2	931	343	1513	727	9.3221	9.50615	9.96249	9.77843	-0.456334	0.000290434	0.0182845	-0.900418	down_KD_vs_ns	na	na
ENSG00000108691	CCL2	2242	157	2547	438	9.66535	9.69357	10.0698	10.0416	-0.376239	0.000294614	0.0184567	-0.819681	down_KD_vs_ns	na	na
ENSG00000129596	CDO1	872	482	1521	970	9.48343	9.69428	10.1647	9.95389	-0.470456	0.000331612	0.0202726	-0.912049	down_KD_vs_ns	na	na
ENSG00000082996	RNF13	1061	597	1414	1340	9.81256	9.8716	10.2816	10.2226	-0.410033	0.000368434	0.022106	-0.793586	down_KD_vs_ns	na	na
ENSG00000151240	DIP2C	1144	524	1168	1817	9.94396	9.7367	10.203	10.4103	-0.466335	0.000399841	0.0238784	-0.912104	down_KD_vs_ns	na	na
ENSG00000207827	MIR30A	674	132	1047	320	8.5448	8.70409	9.13466	8.97537	-0.430566	0.000405978	0.0239097	-0.966832	down_KD_vs_ns	na	na
ENSG00000103994	ZNF106	3472	3018	4328	5982	11.7698	11.8376	12.2119	12.144	-0.374278	0.000413787	0.0242578	-0.654987	down_KD_vs_ns	na	na
ENSG00000167767	KRT80	6144	5017	6799	10523	12.5706	12.5654	12.9199	12.9251	-0.354438	0.000457369	0.0260945	-0.609938	down_KD_vs_ns	na	na
ENSG00000171227	TMEM37	892	385	940	1303	9.54046	9.36788	9.81594	9.98852	-0.448058	0.000545173	0.0302926	-0.916505	down_KD_vs_ns	na	na
ENSG00000117266	CDK18	3142	1338	2935	4348	11.3127	11.0769	11.5204	11.7563	-0.443557	0.00058566	0.0322618	-0.802192	down_KD_vs_ns	na	na
ENSG00000143882	ATP6V1C2	36	15	181	58	5.72945	5.96691	6.35833	6.12087	-0.391422	0.000613983	0.0336768	-2.18687	down_KD_vs_ns	na	na
ENSG00000130956	HABP4	2094	1217	2392	2692	10.7985	10.7971	11.166	11.1674	-0.368921	0.000631041	0.0344646	-0.671112	down_KD_vs_ns	na	na
ENSG00000108387	2019-09-04	237	60	404	200	7.42393	7.51822	7.92892	7.83463	-0.410704	0.000693929	0.0368329	-1.25422	down_KD_vs_ns	na	na
ENSG00000156427	FGF18	424	411	458	1387	9.08292	8.88042	9.33114	9.53363	-0.450713	0.000826233	0.0425786	-0.938919	down_KD_vs_ns	na	na
ENSG00000011201	ANOS1	805	542	974	1313	9.58022	9.56249	9.95229	9.97002	-0.389801	0.000829862	0.0425929	-0.778115	down_KD_vs_ns	na	na
ENSG00000232044	LINC01105	636	169	689	655	8.79713	8.64594	9.08178	9.23297	-0.435833	0.000854495	0.0433351	-1.02655	down_KD_vs_ns	na	na
ENSG00000092758	COL9A3	90	59	193	216	6.82127	6.86109	7.25242	7.2126	-0.391331	0.000990963	0.0487096	-1.48992	down_KD_vs_ns	na	na
ENSG00000127481	UBR4	5456	9183	4030	9421	12.6945	12.8282	12.7068	12.5731	0.121481	0.294458	0.999726	0.198221	not_signif	Lhx2_d14_peak_10	Otx2_d14_peak_46
ENSG00000182901	RGS7	54	27	62	135	5.94946	5.84852	6.05582	6.15676	-0.207297	0.0552064	0.662661	-1.2566	not_signif	Lhx2_d14_peak_100	Otx2_d14_peak_539
ENSG00000057663	ATG5	832	554	431	788	9.41196	9.28447	9.18294	9.31042	0.101532	0.421482	0.999726	0.216897	not_signif	Lhx2_d14_peak_1001	Otx2_d14_peak_5122
ENSG00000025796	SEC63	2527	2125	2119	2624	11.1311	11.2297	11.2453	11.1466	-0.0155224	0.891062	0.999726	-0.0276357	not_signif	Lhx2_d14_peak_1002	Otx2_d14_peak_5128
ENSG00000081087	OSTM1	1794	1375	1901	1905	10.6059	10.7518	10.9062	10.7604	-0.15444	0.201915	0.999726	-0.279985	not_signif	Lhx2_d14_peak_1003	Otx2_d14_peak_5129
ENSG00000112394	SLC16A10	217	76	246	161	7.27461	7.31379	7.50314	7.46397	-0.189356	0.119325	0.955863	-0.634703	not_signif	Lhx2_d14_peak_1004	Otx2_d14_peak_5136
ENSG00000009413	REV3L	1323	767	1133	1457	10.0906	10.0332	10.2157	10.2731	-0.182451	0.112377	0.938682	-0.353124	not_signif	Lhx2_d14_peak_1005	Otx2_d14_peak_5138
ENSG00000056972	TRAF3IP2	1540	816	1043	960	10.0809	10.107	10.0249	9.99879	0.0821446	0.47007	0.999726	0.16092	not_signif	Lhx2_d14_peak_1006	Otx2_d14_peak_5140
ENSG00000010810	FYN	2119	1361	1518	2636	10.8532	10.7109	10.8412	10.9834	-0.130251	0.271799	0.999726	-0.238824	not_signif	Lhx2_d14_peak_1008	Otx2_d14_peak_5143
ENSG00000054282	SDCCAG8	537	264	415	400	8.60213	8.59353	8.64078	8.64938	-0.0472451	0.694728	0.999726	-0.116017	not_signif	Lhx2_d14_peak_101	na
ENSG00000187189	TSPYL4	1399	707	1150	1158	10.0218	10.0059	10.1166	10.1325	-0.110712	0.32839	0.999726	-0.216787	not_signif	Lhx2_d14_peak_1012	Otx2_d14_peak_5151
ENSG00000152661	GJA1	3828	1931	4126	3212	11.4603	11.553	11.796	11.7032	-0.242962	0.0265897	0.460455	-0.424341	not_signif	Lhx2_d14_peak_1013	Otx2_d14_peak_5156
ENSG00000188580	NKAIN2	46	2	35	53	4.9628	4.86743	4.96986	5.06523	-0.102433	0.0766797	0.798878	-1.87682	not_signif	Lhx2_d14_peak_1014	Otx2_d14_peak_5166
ENSG00000111912	NCOA7	947	855	689	1239	9.83132	9.81047	9.83172	9.85256	-0.0212447	0.859461	0.999726	-0.040909	not_signif	Lhx2_d14_peak_1015	Otx2_d14_peak_5173
ENSG00000146376	ARHGAP18	1655	780	1301	1398	10.2477	10.1811	10.3088	10.3755	-0.127743	0.256695	0.999726	-0.248918	not_signif	Lhx2_d14_peak_1017	na
ENSG00000198945	L3MBTL3	292	214	276	369	8.07161	8.08148	8.2149	8.20503	-0.133419	0.28808	0.999726	-0.354931	not_signif	Lhx2_d14_peak_1018	Otx2_d14_peak_5185
ENSG00000118507	AKAP7	149	49	159	122	6.76568	6.76452	6.92804	6.9292	-0.163519	0.146971	0.999726	-0.702111	not_signif	Lhx2_d14_peak_1019	Otx2_d14_peak_5192
ENSG00000079931	MOXD1	219	68	93	105	6.93767	6.8102	6.71639	6.84387	0.0938043	0.53994	0.999726	0.310366	not_signif	Lhx2_d14_peak_1021	Otx2_d14_peak_5194
ENSG00000118515	SGK1	437	697	489	468	8.88469	9.26158	9.1593	8.78241	0.102277	0.567443	0.999726	0.206132	not_signif	Lhx2_d14_peak_1027	Otx2_d14_peak_5200
ENSG00000135525	MAP7	366	112	553	240	7.94142	8.08759	8.4264	8.28024	-0.338811	0.0089086	0.249129	-0.858509	not_signif	Lhx2_d14_peak_1030	Otx2_d14_peak_5210
ENSG00000164442	CITED2	3932	4020	2426	5032	11.9307	11.9034	11.7998	11.827	0.103631	0.316364	0.999726	0.183651	not_signif	Lhx2_d14_peak_1031	Otx2_d14_peak_5222
ENSG00000203727	SAMD5	303	285	273	451	8.26946	8.2857	8.3873	8.37107	-0.101601	0.4182	0.999726	-0.258096	not_signif	Lhx2_d14_peak_1034	Otx2_d14_peak_5243
ENSG00000111961	SASH1	686	198	759	491	8.79281	8.78294	9.09942	9.10929	-0.316473	0.00785408	0.227093	-0.726854	not_signif	Lhx2_d14_peak_1036	Otx2_d14_peak_5250
ENSG00000055208	TAB2	3269	2822	2299	3250	11.5037	11.561	11.4764	11.4191	0.0845455	0.432784	0.999726	0.149634	not_signif	Lhx2_d14_peak_1037	Otx2_d14_peak_5257
ENSG00000131018	SYNE1	946	413	797	637	9.34183	9.35905	9.4506	9.43338	-0.0915488	0.440578	0.999726	-0.191774	not_signif	Lhx2_d14_peak_1038	Otx2_d14_peak_5267
ENSG00000049618	ARID1B	1679	904	1423	1933	10.4242	10.3166	10.5444	10.652	-0.227771	0.0502889	0.640302	-0.430701	not_signif	Lhx2_d14_peak_1040	Otx2_d14_peak_5283
ENSG00000092820	EZR	10138	12901	8081	18770	13.5027	13.5131	13.5767	13.5663	-0.0635939	0.51976	0.999726	-0.109392	not_signif	Lhx2_d14_peak_1041	Otx2_d14_peak_5294
ENSG00000026652	AGPAT4	305	168	223	309	7.93116	7.85963	7.93352	8.00504	-0.0738833	0.550261	0.999726	-0.215049	not_signif	Lhx2_d14_peak_1042	Otx2_d14_peak_5298
ENSG00000185345	PARK2	128	8	132	81	6.24744	6.18367	6.38468	6.44845	-0.201006	0.0229841	0.434402	-1.56115	not_signif	Lhx2_d14_peak_1045	Otx2_d14_peak_5303
ENSG00000130396	MLLT4	4508	2758	4393	5620	11.9105	11.8715	12.1556	12.1946	-0.284109	0.0063809	0.200973	-0.497266	not_signif	Lhx2_d14_peak_1048	Otx2_d14_peak_5315
ENSG00000146535	GNA12	2676	1867	2037	2473	11.1083	11.1399	11.1449	11.1133	-0.00501915	0.964993	0.999726	-0.00855322	not_signif	Lhx2_d14_peak_1049	na
ENSG00000048740	CELF2	3165	1538	2329	3426	11.2839	11.0968	11.2932	11.4802	-0.19639	0.103808	0.90743	-0.358319	not_signif	Lhx2_d14_peak_105	Otx2_d14_peak_585
ENSG00000003147	ICA1	231	180	162	253	7.67249	7.65774	7.65552	7.67027	0.00221901	0.983933	0.999726	0.00767976	not_signif	Lhx2_d14_peak_1051	Otx2_d14_peak_5334
ENSG00000122644	ARL4A	477	297	488	705	8.77556	8.71322	8.99639	9.05872	-0.283163	0.0229543	0.434402	-0.641945	not_signif	Lhx2_d14_peak_1053	Otx2_d14_peak_5339
ENSG00000171243	SOSTDC1	691	100	827	226	8.38728	8.47493	8.76837	8.68072	-0.293442	0.0120319	0.291228	-0.720156	not_signif	Lhx2_d14_peak_1056	Otx2_d14_peak_5346
ENSG00000071189	SNX13	984	490	868	935	9.5622	9.52165	9.70545	9.746	-0.183798	0.117077	0.949609	-0.377308	not_signif	Lhx2_d14_peak_1059	Otx2_d14_peak_5354
ENSG00000048052	HDAC9	1325	418	1244	1121	9.80142	9.67793	10.0032	10.1267	-0.325255	0.00702046	0.211608	-0.664244	not_signif	Lhx2_d14_peak_1060	Otx2_d14_peak_5355
ENSG00000136231	IGF2BP3	2990	1627	1922	2806	11.1936	11.0525	11.0929	11.234	-0.0403967	0.716741	0.999726	-0.0765793	not_signif	Lhx2_d14_peak_1064	Otx2_d14_peak_5381
ENSG00000050344	NFE2L3	1360	627	830	914	9.87994	9.79169	9.74591	9.83415	0.0457872	0.727124	0.999726	0.0829823	not_signif	Lhx2_d14_peak_1065	Otx2_d14_peak_5386
ENSG00000106049	HIBADH	1553	495	1350	993	9.93186	9.87651	10.0752	10.1305	-0.198665	0.0786895	0.808402	-0.401281	not_signif	Lhx2_d14_peak_1066	Otx2_d14_peak_5387
ENSG00000153814	JAZF1	311	85	209	344	7.78957	7.5306	7.74634	8.00531	-0.215741	0.109481	0.929563	-0.710356	not_signif	Lhx2_d14_peak_1067	Otx2_d14_peak_5388
ENSG00000136738	STAM	1567	1284	1360	1821	10.4743	10.5291	10.6107	10.5559	-0.0816182	0.468563	0.999726	-0.152329	not_signif	Lhx2_d14_peak_107	Otx2_d14_peak_602
ENSG00000006715	VPS41	2103	1344	2100	2351	10.7898	10.8232	11.0459	11.0125	-0.222645	0.0415178	0.582657	-0.405031	not_signif	Lhx2_d14_peak_1070	Otx2_d14_peak_5399
ENSG00000106536	POU6F2	302	72	252	266	7.65566	7.49769	7.73065	7.88863	-0.232966	0.0573573	0.679357	-0.79647	not_signif	Lhx2_d14_peak_1071	Otx2_d14_peak_5403
ENSG00000241127	YAE1D1	269	230	198	291	7.92719	7.95094	7.93332	7.90957	0.0176126	0.889893	0.999726	0.0490884	not_signif	Lhx2_d14_peak_1072	Otx2_d14_peak_5406
ENSG00000122641	INHBA	56	15	33	61	5.2914	5.19792	5.2527	5.34618	-0.0547798	0.471411	0.999726	-0.611382	not_signif	Lhx2_d14_peak_1073	na
ENSG00000136205	TNS3	5264	1555	5075	4000	11.7122	11.5972	11.959	12.074	-0.361836	0.00126263	0.0591077	-0.656127	not_signif	Lhx2_d14_peak_1075	Otx2_d14_peak_5422
ENSG00000106078	COBL	353	145	262	319	8.01052	7.90193	8.0212	8.12979	-0.119266	0.328716	0.999726	-0.35187	not_signif	Lhx2_d14_peak_1077	Otx2_d14_peak_5428
ENSG00000106683	LIMK1	5951	3827	5159	5354	12.2148	12.2808	12.3638	12.2978	-0.0830113	0.435494	0.999726	-0.141872	not_signif	Lhx2_d14_peak_1083	Otx2_d14_peak_5464
ENSG00000006576	PHTF2	1059	878	1030	1742	10.0453	10.0114	10.2602	10.2941	-0.24875	0.0298196	0.497513	-0.476863	not_signif	Lhx2_d14_peak_1084	Otx2_d14_peak_5474
ENSG00000075223	SEMA3C	5447	2696	4946	3406	11.8662	11.9939	12.0583	11.9306	-0.0643973	0.599578	0.999726	-0.102396	not_signif	Lhx2_d14_peak_1086	Otx2_d14_peak_5482
ENSG00000170381	SEMA3E	351	214	282	586	8.36883	8.1939	8.42568	8.60062	-0.231785	0.0926266	0.87363	-0.571375	not_signif	Lhx2_d14_peak_1088	Otx2_d14_peak_5490
ENSG00000153993	SEMA3D	113	96	172	340	7.2336	7.1699	7.52553	7.58922	-0.355622	0.00307847	0.118147	-1.21843	not_signif	Lhx2_d14_peak_1089	Otx2_d14_peak_5491
ENSG00000004864	SLC25A13	950	535	798	1126	9.63372	9.53562	9.73872	9.83682	-0.203101	0.0932184	0.877269	-0.412778	not_signif	Lhx2_d14_peak_1092	Otx2_d14_peak_5513
ENSG00000106236	NPTX2	1237	1068	1165	1358	10.1322	10.258	10.3277	10.2019	-0.069702	0.565072	0.999726	-0.132583	not_signif	Lhx2_d14_peak_1093	na
ENSG00000005483	KMT2E	1617	1667	1224	1844	10.6008	10.7009	10.6313	10.5313	0.0695302	0.555951	0.999726	0.126132	not_signif	Lhx2_d14_peak_1094	Otx2_d14_peak_5528
ENSG00000077063	CTTNBP2	237	131	237	358	7.76361	7.67747	7.92745	8.01359	-0.249978	0.0503373	0.640302	-0.725762	not_signif	Lhx2_d14_peak_1096	Otx2_d14_peak_5562
ENSG00000158467	AHCYL2	1556	758	1889	1209	10.1326	10.2878	10.5499	10.3947	-0.262147	0.0344296	0.536118	-0.481742	not_signif	Lhx2_d14_peak_1099	Otx2_d14_peak_5588
ENSG00000117305	HMGCL	1002	524	678	853	9.5633	9.47837	9.51035	9.59528	-0.0319769	0.775268	0.999726	-0.0713792	not_signif	Lhx2_d14_peak_11	na
ENSG00000165995	CACNB2	68	0	84	36	5.37725	5.37552	5.52671	5.52844	-0.151186	0.0130718	0.30994	-2.5541	not_signif	Lhx2_d14_peak_110	na
ENSG00000128578	STRIP2	3336	1098	3851	1575	10.9211	11.1079	11.3264	11.1396	-0.218524	0.0854468	0.834492	-0.36966	not_signif	Lhx2_d14_peak_1100	Otx2_d14_peak_5591
ENSG00000146842	TMEM209	535	446	500	556	8.90387	9.01647	9.06841	8.95581	-0.0519373	0.690732	0.999726	-0.11303	not_signif	Lhx2_d14_peak_1101	Otx2_d14_peak_5594
ENSG00000146859	TMEM140	401	210	366	288	8.20692	8.27651	8.34552	8.27593	-0.0690072	0.608304	0.999726	-0.1669	not_signif	Lhx2_d14_peak_1104	Otx2_d14_peak_5614
ENSG00000157680	DGKI	50	23	49	32	5.22716	5.25622	5.28622	5.25716	-0.0299939	0.773266	0.999726	-0.231817	not_signif	Lhx2_d14_peak_1107	Otx2_d14_peak_5630
ENSG00000196511	TPK1	281	78	260	395	7.78667	7.56082	7.91843	8.14428	-0.357609	0.00967292	0.260802	-1.10006	not_signif	Lhx2_d14_peak_1109	Otx2_d14_peak_5640
ENSG00000078114	NEBL	450	82	844	1171	8.64531	8.32638	9.32357	9.6425	-0.997197	0.00801471	0.230694	-2.36836	not_signif	Lhx2_d14_peak_111	Otx2_d14_peak_612
ENSG00000106617	PRKAG2	2183	809	1344	1769	10.5592	10.3201	10.4247	10.6638	-0.104567	0.394403	0.999726	-0.2148	not_signif	Lhx2_d14_peak_1110	Otx2_d14_peak_5649
ENSG00000105983	LMBR1	1237	776	1026	1319	10.0097	9.98057	10.109	10.1382	-0.128461	0.262186	0.999726	-0.250123	not_signif	Lhx2_d14_peak_1111	Otx2_d14_peak_5655
ENSG00000104714	ERICH1	396	299	322	462	8.47381	8.47109	8.5397	8.54242	-0.0686068	0.583325	0.999726	-0.167198	not_signif	Lhx2_d14_peak_1112	Otx2_d14_peak_5657
ENSG00000104728	ARHGEF10	1145	838	814	1333	9.98627	9.92233	9.9695	10.0334	-0.04717	0.689674	0.999726	-0.0914391	not_signif	Lhx2_d14_peak_1114	na
ENSG00000173273	TNKS	1573	1347	1146	1839	10.5023	10.5042	10.5036	10.5017	0.000633059	0.994872	0.999726	0.00133918	not_signif	Lhx2_d14_peak_1115	Otx2_d14_peak_5669
ENSG00000120896	SORBS3	2083	1703	1465	2172	10.8502	10.8654	10.8239	10.8087	0.0414918	0.704577	0.999726	0.0759087	not_signif	Lhx2_d14_peak_1119	Otx2_d14_peak_5693
ENSG00000120899	PTK2B	739	184	724	203	8.55701	8.7209	8.77955	8.61566	-0.0586501	0.80856	0.999726	-0.0742371	not_signif	Lhx2_d14_peak_1120	Otx2_d14_peak_5702
ENSG00000168077	SCARA3	1797	974	1307	1239	10.3443	10.3713	10.3439	10.3169	0.0274353	0.802987	0.999726	0.0532219	not_signif	Lhx2_d14_peak_1121	Otx2_d14_peak_5704
ENSG00000214050	FBXO16	53	27	32	33	5.16761	5.15882	5.13465	5.14344	0.0241624	0.793679	0.999726	0.217344	not_signif	Lhx2_d14_peak_1122	Otx2_d14_peak_5708
ENSG00000129696	TTI2	233	280	203	273	7.8983	8.03453	7.98779	7.85155	0.0467466	0.750939	0.999726	0.117953	not_signif	Lhx2_d14_peak_1123	Otx2_d14_peak_5728
ENSG00000147471	PROSC	1551	1151	1066	1417	10.3425	10.3613	10.2991	10.2803	0.0621847	0.581443	0.999726	0.117983	not_signif	Lhx2_d14_peak_1125	Otx2_d14_peak_5742
ENSG00000156675	RAB11FIP1	2728	2422	2645	4346	11.4127	11.4165	11.6431	11.6394	-0.226649	0.0315354	0.512414	-0.401978	not_signif	Lhx2_d14_peak_1127	na
ENSG00000085788	DDHD2	967	781	1139	1357	9.84471	9.93715	10.2049	10.1124	-0.267715	0.0242671	0.444192	-0.519327	not_signif	Lhx2_d14_peak_1128	na
ENSG00000107863	ARHGAP21	2065	1506	1458	1964	10.7632	10.7707	10.7397	10.7322	0.0309805	0.777877	0.999726	0.0569981	not_signif	Lhx2_d14_peak_113	Otx2_d14_peak_624
ENSG00000104332	SFRP1	5740	2598	14556	4960	11.9736	12.4097	13.0962	12.6601	-0.686486	0.066662	0.7357	-1.14056	not_signif	Lhx2_d14_peak_1130	Otx2_d14_peak_5753
ENSG00000168575	SLC20A2	931	877	773	1713	9.95163	9.86202	10.046	10.1356	-0.183957	0.125627	0.972446	-0.352334	not_signif	Lhx2_d14_peak_1131	Otx2_d14_peak_5755
ENSG00000176209	SMIM19	380	222	333	324	8.22074	8.25969	8.3313	8.29236	-0.0716152	0.57616	0.999726	-0.180881	not_signif	Lhx2_d14_peak_1132	Otx2_d14_peak_5757
ENSG00000137575	SDCBP	7364	5992	6823	8375	12.6867	12.7802	12.8905	12.797	-0.110283	0.299616	0.999726	-0.189034	not_signif	Lhx2_d14_peak_1137	Otx2_d14_peak_5780
ENSG00000104205	SGK3	208	81	300	166	7.30742	7.41947	7.67523	7.56319	-0.255766	0.0472089	0.618124	-0.79116	not_signif	Lhx2_d14_peak_1139	Otx2_d14_peak_5793
ENSG00000107897	ACBD5	879	577	803	968	9.54797	9.56005	9.71262	9.70054	-0.152566	0.1937	0.999726	-0.31059	not_signif	Lhx2_d14_peak_114	Otx2_d14_peak_630
ENSG00000091656	ZFHX4	1094	1179	732	1677	10.1656	10.1212	10.1066	10.1511	0.0145071	0.883619	0.999726	0.0323731	not_signif	Lhx2_d14_peak_1142	Otx2_d14_peak_5824
ENSG00000164751	PEX2	823	384	714	757	9.27418	9.22032	9.40113	9.45499	-0.180811	0.129825	0.986272	-0.388252	not_signif	Lhx2_d14_peak_1143	na
ENSG00000076554	TPD52	728	501	484	788	9.28246	9.20524	9.22181	9.29903	-0.0165717	0.89425	0.999726	-0.034982	not_signif	Lhx2_d14_peak_1145	Otx2_d14_peak_5829
ENSG00000076641	PAG1	549	403	403	501	8.83925	8.87245	8.84493	8.81173	0.0275223	0.822565	0.999726	0.0633707	not_signif	Lhx2_d14_peak_1146	Otx2_d14_peak_5835
ENSG00000123119	NECAB1	171	135	157	190	7.28875	7.33346	7.38938	7.34467	-0.0559218	0.655587	0.999726	-0.187644	not_signif	Lhx2_d14_peak_1152	Otx2_d14_peak_5854
ENSG00000164949	GEM	1461	647	1314	1426	10.0986	10.0121	10.2654	10.3519	-0.253352	0.0288632	0.487203	-0.494579	not_signif	Lhx2_d14_peak_1153	Otx2_d14_peak_5864
ENSG00000169439	SDC2	2768	2095	3161	3583	11.2917	11.3877	11.6619	11.5659	-0.274172	0.0131134	0.31035	-0.485594	not_signif	Lhx2_d14_peak_1156	Otx2_d14_peak_5881
ENSG00000104324	CPQ	364	102	361	373	8.02912	7.8952	8.21744	8.35136	-0.322242	0.0117939	0.287644	-0.919063	not_signif	Lhx2_d14_peak_1157	Otx2_d14_peak_5884
ENSG00000104517	UBR5	2689	1976	1804	2711	11.1701	11.1371	11.1054	11.1383	0.031728	0.768915	0.999726	0.0572321	not_signif	Lhx2_d14_peak_1160	Otx2_d14_peak_5892
ENSG00000147642	SYBU	244	118	177	190	7.47392	7.44046	7.47177	7.50523	-0.0313124	0.77924	0.999726	-0.113074	not_signif	Lhx2_d14_peak_1162	Otx2_d14_peak_5899
ENSG00000182197	EXT1	6624	4325	4426	9426	12.5576	12.3264	12.4875	12.7186	-0.161034	0.204552	0.999726	-0.273834	not_signif	Lhx2_d14_peak_1164	Otx2_d14_peak_5914
ENSG00000177570	SAMD12	312	54	144	317	7.61702	7.22008	7.38824	7.78518	-0.168165	0.203096	0.999726	-0.697059	not_signif	Lhx2_d14_peak_1165	Otx2_d14_peak_5916
ENSG00000178764	ZHX2	296	162	196	321	7.90098	7.78526	7.8523	7.96803	-0.0670455	0.597898	0.999726	-0.197484	not_signif	Lhx2_d14_peak_1168	Otx2_d14_peak_5930
ENSG00000165156	ZHX1	730	713	645	746	9.39831	9.55982	9.53323	9.37172	0.0265893	0.839321	0.999726	0.0545423	not_signif	Lhx2_d14_peak_1169	Otx2_d14_peak_5932
ENSG00000165757	KIAA1462	528	324	490	259	8.53312	8.76087	8.69526	8.46751	0.0656079	0.547775	0.999726	0.205404	not_signif	Lhx2_d14_peak_117	Otx2_d14_peak_642
ENSG00000164961	KIAA0196	2204	1214	1490	1886	10.722	10.6447	10.6632	10.7405	-0.0185269	0.857507	0.999726	-0.0375247	not_signif	Lhx2_d14_peak_1170	Otx2_d14_peak_5939
ENSG00000156831	NSMCE2	438	221	418	501	8.48735	8.42972	8.65832	8.71595	-0.228599	0.0667479	0.736012	-0.557486	not_signif	Lhx2_d14_peak_1171	Otx2_d14_peak_5940
ENSG00000066827	ZFAT	234	122	136	213	7.46098	7.3594	7.35952	7.4611	-0.000124527	0.977637	0.999726	-0.011864	not_signif	Lhx2_d14_peak_1175	Otx2_d14_peak_5985
ENSG00000107104	KANK1	1147	685	1387	1275	9.8963	9.98395	10.2909	10.2032	-0.306935	0.00897616	0.249644	-0.588723	not_signif	Lhx2_d14_peak_1178	Otx2_d14_peak_6003
ENSG00000107249	GLIS3	550	158	521	500	8.56164	8.42758	8.74052	8.87458	-0.312943	0.0138015	0.322455	-0.78496	not_signif	Lhx2_d14_peak_1179	Otx2_d14_peak_6015
ENSG00000107165	TYRP1	3984	824	18665	2124	11.0176	11.6908	12.7718	12.0986	-1.08102	0.0249067	0.445185	-1.80058	not_signif	Lhx2_d14_peak_1181	Otx2_d14_peak_6032
ENSG00000147883	CDKN2B	568	1234	512	490	9.3072	9.82676	9.44986	8.93031	0.376892	0.4177	0.999726	0.739177	not_signif	Lhx2_d14_peak_1182	Otx2_d14_peak_6054
ENSG00000122729	ACO1	3820	2217	2094	2680	11.4747	11.4079	11.2418	11.3086	0.166133	0.128206	0.980989	0.294437	not_signif	Lhx2_d14_peak_1185	na
ENSG00000137073	UBAP2	1723	1534	1030	1742	10.6008	10.6003	10.4527	10.4532	0.147524	0.182348	0.999726	0.276851	not_signif	Lhx2_d14_peak_1186	Otx2_d14_peak_6069
ENSG00000147905	ZCCHC7	425	277	350	504	8.53122	8.48479	8.60647	8.6529	-0.121678	0.33104	0.999726	-0.294006	not_signif	Lhx2_d14_peak_1188	Otx2_d14_peak_6073
ENSG00000177283	FZD8	587	325	1241	553	8.88198	9.21913	9.68748	9.35034	-0.468354	0.00259719	0.103725	-0.933827	not_signif	Lhx2_d14_peak_119	Otx2_d14_peak_661
ENSG00000119139	TJP2	2072	1345	1399	1966	10.7271	10.6726	10.6683	10.7228	0.00430659	0.972864	0.999726	0.00701243	not_signif	Lhx2_d14_peak_1192	Otx2_d14_peak_6089
ENSG00000135002	RFK	1202	980	906	1278	10.0615	10.0931	10.0879	10.0563	0.00519669	0.964345	0.999726	0.00995483	not_signif	Lhx2_d14_peak_1199	Otx2_d14_peak_6118
ENSG00000180198	RCC1	1652	1499	1167	2149	10.6343	10.6052	10.6124	10.6415	-0.0071481	0.953969	0.999726	-0.0118864	not_signif	Lhx2_d14_peak_12	na
ENSG00000197969	VPS13A	1265	717	964	1301	9.99489	9.91055	10.0299	10.1143	-0.119365	0.306867	0.999726	-0.235761	not_signif	Lhx2_d14_peak_1200	Otx2_d14_peak_6121
ENSG00000135069	PSAT1	1400	3093	1238	3328	10.9597	11.1346	11.1015	10.9266	0.0330564	0.868243	0.999726	0.0363935	not_signif	Lhx2_d14_peak_1201	Otx2_d14_peak_6125
ENSG00000106829	TLE4	894	771	929	1278	9.76421	9.82378	10.024	9.96444	-0.200225	0.0882867	0.850267	-0.394652	not_signif	Lhx2_d14_peak_1203	Otx2_d14_peak_6131
ENSG00000083223	ZCCHC6	1073	799	563	981	9.81206	9.7362	9.58089	9.65675	0.155307	0.194002	0.999726	0.314048	not_signif	Lhx2_d14_peak_1209	Otx2_d14_peak_6153
ENSG00000180447	GAS1	199	43	213	142	7.02836	6.99901	7.21875	7.2481	-0.219742	0.0502081	0.640302	-0.895557	not_signif	Lhx2_d14_peak_1211	Otx2_d14_peak_6157
ENSG00000148090	AUH	237	93	169	193	7.38347	7.299	7.37299	7.45746	-0.0739895	0.509132	0.999726	-0.280065	not_signif	Lhx2_d14_peak_1212	Otx2_d14_peak_6163
ENSG00000148120	C9orf3	600	426	677	600	9.00211	9.1457	9.3066	9.16301	-0.160906	0.224761	0.999726	-0.338426	not_signif	Lhx2_d14_peak_1213	Otx2_d14_peak_6173
ENSG00000106803	SEC61B	1309	1034	938	1386	10.1721	10.1747	10.161	10.1584	0.0137876	0.903428	0.999726	0.0265243	not_signif	Lhx2_d14_peak_1214	Otx2_d14_peak_6185
ENSG00000165029	ABCA1	392	246	325	337	8.28756	8.32637	8.36464	8.32583	-0.0382756	0.766422	0.999726	-0.0950516	not_signif	Lhx2_d14_peak_1215	Otx2_d14_peak_6192
ENSG00000119326	CTNNAL1	3978	1593	3423	2089	11.2857	11.3747	11.4306	11.3416	-0.0559004	0.6425	0.999726	-0.0908463	not_signif	Lhx2_d14_peak_1216	Otx2_d14_peak_6197
ENSG00000182752	PAPPA	271	208	165	524	8.11381	7.8939	8.0279	8.24781	-0.133998	0.405169	0.999726	-0.317188	not_signif	Lhx2_d14_peak_1218	Otx2_d14_peak_6211
ENSG00000119522	DENND1A	914	325	731	813	9.32604	9.1693	9.39523	9.55197	-0.225929	0.0711849	0.767069	-0.498246	not_signif	Lhx2_d14_peak_1220	Otx2_d14_peak_6225
ENSG00000119414	PPP6C	1878	1581	1392	2193	10.7508	10.7531	10.7654	10.7631	-0.0123045	0.911056	0.999726	-0.0225462	not_signif	Lhx2_d14_peak_1221	Otx2_d14_peak_6231
ENSG00000167081	PBX3	3531	1659	2458	2824	11.3227	11.2199	11.2859	11.3887	-0.0659936	0.535678	0.999726	-0.124312	not_signif	Lhx2_d14_peak_1225	Otx2_d14_peak_6237
ENSG00000183943	PRKX	1821	1488	1429	2563	10.7631	10.7009	10.8218	10.884	-0.120956	0.281388	0.999726	-0.220164	not_signif	Lhx2_d14_peak_1228	Otx2_d14_peak_6256
ENSG00000146938	NLGN4X	129	37	83	156	6.57275	6.39687	6.53053	6.70641	-0.133667	0.234868	0.999726	-0.705697	not_signif	Lhx2_d14_peak_1229	Otx2_d14_peak_6260
ENSG00000101849	TBL1X	1954	852	1827	2185	10.5588	10.4261	10.762	10.8947	-0.335843	0.0044286	0.152144	-0.631792	not_signif	Lhx2_d14_peak_1230	Otx2_d14_peak_6266
ENSG00000101850	GPR143	2361	1564	2714	2850	10.9911	11.0667	11.366	11.2904	-0.29924	0.00651972	0.203225	-0.536242	not_signif	Lhx2_d14_peak_1231	na
ENSG00000046647	GEMIN8	722	370	488	565	9.05291	8.99399	9.00217	9.06109	-0.00818324	0.928827	0.999726	-0.0243968	not_signif	Lhx2_d14_peak_1234	Otx2_d14_peak_6294
ENSG00000182287	AP1S2	2943	2708	2884	3390	11.4144	11.5719	11.6561	11.4986	-0.0842217	0.471703	0.999726	-0.149887	not_signif	Lhx2_d14_peak_1236	Otx2_d14_peak_6300
ENSG00000188158	NHS	721	124	311	242	8.42473	8.17112	8.07205	8.32566	0.0990709	0.706978	0.999726	0.139347	not_signif	Lhx2_d14_peak_1239	Otx2_d14_peak_6306
ENSG00000147010	SH3KBP1	5452	2263	4282	3932	11.8646	11.8048	11.9305	11.9903	-0.125713	0.223751	0.999726	-0.226317	not_signif	Lhx2_d14_peak_1241	Otx2_d14_peak_6311
ENSG00000149970	CNKSR2	648	244	580	885	9.01967	8.78629	9.16292	9.3963	-0.376627	0.00701045	0.211608	-0.846411	not_signif	Lhx2_d14_peak_1242	Otx2_d14_peak_6321
ENSG00000130066	SAT1	2238	1093	1956	1538	10.618	10.6838	10.7689	10.7031	-0.085096	0.459345	0.999726	-0.152608	not_signif	Lhx2_d14_peak_1244	na
ENSG00000102230	PCYT1B	473	228	527	325	8.4128	8.54492	8.69657	8.56445	-0.151647	0.272722	0.999726	-0.3414	not_signif	Lhx2_d14_peak_1245	Otx2_d14_peak_6328
ENSG00000101868	POLA1	633	254	603	629	8.8857	8.80244	9.07296	9.15621	-0.270518	0.0286555	0.4857	-0.618195	not_signif	Lhx2_d14_peak_1246	Otx2_d14_peak_6330
ENSG00000196693	ZNF33B	611	271	336	520	8.78418	8.59511	8.60499	8.79405	-0.00987278	0.903543	0.999726	-0.0391039	not_signif	Lhx2_d14_peak_125	na
ENSG00000147041	SYTL5	422	35	289	392	7.94076	7.53006	7.90198	8.31268	-0.371916	0.244621	0.999726	-1.4608	not_signif	Lhx2_d14_peak_1253	Otx2_d14_peak_6354
ENSG00000156298	TSPAN7	246	36	172	87	6.94836	6.87412	6.9261	7.00034	-0.0519794	0.465056	0.999726	-0.353058	not_signif	Lhx2_d14_peak_1254	Otx2_d14_peak_6356
ENSG00000165175	MID1IP1	2810	2045	2016	2614	11.1986	11.2206	11.1874	11.1654	0.0332141	0.756441	0.999726	0.0599069	not_signif	Lhx2_d14_peak_1255	Otx2_d14_peak_6359
ENSG00000183337	BCOR	1799	1027	1609	1662	10.4621	10.4824	10.6256	10.6054	-0.143263	0.193448	0.999726	-0.269406	not_signif	Lhx2_d14_peak_1257	Otx2_d14_peak_6361
ENSG00000069509	FUNDC1	811	520	621	858	9.40773	9.36212	9.44367	9.48927	-0.081546	0.495157	0.999726	-0.171022	not_signif	Lhx2_d14_peak_1258	Otx2_d14_peak_6371
ENSG00000147121	KRBOX4	206	183	159	177	7.48411	7.57501	7.51096	7.42005	0.0640568	0.611274	0.999726	0.208351	not_signif	Lhx2_d14_peak_1261	Otx2_d14_peak_6377
ENSG00000186767	SPIN4	173	97	158	125	7.04496	7.10543	7.14379	7.08332	-0.038354	0.785471	0.999726	-0.123313	not_signif	Lhx2_d14_peak_1263	na
ENSG00000181191	PJA1	1276	1225	1029	1524	10.2487	10.3242	10.3257	10.2502	-0.00145669	0.983857	0.999726	-0.00445157	not_signif	Lhx2_d14_peak_1264	na
ENSG00000131171	SH3BGRL	2398	1533	2279	2408	10.9408	10.9967	11.1589	11.103	-0.162179	0.140186	0.999726	-0.291829	not_signif	Lhx2_d14_peak_1265	na
ENSG00000147202	DIAPH2	1118	211	794	905	9.40232	9.04772	9.38307	9.73767	-0.335356	0.0213896	0.417342	-0.793073	not_signif	Lhx2_d14_peak_1266	Otx2_d14_peak_6396
ENSG00000128805	ARHGAP22	400	167	163	179	7.89863	7.79789	7.58797	7.6887	0.209925	0.113622	0.940329	0.59756	not_signif	Lhx2_d14_peak_127	Otx2_d14_peak_671
ENSG00000123496	IL13RA2	3655	174	2447	165	9.89222	9.9339	9.81228	9.7706	0.121615	0.180282	0.999726	0.302135	not_signif	Lhx2_d14_peak_1271	Otx2_d14_peak_6423
ENSG00000003096	KLHL13	169	42	98	141	6.75658	6.5887	6.66808	6.83596	-0.079384	0.406681	0.999726	-0.464335	not_signif	Lhx2_d14_peak_1272	Otx2_d14_peak_6428
ENSG00000005893	LAMP2	15049	10016	17044	13270	13.5405	13.7476	13.9272	13.7201	-0.179612	0.143461	0.999726	-0.295484	not_signif	Lhx2_d14_peak_1274	Otx2_d14_peak_6433
ENSG00000182890	GLUD2	119	49	150	66	6.4395	6.55166	6.65768	6.54552	-0.106023	0.459742	0.999726	-0.399335	not_signif	Lhx2_d14_peak_1275	Otx2_d14_peak_6436
ENSG00000165675	ENOX2	1039	352	829	758	9.42319	9.3148	9.49238	9.60077	-0.177577	0.13365	0.995948	-0.389009	not_signif	Lhx2_d14_peak_1277	Otx2_d14_peak_6446
ENSG00000122870	BICC1	146	72	90	207	6.94488	6.77947	6.88554	7.05095	-0.106072	0.420293	0.999726	-0.414532	not_signif	Lhx2_d14_peak_128	Otx2_d14_peak_687
ENSG00000165449	SLC16A9	167	135	255	159	7.29372	7.5066	7.65693	7.44406	-0.150335	0.331056	0.999726	-0.432279	not_signif	Lhx2_d14_peak_129	Otx2_d14_peak_691
ENSG00000159023	EPB41	975	520	741	865	9.54619	9.49632	9.57792	9.62779	-0.0816009	0.484564	0.999726	-0.171009	not_signif	Lhx2_d14_peak_13	Otx2_d14_peak_72
ENSG00000165476	REEP3	2049	1563	1492	1829	10.7448	10.8065	10.7455	10.6838	0.0609636	0.583333	0.999726	0.112888	not_signif	Lhx2_d14_peak_133	Otx2_d14_peak_711
ENSG00000156510	HKDC1	3527	4025	2498	6013	11.9147	11.867	11.8939	11.9416	-0.0268775	0.812598	0.999726	-0.0435926	not_signif	Lhx2_d14_peak_135	Otx2_d14_peak_726
ENSG00000156515	HK1	6540	3660	4743	5083	12.26	12.2531	12.2573	12.2641	-0.00416689	0.965557	0.999726	-0.00769218	not_signif	Lhx2_d14_peak_136	na
ENSG00000180817	PPA1	3341	2161	2090	2551	11.3425	11.3398	11.2194	11.2221	0.120441	0.257723	0.999726	0.216168	not_signif	Lhx2_d14_peak_137	Otx2_d14_peak_728
ENSG00000156110	ADK	669	271	349	563	8.88149	8.64867	8.66465	8.89746	-0.0159727	0.861196	0.999726	-0.0577847	not_signif	Lhx2_d14_peak_138	Otx2_d14_peak_744
ENSG00000148655	C10orf11	106	2	92	49	5.79685	5.73054	5.85453	5.92084	-0.123985	0.0335363	0.534146	-1.78067	not_signif	Lhx2_d14_peak_141	Otx2_d14_peak_748
ENSG00000185737	NRG3	128	57	141	162	6.79435	6.76014	6.95758	6.99179	-0.197439	0.0899192	0.860278	-0.821423	not_signif	Lhx2_d14_peak_143	Otx2_d14_peak_770
ENSG00000165678	GHITM	4465	3484	3549	4814	11.9397	11.9727	12.0129	11.9798	-0.040154	0.700251	0.999726	-0.0701523	not_signif	Lhx2_d14_peak_145	Otx2_d14_peak_774
ENSG00000171862	PTEN	2472	1827	2045	2676	11.0683	11.0933	11.1716	11.1465	-0.0782639	0.468574	0.999726	-0.141069	not_signif	Lhx2_d14_peak_147	na
ENSG00000119922	IFIT2	341	88	218	120	7.51174	7.4771	7.43788	7.47253	0.0392124	0.801087	0.999726	0.100049	not_signif	Lhx2_d14_peak_148	na
ENSG00000180628	PCGF5	1262	1111	1005	1476	10.1934	10.2389	10.2611	10.2156	-0.0221918	0.844071	0.999726	-0.0429995	not_signif	Lhx2_d14_peak_149	Otx2_d14_peak_788
ENSG00000131236	CAP1	13879	16656	8450	16214	13.7799	13.8564	13.6341	13.5577	0.222261	0.0311533	0.509689	0.37494	not_signif	Lhx2_d14_peak_15	Otx2_d14_peak_96
ENSG00000138119	MYOF	11158	5642	6945	10507	13.0735	12.8797	12.9403	13.1341	-0.0606186	0.592434	0.999726	-0.1089	not_signif	Lhx2_d14_peak_150	Otx2_d14_peak_792
ENSG00000108039	XPNPEP1	1783	1305	1292	1659	10.544	10.5712	10.541	10.5138	0.0302402	0.78536	0.999726	0.056657	not_signif	Lhx2_d14_peak_157	Otx2_d14_peak_836
ENSG00000099204	ABLIM1	2235	2334	2383	4319	11.2558	11.2812	11.5568	11.5314	-0.275635	0.00943723	0.257709	-0.492563	not_signif	Lhx2_d14_peak_159	Otx2_d14_peak_849
ENSG00000107518	ATRNL1	401	118	506	336	8.12199	8.13092	8.48303	8.47411	-0.352117	0.00378977	0.138411	-0.92049	not_signif	Lhx2_d14_peak_163	Otx2_d14_peak_856
ENSG00000107560	RAB11FIP2	688	595	649	871	9.3467	9.41332	9.52635	9.45973	-0.113029	0.351266	0.999726	-0.235149	not_signif	Lhx2_d14_peak_164	na
ENSG00000165669	FAM204A	623	458	488	739	9.11886	9.08882	9.16802	9.19806	-0.0792077	0.516256	0.999726	-0.171535	not_signif	Lhx2_d14_peak_165	Otx2_d14_peak_864
ENSG00000120008	WDR11	2083	1352	1600	1936	10.7233	10.7279	10.7665	10.7619	-0.0385712	0.724438	0.999726	-0.0712508	not_signif	Lhx2_d14_peak_167	Otx2_d14_peak_874
ENSG00000066468	FGFR2	327	56	433	109	7.45472	7.59768	7.83978	7.69682	-0.242101	0.0602101	0.693855	-0.700005	not_signif	Lhx2_d14_peak_168	Otx2_d14_peak_881
ENSG00000189319	FAM53B	744	364	718	765	9.18844	9.15191	9.39053	9.42706	-0.238627	0.0464988	0.614642	-0.511558	not_signif	Lhx2_d14_peak_170	Otx2_d14_peak_888
ENSG00000132334	PTPRE	816	234	743	452	8.94018	8.92819	9.10622	9.11821	-0.178033	0.128265	0.980989	-0.407414	not_signif	Lhx2_d14_peak_171	Otx2_d14_peak_892
ENSG00000129757	CDKN1C	127	173	157	554	7.67842	7.54297	7.89969	8.03514	-0.356721	0.00646174	0.202404	-1.00098	not_signif	Lhx2_d14_peak_172	Otx2_d14_peak_903
ENSG00000175390	EIF3F	4347	3509	3013	4927	11.9385	11.9085	11.8991	11.9291	0.00939895	0.925937	0.999726	0.016984	not_signif	Lhx2_d14_peak_175	Otx2_d14_peak_915
ENSG00000197702	PARVA	3515	2758	2726	4206	11.6361	11.618	11.6882	11.7062	-0.0701149	0.504986	0.999726	-0.123608	not_signif	Lhx2_d14_peak_178	Otx2_d14_peak_931
ENSG00000086015	MAST2	1973	1970	1471	2071	10.8464	10.9619	10.8656	10.7501	0.0962776	0.410911	0.999726	0.173666	not_signif	Lhx2_d14_peak_18	Otx2_d14_peak_114
ENSG00000110693	SOX6	92	5	142	49	5.90084	5.95432	6.18367	6.13019	-0.229347	0.00825991	0.235629	-1.79877	not_signif	Lhx2_d14_peak_183	Otx2_d14_peak_948
ENSG00000166833	NAV2	3506	712	2270	2389	10.9945	10.6225	10.8945	11.2665	-0.272023	0.0522783	0.650075	-0.557293	not_signif	Lhx2_d14_peak_186	Otx2_d14_peak_956
ENSG00000185238	PRMT3	825	512	574	823	9.39829	9.32834	9.36704	9.43699	-0.038703	0.745265	0.999726	-0.0829928	not_signif	Lhx2_d14_peak_187	Otx2_d14_peak_960
ENSG00000166349	RAG1	230	64	128	105	7.01533	6.92922	6.89308	6.9792	0.0361345	0.878777	0.999726	0.0726185	not_signif	Lhx2_d14_peak_191	Otx2_d14_peak_981
ENSG00000069482	GAL	99	89	26	45	6.0629	6.07594	5.84546	5.83242	0.23048	0.0230117	0.434402	1.45355	not_signif	Lhx2_d14_peak_193	Otx2_d14_peak_1027
ENSG00000162105	SHANK2	273	13	276	143	7.15108	7.03059	7.3384	7.45889	-0.307811	0.00520692	0.172843	-1.61335	not_signif	Lhx2_d14_peak_195	Otx2_d14_peak_1033
ENSG00000198382	UVRAG	588	336	609	640	8.92979	8.9478	9.16902	9.151	-0.221215	0.0657623	0.730184	-0.492807	not_signif	Lhx2_d14_peak_197	Otx2_d14_peak_1048
ENSG00000149256	TENM4	376	43	228	294	7.74094	7.39902	7.63459	7.97651	-0.235574	0.056276	0.670455	-0.984224	not_signif	Lhx2_d14_peak_199	Otx2_d14_peak_1061
ENSG00000186094	AGBL4	47	11	64	63	5.39778	5.37743	5.53685	5.5572	-0.159421	0.062636	0.709842	-1.45158	not_signif	Lhx2_d14_peak_20	Otx2_d14_peak_123
ENSG00000151376	ME3	4787	1335	3001	1552	11.2894	11.2831	11.1583	11.1646	0.124776	0.235945	0.999726	0.225519	not_signif	Lhx2_d14_peak_200	Otx2_d14_peak_1070
ENSG00000166575	TMEM135	731	243	699	652	8.99455	8.89333	9.1915	9.29271	-0.298161	0.016267	0.355689	-0.676896	not_signif	Lhx2_d14_peak_201	Otx2_d14_peak_1075
ENSG00000123892	RAB38	412	156	385	422	8.2741	8.17568	8.42945	8.52787	-0.253763	0.0438349	0.597983	-0.666031	not_signif	Lhx2_d14_peak_203	Otx2_d14_peak_1079
ENSG00000165323	FAT3	431	73	543	896	8.46275	8.07059	8.83245	9.22461	-0.761863	0.0526825	0.650923	-1.97228	not_signif	Lhx2_d14_peak_205	Otx2_d14_peak_1089
ENSG00000077458	FAM76B	197	158	146	191	7.41651	7.44799	7.42469	7.3932	0.0233028	0.851194	0.999726	0.076866	not_signif	Lhx2_d14_peak_209	Otx2_d14_peak_1100
ENSG00000081870	HSPB11	605	450	415	504	8.94985	8.99459	8.91142	8.86669	0.0831653	0.499779	0.999726	0.187523	not_signif	Lhx2_d14_peak_21	Otx2_d14_peak_128
ENSG00000087053	MTMR2	1039	1027	826	1263	9.97074	10.0435	10.0351	9.96235	0.00838653	0.950186	0.999726	0.0143136	not_signif	Lhx2_d14_peak_210	Otx2_d14_peak_1101
ENSG00000184384	MAML2	651	165	490	443	8.6487	8.48348	8.67115	8.83638	-0.187672	0.123103	0.965188	-0.499413	not_signif	Lhx2_d14_peak_213	Otx2_d14_peak_1107
ENSG00000170903	MSANTD4	802	597	621	919	9.47336	9.4543	9.51702	9.53608	-0.0627172	0.598857	0.999726	-0.129234	not_signif	Lhx2_d14_peak_215	Otx2_d14_peak_1121
ENSG00000149313	AASDHPPT	1237	1099	868	1408	10.16	10.1722	10.1336	10.1214	0.0386092	0.734599	0.999726	0.0743532	not_signif	Lhx2_d14_peak_216	Otx2_d14_peak_1122
ENSG00000137710	RDX	4560	2906	3503	4631	11.8779	11.8391	11.9233	11.9622	-0.0842423	0.418886	0.999726	-0.148404	not_signif	Lhx2_d14_peak_218	Otx2_d14_peak_1138
ENSG00000116221	MRPL37	3428	2732	2291	3443	11.549	11.5488	11.4805	11.4807	0.0683237	0.517109	0.999726	0.121299	not_signif	Lhx2_d14_peak_22	Otx2_d14_peak_129
ENSG00000137713	PPP2R1B	1087	1006	852	1421	10.0382	10.0537	10.0926	10.0772	-0.0389336	0.732891	0.999726	-0.0758326	not_signif	Lhx2_d14_peak_220	Otx2_d14_peak_1140
ENSG00000182985	CADM1	1711	676	1320	1056	10.1282	10.1063	10.1749	10.1967	-0.0685759	0.53229	0.999726	-0.13653	not_signif	Lhx2_d14_peak_221	na
ENSG00000109944	C11orf63	208	142	199	184	7.4428	7.52068	7.57436	7.49649	-0.0536838	0.693348	0.999726	-0.15953	not_signif	Lhx2_d14_peak_222	Otx2_d14_peak_1164
ENSG00000082805	ERC1	2080	925	1425	2270	10.655	10.4097	10.6071	10.8524	-0.197428	0.132983	0.995223	-0.376031	not_signif	Lhx2_d14_peak_227	Otx2_d14_peak_1200
ENSG00000165714	LOH12CR1	265	111	193	282	7.66469	7.52823	7.66473	7.80119	-0.136502	0.275363	0.999726	-0.441464	not_signif	Lhx2_d14_peak_228	Otx2_d14_peak_1219
ENSG00000111269	CREBL2	1645	943	1384	1584	10.3507	10.3321	10.4651	10.4837	-0.133017	0.233344	0.999726	-0.251862	not_signif	Lhx2_d14_peak_229	Otx2_d14_peak_1225
ENSG00000178878	APOLD1	132	32	104	85	6.37787	6.32293	6.40566	6.4606	-0.0827325	0.36562	0.999726	-0.518518	not_signif	Lhx2_d14_peak_231	Otx2_d14_peak_1228
ENSG00000052126	PLEKHA5	574	406	495	691	8.99658	8.98209	9.10879	9.12329	-0.126706	0.298529	0.999726	-0.279296	not_signif	Lhx2_d14_peak_235	Otx2_d14_peak_1243
ENSG00000162599	NFIA	359	104	361	290	7.93212	7.87428	8.12874	8.18658	-0.254457	0.0370347	0.550993	-0.737695	not_signif	Lhx2_d14_peak_24	Otx2_d14_peak_147
ENSG00000111726	CMAS	1458	1165	1004	1547	10.3335	10.3247	10.2922	10.3009	0.0325527	0.772146	0.999726	0.0619694	not_signif	Lhx2_d14_peak_240	na
ENSG00000060982	BCAT1	875	1240	591	1944	10.0908	10.0114	10.0417	10.1211	-0.0303291	0.838138	0.999726	-0.0461397	not_signif	Lhx2_d14_peak_242	Otx2_d14_peak_1259
ENSG00000123094	RASSF8	2274	1232	2209	2014	10.7617	10.8136	10.9991	10.9472	-0.185493	0.0930935	0.87679	-0.336588	not_signif	Lhx2_d14_peak_245	Otx2_d14_peak_1261
ENSG00000123104	ITPR2	1246	411	1065	952	9.69102	9.5811	9.8164	9.92631	-0.235292	0.0469359	0.616485	-0.491367	not_signif	Lhx2_d14_peak_246	na
ENSG00000133687	TMTC1	1690	826	2076	1610	10.3228	10.4087	10.7508	10.6649	-0.342061	0.00259038	0.103725	-0.633457	not_signif	Lhx2_d14_peak_247	Otx2_d14_peak_1270
ENSG00000057294	PKP2	1006	972	1094	1860	10.0703	10.089	10.3666	10.3479	-0.277546	0.0143964	0.330316	-0.530984	not_signif	Lhx2_d14_peak_249	Otx2_d14_peak_1282
ENSG00000139117	CPNE8	407	296	387	510	8.53648	8.54963	8.69993	8.68678	-0.150295	0.226333	0.999726	-0.358692	not_signif	Lhx2_d14_peak_250	Otx2_d14_peak_1286
ENSG00000139116	KIF21A	1234	1359	1382	1539	10.2614	10.4994	10.5902	10.3522	-0.0907964	0.492648	0.999726	-0.173438	not_signif	Lhx2_d14_peak_253	Otx2_d14_peak_1292
ENSG00000018236	CNTN1	296	29	266	142	7.27741	7.17377	7.39669	7.50033	-0.222919	0.035384	0.537978	-1.01672	not_signif	Lhx2_d14_peak_254	Otx2_d14_peak_1296
ENSG00000177119	ANO6	3665	3229	3054	5158	11.795	11.7859	11.9047	11.9138	-0.118807	0.252783	0.999726	-0.208865	not_signif	Lhx2_d14_peak_257	Otx2_d14_peak_1313
ENSG00000134294	SLC38A2	4231	5171	2302	4557	12.0482	12.1217	11.8185	11.7451	0.303168	0.00431813	0.15037	0.52812	not_signif	Lhx2_d14_peak_258	Otx2_d14_peak_1319
ENSG00000116641	DOCK7	2736	1134	1990	1804	10.8433	10.7877	10.8429	10.8984	-0.0551319	0.597314	0.999726	-0.107004	not_signif	Lhx2_d14_peak_26	Otx2_d14_peak_148
ENSG00000196935	SRGAP1	810	421	513	608	9.20778	9.14274	9.11098	9.17602	0.0317606	0.813798	0.999726	0.062661	not_signif	Lhx2_d14_peak_262	Otx2_d14_peak_1355
ENSG00000153179	RASSF3	1852	1328	1283	1948	10.6368	10.5912	10.5988	10.6444	-0.00765217	0.945471	0.999726	-0.0141822	not_signif	Lhx2_d14_peak_264	Otx2_d14_peak_1358
ENSG00000111596	CNOT2	1314	967	966	1407	10.1558	10.1372	10.1638	10.1825	-0.0266174	0.815497	0.999726	-0.0511424	not_signif	Lhx2_d14_peak_265	Otx2_d14_peak_1380
ENSG00000121749	TBC1D15	716	433	575	774	9.21755	9.16354	9.28571	9.33972	-0.12217	0.312807	0.999726	-0.262896	not_signif	Lhx2_d14_peak_266	Otx2_d14_peak_1382
ENSG00000185483	ROR1	919	449	748	1580	9.68486	9.38744	9.7661	10.0635	-0.378665	0.0100777	0.26519	-0.760133	not_signif	Lhx2_d14_peak_27	Otx2_d14_peak_156
ENSG00000139289	PHLDA1	5719	1990	2545	2522	11.7362	11.5557	11.3151	11.4957	0.240553	0.0500832	0.639424	0.411756	not_signif	Lhx2_d14_peak_270	Otx2_d14_peak_1391
ENSG00000057704	TMCC3	730	193	392	192	8.50897	8.47894	8.29718	8.32721	0.18176	0.141949	0.999726	0.449304	not_signif	Lhx2_d14_peak_275	Otx2_d14_peak_1434
ENSG00000136014	USP44	256	115	166	196	7.49842	7.42612	7.44186	7.51416	-0.0157349	0.860695	0.999726	-0.0718165	not_signif	Lhx2_d14_peak_276	Otx2_d14_peak_1436
ENSG00000139350	NEDD1	490	484	398	665	8.93246	8.96595	9.00177	8.96828	-0.0358214	0.767552	0.999726	-0.0811823	not_signif	Lhx2_d14_peak_277	Otx2_d14_peak_1439
ENSG00000171310	CHST11	2888	551	2110	945	10.4436	10.373	10.4467	10.5174	-0.0737471	0.447724	0.999726	-0.161518	not_signif	Lhx2_d14_peak_279	Otx2_d14_peak_1458
ENSG00000158966	CACHD1	792	623	714	873	9.46247	9.53066	9.6146	9.54642	-0.0839455	0.489062	0.999726	-0.17123	not_signif	Lhx2_d14_peak_28	Otx2_d14_peak_159
ENSG00000204842	ATXN2	1734	1383	1204	1807	10.5766	10.5771	10.5408	10.5403	0.0363021	0.743503	0.999726	0.0676972	not_signif	Lhx2_d14_peak_282	Otx2_d14_peak_1484
ENSG00000167272	POP5	448	279	328	399	8.47951	8.46925	8.48309	8.49335	-0.0138423	0.907647	0.999726	-0.0355824	not_signif	Lhx2_d14_peak_284	na
ENSG00000132953	XPO4	1275	799	903	1265	10.0284	9.9654	10.0083	10.0713	-0.0428609	0.708875	0.999726	-0.0849394	not_signif	Lhx2_d14_peak_286	na
ENSG00000165487	MICU2	1307	836	931	1396	10.0982	10.0169	10.0823	10.1636	-0.0654634	0.574681	0.999726	-0.127584	not_signif	Lhx2_d14_peak_287	Otx2_d14_peak_1507
ENSG00000162434	JAK1	5808	3554	4272	4393	12.11	12.1561	12.1193	12.0731	0.0368589	0.716478	0.999726	0.0660104	not_signif	Lhx2_d14_peak_29	Otx2_d14_peak_161
ENSG00000151835	SACS	2861	3656	1905	3559	11.5417	11.6513	11.4728	11.3632	0.17841	0.114204	0.940895	0.311002	not_signif	Lhx2_d14_peak_290	Otx2_d14_peak_1511
ENSG00000127863	TNFRSF19	239	359	327	682	8.39791	8.46208	8.74209	8.67792	-0.280008	0.0247804	0.445183	-0.687953	not_signif	Lhx2_d14_peak_291	Otx2_d14_peak_1516
ENSG00000182957	SPATA13	303	129	239	188	7.68142	7.69081	7.72443	7.71503	-0.0336147	0.782646	0.999726	-0.103352	not_signif	Lhx2_d14_peak_292	Otx2_d14_peak_1523
ENSG00000139514	SLC7A1	3840	4289	2896	4757	11.9077	12.0113	11.9368	11.8331	0.0745361	0.508094	0.999726	0.126686	not_signif	Lhx2_d14_peak_293	Otx2_d14_peak_1532
ENSG00000073910	FRY	76	25	115	136	6.24978	6.20657	6.48666	6.52987	-0.280088	0.00966057	0.260802	-1.50565	not_signif	Lhx2_d14_peak_294	Otx2_d14_peak_1535
ENSG00000133116	KL	103	22	252	76	6.38781	6.58141	6.94948	6.75588	-0.36807	0.00186164	0.0803777	-1.5616	not_signif	Lhx2_d14_peak_295	Otx2_d14_peak_1538
ENSG00000133119	RFC3	739	391	561	771	9.20395	9.09968	9.23325	9.33752	-0.133568	0.278462	0.999726	-0.292358	not_signif	Lhx2_d14_peak_296	Otx2_d14_peak_1544
ENSG00000118473	SGIP1	432	235	469	511	8.51181	8.50684	8.76796	8.77293	-0.261129	0.0345236	0.536118	-0.621678	not_signif	Lhx2_d14_peak_30	Otx2_d14_peak_167
ENSG00000133111	RFXAP	171	71	110	138	6.90778	6.82725	6.85823	6.93877	-0.0309858	0.74577	0.999726	-0.159034	not_signif	Lhx2_d14_peak_300	Otx2_d14_peak_1560
ENSG00000133107	TRPC4	255	197	175	357	7.90434	7.81611	7.87648	7.9647	-0.0603669	0.659035	0.999726	-0.161483	not_signif	Lhx2_d14_peak_301	Otx2_d14_peak_1566
ENSG00000150893	FREM2	101	51	115	174	6.63319	6.56737	6.78923	6.85506	-0.221861	0.0577592	0.681791	-0.977143	not_signif	Lhx2_d14_peak_302	Otx2_d14_peak_1569
ENSG00000188811	NHLRC3	275	121	338	241	7.72634	7.79544	8.02705	7.95795	-0.231605	0.0681962	0.747468	-0.650928	not_signif	Lhx2_d14_peak_303	Otx2_d14_peak_1570
ENSG00000120696	KBTBD7	98	104	136	153	6.81577	6.91926	7.04933	6.94584	-0.130067	0.290614	0.999726	-0.516194	not_signif	Lhx2_d14_peak_307	Otx2_d14_peak_1578
ENSG00000102804	TSC22D1	4811	4049	3129	3772	11.9729	12.085	11.8804	11.7682	0.20468	0.0634693	0.713401	0.358937	not_signif	Lhx2_d14_peak_308	Otx2_d14_peak_1588
ENSG00000116717	GADD45A	2774	3081	3002	3871	11.4648	11.6604	11.7846	11.5889	-0.124152	0.302014	0.999726	-0.223752	not_signif	Lhx2_d14_peak_31	Otx2_d14_peak_171
ENSG00000102547	CAB39L	299	173	264	288	7.92087	7.92635	8.02614	8.02066	-0.0997902	0.421993	0.999726	-0.280377	not_signif	Lhx2_d14_peak_311	Otx2_d14_peak_1610
ENSG00000276644	DACH1	44	12	67	63	5.39928	5.39385	5.56273	5.56816	-0.168885	0.053202	0.65503	-1.47925	not_signif	Lhx2_d14_peak_319	na
ENSG00000136122	BORA	127	60	67	108	6.49157	6.40337	6.39102	6.47923	0.0123445	0.947932	0.999726	0.0369141	not_signif	Lhx2_d14_peak_320	Otx2_d14_peak_1658
ENSG00000102554	KLF5	995	1400	1054	2107	10.2467	10.3445	10.5185	10.4207	-0.173965	0.127868	0.980701	-0.337338	not_signif	Lhx2_d14_peak_321	Otx2_d14_peak_1659
ENSG00000136158	SPRY2	1360	721	1375	1331	10.0567	10.0789	10.3113	10.2891	-0.232363	0.0372366	0.552069	-0.452838	not_signif	Lhx2_d14_peak_323	Otx2_d14_peak_1678
ENSG00000139793	MBNL2	2501	2072	2427	4236	11.2865	11.2371	11.5166	11.566	-0.279461	0.00922517	0.252999	-0.496822	not_signif	Lhx2_d14_peak_328	na
ENSG00000125249	RAP2A	1277	1206	1016	1745	10.2937	10.3056	10.3602	10.3483	-0.0546118	0.626217	0.999726	-0.104005	not_signif	Lhx2_d14_peak_329	Otx2_d14_peak_1705
ENSG00000142892	PIGK	1134	496	998	834	9.63173	9.63676	9.77746	9.77243	-0.140703	0.224414	0.999726	-0.285108	not_signif	Lhx2_d14_peak_33	Otx2_d14_peak_190
ENSG00000125246	CLYBL	203	34	174	130	6.92874	6.83623	7.00505	7.09756	-0.168824	0.0990017	0.89407	-0.826356	not_signif	Lhx2_d14_peak_331	Otx2_d14_peak_1715
ENSG00000102452	NALCN	964	108	715	258	8.7024	8.58953	8.71562	8.82849	-0.126089	0.196077	0.999726	-0.392259	not_signif	Lhx2_d14_peak_332	Otx2_d14_peak_1719
ENSG00000139910	NOVA1	311	173	232	278	7.91908	7.88708	7.93217	7.96417	-0.0450866	0.709219	0.999726	-0.132565	not_signif	Lhx2_d14_peak_337	Otx2_d14_peak_1759
ENSG00000092140	G2E3	556	362	403	611	8.88181	8.8147	8.87943	8.94654	-0.0647305	0.602021	0.999726	-0.147863	not_signif	Lhx2_d14_peak_338	Otx2_d14_peak_1763
ENSG00000100852	ARHGAP5	2098	1716	1877	2204	10.8552	10.9631	11.0202	10.9123	-0.0570765	0.621501	0.999726	-0.102848	not_signif	Lhx2_d14_peak_339	Otx2_d14_peak_1767
ENSG00000151322	NPAS3	31	1	76	67	5.22015	5.21879	5.47748	5.47884	-0.258684	0.00110752	0.053614	-3.15401	not_signif	Lhx2_d14_peak_341	Otx2_d14_peak_1772
ENSG00000100916	BRMS1L	296	240	251	408	8.14891	8.12968	8.23161	8.25084	-0.101932	0.419884	0.999726	-0.266513	not_signif	Lhx2_d14_peak_342	Otx2_d14_peak_1778
ENSG00000165379	LRFN5	206	50	158	169	7.08282	6.95416	7.10595	7.23461	-0.151788	0.166758	0.999726	-0.670517	not_signif	Lhx2_d14_peak_343	Otx2_d14_peak_1785
ENSG00000179476	C14orf28	93	57	100	64	6.22868	6.3152	6.35457	6.26805	-0.0393676	0.803576	0.999726	-0.146367	not_signif	Lhx2_d14_peak_346	Otx2_d14_peak_1788
ENSG00000179454	KLHL28	218	271	200	292	7.87086	7.99143	7.98303	7.86247	0.00839424	0.980629	0.999726	0.00898097	not_signif	Lhx2_d14_peak_347	Otx2_d14_peak_1789
ENSG00000213741	RPS29	3525	2364	2702	3446	11.5112	11.5077	11.5542	11.5576	-0.046431	0.658724	0.999726	-0.0825826	not_signif	Lhx2_d14_peak_348	Otx2_d14_peak_1793
ENSG00000117155	SSX2IP	1077	537	797	735	9.57487	9.58164	9.5872	9.58042	-0.00555337	0.960592	0.999726	-0.0118894	not_signif	Lhx2_d14_peak_35	Otx2_d14_peak_203
ENSG00000151748	SAV1	1094	800	942	1178	9.8904	9.92676	10.0157	9.97933	-0.0889257	0.444243	0.999726	-0.173854	not_signif	Lhx2_d14_peak_350	Otx2_d14_peak_1798
ENSG00000100522	GNPNAT1	1097	763	646	915	9.78664	9.75793	9.63422	9.66292	0.123716	0.293424	0.999726	0.248365	not_signif	Lhx2_d14_peak_351	Otx2_d14_peak_1807
ENSG00000100526	CDKN3	1052	392	658	649	9.40904	9.2934	9.29678	9.41241	-0.00337405	0.92508	0.999726	-0.0247629	not_signif	Lhx2_d14_peak_353	Otx2_d14_peak_1825
ENSG00000139946	PELI2	83	28	144	97	6.2398	6.2961	6.55111	6.49481	-0.255012	0.0191547	0.391676	-1.29432	not_signif	Lhx2_d14_peak_354	Otx2_d14_peak_1833
ENSG00000070367	EXOC5	1525	1432	1280	1945	10.5198	10.5778	10.6292	10.5712	-0.0513754	0.644391	0.999726	-0.0967868	not_signif	Lhx2_d14_peak_359	Otx2_d14_peak_1845
ENSG00000054654	SYNE2	1312	457	1374	1281	9.86862	9.76847	10.1577	10.2578	-0.389215	0.00117964	0.056044	-0.775968	not_signif	Lhx2_d14_peak_363	Otx2_d14_peak_1869
ENSG00000033170	FUT8	1274	334	995	736	9.55665	9.43687	9.61174	9.73153	-0.174876	0.129419	0.986272	-0.388294	not_signif	Lhx2_d14_peak_364	Otx2_d14_peak_1875
ENSG00000021645	NRXN3	278	76	166	314	7.62294	7.34277	7.52382	7.80398	-0.181049	0.178682	0.999726	-0.640471	not_signif	Lhx2_d14_peak_367	Otx2_d14_peak_1924
ENSG00000153904	DDAH1	5517	4403	4533	7672	12.3446	12.2936	12.4451	12.4962	-0.151545	0.144912	0.999726	-0.261451	not_signif	Lhx2_d14_peak_37	Otx2_d14_peak_206
ENSG00000100697	DICER1	1650	1494	1814	2110	10.6139	10.7634	10.9368	10.7873	-0.173376	0.14706	0.999726	-0.319886	not_signif	Lhx2_d14_peak_370	Otx2_d14_peak_1960
ENSG00000036530	CYP46A1	66	40	51	47	5.65414	5.6746	5.6673	5.64683	0.00730333	0.926276	0.999726	0.0652605	not_signif	Lhx2_d14_peak_371	na
ENSG00000140105	WARS	2627	2411	1762	2363	11.1774	11.2801	11.1129	11.0101	0.167262	0.139043	0.999726	0.300321	not_signif	Lhx2_d14_peak_372	Otx2_d14_peak_1966
ENSG00000206190	ATP10A	56	116	38	143	6.38645	6.4001	6.37525	6.3616	0.0248511	0.818757	0.999726	0.127472	not_signif	Lhx2_d14_peak_374	Otx2_d14_peak_1982
ENSG00000034053	APBA2	676	443	348	823	9.19583	8.98169	8.97455	9.1887	0.0071385	0.928325	0.999726	0.0273452	not_signif	Lhx2_d14_peak_377	Otx2_d14_peak_1984
ENSG00000104067	TJP1	3243	2923	2716	3706	11.5502	11.639	11.6643	11.5755	-0.0253319	0.813265	0.999726	-0.0456831	not_signif	Lhx2_d14_peak_378	Otx2_d14_peak_1987
ENSG00000143013	LMO4	1169	937	1024	1559	10.0967	10.0924	10.2351	10.2394	-0.142723	0.2094	0.999726	-0.274269	not_signif	Lhx2_d14_peak_38	Otx2_d14_peak_209
ENSG00000169926	KLF13	1545	1295	1084	1770	10.4621	10.4493	10.4348	10.4476	0.0144474	0.895411	0.999726	0.0276152	not_signif	Lhx2_d14_peak_380	na
ENSG00000171877	FRMD5	858	469	731	767	9.37502	9.37357	9.48917	9.49062	-0.115599	0.329417	0.999726	-0.241701	not_signif	Lhx2_d14_peak_384	Otx2_d14_peak_2021
ENSG00000166734	CASC4	3685	2434	3241	3615	11.5645	11.6111	11.7224	11.6758	-0.1113	0.296734	0.999726	-0.195386	not_signif	Lhx2_d14_peak_385	Otx2_d14_peak_2023
ENSG00000104154	SLC30A4	360	322	332	464	8.44343	8.49761	8.58236	8.52818	-0.084757	0.500146	0.999726	-0.207275	not_signif	Lhx2_d14_peak_386	Otx2_d14_peak_2026
ENSG00000092439	TRPM7	1629	977	1401	1629	10.3654	10.3577	10.497	10.5046	-0.139234	0.21202	0.999726	-0.262477	not_signif	Lhx2_d14_peak_387	Otx2_d14_peak_2044
ENSG00000166415	WDR72	795	261	452	376	8.87283	8.7732	8.69991	8.79953	0.0732964	0.617005	0.999726	0.145399	not_signif	Lhx2_d14_peak_389	Otx2_d14_peak_2053
ENSG00000171488	LRRC8C	587	354	432	468	8.8195	8.83402	8.82669	8.81217	0.00733621	0.951933	0.999726	0.0170356	not_signif	Lhx2_d14_peak_39	Otx2_d14_peak_216
ENSG00000166450	PRTG	510	253	323	412	8.5465	8.4549	8.46007	8.55167	-0.0051723	0.940828	0.999726	-0.0232524	not_signif	Lhx2_d14_peak_390	Otx2_d14_peak_2059
ENSG00000140416	TPM1	21052	25568	18880	30742	14.4427	14.5866	14.6166	14.4727	-0.0299429	0.759781	0.999726	-0.0568214	not_signif	Lhx2_d14_peak_392	na
ENSG00000138613	APH1B	327	222	292	332	8.12061	8.15549	8.23656	8.20168	-0.0810702	0.524039	0.999726	-0.211604	not_signif	Lhx2_d14_peak_394	Otx2_d14_peak_2085
ENSG00000169118	CSNK1G1	698	595	503	888	9.35974	9.32655	9.35374	9.38693	-0.0271882	0.826744	0.999726	-0.0553827	not_signif	Lhx2_d14_peak_395	na
ENSG00000180357	ZNF609	2504	1511	1795	2458	10.9852	10.912	10.9733	11.0465	-0.0613345	0.575253	0.999726	-0.113214	not_signif	Lhx2_d14_peak_396	na
ENSG00000246922	UBAP1L	33	13	64	33	5.04924	5.11601	5.24281	5.17604	-0.126802	0.163697	0.999726	-1.16443	not_signif	Lhx2_d14_peak_397	Otx2_d14_peak_2094
ENSG00000137834	SMAD6	2054	273	2848	2598	10.34	9.97327	10.8938	11.2605	-0.920518	0.02633	0.459263	-1.86141	not_signif	Lhx2_d14_peak_398	Otx2_d14_peak_2096
ENSG00000171735	CAMTA1	558	396	470	586	8.90636	8.92986	9.0022	8.9787	-0.0723346	0.556694	0.999726	-0.161546	not_signif	Lhx2_d14_peak_4	Otx2_d14_peak_11
ENSG00000162664	ZNF326	826	793	621	877	9.58093	9.6695	9.6041	9.51553	0.0653965	0.596421	0.999726	0.131238	not_signif	Lhx2_d14_peak_40	Otx2_d14_peak_221
ENSG00000166949	SMAD3	10730	2753	4851	4961	12.5619	12.2458	12.1422	12.4583	0.103626	0.541959	0.999726	0.146572	not_signif	Lhx2_d14_peak_400	Otx2_d14_peak_2101
ENSG00000137818	RPLP1	27393	21798	19827	29006	14.5622	14.5725	14.558	14.5477	0.0145484	0.88305	0.999726	0.0245545	not_signif	Lhx2_d14_peak_401	Otx2_d14_peak_2108
ENSG00000140332	TLE3	1821	1604	1278	1879	10.6798	10.7277	10.6522	10.6044	0.0754448	0.500458	0.999726	0.138923	not_signif	Lhx2_d14_peak_403	Otx2_d14_peak_2112
ENSG00000137831	UACA	2067	1666	1566	1749	10.7576	10.8772	10.7897	10.6701	0.0874385	0.448507	0.999726	0.162493	not_signif	Lhx2_d14_peak_405	Otx2_d14_peak_2115
ENSG00000103942	HOMER2	2122	874	2384	1144	10.3954	10.5952	10.7622	10.5624	-0.166987	0.220717	0.999726	-0.284468	not_signif	Lhx2_d14_peak_406	Otx2_d14_peak_2135
ENSG00000136383	ALPK3	236	675	258	894	8.74128	8.85981	8.95454	8.83601	-0.0947309	0.376778	0.999726	-0.258947	not_signif	Lhx2_d14_peak_408	Otx2_d14_peak_2141
ENSG00000140522	RLBP1	73	17	897	41	6.17124	7.06403	8.04893	7.15615	-0.984906	0.0565069	0.6724	-2.47884	not_signif	Lhx2_d14_peak_410	Otx2_d14_peak_2148
ENSG00000176463	SLCO3A1	1138	434	1116	1098	9.69045	9.5991	9.92129	10.0126	-0.322189	0.00710565	0.212839	-0.655163	not_signif	Lhx2_d14_peak_411	Otx2_d14_peak_2155
ENSG00000182175	RGMA	250	177	259	222	7.72572	7.8401	7.91261	7.79823	-0.0725076	0.60728	0.999726	-0.194129	not_signif	Lhx2_d14_peak_412	Otx2_d14_peak_2163
ENSG00000140563	MCTP2	62	23	33	53	5.37875	5.31061	5.3197	5.38784	-0.00909028	0.859004	0.999726	-0.142355	not_signif	Lhx2_d14_peak_414	Otx2_d14_peak_2166
ENSG00000140450	ARRDC4	1186	391	1077	316	9.28957	9.52921	9.46645	9.22681	0.0627616	0.480759	0.999726	0.208037	not_signif	Lhx2_d14_peak_415	Otx2_d14_peak_2173
ENSG00000182253	SYNM	923	583	1628	932	9.57185	9.86663	10.2666	9.97184	-0.399991	0.00635847	0.200973	-0.754204	not_signif	Lhx2_d14_peak_416	na
ENSG00000131873	CHSY1	610	555	554	963	9.27626	9.26698	9.42386	9.43315	-0.156887	0.189538	0.999726	-0.330654	not_signif	Lhx2_d14_peak_417	Otx2_d14_peak_2181
ENSG00000005339	CREBBP	2210	2226	1773	2470	11.0329	11.1567	11.1101	10.9863	0.0466198	0.694815	0.999726	0.0817879	not_signif	Lhx2_d14_peak_420	Otx2_d14_peak_2192
ENSG00000048471	SNX29	1097	178	601	708	9.24924	8.83759	9.03568	9.44733	-0.198093	0.517395	0.999726	-0.561567	not_signif	Lhx2_d14_peak_421	Otx2_d14_peak_2203
ENSG00000103222	ABCC1	5140	1887	4259	4848	11.8335	11.6428	11.9451	12.1357	-0.302224	0.0110846	0.27886	-0.546331	not_signif	Lhx2_d14_peak_424	na
ENSG00000103528	SYT17	315	200	395	367	8.12582	8.21079	8.45046	8.36548	-0.239667	0.062876	0.710482	-0.605487	not_signif	Lhx2_d14_peak_425	Otx2_d14_peak_2214
ENSG00000103544	C16orf62	1946	1315	1280	1964	10.6737	10.6009	10.5952	10.668	0.00569933	0.961103	0.999726	0.0102372	not_signif	Lhx2_d14_peak_427	Otx2_d14_peak_2218
ENSG00000174628	IQCK	83	23	62	52	5.72424	5.69008	5.73014	5.7643	-0.0400562	0.597988	0.999726	-0.368172	not_signif	Lhx2_d14_peak_428	Otx2_d14_peak_2219
ENSG00000102897	LYRM1	771	497	500	637	9.24486	9.22745	9.16606	9.18347	0.0613923	0.614783	0.999726	0.130914	not_signif	Lhx2_d14_peak_429	Otx2_d14_peak_2226
ENSG00000097046	CDC7	337	220	253	323	8.11379	8.1043	8.131	8.14049	-0.0267011	0.82893	0.999726	-0.0726594	not_signif	Lhx2_d14_peak_43	Otx2_d14_peak_230
ENSG00000140743	CDR2	853	820	1306	1106	9.6992	9.98459	10.2585	9.97311	-0.273908	0.0598407	0.692094	-0.526336	not_signif	Lhx2_d14_peak_432	Otx2_d14_peak_2234
ENSG00000171241	SHCBP1	694	289	483	494	8.89626	8.81605	8.86525	8.94546	-0.0491995	0.65975	0.999726	-0.1254	not_signif	Lhx2_d14_peak_444	na
ENSG00000171208	NETO2	3471	2056	2258	2520	11.3471	11.3447	11.2552	11.2576	0.0894706	0.398786	0.999726	0.160822	not_signif	Lhx2_d14_peak_445	Otx2_d14_peak_2247
ENSG00000140718	FTO	1315	415	1168	1189	9.81548	9.64544	9.97211	10.1422	-0.326677	0.00917484	0.252255	-0.671415	not_signif	Lhx2_d14_peak_447	Otx2_d14_peak_2260
ENSG00000087263	OGFOD1	1025	1174	569	1186	9.99082	10.0142	9.80708	9.78374	0.207087	0.0681016	0.747444	0.414943	not_signif	Lhx2_d14_peak_448	Otx2_d14_peak_2263
ENSG00000102900	NUP93	1248	803	874	1208	9.99795	9.9496	9.96947	10.0178	-0.0198773	0.860152	0.999726	-0.0400363	not_signif	Lhx2_d14_peak_449	Otx2_d14_peak_2264
ENSG00000069702	TGFBR3	476	161	371	470	8.4196	8.24014	8.46249	8.64195	-0.222358	0.0877547	0.847326	-0.588076	not_signif	Lhx2_d14_peak_45	Otx2_d14_peak_234
ENSG00000125166	GOT2	5116	3509	3322	4623	12.0369	12.0058	11.9426	11.9737	0.0631332	0.545184	0.999726	0.110061	not_signif	Lhx2_d14_peak_450	Otx2_d14_peak_2268
ENSG00000184939	ZFP90	1166	812	742	981	9.87856	9.8747	9.78029	9.78415	0.0944079	0.417499	0.999726	0.187114	not_signif	Lhx2_d14_peak_451	na
ENSG00000131149	GSE1	1211	916	899	1486	10.0979	10.0416	10.113	10.1693	-0.0714095	0.540481	0.999726	-0.136838	not_signif	Lhx2_d14_peak_458	Otx2_d14_peak_2331
ENSG00000131153	GINS2	350	234	334	328	8.18948	8.26328	8.34879	8.27499	-0.0855103	0.514998	0.999726	-0.213653	not_signif	Lhx2_d14_peak_459	na
ENSG00000137962	ARHGAP29	2318	1276	1009	1418	10.6918	10.5695	10.2887	10.411	0.280865	0.0180632	0.376586	0.521479	not_signif	Lhx2_d14_peak_46	na
ENSG00000170310	STX8	791	303	641	661	9.11981	9.01534	9.19661	9.30108	-0.181271	0.134853	0.9973	-0.410013	not_signif	Lhx2_d14_peak_460	Otx2_d14_peak_2357
ENSG00000007237	GAS7	1320	432	1186	1118	9.8077	9.67724	9.97372	10.1042	-0.296483	0.0140894	0.326199	-0.60708	not_signif	Lhx2_d14_peak_461	Otx2_d14_peak_2359
ENSG00000109099	PMP22	1363	934	1181	1194	10.1089	10.2018	10.2438	10.1509	-0.0419867	0.733443	0.999726	-0.076893	not_signif	Lhx2_d14_peak_462	Otx2_d14_peak_2368
ENSG00000109046	WSB1	1979	1642	1491	1734	10.7178	10.833	10.7455	10.6303	0.0875445	0.448945	0.999726	0.162358	not_signif	Lhx2_d14_peak_464	Otx2_d14_peak_2379
ENSG00000108587	GOSR1	1253	1042	844	1238	10.1038	10.1288	10.047	10.022	0.0818023	0.47634	0.999726	0.158275	not_signif	Lhx2_d14_peak_465	na
ENSG00000173812	EIF1	7848	9563	5763	10145	12.9883	13.1029	12.9961	12.8815	0.106824	0.334268	0.999726	0.17788	not_signif	Lhx2_d14_peak_468	Otx2_d14_peak_2403
ENSG00000182963	GJC1	1221	840	888	1134	9.97487	9.98012	9.9746	9.96935	0.0055188	0.962183	0.999726	0.0106823	not_signif	Lhx2_d14_peak_469	Otx2_d14_peak_2408
ENSG00000117528	ABCD3	2264	1457	1673	2069	10.8356	10.828	10.8481	10.8557	-0.020103	0.852127	0.999726	-0.0372637	not_signif	Lhx2_d14_peak_47	Otx2_d14_peak_245
ENSG00000198933	TBKBP1	374	319	245	346	8.33731	8.37476	8.27886	8.2414	0.0959089	0.447517	0.999726	0.244322	not_signif	Lhx2_d14_peak_470	na
ENSG00000170921	TANC2	1080	232	799	449	9.15585	9.06711	9.16767	9.2564	-0.100553	0.3439	0.999726	-0.254045	not_signif	Lhx2_d14_peak_478	Otx2_d14_peak_2442
ENSG00000117525	F3	6429	4700	3747	9477	12.5752	12.3199	12.3949	12.6503	-0.0750175	0.591962	0.999726	-0.119471	not_signif	Lhx2_d14_peak_48	Otx2_d14_peak_249
ENSG00000078687	TNRC6C	264	216	257	308	7.9406	8.0074	8.09497	8.02817	-0.0875684	0.494707	0.999726	-0.239259	not_signif	Lhx2_d14_peak_483	Otx2_d14_peak_2489
ENSG00000175711	B3GNTL1	143	73	72	128	6.70101	6.60126	6.57897	6.67872	0.0222869	0.869452	0.999726	0.0878599	not_signif	Lhx2_d14_peak_484	Otx2_d14_peak_2496
ENSG00000154856	APCDD1	42	59	93	152	6.23107	6.26979	6.50959	6.47087	-0.239795	0.0280689	0.478932	-1.25266	not_signif	Lhx2_d14_peak_488	Otx2_d14_peak_2526
ENSG00000154864	PIEZO2	223	97	200	575	7.83403	7.50846	7.93934	8.26492	-0.43088	0.0062485	0.198646	-1.20214	not_signif	Lhx2_d14_peak_489	na
ENSG00000141447	OSBPL1A	2406	1359	2787	2704	10.9367	10.985	11.3213	11.273	-0.336238	0.00187134	0.0805244	-0.605155	not_signif	Lhx2_d14_peak_491	Otx2_d14_peak_2541
ENSG00000141384	TAF4B	322	90	163	179	7.55085	7.39288	7.36857	7.52655	0.0243061	0.993944	0.999726	0.0032889	not_signif	Lhx2_d14_peak_493	Otx2_d14_peak_2545
ENSG00000118271	TTR	5519	152	24299	103	10.1845	11.2099	12.0347	11.0092	-0.824742	0.567019	0.999726	-0.798171	not_signif	Lhx2_d14_peak_494	Otx2_d14_peak_2556
ENSG00000153391	INO80C	346	318	288	521	8.44913	8.43249	8.5255	8.54214	-0.0930105	0.459235	0.999726	-0.226547	not_signif	Lhx2_d14_peak_496	Otx2_d14_peak_2563
ENSG00000134779	TPGS2	4047	3411	2866	3852	11.7872	11.8555	11.7652	11.6969	0.0902929	0.398695	0.999726	0.158737	not_signif	Lhx2_d14_peak_497	Otx2_d14_peak_2569
ENSG00000101489	CELF4	51	39	38	70	5.58679	5.56137	5.59145	5.61687	-0.030078	0.768026	0.999726	-0.213286	not_signif	Lhx2_d14_peak_498	Otx2_d14_peak_2570
ENSG00000074800	ENO1	45484	29084	26179	35624	15.1236	15.07	14.9217	14.9752	0.14833	0.139288	0.999726	0.249626	not_signif	Lhx2_d14_peak_5	na
ENSG00000141639	MAPK4	94	26	137	86	6.23127	6.27043	6.48382	6.44467	-0.213399	0.0440886	0.59818	-1.13012	not_signif	Lhx2_d14_peak_500	Otx2_d14_peak_2588
ENSG00000049759	NEDD4L	5521	2262	3310	2979	11.7923	11.7246	11.6261	11.6938	0.0985014	0.370201	0.999726	0.168375	not_signif	Lhx2_d14_peak_501	Otx2_d14_peak_2602
ENSG00000134438	RAX	240	256	415	337	8.02396	8.28376	8.52127	8.26148	-0.237516	0.113958	0.940329	-0.596644	not_signif	Lhx2_d14_peak_504	na
ENSG00000131196	NFATC1	158	55	143	144	6.86167	6.80935	6.95223	7.00455	-0.142883	0.203293	0.999726	-0.616921	not_signif	Lhx2_d14_peak_508	Otx2_d14_peak_2641
ENSG00000076924	XAB2	1314	1268	937	1634	10.3098	10.3262	10.2954	10.279	0.0308577	0.784548	0.999726	0.0585993	not_signif	Lhx2_d14_peak_509	Otx2_d14_peak_2652
ENSG00000127616	SMARCA4	5530	4281	4210	5940	12.2461	12.2597	12.284	12.2704	-0.0242319	0.813515	0.999726	-0.0420619	not_signif	Lhx2_d14_peak_510	Otx2_d14_peak_2656
ENSG00000105656	ELL	497	475	314	477	8.80469	8.86126	8.71932	8.66275	0.141939	0.258952	0.999726	0.326428	not_signif	Lhx2_d14_peak_511	Otx2_d14_peak_2663
ENSG00000182141	ZNF708	210	141	156	205	7.44798	7.43987	7.45729	7.4654	-0.0174188	0.886031	0.999726	-0.0580122	not_signif	Lhx2_d14_peak_512	na
ENSG00000169021	UQCRFS1	1998	1738	1362	2303	10.8501	10.8383	10.8	10.8118	0.0382625	0.723973	0.999726	0.0707648	not_signif	Lhx2_d14_peak_514	Otx2_d14_peak_2672
ENSG00000168813	ZNF507	548	520	425	820	9.11362	9.08538	9.15496	9.1832	-0.0695809	0.574923	0.999726	-0.148166	not_signif	Lhx2_d14_peak_515	Otx2_d14_peak_2678
ENSG00000130402	ACTN4	37774	25503	28205	38379	14.9498	14.9212	14.9722	15.0009	-0.0510806	0.603805	0.999726	-0.086641	not_signif	Lhx2_d14_peak_516	na
ENSG00000130669	PAK4	3012	2726	2187	3828	11.4904	11.4795	11.4891	11.5	-0.0095905	0.929512	0.999726	-0.0166043	not_signif	Lhx2_d14_peak_518	na
ENSG00000125741	OPA3	1243	812	709	1156	9.98475	9.88169	9.80681	9.90987	0.0748814	0.535436	0.999726	0.147431	not_signif	Lhx2_d14_peak_519	na
ENSG00000117569	PTBP2	209	143	228	227	7.53983	7.60775	7.74094	7.67302	-0.133187	0.301371	0.999726	-0.400085	not_signif	Lhx2_d14_peak_52	Otx2_d14_peak_260
ENSG00000032389	TSSC1	661	455	464	891	9.2268	9.09283	9.20336	9.33733	-0.11053	0.397373	0.999726	-0.232729	not_signif	Lhx2_d14_peak_522	Otx2_d14_peak_2722
ENSG00000176887	SOX11	831	1228	525	1303	9.89897	9.95214	9.80529	9.75213	0.146841	0.211898	0.999726	0.287201	not_signif	Lhx2_d14_peak_523	Otx2_d14_peak_2727
ENSG00000151694	ADAM17	835	863	714	1042	9.68289	9.78641	9.79708	9.69356	-0.0106722	0.919376	0.999726	-0.0247106	not_signif	Lhx2_d14_peak_524	Otx2_d14_peak_2733
ENSG00000115758	ODC1	8367	12010	5886	12665	13.2035	13.3032	13.1776	13.0779	0.125619	0.237093	0.999726	0.213199	not_signif	Lhx2_d14_peak_525	Otx2_d14_peak_2737
ENSG00000134324	LPIN1	4699	1734	2163	2474	11.5288	11.3201	11.1425	11.3511	0.177644	0.173262	0.999726	0.301907	not_signif	Lhx2_d14_peak_526	Otx2_d14_peak_2740
ENSG00000163029	SMC6	1136	922	974	1394	10.0295	10.0535	10.1515	10.1275	-0.0980504	0.392188	0.999726	-0.189699	not_signif	Lhx2_d14_peak_529	Otx2_d14_peak_2761
ENSG00000156875	HIAT1	1392	1328	1318	1745	10.3855	10.5024	10.587	10.4701	-0.0845501	0.469985	0.999726	-0.159771	not_signif	Lhx2_d14_peak_53	Otx2_d14_peak_264
ENSG00000119771	KLHL29	1878	448	1030	1217	10.1284	9.7835	9.90172	10.2466	-0.118227	0.346525	0.999726	-0.284144	not_signif	Lhx2_d14_peak_531	Otx2_d14_peak_2784
ENSG00000084710	EFR3B	1172	521	864	652	9.58953	9.62426	9.59907	9.56434	0.0251904	0.82044	0.999726	0.0546308	not_signif	Lhx2_d14_peak_532	Otx2_d14_peak_2789
ENSG00000115295	CLIP4	1489	844	1682	1486	10.2111	10.2949	10.562	10.4781	-0.267058	0.0206307	0.411502	-0.499418	not_signif	Lhx2_d14_peak_534	Otx2_d14_peak_2796
ENSG00000213626	LBH	973	1629	1521	2164	10.2935	10.589	10.8599	10.5644	-0.27089	0.0497621	0.639219	-0.527184	not_signif	Lhx2_d14_peak_535	Otx2_d14_peak_2797
ENSG00000138050	THUMPD2	131	127	99	137	6.93103	6.9831	6.94486	6.89278	0.0382447	0.758705	0.999726	0.145998	not_signif	Lhx2_d14_peak_539	Otx2_d14_peak_2825
ENSG00000117543	DPH5	614	291	402	456	8.77296	8.69915	8.70317	8.77697	-0.00401578	0.947102	0.999726	-0.0194522	not_signif	Lhx2_d14_peak_54	Otx2_d14_peak_266
ENSG00000057935	MTA3	865	485	676	893	9.44608	9.37132	9.49718	9.57194	-0.125859	0.29407	0.999726	-0.264321	not_signif	Lhx2_d14_peak_540	na
ENSG00000115970	THADA	988	330	648	771	9.36792	9.16078	9.29136	9.4985	-0.130579	0.292396	0.999726	-0.305467	not_signif	Lhx2_d14_peak_541	Otx2_d14_peak_2834
ENSG00000138036	DYNC2LI1	487	284	446	516	8.6528	8.64302	8.80076	8.81055	-0.157743	0.200643	0.999726	-0.369569	not_signif	Lhx2_d14_peak_542	Otx2_d14_peak_2835
ENSG00000138095	LRPPRC	4691	3283	2976	5037	11.9821	11.8791	11.87	11.9729	0.00917951	0.930054	0.999726	0.0168282	not_signif	Lhx2_d14_peak_543	Otx2_d14_peak_2836
ENSG00000138032	PPM1B	1073	725	1542	1356	9.88887	10.0407	10.418	10.2662	-0.37729	0.00222216	0.0922054	-0.717128	not_signif	Lhx2_d14_peak_544	Otx2_d14_peak_2839
ENSG00000138083	SIX3	1168	733	1087	977	9.84007	9.94404	10.0283	9.9243	-0.0842216	0.49936	0.999726	-0.159097	not_signif	Lhx2_d14_peak_546	Otx2_d14_peak_2849
ENSG00000250565	ATP6V1E2	169	99	137	169	7.11386	7.0953	7.15857	7.17713	-0.06327	0.595025	0.999726	-0.236285	not_signif	Lhx2_d14_peak_547	Otx2_d14_peak_2858
ENSG00000068724	TTC7A	922	267	922	564	9.15024	9.14541	9.39323	9.39806	-0.24782	0.0334832	0.534146	-0.539735	not_signif	Lhx2_d14_peak_548	Otx2_d14_peak_2860
ENSG00000138035	PNPT1	972	679	621	1116	9.72805	9.61636	9.63632	9.74801	-0.0199613	0.87738	0.999726	-0.0382946	not_signif	Lhx2_d14_peak_550	Otx2_d14_peak_2874
ENSG00000115380	EFEMP1	13377	7197	27039	11501	13.2546	13.6528	14.172	13.7738	-0.519203	0.151863	0.999726	-0.848433	not_signif	Lhx2_d14_peak_551	Otx2_d14_peak_2876
ENSG00000144036	EXOC6B	1453	473	946	1390	9.99118	9.68213	9.90502	10.2141	-0.222888	0.112055	0.937425	-0.466551	not_signif	Lhx2_d14_peak_552	Otx2_d14_peak_2908
ENSG00000115363	EVA1A	1264	1168	1124	1690	10.2606	10.3149	10.4116	10.3573	-0.096697	0.394257	0.999726	-0.184081	not_signif	Lhx2_d14_peak_553	Otx2_d14_peak_2914
ENSG00000152291	TGOLN2	7837	5838	5311	7764	12.7128	12.6955	12.6535	12.6707	0.0420742	0.678765	0.999726	0.0724477	not_signif	Lhx2_d14_peak_555	na
ENSG00000135945	REV1	495	454	461	599	8.88249	8.97397	9.04104	8.94956	-0.0670643	0.592987	0.999726	-0.150719	not_signif	Lhx2_d14_peak_556	Otx2_d14_peak_2934
ENSG00000135972	MRPS9	477	376	327	573	8.75831	8.70659	8.72258	8.7743	-0.0159889	0.905205	0.999726	-0.034642	not_signif	Lhx2_d14_peak_558	Otx2_d14_peak_2945
ENSG00000071051	NCK2	1018	907	945	1239	9.90227	9.99306	10.0818	9.99102	-0.0887493	0.454638	0.999726	-0.173642	not_signif	Lhx2_d14_peak_559	Otx2_d14_peak_2946
ENSG00000198890	PRMT6	1087	535	902	979	9.68127	9.63147	9.78	9.82979	-0.148525	0.202081	0.999726	-0.302947	not_signif	Lhx2_d14_peak_56	Otx2_d14_peak_277
ENSG00000115084	SLC35F5	1363	1047	1371	1505	10.2294	10.3368	10.4803	10.3729	-0.143483	0.227008	0.999726	-0.268839	not_signif	Lhx2_d14_peak_561	Otx2_d14_peak_2958
ENSG00000088179	PTPN4	598	324	572	597	8.90049	8.90261	9.08705	9.08492	-0.184434	0.129476	0.986272	-0.411189	not_signif	Lhx2_d14_peak_562	Otx2_d14_peak_2974
ENSG00000211460	TSN	1912	1512	1264	2172	10.7474	10.6918	10.6738	10.7294	0.0179947	0.867068	0.999726	0.0344768	not_signif	Lhx2_d14_peak_563	Otx2_d14_peak_2979
ENSG00000176771	NCKAP5	24	1	36	35	4.46633	4.44621	4.5645	4.58462	-0.118286	0.0382479	0.560365	-2.47805	not_signif	Lhx2_d14_peak_566	Otx2_d14_peak_2997
ENSG00000144224	UBXN4	4500	3602	3678	5420	11.9991	12.0081	12.095	12.086	-0.0869171	0.40021	0.999726	-0.151778	not_signif	Lhx2_d14_peak_568	Otx2_d14_peak_3009
ENSG00000144228	SPOPL	507	333	384	556	8.75317	8.70487	8.77849	8.82679	-0.0736247	0.552281	0.999726	-0.171724	not_signif	Lhx2_d14_peak_569	Otx2_d14_peak_3013
ENSG00000169554	ZEB2	1231	929	929	1390	10.0898	10.0704	10.1172	10.1366	-0.0467962	0.683276	0.999726	-0.090204	not_signif	Lhx2_d14_peak_571	Otx2_d14_peak_3021
ENSG00000184898	RBM43	450	185	394	437	8.39738	8.30936	8.51372	8.60174	-0.204363	0.100918	0.89837	-0.522877	not_signif	Lhx2_d14_peak_574	na
ENSG00000157827	FMNL2	2272	1321	2079	2467	10.8604	10.8335	11.0465	11.0734	-0.212983	0.0497728	0.639219	-0.388882	not_signif	Lhx2_d14_peak_576	Otx2_d14_peak_3041
ENSG00000177519	RPRM	325	217	442	412	8.22231	8.32343	8.60396	8.50284	-0.280531	0.030135	0.501117	-0.688723	not_signif	Lhx2_d14_peak_579	Otx2_d14_peak_3043
ENSG00000064703	DDX20	610	627	488	866	9.2778	9.30613	9.34064	9.31231	-0.03451	0.771538	0.999726	-0.0740564	not_signif	Lhx2_d14_peak_58	Otx2_d14_peak_285
ENSG00000153250	RBMS1	1384	1123	1316	1777	10.3275	10.3746	10.5324	10.4853	-0.157801	0.161903	0.999726	-0.297211	not_signif	Lhx2_d14_peak_582	Otx2_d14_peak_3066
ENSG00000115271	GCA	649	432	568	884	9.19805	9.1253	9.3238	9.39656	-0.198505	0.106312	0.918048	-0.422716	not_signif	Lhx2_d14_peak_584	Otx2_d14_peak_3076
ENSG00000182263	FIGN	211	136	155	306	7.59212	7.47675	7.59682	7.71219	-0.120075	0.36494	0.999726	-0.365675	not_signif	Lhx2_d14_peak_586	Otx2_d14_peak_3079
ENSG00000198648	STK39	1516	667	1228	1612	10.1827	10.0186	10.2667	10.4308	-0.248053	0.0441101	0.59818	-0.48521	not_signif	Lhx2_d14_peak_591	Otx2_d14_peak_3095
ENSG00000154518	ATP5G3	3819	2887	2609	4011	11.7009	11.6695	11.6498	11.6811	0.0197697	0.850371	0.999726	0.035072	not_signif	Lhx2_d14_peak_596	na
ENSG00000144320	KIAA1715	943	920	819	1002	9.77783	9.92586	9.90601	9.75798	0.0198528	0.878639	0.999726	0.0380461	not_signif	Lhx2_d14_peak_597	Otx2_d14_peak_3110
ENSG00000163492	CCDC141	81	14	58	183	6.1774	5.92214	6.17336	6.42862	-0.251221	0.0367407	0.547896	-1.55659	not_signif	Lhx2_d14_peak_598	Otx2_d14_peak_3114
ENSG00000171603	CLSTN1	9132	7837	7212	8345	12.9472	13.0876	13.0166	12.8763	0.0709298	0.520322	0.999726	0.122423	not_signif	Lhx2_d14_peak_6	Otx2_d14_peak_21
ENSG00000178104	PDE4DIP	953	747	790	970	9.69716	9.76372	9.79193	9.72537	-0.0282054	0.815165	0.999726	-0.055733	not_signif	Lhx2_d14_peak_60	Otx2_d14_peak_306
ENSG00000138434	SSFA2	3435	2683	3920	4900	11.6502	11.7176	12.019	11.9516	-0.301428	0.00441987	0.152144	-0.532333	not_signif	Lhx2_d14_peak_600	Otx2_d14_peak_3121
ENSG00000077232	DNAJC10	3136	2240	2103	3051	11.3692	11.3386	11.3034	11.334	0.0352226	0.742434	0.999726	0.0627907	not_signif	Lhx2_d14_peak_601	Otx2_d14_peak_3122
ENSG00000162998	FRZB	208	111	820	153	7.47288	8.04438	8.61365	8.04215	-0.569272	0.236134	0.999726	-1.22864	not_signif	Lhx2_d14_peak_602	Otx2_d14_peak_3126
ENSG00000170396	ZNF804A	235	66	181	164	7.24408	7.15854	7.27071	7.35625	-0.112171	0.29988	0.999726	-0.459216	not_signif	Lhx2_d14_peak_604	Otx2_d14_peak_3128
ENSG00000065548	ZC3H15	1894	2006	1417	2526	10.8964	10.9411	10.918	10.8732	0.0231832	0.838304	0.999726	0.0408483	not_signif	Lhx2_d14_peak_605	Otx2_d14_peak_3132
ENSG00000128641	MYO1B	2443	2118	1261	3019	11.1759	11.0277	10.9123	11.0606	0.115364	0.312025	0.999726	0.217598	not_signif	Lhx2_d14_peak_611	Otx2_d14_peak_3152
ENSG00000162972	C2orf47	291	255	147	274	7.96523	7.94165	7.78981	7.8134	0.151835	0.224013	0.999726	0.437283	not_signif	Lhx2_d14_peak_612	na
ENSG00000162971	TYW5	203	187	130	204	7.50566	7.53102	7.45125	7.42589	0.079768	0.523085	0.999726	0.256731	not_signif	Lhx2_d14_peak_613	Otx2_d14_peak_3164
ENSG00000196141	SPATS2L	3315	1715	2634	2679	11.2625	11.2483	11.336	11.3502	-0.0876596	0.406812	0.999726	-0.158285	not_signif	Lhx2_d14_peak_614	Otx2_d14_peak_3168
ENSG00000144426	NBEAL1	537	248	374	470	8.63256	8.52572	8.60422	8.71106	-0.0785024	0.515517	0.999726	-0.200418	not_signif	Lhx2_d14_peak_615	Otx2_d14_peak_3176
ENSG00000116117	PARD3B	667	121	870	1077	8.95818	8.63264	9.39112	9.71667	-0.758486	0.0342462	0.536118	-1.76692	not_signif	Lhx2_d14_peak_619	Otx2_d14_peak_3186
ENSG00000144401	METTL21A	334	214	279	313	8.09662	8.11859	8.17408	8.15212	-0.0554918	0.660238	0.999726	-0.147338	not_signif	Lhx2_d14_peak_622	Otx2_d14_peak_3194
ENSG00000178385	PLEKHM3	381	227	397	410	8.32696	8.36081	8.54705	8.51319	-0.186233	0.138096	0.999726	-0.459232	not_signif	Lhx2_d14_peak_624	Otx2_d14_peak_3198
ENSG00000160753	RUSC1	1020	1179	683	1157	9.97993	10.0781	9.92158	9.82342	0.156512	0.196415	0.999726	0.301613	not_signif	Lhx2_d14_peak_63	Otx2_d14_peak_321
ENSG00000079308	TNS1	1149	2017	700	1737	10.4228	10.5519	10.2994	10.1703	0.252531	0.0355841	0.537978	0.465438	not_signif	Lhx2_d14_peak_631	Otx2_d14_peak_3229
ENSG00000135912	TTLL4	1409	965	1716	1293	10.1664	10.3797	10.5765	10.3631	-0.196723	0.143745	0.999726	-0.357534	not_signif	Lhx2_d14_peak_632	Otx2_d14_peak_3230
ENSG00000188042	ARL4C	2834	1921	2264	3265	11.2585	11.2099	11.3344	11.3829	-0.124472	0.24798	0.999726	-0.223131	not_signif	Lhx2_d14_peak_638	Otx2_d14_peak_3274
ENSG00000130147	SH3BP4	4568	3403	2875	5151	11.9843	11.8838	11.8664	11.9668	0.0174191	0.866169	0.999726	0.0322409	not_signif	Lhx2_d14_peak_640	Otx2_d14_peak_3276
ENSG00000063660	GPC1	9002	10869	7925	14879	13.2631	13.3413	13.4191	13.3408	-0.0777216	0.439407	0.999726	-0.136974	not_signif	Lhx2_d14_peak_641	Otx2_d14_peak_3282
ENSG00000125818	PSMF1	3513	2955	2427	3275	11.576	11.6415	11.5341	11.4687	0.107317	0.318859	0.999726	0.190144	not_signif	Lhx2_d14_peak_643	Otx2_d14_peak_3285
ENSG00000132670	PTPRA	3011	1967	2361	2873	11.2651	11.2703	11.3263	11.321	-0.055966	0.598701	0.999726	-0.10041	not_signif	Lhx2_d14_peak_644	Otx2_d14_peak_3287
ENSG00000089057	SLC23A2	1528	787	1309	1222	10.142	10.1616	10.2708	10.2511	-0.109139	0.336247	0.999726	-0.20856	not_signif	Lhx2_d14_peak_645	Otx2_d14_peak_3294
ENSG00000125772	GPCPD1	382	330	345	504	8.52259	8.5536	8.65122	8.62021	-0.0976238	0.434568	0.999726	-0.234306	not_signif	Lhx2_d14_peak_646	Otx2_d14_peak_3296
ENSG00000125845	BMP2	1950	861	1299	1421	10.4135	10.3105	10.3429	10.4459	-0.0323868	0.752988	0.999726	-0.0697012	not_signif	Lhx2_d14_peak_647	Otx2_d14_peak_3299
ENSG00000101333	PLCB4	3205	1619	1510	1970	11.1323	11.0016	10.779	10.9098	0.222553	0.0584997	0.68297	0.399201	not_signif	Lhx2_d14_peak_648	Otx2_d14_peak_3306
ENSG00000132640	BTBD3	906	567	739	781	9.48607	9.5256	9.56848	9.52895	-0.0428811	0.722602	0.999726	-0.0869591	not_signif	Lhx2_d14_peak_649	na
ENSG00000125970	RALY	3486	4121	2777	4697	11.8177	11.9317	11.8903	11.7763	0.0414058	0.727697	0.999726	0.0676301	not_signif	Lhx2_d14_peak_652	na
ENSG00000131043	AAR2	1192	1296	926	1409	10.1942	10.3079	10.2428	10.1291	0.0651144	0.597818	0.999726	0.12024	not_signif	Lhx2_d14_peak_653	Otx2_d14_peak_3333
ENSG00000101040	ZMYND8	1025	454	696	801	9.51052	9.40147	9.45945	9.5685	-0.0579772	0.609869	0.999726	-0.130979	not_signif	Lhx2_d14_peak_656	Otx2_d14_peak_3346
ENSG00000196562	SULF2	2381	2303	2394	3709	11.2386	11.3008	11.4961	11.4339	-0.195287	0.0706196	0.762637	-0.35001	not_signif	Lhx2_d14_peak_657	Otx2_d14_peak_3348
ENSG00000197818	SLC9A8	545	243	474	430	8.61886	8.60656	8.73691	8.74921	-0.130347	0.283517	0.999726	-0.312695	not_signif	Lhx2_d14_peak_659	Otx2_d14_peak_3352
ENSG00000075945	KIFAP3	827	625	783	1018	9.55097	9.58402	9.73949	9.70644	-0.155469	0.188025	0.999726	-0.315065	not_signif	Lhx2_d14_peak_66	Otx2_d14_peak_359
ENSG00000124171	PARD6B	209	148	184	288	7.61153	7.57332	7.70145	7.73967	-0.128136	0.307834	0.999726	-0.390876	not_signif	Lhx2_d14_peak_660	Otx2_d14_peak_3357
ENSG00000101158	NELFCD	2001	1759	1305	2088	10.8215	10.8363	10.7372	10.7224	0.0990342	0.365785	0.999726	0.182181	not_signif	Lhx2_d14_peak_661	Otx2_d14_peak_3382
ENSG00000203880	PCMTD2	1470	751	1246	1346	10.132	10.0948	10.2514	10.2887	-0.156688	0.165979	0.999726	-0.303647	not_signif	Lhx2_d14_peak_662	Otx2_d14_peak_3384
ENSG00000180530	NRIP1	3443	869	2329	1195	10.802	10.7694	10.7384	10.7709	0.0310629	0.800321	0.999726	0.0505564	not_signif	Lhx2_d14_peak_663	Otx2_d14_peak_3388
ENSG00000155313	USP25	1273	872	1134	1392	10.0899	10.1105	10.2439	10.2234	-0.133445	0.240836	0.999726	-0.256591	not_signif	Lhx2_d14_peak_664	Otx2_d14_peak_3392
ENSG00000154654	NCAM2	37	5	46	34	4.83144	4.82382	4.92627	4.93388	-0.102447	0.125301	0.971104	-1.47161	not_signif	Lhx2_d14_peak_667	Otx2_d14_peak_3403
ENSG00000142192	APP	29888	15720	28929	24540	14.4308	14.5033	14.6829	14.6103	-0.179591	0.0794031	0.811085	-0.300354	not_signif	Lhx2_d14_peak_668	Otx2_d14_peak_3407
ENSG00000156273	BACH1	905	906	605	924	9.71432	9.79301	9.65548	9.57679	0.13753	0.256264	0.999726	0.274532	not_signif	Lhx2_d14_peak_672	Otx2_d14_peak_3430
ENSG00000205726	ITSN1	2011	1455	1562	2572	10.8272	10.7518	10.8787	10.9541	-0.126893	0.258785	0.999726	-0.231321	not_signif	Lhx2_d14_peak_674	Otx2_d14_peak_3439
ENSG00000159200	RCAN1	929	481	1304	616	9.37164	9.65051	9.88482	9.60595	-0.234308	0.129981	0.986272	-0.431754	not_signif	Lhx2_d14_peak_675	Otx2_d14_peak_3448
ENSG00000159267	HLCS	912	500	682	923	9.50688	9.41489	9.52653	9.61852	-0.111642	0.353292	0.999726	-0.234288	not_signif	Lhx2_d14_peak_677	Otx2_d14_peak_3455
ENSG00000182670	TTC3	5891	3865	4487	5463	12.2252	12.2318	12.2638	12.2573	-0.0320877	0.754428	0.999726	-0.0557806	not_signif	Lhx2_d14_peak_678	Otx2_d14_peak_3457
ENSG00000185658	BRWD1	679	474	482	843	9.23933	9.14224	9.2231	9.32019	-0.0808647	0.522021	0.999726	-0.17105	not_signif	Lhx2_d14_peak_679	Otx2_d14_peak_3459
ENSG00000152061	RABGAP1L	842	159	700	592	8.95371	8.7299	9.052	9.27581	-0.322097	0.0139807	0.325453	-0.801753	not_signif	Lhx2_d14_peak_68	Otx2_d14_peak_368
ENSG00000183486	MX2	287	256	156	369	8.07443	7.98939	7.9336	8.01863	0.0557964	0.632018	0.999726	0.170165	not_signif	Lhx2_d14_peak_680	Otx2_d14_peak_3465
ENSG00000160216	AGPAT3	4539	2834	3418	3861	11.8016	11.8183	11.8304	11.8138	-0.0121549	0.908599	0.999726	-0.021041	not_signif	Lhx2_d14_peak_681	Otx2_d14_peak_3469
ENSG00000099968	BCL2L13	3216	1877	2470	2107	11.1896	11.289	11.2347	11.1352	0.05438	0.606761	0.999726	0.103778	not_signif	Lhx2_d14_peak_682	Otx2_d14_peak_3477
ENSG00000180957	PITPNB	2217	1918	1525	2352	10.9679	10.9904	10.9242	10.9018	0.0661645	0.543514	0.999726	0.120301	not_signif	Lhx2_d14_peak_685	Otx2_d14_peak_3489
ENSG00000183579	ZNRF3	462	311	443	540	8.66464	8.68044	8.83956	8.82376	-0.159115	0.197041	0.999726	-0.370385	not_signif	Lhx2_d14_peak_687	Otx2_d14_peak_3494
ENSG00000100345	MYH9	64938	58413	37154	66462	15.8561	15.8358	15.654	15.6743	0.181783	0.0638473	0.71639	0.307105	not_signif	Lhx2_d14_peak_689	na
ENSG00000143322	ABL2	8455	6510	8964	11370	12.9208	12.9778	13.2378	13.1809	-0.260048	0.0107547	0.273795	-0.44698	not_signif	Lhx2_d14_peak_69	Otx2_d14_peak_375
ENSG00000100316	RPL3	37180	22674	27067	41717	14.9289	14.804	14.9296	15.0545	-0.125584	0.238516	0.999726	-0.213328	not_signif	Lhx2_d14_peak_690	Otx2_d14_peak_3523
ENSG00000100425	BRD1	787	843	662	1013	9.62307	9.72132	9.72387	9.62562	-0.00254687	0.97	0.999726	-0.00925268	not_signif	Lhx2_d14_peak_691	Otx2_d14_peak_3542
ENSG00000175928	LRRN1	3448	3191	3042	4664	11.7074	11.7586	11.8638	11.8126	-0.105138	0.318142	0.999726	-0.185824	not_signif	Lhx2_d14_peak_695	Otx2_d14_peak_3551
ENSG00000134109	EDEM1	854	769	737	896	9.60152	9.72028	9.72335	9.60459	-0.0030725	0.979953	0.999726	-0.00629197	not_signif	Lhx2_d14_peak_696	Otx2_d14_peak_3559
ENSG00000144560	VGLL4	1372	726	1589	1224	10.031	10.1427	10.4016	10.2899	-0.258834	0.0299965	0.499811	-0.486842	not_signif	Lhx2_d14_peak_698	Otx2_d14_peak_3571
ENSG00000131375	CAPN7	956	945	770	1130	9.84081	9.92782	9.91391	9.8269	0.013908	0.914877	0.999726	0.0252098	not_signif	Lhx2_d14_peak_699	Otx2_d14_peak_3579
ENSG00000131370	SH3BP5	347	167	262	270	7.98261	7.95348	8.0029	8.03204	-0.0494287	0.67683	0.999726	-0.145226	not_signif	Lhx2_d14_peak_700	Otx2_d14_peak_3580
ENSG00000169814	BTD	533	235	395	356	8.5168	8.49577	8.52799	8.54902	-0.0322171	0.778686	0.999726	-0.0851168	not_signif	Lhx2_d14_peak_701	Otx2_d14_peak_3583
ENSG00000206560	ANKRD28	993	483	799	929	9.56139	9.48372	9.63562	9.71329	-0.151895	0.199805	0.999726	-0.316272	not_signif	Lhx2_d14_peak_702	Otx2_d14_peak_3585
ENSG00000154822	PLCL2	83	46	55	96	6.0883	6.02499	6.0646	6.12791	-0.0396115	0.707455	0.999726	-0.235494	not_signif	Lhx2_d14_peak_704	Otx2_d14_peak_3588
ENSG00000131374	TBC1D5	1981	661	1255	1923	10.4517	10.1212	10.3411	10.6717	-0.219979	0.120801	0.957191	-0.440647	not_signif	Lhx2_d14_peak_705	Otx2_d14_peak_3589
ENSG00000151789	ZNF385D	181	32	69	112	6.59142	6.36513	6.35828	6.58458	0.00684821	0.772645	0.999726	-0.183339	not_signif	Lhx2_d14_peak_707	Otx2_d14_peak_3597
ENSG00000144642	RBMS3	308	74	220	300	7.70334	7.47575	7.69238	7.91998	-0.216637	0.0901334	0.860278	-0.751492	not_signif	Lhx2_d14_peak_709	Otx2_d14_peak_3620
ENSG00000230124	ACBD6	921	503	823	879	9.4999	9.49321	9.65103	9.65772	-0.15782	0.179418	0.999726	-0.323838	not_signif	Lhx2_d14_peak_71	Otx2_d14_peak_381
ENSG00000170275	CRTAP	10108	7006	7208	10435	13.066	13.0224	13.0491	13.0927	-0.0267267	0.791644	0.999726	-0.0460097	not_signif	Lhx2_d14_peak_710	Otx2_d14_peak_3640
ENSG00000182606	TRAK1	3074	1677	2298	2915	11.2319	11.1495	11.2542	11.3366	-0.104698	0.335473	0.999726	-0.19112	not_signif	Lhx2_d14_peak_713	na
ENSG00000144647	POMGNT2	705	517	613	574	9.16428	9.29502	9.28835	9.15761	0.00667089	0.936919	0.999726	0.02168	not_signif	Lhx2_d14_peak_717	Otx2_d14_peak_3669
ENSG00000163788	SNRK	400	405	386	488	8.62111	8.74724	8.79309	8.66697	-0.0458584	0.717912	0.999726	-0.110388	not_signif	Lhx2_d14_peak_718	Otx2_d14_peak_3670
ENSG00000144791	LIMD1	1599	1447	1504	1257	10.4004	10.6738	10.6025	10.3291	0.0712926	0.585505	0.999726	0.142425	not_signif	Lhx2_d14_peak_719	Otx2_d14_peak_3674
ENSG00000173473	SMARCC1	3773	3258	2778	4871	11.8033	11.7718	11.8132	11.8447	-0.0413355	0.69603	0.999726	-0.0719173	not_signif	Lhx2_d14_peak_720	Otx2_d14_peak_3678
ENSG00000163939	PBRM1	1928	1627	1525	2539	10.8318	10.8123	10.8969	10.9164	-0.0846677	0.439067	0.999726	-0.154488	not_signif	Lhx2_d14_peak_721	Otx2_d14_peak_3693
ENSG00000157388	CACNA1D	114	16	153	74	6.25432	6.28007	6.49888	6.47313	-0.218812	0.0255828	0.452789	-1.27969	not_signif	Lhx2_d14_peak_722	Otx2_d14_peak_3695
ENSG00000114251	WNT5A	1103	830	602	645	9.70428	9.79761	9.4963	9.40297	0.301304	0.0132606	0.311538	0.615853	not_signif	Lhx2_d14_peak_723	Otx2_d14_peak_3700
ENSG00000136068	FLNB	11788	9329	6058	9967	13.2853	13.2458	12.9949	13.0344	0.250908	0.0132147	0.311538	0.429892	not_signif	Lhx2_d14_peak_725	na
ENSG00000163689	C3orf67	122	60	74	73	6.35711	6.34277	6.2987	6.31304	0.0440693	0.702244	0.999726	0.21727	not_signif	Lhx2_d14_peak_726	Otx2_d14_peak_3722
ENSG00000162783	IER5	2031	1547	1401	1681	10.7068	10.7755	10.6649	10.5961	0.110674	0.323813	0.999726	0.205349	not_signif	Lhx2_d14_peak_73	na
ENSG00000163635	ATXN7	518	428	479	582	8.88225	8.96246	9.03786	8.95766	-0.0754039	0.549129	0.999726	-0.167826	not_signif	Lhx2_d14_peak_730	Otx2_d14_peak_3740
ENSG00000163412	EIF4E3	571	509	583	609	9.03279	9.19171	9.26121	9.10229	-0.0694988	0.605266	0.999726	-0.147236	not_signif	Lhx2_d14_peak_735	Otx2_d14_peak_3761
ENSG00000163605	PPP4R2	1279	1276	1010	1601	10.2839	10.3484	10.345	10.2805	0.00344165	0.983119	0.999726	0.00460632	not_signif	Lhx2_d14_peak_737	Otx2_d14_peak_3764
ENSG00000169855	ROBO1	1416	656	1135	1226	10.0266	9.95421	10.1018	10.1741	-0.147587	0.197738	0.999726	-0.292911	not_signif	Lhx2_d14_peak_739	Otx2_d14_peak_3783
ENSG00000143344	RGL1	1166	430	1323	847	9.61287	9.67113	9.96473	9.90647	-0.293602	0.0113154	0.281893	-0.583764	not_signif	Lhx2_d14_peak_74	Otx2_d14_peak_394
ENSG00000114480	GBE1	1477	949	1076	1452	10.2457	10.205	10.2467	10.2874	-0.0417118	0.71076	0.999726	-0.0807078	not_signif	Lhx2_d14_peak_740	Otx2_d14_peak_3786
ENSG00000175161	CADM2	53	17	41	45	5.22956	5.19452	5.24075	5.27579	-0.0462287	0.53714	0.999726	-0.507364	not_signif	Lhx2_d14_peak_741	Otx2_d14_peak_3790
ENSG00000064225	ST3GAL6	53	44	86	112	6.0608	6.08457	6.26845	6.24468	-0.18388	0.0867287	0.842244	-1.02591	not_signif	Lhx2_d14_peak_742	Otx2_d14_peak_3802
ENSG00000168386	FILIP1L	741	744	476	623	9.35819	9.48707	9.27457	9.14569	0.212495	0.0959348	0.887689	0.445724	not_signif	Lhx2_d14_peak_748	Otx2_d14_peak_3811
ENSG00000036054	TBC1D23	1380	940	796	1349	10.1698	10.0662	9.99746	10.1011	0.0686991	0.563731	0.999726	0.133454	not_signif	Lhx2_d14_peak_749	Otx2_d14_peak_3814
ENSG00000116406	EDEM3	1072	947	859	1185	9.93949	10.0086	10.0104	9.94131	-0.00181614	0.985359	0.999726	-0.00421624	not_signif	Lhx2_d14_peak_75	Otx2_d14_peak_399
ENSG00000114423	CBLB	697	455	546	633	9.14179	9.16214	9.19221	9.17187	-0.0300747	0.805039	0.999726	-0.0647444	not_signif	Lhx2_d14_peak_750	Otx2_d14_peak_3820
ENSG00000177707	PVRL3	694	506	581	733	9.22996	9.25944	9.32632	9.29684	-0.0668806	0.580981	0.999726	-0.141765	not_signif	Lhx2_d14_peak_752	Otx2_d14_peak_3835
ENSG00000144824	PHLDB2	2009	1287	1228	1832	10.6664	10.5837	10.5305	10.6133	0.0531761	0.644612	0.999726	0.0978587	not_signif	Lhx2_d14_peak_754	Otx2_d14_peak_3838
ENSG00000183833	MAATS1	116	42	108	66	6.29605	6.32517	6.3806	6.35148	-0.0554336	0.620398	0.999726	-0.279747	not_signif	Lhx2_d14_peak_755	Otx2_d14_peak_3860
ENSG00000114554	PLXNA1	3085	3888	2548	4248	11.6723	11.8181	11.7731	11.6272	0.0450494	0.721189	0.999726	0.072252	not_signif	Lhx2_d14_peak_757	Otx2_d14_peak_3873
ENSG00000154928	EPHB1	216	34	61	107	6.69633	6.4224	6.34575	6.61968	0.0766453	0.866473	0.999726	0.108325	not_signif	Lhx2_d14_peak_759	na
ENSG00000114115	RBP1	4033	3217	4619	2351	11.5715	12.0109	11.96	11.5206	0.0508865	0.861285	0.999726	0.12561	not_signif	Lhx2_d14_peak_761	Otx2_d14_peak_3896
ENSG00000018408	WWTR1	2993	1940	2608	2352	11.1813	11.3026	11.3295	11.2082	-0.026903	0.834632	0.999726	-0.0427326	not_signif	Lhx2_d14_peak_768	Otx2_d14_peak_3926
ENSG00000169860	P2RY1	55	38	42	51	5.51773	5.52436	5.52711	5.52049	-0.00275075	0.977842	0.999726	-0.0204548	not_signif	Lhx2_d14_peak_770	na
ENSG00000114805	PLCH1	82	21	110	58	5.9287	5.97435	6.12761	6.08196	-0.153261	0.129887	0.986272	-0.943543	not_signif	Lhx2_d14_peak_772	Otx2_d14_peak_3945
ENSG00000163655	GMPS	2192	1436	1702	2186	10.825	10.8101	10.877	10.892	-0.0669336	0.537962	0.999726	-0.123109	not_signif	Lhx2_d14_peak_773	Otx2_d14_peak_3948
ENSG00000163660	CCNL1	981	710	647	989	9.70644	9.6655	9.63655	9.67749	0.0289538	0.806611	0.999726	0.0585185	not_signif	Lhx2_d14_peak_774	Otx2_d14_peak_3950
ENSG00000169251	NMD3	1272	1209	983	1538	10.2457	10.2967	10.2907	10.2397	0.00593185	0.962985	0.999726	0.0101039	not_signif	Lhx2_d14_peak_776	na
ENSG00000114346	ECT2	1590	715	1092	1324	10.1717	10.0409	10.1266	10.2574	-0.0856468	0.456977	0.999726	-0.174485	not_signif	Lhx2_d14_peak_777	Otx2_d14_peak_3974
ENSG00000169760	NLGN1	92	11	67	135	6.09219	5.89251	6.09186	6.29154	-0.199355	0.0473508	0.618124	-1.49697	not_signif	Lhx2_d14_peak_778	Otx2_d14_peak_3975
ENSG00000073849	ST6GAL1	448	405	401	996	8.96989	8.83146	9.0988	9.23723	-0.267338	0.0417714	0.585349	-0.573941	not_signif	Lhx2_d14_peak_780	Otx2_d14_peak_4003
ENSG00000113916	BCL6	626	376	376	362	8.79501	8.83618	8.66945	8.62829	0.166721	0.177343	0.999726	0.391714	not_signif	Lhx2_d14_peak_781	Otx2_d14_peak_4010
ENSG00000145012	LPP	3029	1383	1927	3701	11.2515	10.9314	11.1427	11.4627	-0.211257	0.136594	0.999015	-0.385728	not_signif	Lhx2_d14_peak_783	Otx2_d14_peak_4015
ENSG00000075711	DLG1	3011	2233	2293	4442	11.4719	11.3366	11.5087	11.6439	-0.172065	0.136718	0.999015	-0.302431	not_signif	Lhx2_d14_peak_787	Otx2_d14_peak_4039
ENSG00000125388	GRK4	149	149	138	117	7.06981	7.22525	7.16783	7.0124	0.0574122	0.638216	0.999726	0.225567	not_signif	Lhx2_d14_peak_789	Otx2_d14_peak_4044
ENSG00000152953	STK32B	159	78	192	260	7.23745	7.17415	7.46685	7.53014	-0.292695	0.0180382	0.376586	-1.00303	not_signif	Lhx2_d14_peak_790	Otx2_d14_peak_4049
ENSG00000132405	TBC1D14	1268	856	1083	1336	10.0662	10.0791	10.1879	10.175	-0.108774	0.339754	0.999726	-0.209946	not_signif	Lhx2_d14_peak_792	Otx2_d14_peak_4053
ENSG00000178163	ZNF518B	1018	1133	783	1261	9.99316	10.0927	10.0335	9.93402	0.0591383	0.633886	0.999726	0.110642	not_signif	Lhx2_d14_peak_793	na
ENSG00000038219	BOD1L1	1382	1461	1113	1762	10.4234	10.5113	10.4995	10.4115	0.011838	0.929509	0.999726	0.0191591	not_signif	Lhx2_d14_peak_794	Otx2_d14_peak_4058
ENSG00000118564	FBXL5	4384	2805	3184	3010	11.6874	11.7839	11.686	11.5896	0.0978681	0.361513	0.999726	0.176929	not_signif	Lhx2_d14_peak_796	Otx2_d14_peak_4065
ENSG00000145147	SLIT2	387	142	578	267	8.07941	8.2467	8.56028	8.39299	-0.313583	0.0199701	0.401917	-0.756674	not_signif	Lhx2_d14_peak_797	Otx2_d14_peak_4074
ENSG00000109689	STIM2	863	508	899	657	9.35532	9.50778	9.6218	9.46934	-0.11402	0.402052	0.999726	-0.220311	not_signif	Lhx2_d14_peak_798	Otx2_d14_peak_4090
ENSG00000048707	VPS13D	2200	669	1814	1543	10.4484	10.3165	10.5521	10.684	-0.235591	0.041234	0.582657	-0.462947	not_signif	Lhx2_d14_peak_8	Otx2_d14_peak_29
ENSG00000066279	ASPM	1622	530	1013	1203	10.058	9.82341	9.93771	10.1723	-0.114297	0.349093	0.999726	-0.250476	not_signif	Lhx2_d14_peak_80	Otx2_d14_peak_417
ENSG00000163694	RBM47	2410	513	1774	1591	10.4547	10.1786	10.4641	10.7402	-0.285481	0.0290127	0.487871	-0.591533	not_signif	Lhx2_d14_peak_802	Otx2_d14_peak_4116
ENSG00000184178	SCFD2	801	164	613	554	8.89429	8.66692	8.93012	9.15749	-0.2632	0.0412823	0.582657	-0.673394	not_signif	Lhx2_d14_peak_805	na
ENSG00000180613	GSX2	62	71	156	217	6.68847	6.74737	7.10913	7.05023	-0.36176	0.0023434	0.0962977	-1.47149	not_signif	Lhx2_d14_peak_807	Otx2_d14_peak_4142
ENSG00000163453	IGFBP7	13284	11489	17814	15772	13.553	13.8152	14.0792	13.817	-0.263961	0.041471	0.582657	-0.44285	not_signif	Lhx2_d14_peak_809	Otx2_d14_peak_4154
ENSG00000163626	COX18	463	191	389	382	8.37691	8.32284	8.4674	8.52147	-0.144556	0.234742	0.999726	-0.374172	not_signif	Lhx2_d14_peak_814	Otx2_d14_peak_4190
ENSG00000174808	BTC	167	62	227	107	6.92467	7.04316	7.2266	7.10812	-0.183446	0.165962	0.999726	-0.628485	not_signif	Lhx2_d14_peak_816	Otx2_d14_peak_4200
ENSG00000138759	FRAS1	1266	984	1156	2397	10.3335	10.1931	10.5042	10.6447	-0.311131	0.0102004	0.267026	-0.579787	not_signif	Lhx2_d14_peak_819	Otx2_d14_peak_4216
ENSG00000109339	MAPK10	86	3	88	36	5.57259	5.55807	5.67746	5.69198	-0.119387	0.0606207	0.694828	-1.56349	not_signif	Lhx2_d14_peak_822	Otx2_d14_peak_4233
ENSG00000172493	AFF1	2316	1505	1773	1467	10.744	10.8933	10.7853	10.636	0.107965	0.348522	0.999726	0.207592	not_signif	Lhx2_d14_peak_823	Otx2_d14_peak_4237
ENSG00000138641	HERC3	661	396	691	469	8.96109	9.1344	9.21779	9.04447	-0.0833853	0.579251	0.999726	-0.160461	not_signif	Lhx2_d14_peak_825	Otx2_d14_peak_4247
ENSG00000180346	TIGD2	714	394	662	662	9.13077	9.15123	9.3018	9.28134	-0.150572	0.212583	0.999726	-0.322557	not_signif	Lhx2_d14_peak_827	Otx2_d14_peak_4254
ENSG00000145335	SNCA	1253	534	1232	977	9.78562	9.80592	10.0218	10.0015	-0.215894	0.0597896	0.692094	-0.42622	not_signif	Lhx2_d14_peak_828	Otx2_d14_peak_4258
ENSG00000163110	PDLIM5	8005	5468	7409	9959	12.7775	12.7606	12.9813	12.9982	-0.220752	0.0289265	0.487203	-0.37921	not_signif	Lhx2_d14_peak_831	Otx2_d14_peak_4271
ENSG00000168785	TSPAN5	1718	483	1055	739	9.90801	9.80433	9.77089	9.87457	0.0334448	0.846393	0.999726	0.045951	not_signif	Lhx2_d14_peak_834	Otx2_d14_peak_4274
ENSG00000109270	LAMTOR3	809	725	618	1060	9.60233	9.59563	9.63642	9.64312	-0.0407939	0.731088	0.999726	-0.0823358	not_signif	Lhx2_d14_peak_835	Otx2_d14_peak_4279
ENSG00000138814	PPP3CA	1098	680	789	1090	9.80874	9.74805	9.79959	9.86027	-0.0515376	0.657784	0.999726	-0.104271	not_signif	Lhx2_d14_peak_836	Otx2_d14_peak_4281
ENSG00000109320	NFKB1	995	491	768	759	9.49618	9.47809	9.53956	9.55765	-0.0614679	0.595565	0.999726	-0.129528	not_signif	Lhx2_d14_peak_838	Otx2_d14_peak_4285
ENSG00000164038	SLC9B2	655	434	650	582	9.05719	9.17249	9.27367	9.15836	-0.101174	0.440897	0.999726	-0.210268	not_signif	Lhx2_d14_peak_839	Otx2_d14_peak_4287
ENSG00000117650	NEK2	544	167	318	357	8.41409	8.23206	8.27481	8.45684	-0.0427577	0.655494	0.999726	-0.15565	not_signif	Lhx2_d14_peak_84	Otx2_d14_peak_456
ENSG00000164023	SGMS2	2089	1169	1423	1680	10.6277	10.5837	10.5754	10.6195	0.00824481	0.949766	0.999726	0.0130713	not_signif	Lhx2_d14_peak_841	Otx2_d14_peak_4294
ENSG00000073331	ALPK1	435	91	284	168	7.83241	7.744	7.76418	7.85259	-0.0201756	0.736573	0.999726	-0.125118	not_signif	Lhx2_d14_peak_843	na
ENSG00000145362	ANK2	317	64	320	205	7.60398	7.5484	7.79669	7.85227	-0.248291	0.0344147	0.536118	-0.831494	not_signif	Lhx2_d14_peak_844	Otx2_d14_peak_4307
ENSG00000138735	PDE5A	128	77	227	234	7.10974	7.15521	7.51175	7.46627	-0.356534	0.00352641	0.130631	-1.21863	not_signif	Lhx2_d14_peak_845	Otx2_d14_peak_4318
ENSG00000138685	FGF2	4983	2016	4020	4172	11.7784	11.6613	11.8669	11.9841	-0.205656	0.0596444	0.691683	-0.371406	not_signif	Lhx2_d14_peak_846	Otx2_d14_peak_4328
ENSG00000164056	SPRY1	93	38	96	87	6.20173	6.20039	6.31293	6.31428	-0.112544	0.286636	0.999726	-0.619952	not_signif	Lhx2_d14_peak_847	Otx2_d14_peak_4331
ENSG00000196159	FAT4	483	311	328	561	8.69225	8.58699	8.65029	8.75556	-0.0633054	0.623498	0.999726	-0.14909	not_signif	Lhx2_d14_peak_849	Otx2_d14_peak_4337
ENSG00000152104	PTPN14	2305	1980	1603	2619	11.046	11.0425	11.0108	11.0143	0.0316593	0.76837	0.999726	0.0576815	not_signif	Lhx2_d14_peak_85	na
ENSG00000138650	PCDH10	68	196	43	167	6.80116	6.89068	6.77502	6.68551	0.115655	0.352792	0.999726	0.457506	not_signif	Lhx2_d14_peak_850	Otx2_d14_peak_4343
ENSG00000151014	CCRN4L	313	563	246	420	8.52487	8.74524	8.56817	8.34781	0.177068	0.246375	0.999726	0.389617	not_signif	Lhx2_d14_peak_851	Otx2_d14_peak_4353
ENSG00000145391	SETD7	3398	3073	2368	3051	11.5412	11.6553	11.5064	11.3924	0.14883	0.185461	0.999726	0.263318	not_signif	Lhx2_d14_peak_852	Otx2_d14_peak_4355
ENSG00000109436	TBC1D9	2850	1779	2185	2841	11.1865	11.1472	11.2293	11.2686	-0.0820384	0.444135	0.999726	-0.148436	not_signif	Lhx2_d14_peak_854	Otx2_d14_peak_4358
ENSG00000170153	RNF150	597	147	593	421	8.54789	8.46931	8.76634	8.84492	-0.297024	0.0154455	0.34449	-0.747066	not_signif	Lhx2_d14_peak_855	Otx2_d14_peak_4361
ENSG00000109445	ZNF330	1247	791	1119	1440	10.0534	10.0287	10.2133	10.2381	-0.184646	0.105578	0.916014	-0.356423	not_signif	Lhx2_d14_peak_856	Otx2_d14_peak_4362
ENSG00000170185	USP38	1277	1561	1004	1497	10.3348	10.504	10.3927	10.2236	0.111265	0.38879	0.999726	0.202545	not_signif	Lhx2_d14_peak_857	Otx2_d14_peak_4369
ENSG00000109458	GAB1	748	409	905	673	9.18848	9.31729	9.56293	9.43411	-0.245631	0.0542112	0.661719	-0.501916	not_signif	Lhx2_d14_peak_858	Otx2_d14_peak_4371
ENSG00000071205	ARHGAP10	325	197	217	343	8.06055	7.97511	8.01462	8.10006	-0.0395116	0.752827	0.999726	-0.110878	not_signif	Lhx2_d14_peak_860	Otx2_d14_peak_4380
ENSG00000181541	MAB21L2	580	807	1656	627	9.23818	9.95274	10.2732	9.55866	-0.320487	0.616484	0.999726	-0.577591	not_signif	Lhx2_d14_peak_862	Otx2_d14_peak_4390
ENSG00000164142	FAM160A1	215	82	246	219	7.39436	7.38172	7.62646	7.6391	-0.24474	0.0434533	0.596035	-0.804273	not_signif	Lhx2_d14_peak_863	Otx2_d14_peak_4394
ENSG00000145431	PDGFC	2790	1615	2512	2766	11.1212	11.1218	11.2968	11.2962	-0.17503	0.101243	0.899437	-0.314937	not_signif	Lhx2_d14_peak_865	Otx2_d14_peak_4412
ENSG00000129116	PALLD	3344	5325	2353	4847	11.905	12.0688	11.8794	11.7156	0.189381	0.113755	0.940329	0.319965	not_signif	Lhx2_d14_peak_868	Otx2_d14_peak_4433
ENSG00000154447	SH3RF1	1075	716	575	747	9.67792	9.66263	9.45845	9.47374	0.20418	0.0835518	0.826464	0.418252	not_signif	Lhx2_d14_peak_869	na
ENSG00000198948	MFAP3L	610	412	1104	274	8.76843	9.32106	9.45802	8.90538	-0.136958	0.891357	0.999726	-0.138284	not_signif	Lhx2_d14_peak_870	Otx2_d14_peak_4444
ENSG00000164117	FBXO8	273	207	281	363	8.01568	8.04405	8.20375	8.17539	-0.159707	0.204188	0.999726	-0.428665	not_signif	Lhx2_d14_peak_872	Otx2_d14_peak_4451
ENSG00000109674	NEIL3	173	67	164	135	6.97031	6.9684	7.08689	7.0888	-0.11849	0.306739	0.999726	-0.467101	not_signif	Lhx2_d14_peak_873	Otx2_d14_peak_4457
ENSG00000151718	WWC2	2628	2112	3121	4122	11.3092	11.3647	11.7078	11.6523	-0.343129	0.00135529	0.0620809	-0.608951	not_signif	Lhx2_d14_peak_874	Otx2_d14_peak_4462
ENSG00000109762	SNX25	840	459	819	786	9.36277	9.39616	9.5769	9.54351	-0.180741	0.130027	0.986272	-0.372744	not_signif	Lhx2_d14_peak_876	Otx2_d14_peak_4474
ENSG00000154553	PDLIM3	353	439	433	801	8.76883	8.82874	9.08473	9.02481	-0.255986	0.0380303	0.558651	-0.581874	not_signif	Lhx2_d14_peak_877	na
ENSG00000145476	CYP4V2	774	283	516	398	8.90182	8.86388	8.83933	8.87727	0.0245448	0.870304	0.999726	0.0454995	not_signif	Lhx2_d14_peak_879	Otx2_d14_peak_4488
ENSG00000169862	CTNND2	363	29	478	384	7.85567	7.64385	8.24515	8.45696	-0.601294	0.0603549	0.694272	-2.0489	not_signif	Lhx2_d14_peak_881	Otx2_d14_peak_4505
ENSG00000039139	DNAH5	83	22	52	40	5.58123	5.54385	5.54254	5.57992	0.00131411	0.907957	0.999726	-0.0848303	not_signif	Lhx2_d14_peak_882	Otx2_d14_peak_4511
ENSG00000145555	MYO10	3271	1768	2946	3582	11.3626	11.2965	11.5399	11.606	-0.243384	0.0238879	0.444144	-0.436021	not_signif	Lhx2_d14_peak_884	Otx2_d14_peak_4519
ENSG00000092969	TGFB2	1263	2135	1385	2307	10.6001	10.8502	10.9052	10.6551	-0.0549924	0.621245	0.999726	-0.12255	not_signif	Lhx2_d14_peak_89	Otx2_d14_peak_472
ENSG00000039560	RAI14	4370	2443	3092	5091	11.8256	11.6432	11.8027	11.9851	-0.15947	0.180206	0.999726	-0.282442	not_signif	Lhx2_d14_peak_890	Otx2_d14_peak_4554
ENSG00000213949	ITGA1	212	126	276	403	7.75467	7.6956	8.05862	8.11769	-0.363019	0.00413683	0.146533	-1.02994	not_signif	Lhx2_d14_peak_893	Otx2_d14_peak_4575
ENSG00000178996	SNX18	706	713	667	856	9.42462	9.5621	9.60587	9.46839	-0.0437678	0.722572	0.999726	-0.0926657	not_signif	Lhx2_d14_peak_894	Otx2_d14_peak_4578
ENSG00000095015	MAP3K1	346	363	345	645	8.59096	8.59881	8.77525	8.76741	-0.176446	0.154756	0.999726	-0.414755	not_signif	Lhx2_d14_peak_895	Otx2_d14_peak_4583
ENSG00000164181	ELOVL7	537	362	649	757	8.95845	8.99358	9.29976	9.26462	-0.306177	0.0109027	0.275369	-0.671652	not_signif	Lhx2_d14_peak_896	Otx2_d14_peak_4593
ENSG00000164197	RNF180	175	59	129	166	6.97221	6.85861	6.97687	7.09047	-0.118263	0.290952	0.999726	-0.518639	not_signif	Lhx2_d14_peak_899	Otx2_d14_peak_4600
ENSG00000162496	DHRS3	6386	135	6006	1247	10.8968	10.5497	11.1439	11.4909	-0.594171	0.127228	0.978457	-1.55768	not_signif	Lhx2_d14_peak_9	Otx2_d14_peak_34
ENSG00000153914	SREK1	1035	938	756	1223	9.92323	9.9432	9.92639	9.90641	0.0168125	0.885271	0.999726	0.0328212	not_signif	Lhx2_d14_peak_900	Otx2_d14_peak_4607
ENSG00000131711	MAP1B	15451	14847	7993	15982	13.8185	13.7823	13.5369	13.573	0.24544	0.0142609	0.328254	0.419691	not_signif	Lhx2_d14_peak_901	Otx2_d14_peak_4620
ENSG00000049860	HEXB	5267	3019	4278	4164	11.9566	12.0004	12.0494	12.0056	-0.0490553	0.64284	0.999726	-0.0846396	not_signif	Lhx2_d14_peak_902	Otx2_d14_peak_4631
ENSG00000181104	F2R	6409	5140	6971	7863	12.5004	12.6243	12.8399	12.7161	-0.215618	0.049684	0.639219	-0.369897	not_signif	Lhx2_d14_peak_903	Otx2_d14_peak_4636
ENSG00000145685	LHFPL2	3211	917	2388	1528	10.8405	10.7806	10.859	10.9189	-0.0784502	0.442386	0.999726	-0.155649	not_signif	Lhx2_d14_peak_904	Otx2_d14_peak_4640
ENSG00000113273	ARSB	1077	476	1101	932	9.61902	9.63037	9.88062	9.86926	-0.250247	0.0305701	0.505416	-0.502966	not_signif	Lhx2_d14_peak_905	Otx2_d14_peak_4641
ENSG00000145687	SSBP2	721	255	634	536	8.92519	8.86836	9.05991	9.11675	-0.191553	0.10936	0.929563	-0.442358	not_signif	Lhx2_d14_peak_906	Otx2_d14_peak_4650
ENSG00000153140	CETN3	313	203	307	406	8.14212	8.12427	8.31165	8.3295	-0.187381	0.135383	0.998955	-0.488318	not_signif	Lhx2_d14_peak_907	na
ENSG00000164292	RHOBTB3	3970	1632	2362	3214	11.4587	11.233	11.2908	11.5166	-0.0578764	0.612394	0.999726	-0.115842	not_signif	Lhx2_d14_peak_909	Otx2_d14_peak_4668
ENSG00000143353	LYPLAL1	544	290	569	512	8.74418	8.79204	8.98981	8.94195	-0.197767	0.110774	0.935683	-0.445946	not_signif	Lhx2_d14_peak_91	Otx2_d14_peak_477
ENSG00000113441	LNPEP	939	661	944	766	9.5607	9.73884	9.80171	9.62356	-0.0628629	0.661981	0.999726	-0.114576	not_signif	Lhx2_d14_peak_910	Otx2_d14_peak_4671
ENSG00000112874	NUDT12	422	169	299	357	8.23076	8.11262	8.21423	8.33237	-0.10161	0.399464	0.999726	-0.289101	not_signif	Lhx2_d14_peak_911	Otx2_d14_peak_4678
ENSG00000184349	EFNA5	386	184	346	324	8.1743	8.17376	8.29982	8.30037	-0.126064	0.308022	0.999726	-0.331314	not_signif	Lhx2_d14_peak_915	Otx2_d14_peak_4691
ENSG00000198961	PJA2	2407	1788	1891	2555	11.0265	11.0406	11.0881	11.0741	-0.0475541	0.659999	0.999726	-0.0859874	not_signif	Lhx2_d14_peak_916	Otx2_d14_peak_4696
ENSG00000171444	MCC	897	240	657	575	9.09736	8.93749	9.10143	9.26129	-0.163937	0.169495	0.999726	-0.400344	not_signif	Lhx2_d14_peak_917	Otx2_d14_peak_4714
ENSG00000172869	DMXL1	1048	530	949	917	9.62778	9.63107	9.79276	9.78947	-0.161694	0.164827	0.999726	-0.32633	not_signif	Lhx2_d14_peak_919	Otx2_d14_peak_4729
ENSG00000145779	TNFAIP8	270	241	208	262	7.91487	7.98916	7.94423	7.86995	0.0449238	0.72682	0.999726	0.125837	not_signif	Lhx2_d14_peak_920	Otx2_d14_peak_4730
ENSG00000184838	PRR16	126	35	154	122	6.59414	6.58271	6.80426	6.81568	-0.221545	0.0440168	0.59818	-1.03514	not_signif	Lhx2_d14_peak_921	Otx2_d14_peak_4735
ENSG00000151292	CSNK1G3	977	862	782	1113	9.81656	9.87285	9.88566	9.82937	-0.0128092	0.911041	0.999726	-0.0260317	not_signif	Lhx2_d14_peak_923	Otx2_d14_peak_4743
ENSG00000168916	ZNF608	948	538	812	935	9.56565	9.54393	9.68545	9.70717	-0.141526	0.227601	0.999726	-0.289204	not_signif	Lhx2_d14_peak_925	Otx2_d14_peak_4754
ENSG00000155324	GRAMD3	402	208	519	302	8.24912	8.42187	8.62303	8.45028	-0.201162	0.158725	0.999726	-0.462463	not_signif	Lhx2_d14_peak_932	Otx2_d14_peak_4767
ENSG00000213585	VDAC1	6719	5380	4382	7220	12.5482	12.5117	12.458	12.4944	0.0537518	0.598018	0.999726	0.0935363	not_signif	Lhx2_d14_peak_935	Otx2_d14_peak_4794
ENSG00000081059	TCF7	545	106	625	153	8.09475	8.25135	8.42281	8.26621	-0.171458	0.236463	0.999726	-0.38407	not_signif	Lhx2_d14_peak_936	na
ENSG00000044115	CTNNA1	10832	7964	7436	11833	13.2097	13.151	13.161	13.2198	-0.0100518	0.923328	0.999726	-0.0168437	not_signif	Lhx2_d14_peak_938	Otx2_d14_peak_4806
ENSG00000143507	DUSP10	426	314	437	515	8.59646	8.64994	8.81229	8.75881	-0.162349	0.196474	0.999726	-0.378187	not_signif	Lhx2_d14_peak_94	Otx2_d14_peak_493
ENSG00000145819	ARHGAP26	210	44	110	222	7.11537	6.83081	6.97502	7.25957	-0.144204	0.229011	0.999726	-0.680471	not_signif	Lhx2_d14_peak_941	Otx2_d14_peak_4815
ENSG00000169252	ADRB2	388	363	248	574	8.59767	8.51665	8.5267	8.60772	-0.0100532	0.967498	0.999726	-0.0125018	not_signif	Lhx2_d14_peak_943	Otx2_d14_peak_4827
ENSG00000183876	ARSI	15688	4005	11333	8227	13.1223	12.9628	13.1159	13.2754	-0.153094	0.146145	0.999726	-0.286396	not_signif	Lhx2_d14_peak_945	Otx2_d14_peak_4832
ENSG00000171992	SYNPO	1667	2090	1612	2105	10.7495	10.9815	10.9674	10.7354	0.0141164	0.941856	0.999726	0.0175234	not_signif	Lhx2_d14_peak_946	na
ENSG00000154309	DISP1	287	135	185	181	7.6124	7.58643	7.55058	7.57655	0.0358528	0.790049	0.999726	0.1037	not_signif	Lhx2_d14_peak_95	Otx2_d14_peak_497
ENSG00000038274	MAT2B	1259	889	909	1380	10.0882	10.0388	10.0826	10.1321	-0.0438305	0.704536	0.999726	-0.0848283	not_signif	Lhx2_d14_peak_951	Otx2_d14_peak_4866
ENSG00000145934	TENM2	191	15	149	57	6.50468	6.44872	6.5342	6.59017	-0.0854878	0.216182	0.999726	-0.714954	not_signif	Lhx2_d14_peak_956	Otx2_d14_peak_4887
ENSG00000120137	PANK3	2710	2735	2331	4011	11.4274	11.4655	11.5605	11.5223	-0.094929	0.36902	0.999726	-0.169888	not_signif	Lhx2_d14_peak_957	Otx2_d14_peak_4890
ENSG00000181218	HIST3H2A	684	270	467	551	8.90146	8.76179	8.85768	8.99734	-0.0958808	0.423971	0.999726	-0.238098	not_signif	Lhx2_d14_peak_96	Otx2_d14_peak_507
ENSG00000113742	CPEB4	2000	1664	2000	2134	10.7946	10.9478	11.0492	10.896	-0.101386	0.4029	0.999726	-0.182202	not_signif	Lhx2_d14_peak_962	Otx2_d14_peak_4903
ENSG00000120149	MSX2	359	187	262	300	8.07812	8.03944	8.07937	8.11805	-0.0399285	0.735795	0.999726	-0.115263	not_signif	Lhx2_d14_peak_963	Otx2_d14_peak_4909
ENSG00000164466	SFXN1	1822	1283	1459	2085	10.6334	10.6047	10.7086	10.7373	-0.103926	0.347158	0.999726	-0.192515	not_signif	Lhx2_d14_peak_965	na
ENSG00000087116	ADAMTS2	902	149	720	1007	9.19435	8.75948	9.26288	9.69775	-0.503399	0.199548	0.999726	-1.21529	not_signif	Lhx2_d14_peak_966	na
ENSG00000124782	RREB1	500	484	399	570	8.88921	8.96767	8.94754	8.86907	0.0201394	0.878912	0.999726	0.0430362	not_signif	Lhx2_d14_peak_969	Otx2_d14_peak_4930
ENSG00000137203	TFAP2A	129	136	87	222	7.11643	7.06558	7.09207	7.14292	-0.0264888	0.867457	0.999726	-0.0752706	not_signif	Lhx2_d14_peak_970	Otx2_d14_peak_4939
ENSG00000111863	ADTRP	2294	1840	2082	1179	10.7344	11.1103	10.9162	10.5402	0.194122	0.556277	0.999726	0.388088	not_signif	Lhx2_d14_peak_971	Otx2_d14_peak_4947
ENSG00000010017	RANBP9	1364	1461	1168	1813	10.4231	10.5235	10.5459	10.4456	-0.022448	0.834263	0.999726	-0.0456229	not_signif	Lhx2_d14_peak_972	Otx2_d14_peak_4950
ENSG00000008083	JARID2	348	294	217	555	8.43123	8.29119	8.34903	8.48906	-0.0578352	0.708602	0.999726	-0.123848	not_signif	Lhx2_d14_peak_974	Otx2_d14_peak_4959
ENSG00000124788	ATXN1	685	268	493	601	8.93395	8.78253	8.92603	9.07745	-0.143498	0.248868	0.999726	-0.343853	not_signif	Lhx2_d14_peak_975	Otx2_d14_peak_4963
ENSG00000079691	LRRC16A	618	183	641	674	8.80515	8.64564	9.05478	9.21429	-0.409137	0.0018011	0.0780273	-0.960088	not_signif	Lhx2_d14_peak_979	Otx2_d14_peak_4991
ENSG00000182118	FAM89A	354	173	392	342	8.12869	8.16373	8.38431	8.34927	-0.220578	0.0781406	0.806002	-0.568346	not_signif	Lhx2_d14_peak_98	Otx2_d14_peak_513
ENSG00000137331	IER3	1467	1638	930	1188	10.3755	10.5701	10.2726	10.078	0.297509	0.0208864	0.413791	0.558923	not_signif	Lhx2_d14_peak_981	Otx2_d14_peak_5001
ENSG00000186577	C6orf1	1103	945	839	1024	9.90758	10.0099	9.94043	9.83813	0.0694452	0.562664	0.999726	0.137009	not_signif	Lhx2_d14_peak_982	Otx2_d14_peak_5005
ENSG00000164627	KIF6	198	47	149	128	6.93449	6.84623	6.94824	7.03651	-0.102014	0.304835	0.999726	-0.502958	not_signif	Lhx2_d14_peak_983	Otx2_d14_peak_5012
ENSG00000146122	DAAM2	1152	490	1231	1285	9.79484	9.71874	10.0931	10.1692	-0.374374	0.00153067	0.0683934	-0.743801	not_signif	Lhx2_d14_peak_984	Otx2_d14_peak_5013
ENSG00000137166	FOXP4	4348	2930	2519	2786	11.6821	11.7338	11.4932	11.4414	0.240668	0.0237734	0.443539	0.427457	not_signif	Lhx2_d14_peak_985	Otx2_d14_peak_5015
ENSG00000197261	C6orf141	341	164	169	129	7.68698	7.69905	7.48538	7.47332	0.213663	0.082337	0.824015	0.67488	not_signif	Lhx2_d14_peak_986	Otx2_d14_peak_5040
ENSG00000012660	ELOVL5	4553	2956	3775	4069	11.8325	11.8855	11.9423	11.8893	-0.0568206	0.595781	0.999726	-0.0980216	not_signif	Lhx2_d14_peak_987	Otx2_d14_peak_5045
ENSG00000137269	LRRC1	840	444	803	1082	9.46954	9.37118	9.6678	9.76617	-0.296626	0.0150728	0.339543	-0.611267	not_signif	Lhx2_d14_peak_988	Otx2_d14_peak_5052
ENSG00000155816	FMN2	836	284	651	871	9.2437	9.01291	9.29227	9.52305	-0.279352	0.0392082	0.566105	-0.624828	not_signif	Lhx2_d14_peak_99	Otx2_d14_peak_538
ENSG00000168143	FAM83B	98	49	76	79	6.20106	6.19166	6.21948	6.22888	-0.0278197	0.78299	0.999726	-0.162653	not_signif	Lhx2_d14_peak_990	Otx2_d14_peak_5058
ENSG00000112245	PTP4A1	4422	5454	3795	5826	12.1644	12.3372	12.2982	12.1255	0.0389601	0.76539	0.999726	0.0606632	not_signif	Lhx2_d14_peak_994	Otx2_d14_peak_5069
ENSG00000135334	AKIRIN2	1331	1581	947	1390	10.3444	10.5099	10.3282	10.1627	0.181696	0.150431	0.999726	0.337184	not_signif	Lhx2_d14_peak_996	Otx2_d14_peak_5094
ENSG00000172469	MANEA	462	302	407	441	8.57644	8.61814	8.69689	8.65519	-0.0787503	0.533311	0.999726	-0.184745	not_signif	Lhx2_d14_peak_997	Otx2_d14_peak_5106
ENSG00000123545	NDUFAF4	513	549	342	647	8.99446	9.01874	8.94203	8.91775	0.0767107	0.529539	0.999726	0.17194	not_signif	Lhx2_d14_peak_998	Otx2_d14_peak_5110
ENSG00000110048	OSBP	2702	2052	1926	2713	11.185	11.191	11.1687	11.1626	0.0223753	0.834829	0.999726	0.0402456	not_signif	na	Otx2_d14_peak_999
ENSG00000149177	PTPRJ	1923	490	1241	1069	10.1256	9.9209	10.0274	10.232	-0.106446	0.341456	0.999726	-0.243873	not_signif	na	Otx2_d14_peak_996
ENSG00000109920	FNBP4	1187	1062	777	1396	10.1159	10.0933	10.0394	10.0619	0.0539167	0.63428	0.999726	0.105639	not_signif	na	Otx2_d14_peak_995
ENSG00000149179	C11orf49	792	440	526	927	9.36037	9.1827	9.29756	9.47524	-0.114867	0.382934	0.999726	-0.2444	not_signif	na	Otx2_d14_peak_994
ENSG00000175220	ARHGAP1	2620	1918	2045	2018	11.0304	11.1621	11.0876	10.9559	0.0744827	0.509306	0.999726	0.139122	not_signif	na	Otx2_d14_peak_993
ENSG00000180423	HARBI1	79	73	53	56	6.03463	6.09393	6.01468	5.95538	0.079248	0.453602	0.999726	0.476667	not_signif	na	Otx2_d14_peak_992
ENSG00000165905	GYLTL1B	25	41	39	59	5.29372	5.34329	5.40304	5.35347	-0.0597511	0.469367	0.999726	-0.575849	not_signif	na	Otx2_d14_peak_991
ENSG00000121671	CRY2	449	417	387	470	8.69288	8.80616	8.79783	8.68455	0.00832948	0.950112	0.999726	0.0187746	not_signif	na	Otx2_d14_peak_990
ENSG00000117013	KCNQ4	149	38	188	62	6.55833	6.66684	6.8078	6.69929	-0.140959	0.287041	0.999726	-0.540089	not_signif	na	Otx2_d14_peak_99
ENSG00000175274	TP53I11	1237	1052	797	1245	10.1006	10.1111	10.0117	10.0011	0.0994386	0.385171	0.999726	0.19311	not_signif	na	Otx2_d14_peak_989
ENSG00000157570	TSPAN18	98	13	47	54	5.66311	5.54014	5.55401	5.67698	-0.0138693	0.570434	0.999726	-0.446369	not_signif	na	Otx2_d14_peak_988
ENSG00000166199	ALKBH3	631	431	381	611	9.02864	8.95744	8.90846	8.97966	0.0489838	0.694579	0.999726	0.109375	not_signif	na	Otx2_d14_peak_987
ENSG00000149084	HSD17B12	2117	1352	1762	1837	10.7139	10.7713	10.8222	10.7649	-0.0509351	0.654213	0.999726	-0.0915777	not_signif	na	Otx2_d14_peak_986
ENSG00000175104	TRAF6	583	606	360	605	9.09587	9.15193	8.99298	8.93692	0.158945	0.199802	0.999726	0.34733	not_signif	na	Otx2_d14_peak_980
ENSG00000110442	COMMD9	773	865	502	979	9.60644	9.63907	9.53076	9.49812	0.108314	0.363246	0.999726	0.220096	not_signif	na	Otx2_d14_peak_979
ENSG00000179431	FJX1	822	530	532	825	9.40739	9.3233	9.32658	9.41067	-0.00327423	0.97565	0.999726	-0.00788135	not_signif	na	Otx2_d14_peak_978
ENSG00000110435	PDHX	533	683	517	970	9.26617	9.34631	9.45318	9.37304	-0.10687	0.369228	0.999726	-0.231748	not_signif	na	Otx2_d14_peak_973
ENSG00000135387	CAPRIN1	9118	8189	6078	10062	13.0391	13.0493	12.9669	12.9567	0.0824101	0.412434	0.999726	0.141455	not_signif	na	Otx2_d14_peak_972
ENSG00000109911	ELP4	474	174	363	477	8.44235	8.2708	8.474	8.64555	-0.203205	0.117489	0.949609	-0.531457	not_signif	na	Otx2_d14_peak_971
ENSG00000066136	NFYC	1058	894	849	1226	9.92145	9.95694	9.9933	9.95781	-0.0363593	0.753082	0.999726	-0.0714616	not_signif	na	Otx2_d14_peak_97
ENSG00000169519	METTL15	353	157	231	423	8.12984	7.92412	8.07109	8.27681	-0.146973	0.28186	0.999726	-0.408536	not_signif	na	Otx2_d14_peak_969
ENSG00000176697	BDNF	386	341	319	821	8.72893	8.57918	8.80451	8.95426	-0.225332	0.0966432	0.88901	-0.50165	not_signif	na	Otx2_d14_peak_968
ENSG00000109881	CCDC34	315	195	289	305	8.02234	8.05411	8.15275	8.12097	-0.0986351	0.437424	0.999726	-0.263641	not_signif	na	Otx2_d14_peak_967
ENSG00000171714	ANO5	520	312	485	442	8.67817	8.75028	8.84144	8.76934	-0.0911636	0.480504	0.999726	-0.204943	not_signif	na	Otx2_d14_peak_962
ENSG00000011405	PIK3C2A	2655	1834	1880	2780	11.1411	11.0899	11.1195	11.1707	-0.0295721	0.784934	0.999726	-0.0536008	not_signif	na	Otx2_d14_peak_951
ENSG00000116985	BMP8B	426	218	545	305	8.30924	8.49133	8.68274	8.50066	-0.191417	0.187646	0.999726	-0.429559	not_signif	na	Otx2_d14_peak_94
ENSG00000133818	RRAS2	1968	1372	1439	1769	10.6565	10.6818	10.6605	10.6351	0.0213471	0.84556	0.999726	0.0399112	not_signif	na	Otx2_d14_peak_939
ENSG00000133794	ARNTL	205	202	202	258	7.67969	7.76987	7.82539	7.7352	-0.0555153	0.660506	0.999726	-0.167461	not_signif	na	Otx2_d14_peak_936
ENSG00000187079	TEAD1	3661	3154	2950	6248	11.8597	11.7452	11.9419	12.0564	-0.196689	0.0779804	0.805446	-0.340245	not_signif	na	Otx2_d14_peak_932
ENSG00000170242	USP47	1677	1687	1433	2048	10.6655	10.7756	10.7897	10.6796	-0.0141078	0.893816	0.999726	-0.0285048	not_signif	na	Otx2_d14_peak_930
ENSG00000127603	MACF1	10366	9633	7675	14674	13.3218	13.2835	13.3363	13.3746	-0.052866	0.603742	0.999726	-0.0893938	not_signif	na	Otx2_d14_peak_93
ENSG00000110328	GALNT18	499	143	360	427	8.38295	8.18134	8.37671	8.57831	-0.195363	0.126948	0.977933	-0.545918	not_signif	na	Otx2_d14_peak_929
ENSG00000236287	ZBED5	989	886	743	1147	9.84646	9.87897	9.86974	9.83723	0.00922692	0.938692	0.999726	0.0177437	not_signif	na	Otx2_d14_peak_928
ENSG00000148926	ADM	121	270	53	151	7.18977	7.33389	7.04054	6.89642	0.293352	0.0218108	0.424265	1.02452	not_signif	na	Otx2_d14_peak_927
ENSG00000133812	SBF2	1243	350	958	1221	9.73366	9.44421	9.77777	10.0672	-0.333551	0.0177402	0.375431	-0.709462	not_signif	na	Otx2_d14_peak_926
ENSG00000133789	SWAP70	724	718	709	1130	9.54761	9.60014	9.75449	9.70196	-0.154349	0.192604	0.999726	-0.314047	not_signif	na	Otx2_d14_peak_925
ENSG00000166483	WEE1	423	344	461	548	8.64921	8.73004	8.90437	8.82354	-0.174328	0.169141	0.999726	-0.400704	not_signif	na	Otx2_d14_peak_923
ENSG00000184014	DENND5A	2265	1833	1667	2614	11.0026	10.9911	11.0119	11.0234	-0.020782	0.848714	0.999726	-0.0374694	not_signif	na	Otx2_d14_peak_922
ENSG00000166441	RPL27A	12616	8235	9030	11717	13.3261	13.3033	13.3123	13.335	-0.00892719	0.927089	0.999726	-0.0156817	not_signif	na	Otx2_d14_peak_920
ENSG00000130413	STK33	362	167	384	427	8.21233	8.16262	8.44148	8.49119	-0.278855	0.0257013	0.453678	-0.719685	not_signif	na	Otx2_d14_peak_919
ENSG00000166402	TUB	504	208	540	478	8.56234	8.54847	8.82179	8.83566	-0.273322	0.0252591	0.448973	-0.650761	not_signif	na	Otx2_d14_peak_916
ENSG00000166394	CYB5R2	1423	870	1001	979	10.05	10.1076	10.0239	9.96632	0.0836566	0.46435	0.999726	0.1655	not_signif	na	Otx2_d14_peak_914
ENSG00000166387	PPFIBP2	896	215	954	725	9.15805	9.03872	9.44936	9.56868	-0.410633	0.00121472	0.0571204	-0.915349	not_signif	na	Otx2_d14_peak_912
ENSG00000158042	MRPL17	1322	1048	812	1444	10.2015	10.1369	10.0769	10.1414	0.0600258	0.59946	0.999726	0.117382	not_signif	na	Otx2_d14_peak_907
ENSG00000170955	PRKCDBP	1351	1290	664	1437	10.2963	10.2357	10.0141	10.0747	0.22164	0.0536342	0.656706	0.430926	not_signif	na	Otx2_d14_peak_906
ENSG00000182208	MOB2	420	345	320	421	8.52944	8.57777	8.55706	8.50872	0.0207119	0.869174	0.999726	0.0501589	not_signif	na	Otx2_d14_peak_901
ENSG00000069696	DRD4	40	17	50	32	5.05775	5.09197	5.15938	5.12516	-0.0674113	0.458816	0.999726	-0.625088	not_signif	na	Otx2_d14_peak_900
ENSG00000148773	MKI67	4398	2168	2964	3479	11.6536	11.5589	11.5893	11.684	-0.0303944	0.762723	0.999726	-0.0586157	not_signif	na	Otx2_d14_peak_894
ENSG00000175029	CTBP2	1019	845	691	1389	9.92196	9.82832	9.87223	9.96587	-0.043913	0.728925	0.999726	-0.0817428	not_signif	na	Otx2_d14_peak_890
ENSG00000121898	CPXM2	1148	575	1388	1160	9.80463	9.86871	10.202	10.1379	-0.33329	0.00399105	0.143885	-0.646638	not_signif	na	Otx2_d14_peak_887
ENSG00000203805	PPAPDC1A	1696	1490	1350	1132	10.4232	10.6804	10.4939	10.2366	0.186574	0.164012	0.999726	0.359429	not_signif	na	Otx2_d14_peak_872
ENSG00000107651	SEC23IP	2295	1695	1459	2133	10.9157	10.8961	10.8094	10.8291	0.0866344	0.427906	0.999726	0.158388	not_signif	na	Otx2_d14_peak_871
ENSG00000107581	EIF3A	10151	8510	7337	12989	13.218	13.1692	13.2127	13.2615	-0.0435295	0.672476	0.999726	-0.0734475	not_signif	na	Otx2_d14_peak_870
ENSG00000174574	AKIRIN1	3116	3400	1987	3628	11.5829	11.6356	11.4792	11.4265	0.156417	0.145076	0.999726	0.275507	not_signif	na	Otx2_d14_peak_87
ENSG00000151893	CACUL1	1534	1487	1086	1933	10.5399	10.5505	10.5198	10.5093	0.0306502	0.781944	0.999726	0.0574627	not_signif	na	Otx2_d14_peak_867
ENSG00000165650	PDZD8	1682	1863	1407	2278	10.7443	10.8436	10.8513	10.752	-0.00769588	0.931172	0.999726	-0.0181244	not_signif	na	Otx2_d14_peak_862
ENSG00000116954	RRAGC	430	449	318	548	8.7385	8.78068	8.74878	8.7066	0.0319017	0.802896	0.999726	0.0722235	not_signif	na	Otx2_d14_peak_86
ENSG00000151892	GFRA1	3909	2094	3005	3565	11.5566	11.4934	11.6026	11.6658	-0.109258	0.302409	0.999726	-0.19636	not_signif	na	Otx2_d14_peak_859
ENSG00000165832	TRUB1	1125	849	871	1371	9.98791	9.94959	10.0339	10.0722	-0.084281	0.467448	0.999726	-0.163744	not_signif	na	Otx2_d14_peak_855
ENSG00000151553	FAM160B1	720	684	870	1012	9.48616	9.63968	9.84841	9.69489	-0.208724	0.101641	0.901442	-0.421413	not_signif	na	Otx2_d14_peak_854
ENSG00000148737	TCF7L2	415	309	311	484	8.53084	8.49944	8.54854	8.57994	-0.0490956	0.696673	0.999726	-0.118279	not_signif	na	Otx2_d14_peak_845
ENSG00000151532	VTI1A	752	369	528	861	9.23766	9.04995	9.21304	9.40075	-0.163097	0.216779	0.999726	-0.357023	not_signif	na	Otx2_d14_peak_841
ENSG00000119927	GPAM	509	427	390	532	8.82878	8.87534	8.86156	8.815	0.0137813	0.912437	0.999726	0.0311711	not_signif	na	Otx2_d14_peak_840
ENSG00000163874	ZC3H12A	216	261	98	203	7.64827	7.6945	7.45528	7.40905	0.239216	0.0551155	0.662661	0.750237	not_signif	na	Otx2_d14_peak_84
ENSG00000150593	PDCD4	1054	856	923	1650	10.0135	9.95176	10.1496	10.2113	-0.197843	0.0899046	0.860278	-0.380496	not_signif	na	Otx2_d14_peak_839
ENSG00000108055	SMC3	1607	1184	1252	1889	10.4793	10.4468	10.5321	10.5646	-0.0853318	0.446128	0.999726	-0.159483	not_signif	na	Otx2_d14_peak_838
ENSG00000148700	ADD3	1987	585	1947	1185	10.2322	10.2241	10.4814	10.4895	-0.257269	0.0189263	0.388246	-0.495858	not_signif	na	Otx2_d14_peak_837
ENSG00000148841	ITPRIP	1262	1238	699	800	10.028	10.2051	9.82801	9.651	0.377042	0.0033079	0.125445	0.739088	not_signif	na	Otx2_d14_peak_822
ENSG00000065613	SLK	2521	2159	2027	2995	11.1847	11.2195	11.2645	11.2297	-0.0450242	0.674323	0.999726	-0.0812299	not_signif	na	Otx2_d14_peak_821
ENSG00000116871	MAP7D1	5801	7137	3545	5577	12.4606	12.6297	12.3195	12.1503	0.310291	0.0076551	0.223361	0.531121	not_signif	na	Otx2_d14_peak_82
ENSG00000076685	NT5C2	1839	1336	1475	2249	10.6822	10.6397	10.7586	10.8011	-0.118833	0.283781	0.999726	-0.219147	not_signif	na	Otx2_d14_peak_817
ENSG00000148842	CNNM2	454	268	472	465	8.55246	8.5992	8.78236	8.73562	-0.183162	0.143912	0.999726	-0.428909	not_signif	na	Otx2_d14_peak_813
ENSG00000166272	WBP1L	1838	1544	1505	1744	10.6415	10.7628	10.7343	10.6131	0.0284382	0.804119	0.999726	0.0537519	not_signif	na	Otx2_d14_peak_812
ENSG00000107862	GBF1	3981	3069	2512	3162	11.673	11.7303	11.5563	11.4989	0.17402	0.103134	0.906497	0.308083	not_signif	na	Otx2_d14_peak_811
ENSG00000166171	DPCD	645	563	441	617	9.14974	9.20426	9.10907	9.05455	0.0951865	0.440185	0.999726	0.20601	not_signif	na	Otx2_d14_peak_810
ENSG00000142686	C1orf216	320	282	225	329	8.16654	8.20205	8.14857	8.11306	0.0534851	0.673778	0.999726	0.140756	not_signif	na	Otx2_d14_peak_81
ENSG00000095539	SEMA4G	293	234	183	282	7.96738	7.96225	7.89051	7.89564	0.0717345	0.567714	0.999726	0.202318	not_signif	na	Otx2_d14_peak_809
ENSG00000155252	PI4K2A	2338	2005	1688	2293	11.0115	11.0806	11.0056	10.9366	0.0749708	0.49889	0.999726	0.13576	not_signif	na	Otx2_d14_peak_807
ENSG00000077147	TM9SF3	4896	4051	3783	5367	12.1013	12.14	12.1511	12.1123	-0.0110088	0.914721	0.999726	-0.0193848	not_signif	na	Otx2_d14_peak_806
ENSG00000095637	SORBS1	112	47	115	106	6.46949	6.46673	6.59206	6.59482	-0.125331	0.256431	0.999726	-0.605636	not_signif	na	Otx2_d14_peak_804
ENSG00000108239	TBC1D12	422	263	384	514	8.5225	8.48686	8.66034	8.69597	-0.173474	0.163832	0.999726	-0.417402	not_signif	na	Otx2_d14_peak_801
ENSG00000126067	PSMB2	3254	3730	2017	4507	11.7288	11.7196	11.6038	11.613	0.115776	0.265766	0.999726	0.205847	not_signif	na	Otx2_d14_peak_80
ENSG00000196581	AJAP1	42	34	16	51	5.13118	5.08463	5.05405	5.1006	0.0305797	0.654282	0.999726	0.387861	not_signif	na	Otx2_d14_peak_8
ENSG00000148690	FRA10AC1	451	252	307	451	8.48946	8.39296	8.44925	8.54576	-0.0562934	0.649707	0.999726	-0.144075	not_signif	na	Otx2_d14_peak_793
ENSG00000148677	ANKRD1	4054	10351	4384	17854	12.7795	12.8221	13.0758	13.0332	-0.253637	0.0107505	0.273795	-0.451591	not_signif	na	Otx2_d14_peak_787
ENSG00000138182	KIF20B	1247	364	880	724	9.55895	9.42989	9.53463	9.66369	-0.104744	0.348249	0.999726	-0.242192	not_signif	na	Otx2_d14_peak_784
ENSG00000152782	PANK1	347	193	448	499	8.29933	8.29942	8.65386	8.65376	-0.354436	0.00428463	0.150021	-0.871529	not_signif	na	Otx2_d14_peak_783
ENSG00000148672	GLUD1	2582	1941	1902	2417	11.0894	11.1323	11.0995	11.0566	0.0328412	0.76102	0.999726	0.0597203	not_signif	na	Otx2_d14_peak_781
ENSG00000134686	PHC2	8587	5877	4794	5538	12.6759	12.718	12.4516	12.4096	0.266352	0.00945962	0.25777	0.460746	not_signif	na	Otx2_d14_peak_78
ENSG00000107771	CCSER2	1040	883	946	1289	9.92238	9.98101	10.087	10.0283	-0.105949	0.362858	0.999726	-0.206961	not_signif	na	Otx2_d14_peak_779
ENSG00000189129	PLAC9	154	76	248	93	6.91097	7.12264	7.2977	7.08603	-0.175066	0.289239	0.999726	-0.511265	not_signif	na	Otx2_d14_peak_768
ENSG00000108175	ZMIZ1	6314	1498	3356	3390	11.8131	11.4868	11.539	11.8652	-0.0521649	0.599445	0.999726	-0.133398	not_signif	na	Otx2_d14_peak_766
ENSG00000138326	RPS24	16751	12394	12078	17164	13.8147	13.8064	13.8072	13.8156	-0.000861418	0.993007	0.999726	-0.00148036	not_signif	na	Otx2_d14_peak_764
ENSG00000156113	KCNMA1	234	129	61	231	7.41877	7.16898	7.03835	7.28814	0.130631	0.297807	0.999726	0.532169	not_signif	na	Otx2_d14_peak_761
ENSG00000184007	PTP4A2	7294	4778	4733	6220	12.5121	12.485	12.4159	12.4429	0.0691399	0.500723	0.999726	0.1192	not_signif	na	Otx2_d14_peak_75
ENSG00000165637	VDAC2	2740	2748	1723	3332	11.3818	11.3755	11.268	11.2743	0.107547	0.310318	0.999726	0.193014	not_signif	na	Otx2_d14_peak_747
ENSG00000156650	KAT6B	731	364	528	712	9.14182	9.02516	9.13659	9.25324	-0.111424	0.36565	0.999726	-0.250282	not_signif	na	Otx2_d14_peak_746
ENSG00000035403	VCL	14614	13240	10700	16228	13.7195	13.7699	13.725	13.6747	0.0448585	0.659844	0.999726	0.0755758	not_signif	na	Otx2_d14_peak_743
ENSG00000138286	FAM149B1	725	392	470	693	9.14721	9.0257	9.06893	9.19044	-0.0432329	0.720007	0.999726	-0.100025	not_signif	na	Otx2_d14_peak_742
ENSG00000156026	MCU	1342	1033	933	1452	10.2071	10.1804	10.1733	10.2	0.00712055	0.948964	0.999726	0.0139876	not_signif	na	Otx2_d14_peak_741
ENSG00000107745	MICU1	1502	830	1130	1480	10.2181	10.1338	10.2439	10.3281	-0.110081	0.338092	0.999726	-0.213899	not_signif	na	Otx2_d14_peak_739
ENSG00000197746	PSAP	60008	34090	54012	47007	15.451	15.5422	15.6388	15.5476	-0.096647	0.359998	0.999726	-0.158406	not_signif	na	Otx2_d14_peak_738
ENSG00000107736	CDH23	26	11	39	37	4.74103	4.75015	4.84399	4.83486	-0.0938307	0.214572	0.999726	-1.16607	not_signif	na	Otx2_d14_peak_736
ENSG00000166228	PCBD1	3233	2898	1931	3352	11.5241	11.5155	11.3672	11.3758	0.148245	0.160762	0.999726	0.264186	not_signif	na	Otx2_d14_peak_735
ENSG00000172731	LRRC20	742	447	528	829	9.27716	9.1678	9.26198	9.37134	-0.0941864	0.449667	0.999726	-0.20231	not_signif	na	Otx2_d14_peak_734
ENSG00000116353	MECR	457	294	331	472	8.57196	8.52375	8.56918	8.61738	-0.0454227	0.713428	0.999726	-0.111138	not_signif	na	Otx2_d14_peak_73
ENSG00000099282	TSPAN15	727	346	524	760	9.1455	8.99056	9.13884	9.29378	-0.148281	0.244858	0.999726	-0.331946	not_signif	na	Otx2_d14_peak_727
ENSG00000165730	STOX1	97	81	128	109	6.59161	6.69995	6.8022	6.69386	-0.102252	0.42336	0.999726	-0.419651	not_signif	na	Otx2_d14_peak_725
ENSG00000138336	TET1	61	24	71	87	5.80776	5.77442	5.92581	5.95915	-0.151391	0.123589	0.966623	-1.03179	not_signif	na	Otx2_d14_peak_724
ENSG00000148634	HERC4	1399	1020	862	1529	10.2535	10.1574	10.1299	10.2261	0.0274357	0.81026	0.999726	0.0543198	not_signif	na	Otx2_d14_peak_723
ENSG00000138311	ZNF365	99	108	90	90	6.56843	6.68315	6.63923	6.52451	0.0439239	0.716063	0.999726	0.198532	not_signif	na	Otx2_d14_peak_710
ENSG00000198492	YTHDF2	2082	2160	1362	2382	10.9738	11.0212	10.8922	10.8448	0.128972	0.242189	0.999726	0.233357	not_signif	na	Otx2_d14_peak_71
ENSG00000150347	ARID5B	2341	1694	2304	3062	11.0455	11.0569	11.2893	11.2779	-0.232353	0.0303621	0.502626	-0.418082	not_signif	na	Otx2_d14_peak_708
ENSG00000120656	TAF12	981	789	589	918	9.71791	9.70908	9.58281	9.59164	0.126271	0.282385	0.999726	0.25615	not_signif	na	Otx2_d14_peak_70
ENSG00000072422	RHOBTB1	598	476	575	1043	9.24022	9.16953	9.4277	9.4984	-0.258172	0.0351048	0.537978	-0.540485	not_signif	na	Otx2_d14_peak_698
ENSG00000170312	CDK1	991	406	785	732	9.41885	9.3622	9.48176	9.5384	-0.119558	0.303523	0.999726	-0.257884	not_signif	na	Otx2_d14_peak_695
ENSG00000148541	FAM13C	201	74	188	114	7.06315	7.1054	7.18199	7.13974	-0.0765879	0.543433	0.999726	-0.2691	not_signif	na	Otx2_d14_peak_690
ENSG00000165443	PHYHIPL	94	60	203	87	6.52923	6.74671	6.97763	6.76014	-0.230914	0.117274	0.949609	-0.842789	not_signif	na	Otx2_d14_peak_689
ENSG00000072401	UBE2D1	868	768	573	790	9.56665	9.63449	9.49906	9.43122	0.135434	0.263104	0.999726	0.277049	not_signif	na	Otx2_d14_peak_686
ENSG00000151151	IPMK	298	238	194	300	8.01212	8.00567	7.95533	7.96179	0.0503347	0.688245	0.999726	0.140004	not_signif	na	Otx2_d14_peak_685
ENSG00000122952	ZWINT	1164	560	854	910	9.72163	9.66648	9.72767	9.78282	-0.0611853	0.589279	0.999726	-0.128453	not_signif	na	Otx2_d14_peak_684
ENSG00000204138	PHACTR4	1412	1212	1054	1496	10.3112	10.3609	10.3308	10.2811	0.0301176	0.79293	0.999726	0.056703	not_signif	na	Otx2_d14_peak_68
ENSG00000177613	CSTF2T	855	711	776	1070	9.63833	9.68349	9.79654	9.75137	-0.113044	0.338127	0.999726	-0.227352	not_signif	na	Otx2_d14_peak_679
ENSG00000198964	SGMS1	721	390	603	635	9.11706	9.11101	9.2143	9.22035	-0.103292	0.389769	0.999726	-0.225062	not_signif	na	Otx2_d14_peak_678
ENSG00000107643	MAPK8	764	567	502	843	9.3861	9.32319	9.31717	9.38008	0.00601399	0.956588	0.999726	0.0139433	not_signif	na	Otx2_d14_peak_670
ENSG00000107562	CXCL12	62	57	63	66	5.91696	5.97653	5.99714	5.93757	-0.0206119	0.85328	0.999726	-0.120146	not_signif	na	Otx2_d14_peak_666
ENSG00000169826	CSGALNACT2	671	684	634	682	9.29353	9.49266	9.47315	9.27402	0.0195157	0.885269	0.999726	0.0408559	not_signif	na	Otx2_d14_peak_665
ENSG00000158161	EYA3	767	682	548	877	9.47175	9.48808	9.4597	9.44337	0.0283794	0.811984	0.999726	0.0587282	not_signif	na	Otx2_d14_peak_66
ENSG00000108100	CCNY	2157	1447	1731	2292	10.8321	10.8146	10.9103	10.9278	-0.0957347	0.378904	0.999726	-0.175563	not_signif	na	Otx2_d14_peak_658
ENSG00000095794	CREM	411	282	277	350	8.36735	8.37272	8.3227	8.31733	0.0500234	0.690819	0.999726	0.126226	not_signif	na	Otx2_d14_peak_656
ENSG00000108094	CUL2	1432	1084	932	1486	10.2809	10.2389	10.1975	10.2395	0.0414302	0.71504	0.999726	0.0795847	not_signif	na	Otx2_d14_peak_655
ENSG00000148498	PARD3	1732	716	1301	1948	10.3767	10.1355	10.4018	10.6429	-0.26629	0.0444725	0.600168	-0.516055	not_signif	na	Otx2_d14_peak_654
ENSG00000099250	NRP1	735	420	347	385	8.96824	8.94729	8.68658	8.70753	0.260705	0.0323645	0.521588	0.601736	not_signif	na	Otx2_d14_peak_653
ENSG00000150093	ITGB1	26097	23775	17793	26039	14.5244	14.5933	14.4697	14.4008	0.123628	0.225155	0.999726	0.208161	not_signif	na	Otx2_d14_peak_651
ENSG00000170759	KIF5B	5305	5677	3887	7282	12.3968	12.4279	12.4027	12.3716	0.025154	0.811796	0.999726	0.0423192	not_signif	na	Otx2_d14_peak_649
ENSG00000165322	ARHGAP12	1174	631	781	971	9.79136	9.71743	9.72455	9.79848	-0.00711995	0.937264	0.999726	-0.0187862	not_signif	na	Otx2_d14_peak_648
ENSG00000102181	CD99L2	5887	3721	4844	5798	12.2286	12.228	12.3323	12.3329	-0.104304	0.306879	0.999726	-0.181802	not_signif	na	Otx2_d14_peak_6461
ENSG00000155966	AFF2	115	8	95	82	6.08306	5.97234	6.12546	6.23618	-0.153121	0.0507084	0.641323	-1.41251	not_signif	na	Otx2_d14_peak_6460
ENSG00000148516	ZEB1	770	496	474	620	9.23262	9.20583	9.11865	9.14544	0.0871812	0.476582	0.999726	0.186572	not_signif	na	Otx2_d14_peak_646
ENSG00000102081	FMR1	1881	1287	1646	2024	10.6441	10.664	10.7902	10.7703	-0.126167	0.251332	0.999726	-0.232927	not_signif	na	Otx2_d14_peak_6459
ENSG00000129682	FGF13	102	61	161	133	6.65363	6.73256	6.95323	6.8743	-0.220675	0.0681356	0.747444	-0.897891	not_signif	na	Otx2_d14_peak_6455
ENSG00000022267	FHL1	1694	1038	1391	1736	10.439	10.4112	10.5341	10.5619	-0.122878	0.27002	0.999726	-0.231211	not_signif	na	Otx2_d14_peak_6454
ENSG00000184785	SMIM10	408	159	230	267	8.06181	7.94098	7.91563	8.03645	0.0253535	0.909507	0.999726	0.0412179	not_signif	na	Otx2_d14_peak_6453
ENSG00000101928	MOSPD1	1541	1300	1178	1627	10.4291	10.483	10.4671	10.4132	0.0158559	0.889671	0.999726	0.0295043	not_signif	na	Otx2_d14_peak_6452
ENSG00000203952	CCDC160	114	81	94	45	6.36047	6.48792	6.40208	6.27463	0.0858448	0.364868	0.999726	0.545085	not_signif	na	Otx2_d14_peak_6451
ENSG00000156709	AIFM1	2512	1662	1786	2698	11.0551	10.9786	11.0368	11.1132	-0.058169	0.59829	0.999726	-0.105948	not_signif	na	Otx2_d14_peak_6445
ENSG00000122126	OCRL	3706	3082	2775	4024	11.6997	11.7313	11.7233	11.6918	0.00795928	0.940612	0.999726	0.0138136	not_signif	na	Otx2_d14_peak_6444
ENSG00000101972	STAG2	3176	2029	2624	3883	11.4223	11.3395	11.5264	11.6092	-0.186852	0.0869812	0.842774	-0.332909	not_signif	na	Otx2_d14_peak_6441
ENSG00000101966	XIAP	2330	1539	1376	2053	10.8811	10.8092	10.7164	10.7883	0.0927814	0.40994	0.999726	0.169484	not_signif	na	Otx2_d14_peak_6438
ENSG00000171155	C1GALT1C1	2191	1370	1379	1637	10.7123	10.7069	10.5975	10.6028	0.109463	0.320243	0.999726	0.203016	not_signif	na	Otx2_d14_peak_6434
ENSG00000005022	SLC25A5	8467	6245	5638	9782	12.8776	12.7841	12.804	12.8974	-0.0198681	0.856084	0.999726	-0.0330037	not_signif	na	Otx2_d14_peak_6431
ENSG00000131725	WDR44	1449	1221	988	1681	10.3766	10.3504	10.3282	10.3544	0.0221631	0.840651	0.999726	0.0429032	not_signif	na	Otx2_d14_peak_6430
ENSG00000107968	MAP3K8	94	61	112	142	6.55556	6.55645	6.72159	6.7207	-0.165142	0.151938	0.999726	-0.738227	not_signif	na	Otx2_d14_peak_643
ENSG00000102024	PLS3	11633	11070	8181	14068	13.4419	13.4601	13.414	13.3958	0.046142	0.645311	0.999726	0.0785406	not_signif	na	Otx2_d14_peak_6425
ENSG00000130224	LRCH2	773	562	533	853	9.39648	9.34264	9.35989	9.41373	-0.0172491	0.888595	0.999726	-0.0355594	not_signif	na	Otx2_d14_peak_6424
ENSG00000126016	AMOT	1114	907	898	1416	10.0162	10.0048	10.0918	10.1031	-0.0869573	0.449059	0.999726	-0.168426	not_signif	na	Otx2_d14_peak_6419
ENSG00000197565	COL4A6	342	54	135	145	7.38055	7.1217	7.06866	7.32751	0.0530388	0.972136	0.999726	-0.0176491	not_signif	na	Otx2_d14_peak_6414
ENSG00000165376	CLDN2	315	108	319	228	7.75721	7.76332	7.9491	7.94299	-0.185779	0.125979	0.972747	-0.548474	not_signif	na	Otx2_d14_peak_6411
ENSG00000147231	CXorf57	305	244	336	324	8.11406	8.24178	8.35234	8.22462	-0.110561	0.415601	0.999726	-0.278267	not_signif	na	Otx2_d14_peak_6409
ENSG00000198908	BHLHB9	438	265	288	413	8.44996	8.38341	8.38998	8.45652	-0.00656692	0.950046	0.999726	-0.0198065	not_signif	na	Otx2_d14_peak_6402
ENSG00000184867	ARMCX2	4381	3111	2185	3927	11.836	11.7167	11.53	11.6493	0.186716	0.0947155	0.884195	0.330941	not_signif	na	Otx2_d14_peak_6401
ENSG00000126945	HNRNPH2	3852	2773	2819	4358	11.7195	11.6656	11.7244	11.7783	-0.0587901	0.580334	0.999726	-0.103472	not_signif	na	Otx2_d14_peak_6400
ENSG00000253368	TRNP1	3120	1783	1710	2762	11.2579	11.0948	11.0293	11.1924	0.0654311	0.592338	0.999726	0.115588	not_signif	na	Otx2_d14_peak_64
ENSG00000188419	CHM	1760	1126	1296	1801	10.5112	10.4568	10.5207	10.5751	-0.0638949	0.567913	0.999726	-0.120457	not_signif	na	Otx2_d14_peak_6392
ENSG00000155008	APOOL	1608	1310	1266	2201	10.5724	10.5221	10.633	10.6833	-0.110907	0.32515	0.999726	-0.204552	not_signif	na	Otx2_d14_peak_6389
ENSG00000085224	ATRX	2156	1385	1574	2287	10.8187	10.7471	10.8215	10.8931	-0.0743854	0.503718	0.999726	-0.137267	not_signif	na	Otx2_d14_peak_6387
ENSG00000090776	EFNB1	1070	1160	794	1240	10.0312	10.1331	10.0458	9.94383	0.0873253	0.47514	0.999726	0.165532	not_signif	na	Otx2_d14_peak_6386
ENSG00000184083	FAM120C	366	170	291	287	8.05574	8.03075	8.10669	8.13168	-0.0759366	0.529691	0.999726	-0.213643	not_signif	na	Otx2_d14_peak_6385
ENSG00000184194	GPR173	312	114	124	217	7.6284	7.41543	7.33977	7.55273	0.0756648	0.652404	0.999726	0.202348	not_signif	na	Otx2_d14_peak_6384
ENSG00000158352	SHROOM4	587	310	530	472	8.78703	8.82911	8.93291	8.89084	-0.103808	0.406082	0.999726	-0.23304	not_signif	na	Otx2_d14_peak_6383
ENSG00000102103	PQBP1	1865	2092	1403	2549	10.9046	10.9648	10.9302	10.87	0.0345659	0.762753	0.999726	0.0607933	not_signif	na	Otx2_d14_peak_6382
ENSG00000221994	ZNF630	65	48	59	51	5.77629	5.82766	5.82856	5.77719	-0.000898699	0.975954	0.999726	0.0205136	not_signif	na	Otx2_d14_peak_6381
ENSG00000078061	ARAF	2672	2435	2187	2899	11.2576	11.3617	11.3522	11.248	0.00957639	0.935239	0.999726	0.016308	not_signif	na	Otx2_d14_peak_6380
ENSG00000102226	USP11	4818	3758	4175	4888	12.0228	12.117	12.1687	12.0744	-0.0516735	0.636645	0.999726	-0.0889073	not_signif	na	Otx2_d14_peak_6379
ENSG00000130988	RGN	366	82	341	133	7.63818	7.68674	7.7894	7.74084	-0.102668	0.408549	0.999726	-0.303437	not_signif	na	Otx2_d14_peak_6378
ENSG00000147044	CASK	1874	993	1603	2162	10.5771	10.4654	10.706	10.8178	-0.240659	0.0376997	0.556997	-0.450374	not_signif	na	Otx2_d14_peak_6366
ENSG00000124486	USP9X	8761	6882	6085	9698	12.9314	12.9001	12.8928	12.9241	0.00732105	0.940829	0.999726	0.0129214	not_signif	na	Otx2_d14_peak_6363
ENSG00000182220	ATP6AP2	6193	4235	5283	5774	12.3077	12.3771	12.4425	12.3731	-0.0654709	0.538991	0.999726	-0.111613	not_signif	na	Otx2_d14_peak_6362
ENSG00000095739	BAMBI	1593	1000	1482	1420	10.3063	10.3904	10.5007	10.4167	-0.110384	0.346794	0.999726	-0.204057	not_signif	na	Otx2_d14_peak_636
ENSG00000165169	DYNLT3	1409	805	1122	1187	10.0807	10.0892	10.15	10.1416	-0.0608298	0.590425	0.999726	-0.118434	not_signif	na	Otx2_d14_peak_6353
ENSG00000147027	TMEM47	1284	1174	1235	1265	10.168	10.3645	10.3808	10.1843	-0.016325	0.907762	0.999726	-0.0284954	not_signif	na	Otx2_d14_peak_6352
ENSG00000095787	WAC	3189	3097	2400	3657	11.5596	11.6347	11.587	11.5119	0.047744	0.665548	0.999726	0.0828491	not_signif	na	Otx2_d14_peak_635
ENSG00000157625	TAB3	2577	1973	1821	2257	11.0713	11.1311	11.048	10.9882	0.0831073	0.44756	0.999726	0.150915	not_signif	na	Otx2_d14_peak_6341
ENSG00000005889	ZFX	875	766	784	969	9.64539	9.74885	9.79503	9.69157	-0.046179	0.705002	0.999726	-0.0927574	not_signif	na	Otx2_d14_peak_6326
ENSG00000123131	PRDX4	4499	2950	3652	3680	11.7889	11.8721	11.8805	11.7973	-0.00841523	0.950248	0.999726	-0.0118199	not_signif	na	Otx2_d14_peak_6325
ENSG00000177189	RPS6KA3	5342	2415	3462	4303	11.9133	11.7597	11.8153	11.969	-0.055678	0.602885	0.999726	-0.105734	not_signif	na	Otx2_d14_peak_6316
ENSG00000173674	EIF1AX	5956	4648	3713	6134	12.3521	12.3041	12.2248	12.2728	0.0792512	0.443454	0.999726	0.13815	not_signif	na	Otx2_d14_peak_6315
ENSG00000099246	RAB18	1928	1763	1476	2318	10.8286	10.8648	10.8683	10.8321	-0.00350073	0.971865	0.999726	-0.00708914	not_signif	na	Otx2_d14_peak_631
ENSG00000044446	PHKA2	1088	542	861	1092	9.7259	9.623	9.78854	9.89144	-0.165534	0.166416	0.999726	-0.337769	not_signif	na	Otx2_d14_peak_6307
ENSG00000169891	REPS2	223	102	118	260	7.43467	7.23335	7.29681	7.49813	-0.0634582	0.638857	0.999726	-0.217352	not_signif	na	Otx2_d14_peak_6304
ENSG00000117682	DHDDS	1177	969	735	1304	10.0517	10.0031	9.94113	9.9898	0.0619338	0.589165	0.999726	0.122518	not_signif	na	Otx2_d14_peak_63
ENSG00000147003	TMEM27	80	9	132	33	5.73876	5.84037	6.02838	5.92678	-0.188016	0.0514135	0.646984	-1.28421	not_signif	na	Otx2_d14_peak_6298
ENSG00000136754	ABI1	1867	1733	1348	2057	10.7579	10.8121	10.7522	10.6981	0.0598447	0.594052	0.999726	0.109036	not_signif	na	Otx2_d14_peak_629
ENSG00000101911	PRPS2	1840	1134	1481	1894	10.562	10.5263	10.6419	10.6775	-0.115531	0.297219	0.999726	-0.215819	not_signif	na	Otx2_d14_peak_6284
ENSG00000004961	HCCS	1811	1854	1338	2285	10.799	10.8474	10.811	10.7627	0.0363355	0.747096	0.999726	0.0653942	not_signif	na	Otx2_d14_peak_6279
ENSG00000073464	CLCN4	626	539	675	1279	9.39639	9.33228	9.66586	9.72997	-0.333578	0.00552496	0.181514	-0.680662	not_signif	na	Otx2_d14_peak_6269
ENSG00000047644	WWC3	2074	1704	2316	2656	10.9047	11.0258	11.2491	11.1281	-0.223378	0.0525006	0.650152	-0.402444	not_signif	na	Otx2_d14_peak_6268
ENSG00000146950	SHROOM2	738	367	609	669	9.13265	9.08634	9.22087	9.26718	-0.134532	0.261716	0.999726	-0.296016	not_signif	na	Otx2_d14_peak_6267
ENSG00000099256	PRTFDC1	309	133	187	218	7.72057	7.63498	7.62537	7.71096	0.00960908	0.986725	0.999726	0.00645926	not_signif	na	Otx2_d14_peak_626
ENSG00000176101	SSNA1	1542	1388	1173	2092	10.5457	10.5249	10.5797	10.6005	-0.0547307	0.624619	0.999726	-0.101313	not_signif	na	Otx2_d14_peak_6254
ENSG00000186350	RXRA	891	457	817	898	9.45191	9.41577	9.62164	9.65779	-0.205878	0.0813903	0.820998	-0.426485	not_signif	na	Otx2_d14_peak_6253
ENSG00000160293	VAV2	1359	1030	898	1852	10.3063	10.1653	10.2353	10.3763	-0.069945	0.581814	0.999726	-0.12774	not_signif	na	Otx2_d14_peak_6252
ENSG00000130723	PRRC2B	6932	6818	5309	8546	12.7094	12.7683	12.7517	12.6928	0.0165661	0.879083	0.999726	0.0270399	not_signif	na	Otx2_d14_peak_6250
ENSG00000097007	ABL1	3829	4145	2745	4026	11.8353	11.9733	11.8236	11.6857	0.149639	0.193396	0.999726	0.258973	not_signif	na	Otx2_d14_peak_6248
ENSG00000187239	FNBP1	1810	1661	1244	1936	10.6998	10.742	10.6563	10.614	0.0857426	0.442545	0.999726	0.15767	not_signif	na	Otx2_d14_peak_6247
ENSG00000188483	IER5L	1190	606	792	1169	9.8548	9.70018	9.78847	9.94309	-0.0882863	0.470465	0.999726	-0.18178	not_signif	na	Otx2_d14_peak_6246
ENSG00000095319	NUP188	2656	1906	1607	2444	11.115	11.0681	10.9685	11.0154	0.0996004	0.361372	0.999726	0.180481	not_signif	na	Otx2_d14_peak_6245
ENSG00000171159	C9orf16	1877	1524	1975	1729	10.6412	10.8619	10.9376	10.7168	-0.0756454	0.581639	0.999726	-0.130996	not_signif	na	Otx2_d14_peak_6244
ENSG00000196814	MVB12B	499	305	457	632	8.76918	8.71518	8.91777	8.97178	-0.202593	0.102615	0.904768	-0.46411	not_signif	na	Otx2_d14_peak_6242
ENSG00000119487	MAPKAP1	4502	2638	3119	4342	11.8166	11.722	11.776	11.8707	-0.0540275	0.612824	0.999726	-0.0970995	not_signif	na	Otx2_d14_peak_6232
ENSG00000173611	SCAI	168	71	167	163	7.03736	7.01875	7.17466	7.19327	-0.155906	0.18525	0.999726	-0.594604	not_signif	na	Otx2_d14_peak_6230
ENSG00000136935	GOLGA1	763	573	625	790	9.36876	9.40799	9.45153	9.4123	-0.0435403	0.718699	0.999726	-0.0903529	not_signif	na	Otx2_d14_peak_6229
ENSG00000119408	NEK6	6772	3112	4394	7803	12.3921	12.0958	12.2958	12.5921	-0.199951	0.136212	0.999015	-0.353261	not_signif	na	Otx2_d14_peak_6228
ENSG00000148180	GSN	1913	1387	1576	2278	10.7277	10.7055	10.8255	10.8476	-0.119978	0.274328	0.999726	-0.220654	not_signif	na	Otx2_d14_peak_6224
ENSG00000119397	CNTRL	271	96	179	205	7.51019	7.3986	7.46077	7.57235	-0.0621693	0.559687	0.999726	-0.243763	not_signif	na	Otx2_d14_peak_6222
ENSG00000106780	MEGF9	2633	3478	3067	3594	11.4445	11.7503	11.8221	11.5162	-0.0717496	0.583799	0.999726	-0.13563	not_signif	na	Otx2_d14_peak_6221
ENSG00000136861	CDK5RAP2	1294	545	1222	1178	9.88325	9.8274	10.0872	10.143	-0.259767	0.0243763	0.444192	-0.515733	not_signif	na	Otx2_d14_peak_6219
ENSG00000078725	BRINP1	171	54	106	130	6.80655	6.69314	6.74246	6.85587	-0.0493199	0.589306	0.999726	-0.280648	not_signif	na	Otx2_d14_peak_6217
ENSG00000120549	KIAA1217	3241	1417	2660	2099	11.0941	11.1157	11.1958	11.1742	-0.0800931	0.457017	0.999726	-0.143678	not_signif	na	Otx2_d14_peak_621
ENSG00000095397	DFNB31	584	487	504	578	9.00899	9.11235	9.1222	9.01884	-0.00985387	0.942672	0.999726	-0.0199742	not_signif	na	Otx2_d14_peak_6208
ENSG00000157657	ZNF618	648	439	699	972	9.24288	9.21611	9.51721	9.54398	-0.301101	0.0120056	0.291141	-0.630387	not_signif	na	Otx2_d14_peak_6207
ENSG00000148153	INIP	551	469	413	578	8.94865	8.99269	8.96793	8.9239	0.0247554	0.842325	0.999726	0.0549242	not_signif	na	Otx2_d14_peak_6206
ENSG00000165185	KIAA1958	466	312	350	550	8.66536	8.59816	8.68498	8.75218	-0.0868188	0.490401	0.999726	-0.204978	not_signif	na	Otx2_d14_peak_6204
ENSG00000119314	PTBP3	988	986	799	1455	9.97283	9.98237	10.0491	10.0395	-0.0667142	0.561638	0.999726	-0.129929	not_signif	na	Otx2_d14_peak_6203
ENSG00000106868	SUSD1	1289	759	1112	1148	9.98173	10.0118	10.1127	10.0826	-0.100848	0.382543	0.999726	-0.194745	not_signif	na	Otx2_d14_peak_6202
ENSG00000148154	UGCG	2266	1120	1492	2751	10.8548	10.5876	10.7755	11.0428	-0.187992	0.165195	0.999726	-0.348746	not_signif	na	Otx2_d14_peak_6201
ENSG00000070159	PTPN3	634	377	469	621	8.99858	8.94565	9.00953	9.06245	-0.0638788	0.597958	0.999726	-0.144647	not_signif	na	Otx2_d14_peak_6200
ENSG00000106771	TMEM245	4965	2678	4475	4101	11.8599	11.9072	12.0428	11.9955	-0.135575	0.198651	0.999726	-0.235219	not_signif	na	Otx2_d14_peak_6198
ENSG00000070061	IKBKAP	2015	1510	1455	1991	10.7505	10.7626	10.7447	10.7327	0.017853	0.870874	0.999726	0.0328731	not_signif	na	Otx2_d14_peak_6196
ENSG00000106701	FSD1L	98	90	55	154	6.59926	6.52535	6.53086	6.60477	-0.00550732	0.970339	0.999726	0.0200387	not_signif	na	Otx2_d14_peak_6193
ENSG00000165152	TMEM246	1102	830	1061	1221	9.9207	10	10.1315	10.0521	-0.13144	0.267238	0.999726	-0.253891	not_signif	na	Otx2_d14_peak_6190
ENSG00000023318	ERP44	1830	1168	1463	1564	10.5002	10.546	10.5745	10.5287	-0.0285366	0.803949	0.999726	-0.05195	not_signif	na	Otx2_d14_peak_6189
ENSG00000165138	ANKS6	1163	756	855	884	9.81446	9.87424	9.82213	9.76235	0.0521162	0.651191	0.999726	0.106069	not_signif	na	Otx2_d14_peak_6184
ENSG00000095383	TBC1D2	6173	3670	4834	5491	12.2414	12.2368	12.3039	12.3085	-0.0670884	0.511771	0.999726	-0.116793	not_signif	na	Otx2_d14_peak_6183
ENSG00000136936	XPA	434	279	299	425	8.47445	8.42769	8.44199	8.48875	-0.0142968	0.904792	0.999726	-0.0371851	not_signif	na	Otx2_d14_peak_6181
ENSG00000196116	TDRD7	666	606	595	782	9.29058	9.38128	9.43067	9.33997	-0.0493927	0.68644	0.999726	-0.104778	not_signif	na	Otx2_d14_peak_6180
ENSG00000185920	PTCH1	124	151	112	214	7.15876	7.19062	7.2385	7.20665	-0.0478845	0.682728	0.999726	-0.178611	not_signif	na	Otx2_d14_peak_6178
ENSG00000158169	FANCC	166	96	156	181	7.14218	7.1368	7.25143	7.25682	-0.114639	0.341086	0.999726	-0.414725	not_signif	na	Otx2_d14_peak_6177
ENSG00000175787	ZNF169	43	18	34	40	5.0308	5.0087	5.04403	5.06613	-0.0353263	0.642088	0.999726	-0.403701	not_signif	na	Otx2_d14_peak_6171
ENSG00000158079	PTPDC1	152	144	165	198	7.27191	7.35617	7.44209	7.35783	-0.0859139	0.494039	0.999726	-0.290939	not_signif	na	Otx2_d14_peak_6169
ENSG00000048828	FAM120A	6218	4972	3888	6206	12.4116	12.3882	12.2868	12.3102	0.10138	0.322008	0.999726	0.176214	not_signif	na	Otx2_d14_peak_6168
ENSG00000169071	ROR2	459	134	422	355	8.25221	8.16783	8.40278	8.48717	-0.234959	0.0554192	0.662661	-0.636542	not_signif	na	Otx2_d14_peak_6167
ENSG00000130222	GADD45G	22	68	32	44	5.33902	5.46448	5.42764	5.30218	0.0368434	0.931818	0.999726	0.0708163	not_signif	na	Otx2_d14_peak_6161
ENSG00000135052	GOLM1	5080	3149	3673	4613	11.9868	11.9571	11.9817	12.0114	-0.0246012	0.809079	0.999726	-0.0439572	not_signif	na	Otx2_d14_peak_6152
ENSG00000135040	NAA35	696	649	498	860	9.37766	9.38393	9.36699	9.36073	0.0169314	0.886199	0.999726	0.0359452	not_signif	na	Otx2_d14_peak_6151
ENSG00000135049	AGTPBP1	595	446	579	581	8.99636	9.11142	9.19382	9.07876	-0.0824027	0.529534	0.999726	-0.174543	not_signif	na	Otx2_d14_peak_6150
ENSG00000148444	COMMD3	199	161	145	174	7.39652	7.44782	7.39714	7.34584	0.0506762	0.682284	0.999726	0.169788	not_signif	na	Otx2_d14_peak_615
ENSG00000178966	RMI1	298	200	239	264	7.9258	7.96117	7.97774	7.94238	-0.0165716	0.900448	0.999726	-0.0441644	not_signif	na	Otx2_d14_peak_6143
ENSG00000165105	RASEF	568	493	435	574	8.98708	9.05692	9.02047	8.95062	0.0364562	0.770733	0.999726	0.0804703	not_signif	na	Otx2_d14_peak_6142
ENSG00000196781	TLE1	1307	1319	1047	1761	10.346	10.3921	10.4181	10.3721	-0.0260223	0.812844	0.999726	-0.0506216	not_signif	na	Otx2_d14_peak_6138
ENSG00000148019	CEP78	791	661	687	968	9.52026	9.55877	9.64486	9.60635	-0.0860868	0.468599	0.999726	-0.175913	not_signif	na	Otx2_d14_peak_6124
ENSG00000156052	GNAQ	1710	966	1419	2118	10.4945	10.3667	10.5978	10.7256	-0.231053	0.0507592	0.641323	-0.433729	not_signif	na	Otx2_d14_peak_6123
ENSG00000106772	PRUNE2	1689	181	984	835	9.6722	9.23106	9.48968	9.93083	-0.258624	0.42783	0.999726	-0.712492	not_signif	na	Otx2_d14_peak_6120
ENSG00000099139	PCSK5	76	38	55	106	6.03282	5.94781	6.03154	6.11656	-0.0837326	0.432317	0.999726	-0.506593	not_signif	na	Otx2_d14_peak_6117
ENSG00000135046	ANXA1	26239	11354	20253	14906	14.0618	14.1054	14.1146	14.0711	-0.00929433	0.942787	0.999726	-0.0121876	not_signif	na	Otx2_d14_peak_6114
ENSG00000107372	ZFAND5	4052	4212	3012	4277	11.9013	12.0352	11.9189	11.7849	0.116322	0.309635	0.999726	0.200699	not_signif	na	Otx2_d14_peak_6111
ENSG00000107362	ABHD17B	348	370	267	434	8.43531	8.49769	8.46564	8.40327	0.0320466	0.810951	0.999726	0.0747871	not_signif	na	Otx2_d14_peak_6109
ENSG00000135048	TMEM2	2070	2794	1913	2984	11.137	11.3333	11.323	11.1267	0.0102764	0.971201	0.999726	0.00803458	not_signif	na	Otx2_d14_peak_6108
ENSG00000119138	KLF9	572	368	611	742	8.99424	8.99975	9.25552	9.25001	-0.255768	0.0349339	0.537251	-0.555967	not_signif	na	Otx2_d14_peak_6094
ENSG00000198887	SMC5	1354	1271	876	1756	10.3604	10.314	10.2745	10.3209	0.0395128	0.718242	0.999726	0.0778783	not_signif	na	Otx2_d14_peak_6093
ENSG00000188647	PTAR1	1255	1076	942	1363	10.1497	10.1911	10.1732	10.1318	0.0179018	0.877342	0.999726	0.0340157	not_signif	na	Otx2_d14_peak_6092
ENSG00000135063	FAM189A2	120	120	173	145	6.98765	7.15175	7.26752	7.10342	-0.115767	0.398216	0.999726	-0.404488	not_signif	na	Otx2_d14_peak_6091
ENSG00000187866	FAM122A	780	615	599	729	9.38066	9.4491	9.41833	9.34989	0.0307699	0.797707	0.999726	0.0651997	not_signif	na	Otx2_d14_peak_6084
ENSG00000180071	ANKRD18A	64	38	52	73	5.77995	5.75758	5.80475	5.82712	-0.0471666	0.633607	0.999726	-0.322758	not_signif	na	Otx2_d14_peak_6081
ENSG00000137124	ALDH1B1	2080	2052	2061	2815	11.0001	11.1217	11.2446	11.123	-0.122822	0.280988	0.999726	-0.223644	not_signif	na	Otx2_d14_peak_6080
ENSG00000137106	GRHPR	2679	2244	1825	3146	11.2668	11.2314	11.215	11.2503	0.0164312	0.874471	0.999726	0.0304949	not_signif	na	Otx2_d14_peak_6078
ENSG00000165304	MELK	1116	529	780	794	9.62303	9.57749	9.59267	9.63822	-0.0151816	0.88072	0.999726	-0.036262	not_signif	na	Otx2_d14_peak_6072
ENSG00000198722	UNC13B	2025	1397	1745	2133	10.7455	10.771	10.8806	10.8552	-0.109616	0.318515	0.999726	-0.200535	not_signif	na	Otx2_d14_peak_6070
ENSG00000086062	B4GALT1	6194	4494	4238	4279	12.2369	12.3593	12.1851	12.0627	0.174166	0.112231	0.938069	0.306389	not_signif	na	Otx2_d14_peak_6066
ENSG00000147894	C9orf72	366	308	237	364	8.32551	8.33571	8.26136	8.25115	0.0743578	0.553508	0.999726	0.190543	not_signif	na	Otx2_d14_peak_6063
ENSG00000120159	CAAP1	711	476	515	787	9.24877	9.18401	9.24584	9.3106	-0.061833	0.612551	0.999726	-0.132579	not_signif	na	Otx2_d14_peak_6062
ENSG00000198680	TUSC1	59	59	64	86	6.00806	6.04755	6.10316	6.06367	-0.0556159	0.595359	0.999726	-0.331751	not_signif	na	Otx2_d14_peak_6060
ENSG00000107105	ELAVL2	44	54	63	251	6.39135	6.24163	6.54669	6.69641	-0.30506	0.0117263	0.287485	-1.38086	not_signif	na	Otx2_d14_peak_6057
ENSG00000176399	DMRTA1	175	141	140	138	7.1911	7.27717	7.23112	7.14506	0.0460437	0.697768	0.999726	0.172748	not_signif	na	Otx2_d14_peak_6055
ENSG00000099810	MTAP	1381	1020	878	1423	10.2174	10.1602	10.1169	10.1741	0.0432972	0.705531	0.999726	0.0837774	not_signif	na	Otx2_d14_peak_6052
ENSG00000188352	FOCAD	1857	765	1232	1294	10.3044	10.1922	10.2306	10.3428	-0.0384301	0.710386	0.999726	-0.0841042	not_signif	na	Otx2_d14_peak_6051
ENSG00000171843	MLLT3	411	223	212	361	8.27603	8.13516	8.0844	8.22526	0.0507657	0.716099	0.999726	0.127682	not_signif	na	Otx2_d14_peak_6050
ENSG00000178031	ADAMTSL1	826	41	222	142	8.14149	7.66147	7.45846	7.93848	0.203014	0.956955	0.999726	0.0620991	not_signif	na	Otx2_d14_peak_6049
ENSG00000107295	SH3GL2	146	55	104	126	6.69835	6.62029	6.68965	6.76771	-0.0693574	0.503438	0.999726	-0.348818	not_signif	na	Otx2_d14_peak_6046
ENSG00000173068	BNC2	280	18	141	143	7.06755	6.78118	6.88318	7.16955	-0.101999	0.141039	0.999726	-0.91195	not_signif	na	Otx2_d14_peak_6042
ENSG00000155158	TTC39B	188	70	119	124	6.94157	6.87281	6.88255	6.95132	-0.00974545	0.868814	0.999726	-0.0796482	not_signif	na	Otx2_d14_peak_6038
ENSG00000147862	NFIB	1004	600	782	959	9.6536	9.62491	9.70353	9.73222	-0.0786264	0.500265	0.999726	-0.160318	not_signif	na	Otx2_d14_peak_6037
ENSG00000107186	MPDZ	1763	1264	1652	2025	10.5893	10.6288	10.7893	10.7497	-0.160448	0.14869	0.999726	-0.295691	not_signif	na	Otx2_d14_peak_6034
ENSG00000107077	KDM4C	316	118	234	336	7.88649	7.72015	7.89554	8.06188	-0.175398	0.171805	0.999726	-0.533853	not_signif	na	Otx2_d14_peak_6021
ENSG00000080298	RFX3	190	88	174	190	7.23074	7.19792	7.33569	7.36851	-0.137772	0.249773	0.999726	-0.491726	not_signif	na	Otx2_d14_peak_6011
ENSG00000080608	KIAA0020	1038	845	756	1472	9.95644	9.86615	9.95758	10.0479	-0.0914224	0.452598	0.999726	-0.17494	not_signif	na	Otx2_d14_peak_6009
ENSG00000147852	VLDLR	809	815	1260	1326	9.72832	9.94691	10.293	10.0744	-0.346113	0.00964116	0.260802	-0.673115	not_signif	na	Otx2_d14_peak_6008
ENSG00000080503	SMARCA2	1864	1182	1776	1921	10.5861	10.629	10.802	10.7591	-0.173001	0.119817	0.955863	-0.318206	not_signif	na	Otx2_d14_peak_6006
ENSG00000157978	LDLRAP1	1402	1461	1342	2147	10.5022	10.5784	10.7106	10.6344	-0.132195	0.240279	0.999726	-0.248145	not_signif	na	Otx2_d14_peak_60
ENSG00000107099	DOCK8	220	66	286	226	7.39206	7.37796	7.70373	7.71783	-0.325769	0.00710341	0.212839	-1.07065	not_signif	na	Otx2_d14_peak_5997
ENSG00000173137	ADCK5	144	104	104	130	6.89761	6.91242	6.89475	6.87994	0.0176699	0.881593	0.999726	0.0711351	not_signif	na	Otx2_d14_peak_5996
ENSG00000180900	SCRIB	3709	3616	2692	4841	11.8279	11.8366	11.8262	11.8175	0.0104018	0.920672	0.999726	0.0182172	not_signif	na	Otx2_d14_peak_5995
ENSG00000158106	RHPN1	403	268	233	351	8.32376	8.27168	8.19456	8.24664	0.0771225	0.545366	0.999726	0.197943	not_signif	na	Otx2_d14_peak_5994
ENSG00000171045	TSNARE1	124	77	124	186	6.88847	6.8459	7.0079	7.05047	-0.162001	0.177071	0.999726	-0.63781	not_signif	na	Otx2_d14_peak_5993
ENSG00000169398	PTK2	3678	1712	2226	2954	11.3863	11.2196	11.2337	11.4004	-0.0141246	0.876943	0.999726	-0.0331247	not_signif	na	Otx2_d14_peak_5992
ENSG00000167632	TRAPPC9	912	189	651	695	9.11418	8.82237	9.09923	9.39104	-0.276858	0.0426564	0.593247	-0.685659	not_signif	na	Otx2_d14_peak_5991
ENSG00000008513	ST3GAL1	1187	841	998	1666	10.0949	10.0097	10.2031	10.2882	-0.193328	0.100231	0.89725	-0.370633	not_signif	na	Otx2_d14_peak_5982
ENSG00000148484	RSU1	3287	2668	1950	3224	11.492	11.4617	11.3287	11.359	0.132981	0.211087	0.999726	0.237454	not_signif	na	Otx2_d14_peak_598
ENSG00000104419	NDRG1	442	551	182	421	8.71457	8.75025	8.41636	8.38068	0.333894	0.00518355	0.172843	0.831853	not_signif	na	Otx2_d14_peak_5979
ENSG00000129292	PHF20L1	1073	998	832	1401	10.0211	10.0349	10.0675	10.0537	-0.0325909	0.775408	0.999726	-0.0635911	not_signif	na	Otx2_d14_peak_5978
ENSG00000132294	EFR3A	2387	1511	1711	2027	10.8811	10.8833	10.8692	10.867	0.0141155	0.897244	0.999726	0.025709	not_signif	na	Otx2_d14_peak_5975
ENSG00000153317	ASAP1	2524	1396	1651	2526	10.977	10.8255	10.8917	11.0431	-0.0661594	0.569481	0.999726	-0.123801	not_signif	na	Otx2_d14_peak_5972
ENSG00000136997	MYC	3452	2606	2089	3257	11.5216	11.4848	11.3732	11.4101	0.111539	0.294452	0.999726	0.198842	not_signif	na	Otx2_d14_peak_5962
ENSG00000065809	FAM107B	910	1168	841	2770	10.2318	10.0909	10.4002	10.5411	-0.309325	0.0108373	0.274916	-0.571055	not_signif	na	Otx2_d14_peak_595
ENSG00000173334	TRIB1	1197	642	842	713	9.70635	9.76463	9.68045	9.62217	0.0841769	0.466321	0.999726	0.174483	not_signif	na	Otx2_d14_peak_5948
ENSG00000170881	RNF139	1075	910	783	973	9.85744	9.94807	9.85838	9.76774	0.0896965	0.453262	0.999726	0.177934	not_signif	na	Otx2_d14_peak_5935
ENSG00000156802	ATAD2	1140	702	950	1123	9.85761	9.85326	9.95917	9.96352	-0.10591	0.356512	0.999726	-0.209877	not_signif	na	Otx2_d14_peak_5933
ENSG00000136986	DERL1	1377	1110	1241	1469	10.2511	10.3464	10.4155	10.3202	-0.0691028	0.557956	0.999726	-0.129759	not_signif	na	Otx2_d14_peak_5931
ENSG00000151474	FRMD4A	848	669	473	1025	9.59199	9.46158	9.41239	9.54281	0.0491864	0.675095	0.999726	0.109102	not_signif	na	Otx2_d14_peak_593
ENSG00000172164	SNTB1	199	6	188	75	6.60526	6.53607	6.73281	6.802	-0.196745	0.0178987	0.376374	-1.56682	not_signif	na	Otx2_d14_peak_5925
ENSG00000172167	MTBP	77	36	47	61	5.76497	5.72454	5.72367	5.7641	0.000873115	0.97245	0.999726	-0.0238768	not_signif	na	Otx2_d14_peak_5924
ENSG00000172172	MRPL13	739	444	501	706	9.2117	9.13873	9.16352	9.23649	-0.0247905	0.832298	0.999726	-0.056343	not_signif	na	Otx2_d14_peak_5923
ENSG00000165630	PRPF18	179	168	141	266	7.50423	7.48643	7.53862	7.55642	-0.0521872	0.682306	0.999726	-0.162351	not_signif	na	Otx2_d14_peak_592
ENSG00000123240	OPTN	3247	2389	2234	2819	11.3886	11.4257	11.3432	11.306	0.0825257	0.439076	0.999726	0.147793	not_signif	na	Otx2_d14_peak_591
ENSG00000164756	SLC30A8	43	11	33	32	4.83919	4.81	4.84718	4.87638	-0.0371864	0.548796	0.999726	-0.562133	not_signif	na	Otx2_d14_peak_5905
ENSG00000104447	TRPS1	188	124	201	245	7.44513	7.45545	7.6254	7.61507	-0.169944	0.169102	0.999726	-0.542076	not_signif	na	Otx2_d14_peak_5904
ENSG00000169504	CLIC4	13116	5594	7937	8242	13.1071	12.9973	12.9462	13.056	0.0510347	0.660598	0.999726	0.0805127	not_signif	na	Otx2_d14_peak_59
ENSG00000104412	EMC2	901	424	718	837	9.40862	9.32097	9.47457	9.56223	-0.153605	0.199838	0.999726	-0.327711	not_signif	na	Otx2_d14_peak_5897
ENSG00000164932	CTHRC1	47	35	63	77	5.70274	5.72086	5.83564	5.81752	-0.114787	0.249407	0.999726	-0.783134	not_signif	na	Otx2_d14_peak_5895
ENSG00000164919	COX6C	1486	1207	1195	1486	10.3424	10.4216	10.4193	10.3402	0.0022215	0.982846	0.999726	0.00468089	not_signif	na	Otx2_d14_peak_5891
ENSG00000104361	NIPAL2	235	173	214	234	7.67487	7.73417	7.78717	7.72787	-0.0529994	0.684254	0.999726	-0.153587	not_signif	na	Otx2_d14_peak_5890
ENSG00000183049	CAMK1D	68	22	47	89	5.733	5.62672	5.72122	5.82749	-0.0944943	0.319879	0.999726	-0.729046	not_signif	na	Otx2_d14_peak_589
ENSG00000104356	POP1	419	326	230	411	8.47748	8.42274	8.31905	8.37379	0.10369	0.407746	0.999726	0.262074	not_signif	na	Otx2_d14_peak_5889
ENSG00000132561	MATN2	6078	1707	4760	4945	11.9386	11.6824	12.0028	12.2589	-0.320349	0.0115852	0.286381	-0.591597	not_signif	na	Otx2_d14_peak_5887
ENSG00000104341	LAPTM4B	8028	5841	6280	8838	12.7688	12.7577	12.8299	12.841	-0.0722002	0.475356	0.999726	-0.124154	not_signif	na	Otx2_d14_peak_5886
ENSG00000156172	C8orf37	127	62	101	113	6.60469	6.57944	6.63571	6.66096	-0.0562714	0.606447	0.999726	-0.268352	not_signif	na	Otx2_d14_peak_5875
ENSG00000175895	PLEKHF2	242	286	196	300	7.95856	8.0587	8.01214	7.91201	0.0465541	0.742802	0.999726	0.117692	not_signif	na	Otx2_d14_peak_5873
ENSG00000156162	DPY19L4	754	455	704	776	9.27587	9.29193	9.4532	9.43713	-0.161268	0.17821	0.999726	-0.338275	not_signif	na	Otx2_d14_peak_5872
ENSG00000197275	RAD54B	94	30	51	70	5.90227	5.81433	5.82545	5.91339	-0.0111201	0.813421	0.999726	-0.161555	not_signif	na	Otx2_d14_peak_5869
ENSG00000205133	TRIQK	412	197	403	395	8.32149	8.31228	8.50596	8.51516	-0.19367	0.117049	0.949609	-0.487551	not_signif	na	Otx2_d14_peak_5861
ENSG00000148429	USP6NL	1164	850	1063	1261	9.98036	10.0369	10.152	10.0954	-0.115063	0.323779	0.999726	-0.221769	not_signif	na	Otx2_d14_peak_586
ENSG00000155099	TMEM55A	586	514	509	620	9.05615	9.15706	9.17368	9.07277	-0.016621	0.895645	0.999726	-0.036003	not_signif	na	Otx2_d14_peak_5857
ENSG00000180694	TMEM64	1100	702	1020	1078	9.81609	9.8671	9.99917	9.94816	-0.132067	0.261281	0.999726	-0.257904	not_signif	na	Otx2_d14_peak_5851
ENSG00000123124	WWP1	1123	685	981	1179	9.85537	9.84244	9.99297	10.0059	-0.150529	0.191733	0.999726	-0.296587	not_signif	na	Otx2_d14_peak_5841
ENSG00000185015	CA13	287	160	144	177	7.63033	7.58711	7.45092	7.49415	0.136182	0.285051	0.999726	0.42267	not_signif	na	Otx2_d14_peak_5840
ENSG00000104497	SNX16	123	124	167	148	7.01152	7.16544	7.26571	7.11178	-0.100267	0.458141	0.999726	-0.351729	not_signif	na	Otx2_d14_peak_5836
ENSG00000171033	PKIA	231	147	116	199	7.47037	7.39298	7.31043	7.38782	0.0825491	0.512676	0.999726	0.275032	not_signif	na	Otx2_d14_peak_5828
ENSG00000104381	GDAP1	613	365	405	667	8.98507	8.86145	8.92241	9.04602	-0.0609581	0.632133	0.999726	-0.138219	not_signif	na	Otx2_d14_peak_5817
ENSG00000104369	JPH1	325	318	294	703	8.53212	8.43919	8.65558	8.74851	-0.216392	0.0957552	0.887689	-0.504507	not_signif	na	Otx2_d14_peak_5816
ENSG00000040341	STAU2	1386	813	1237	1699	10.2004	10.1218	10.3581	10.4367	-0.23627	0.0409293	0.581843	-0.451699	not_signif	na	Otx2_d14_peak_5812
ENSG00000125944	HNRNPR	4463	3191	3221	4672	11.9019	11.8713	11.8954	11.926	-0.0240866	0.81715	0.999726	-0.0423095	not_signif	na	Otx2_d14_peak_58
ENSG00000205268	PDE7A	206	151	221	311	7.66289	7.65912	7.85377	7.85754	-0.194654	0.120717	0.957191	-0.5744	not_signif	na	Otx2_d14_peak_5792
ENSG00000104388	RAB2A	3277	2490	2281	3476	11.4845	11.459	11.4488	11.4743	0.0101156	0.923413	0.999726	0.0181372	not_signif	na	Otx2_d14_peak_5787
ENSG00000035681	NSMAF	1212	868	832	1190	9.99895	9.97719	9.95598	9.97774	0.0212035	0.855091	0.999726	0.0412146	not_signif	na	Otx2_d14_peak_5781
ENSG00000169122	FAM110B	403	251	336	395	8.37104	8.37327	8.45234	8.45012	-0.0790763	0.524475	0.999726	-0.198454	not_signif	na	Otx2_d14_peak_5778
ENSG00000104331	IMPAD1	2658	2153	2674	3531	11.2732	11.3313	11.5349	11.4768	-0.203544	0.0584319	0.68297	-0.36373	not_signif	na	Otx2_d14_peak_5776
ENSG00000254087	LYN	974	699	663	1104	9.7359	9.66079	9.68863	9.76374	-0.0278388	0.819287	0.999726	-0.0550387	not_signif	na	Otx2_d14_peak_5775
ENSG00000167904	TMEM68	593	387	480	719	9.01603	8.95212	9.08661	9.15052	-0.134487	0.27646	0.999726	-0.296668	not_signif	na	Otx2_d14_peak_5774
ENSG00000065675	PRKCQ	222	75	241	165	7.29006	7.31118	7.4961	7.47499	-0.184924	0.12303	0.965188	-0.628755	not_signif	na	Otx2_d14_peak_577
ENSG00000168300	PCMTD1	666	407	518	657	9.08293	9.05269	9.1281	9.15834	-0.07541	0.532223	0.999726	-0.166407	not_signif	na	Otx2_d14_peak_5769
ENSG00000019549	SNAI2	53	36	8	31	4.99723	4.94811	4.83162	4.88074	0.116487	0.126439	0.974603	1.43314	not_signif	na	Otx2_d14_peak_5760
ENSG00000164808	SPIDR	1238	473	950	1024	9.75569	9.62127	9.79624	9.93066	-0.174969	0.144164	0.999726	-0.365736	not_signif	na	Otx2_d14_peak_5758
ENSG00000168615	ADAM9	12074	8556	9436	14415	13.3777	13.3206	13.4383	13.4954	-0.117745	0.247361	0.999726	-0.200998	not_signif	na	Otx2_d14_peak_5749
ENSG00000147535	PPAPDC1B	451	403	352	439	8.65409	8.74601	8.69714	8.60523	0.0488663	0.702555	0.999726	0.114886	not_signif	na	Otx2_d14_peak_5746
ENSG00000156735	BAG4	462	454	275	416	8.68421	8.75076	8.56625	8.4997	0.184515	0.145371	0.999726	0.435756	not_signif	na	Otx2_d14_peak_5745
ENSG00000175324	LSM1	456	378	286	464	8.6458	8.63578	8.55842	8.56844	0.0773551	0.532469	0.999726	0.185955	not_signif	na	Otx2_d14_peak_5744
ENSG00000104221	BRF2	165	231	105	238	7.50927	7.55597	7.45881	7.4121	0.0971628	0.447141	0.999726	0.304459	not_signif	na	Otx2_d14_peak_5743
ENSG00000147475	ERLIN2	2779	1424	2021	2221	11.0048	10.9549	11.0044	11.0543	-0.0495378	0.639594	0.999726	-0.0930548	not_signif	na	Otx2_d14_peak_5741
ENSG00000183779	ZNF703	1227	1701	675	1317	10.3021	10.4294	10.1036	9.97626	0.325861	0.00670634	0.205704	0.615131	not_signif	na	Otx2_d14_peak_5740
ENSG00000170525	PFKFB3	716	620	490	656	9.28266	9.34999	9.24161	9.17429	0.108377	0.376955	0.999726	0.230662	not_signif	na	Otx2_d14_peak_574
ENSG00000156687	UNC5D	412	208	355	615	8.49773	8.32392	8.60075	8.77456	-0.276832	0.0406895	0.580383	-0.674754	not_signif	na	Otx2_d14_peak_5736
ENSG00000157168	NRG1	128	140	265	335	7.45318	7.55944	7.94117	7.83491	-0.381728	0.0030346	0.117522	-1.15518	not_signif	na	Otx2_d14_peak_5727
ENSG00000165392	WRN	531	314	468	607	8.8065	8.76277	8.93173	8.97546	-0.168957	0.170299	0.999726	-0.386322	not_signif	na	Otx2_d14_peak_5721
ENSG00000157110	RBPMS	2341	1418	1729	2064	10.8498	10.8326	10.8619	10.8791	-0.0293086	0.784409	0.999726	-0.0546608	not_signif	na	Otx2_d14_peak_5718
ENSG00000120875	DUSP4	4013	4364	2821	5045	11.9701	12.0282	11.9428	11.8846	0.085485	0.424061	0.999726	0.147359	not_signif	na	Otx2_d14_peak_5710
ENSG00000134453	RBM17	1465	1198	1107	1923	10.425	10.3775	10.4539	10.5013	-0.0763555	0.503268	0.999726	-0.142015	not_signif	na	Otx2_d14_peak_571
ENSG00000012232	EXTL3	2230	1714	1945	1988	10.8632	11.0007	11.0088	10.8713	-0.0081281	0.958225	0.999726	-0.0112277	not_signif	na	Otx2_d14_peak_5709
ENSG00000134014	ELP3	1059	784	741	1117	9.84156	9.81314	9.81339	9.84181	-0.000250262	0.99869	0.999726	-0.000380574	not_signif	na	Otx2_d14_peak_5707
ENSG00000120885	CLU	12423	7656	16861	5286	12.9809	13.527	13.5426	12.9965	-0.015586	0.959243	0.999726	0.0442173	not_signif	na	Otx2_d14_peak_5703
ENSG00000104765	BNIP3L	1978	1587	1742	2264	10.7953	10.8548	10.9463	10.8868	-0.0915106	0.409291	0.999726	-0.167167	not_signif	na	Otx2_d14_peak_5700
ENSG00000159167	STC1	995	197	348	149	8.70281	8.574	8.17405	8.30286	0.39995	0.00136025	0.0620855	0.961255	not_signif	na	Otx2_d14_peak_5696
ENSG00000120889	TNFRSF10B	6566	6236	5582	7583	12.5887	12.7036	12.718	12.6031	-0.0144267	0.887911	0.999726	-0.026383	not_signif	na	Otx2_d14_peak_5695
ENSG00000008853	RHOBTB2	618	549	525	678	9.14916	9.23598	9.25286	9.16604	-0.0168857	0.890418	0.999726	-0.0368287	not_signif	na	Otx2_d14_peak_5694
ENSG00000120910	PPP3CC	467	470	443	638	8.87913	8.96595	9.04697	8.96015	-0.0810167	0.512925	0.999726	-0.18402	not_signif	na	Otx2_d14_peak_5690
ENSG00000196372	ASB13	479	239	690	417	8.5343	8.70353	9.00676	8.83753	-0.303226	0.0247239	0.445183	-0.672983	not_signif	na	Otx2_d14_peak_569
ENSG00000156011	PSD3	2444	319	1195	935	10.1596	9.7553	9.82475	10.229	-0.0694531	0.73333	0.999726	-0.259989	not_signif	na	Otx2_d14_peak_5685
ENSG00000104763	ASAH1	3765	2494	4251	4214	11.6325	11.7331	12.0018	11.9012	-0.268692	0.0142295	0.328254	-0.468804	not_signif	na	Otx2_d14_peak_5684
ENSG00000003987	MTMR7	54	29	34	63	5.44756	5.39411	5.42153	5.47499	-0.0274253	0.767776	0.999726	-0.227596	not_signif	na	Otx2_d14_peak_5678
ENSG00000164741	DLC1	1908	1969	1148	1652	10.7498	10.8718	10.6044	10.4824	0.26739	0.0227767	0.433668	0.491234	not_signif	na	Otx2_d14_peak_5673
ENSG00000154359	LONRF1	377	372	333	497	8.55071	8.6156	8.6652	8.60031	-0.049599	0.688093	0.999726	-0.121131	not_signif	na	Otx2_d14_peak_5671
ENSG00000079459	FDFT1	6701	5167	3775	6815	12.5193	12.43	12.3088	12.3981	0.121229	0.251995	0.999726	0.21154	not_signif	na	Otx2_d14_peak_5670
ENSG00000173281	PPP1R3B	692	454	711	959	9.29405	9.26743	9.53658	9.5632	-0.269149	0.024421	0.444192	-0.561291	not_signif	na	Otx2_d14_peak_5667
ENSG00000104626	ERI1	747	484	470	656	9.22153	9.17596	9.12322	9.16879	0.0527392	0.669908	0.999726	0.112429	not_signif	na	Otx2_d14_peak_5665
ENSG00000155189	AGPAT5	1122	760	892	1086	9.86172	9.87958	9.92765	9.90979	-0.0480642	0.678841	0.999726	-0.0946133	not_signif	na	Otx2_d14_peak_5664
ENSG00000176595	KBTBD11	3121	1292	2227	2239	11.0627	10.9658	11.0464	11.1434	-0.0806623	0.449121	0.999726	-0.154686	not_signif	na	Otx2_d14_peak_5661
ENSG00000180190	TDRP	417	318	296	493	8.548	8.5034	8.53381	8.57841	-0.0304065	0.813109	0.999726	-0.0719571	not_signif	na	Otx2_d14_peak_5656
ENSG00000178234	GALNT11	1557	806	1310	1279	10.1804	10.1848	10.2949	10.2905	-0.11015	0.328049	0.999726	-0.211014	not_signif	na	Otx2_d14_peak_5650
ENSG00000173848	NET1	680	485	559	669	9.16709	9.20659	9.25047	9.21097	-0.0438768	0.720651	0.999726	-0.0933964	not_signif	na	Otx2_d14_peak_565
ENSG00000187260	WDR86	49	5	87	38	5.30127	5.35218	5.53239	5.48148	-0.180213	0.024397	0.444192	-1.79533	not_signif	na	Otx2_d14_peak_5646
ENSG00000164889	SLC4A2	5510	6298	6835	9001	12.5129	12.7152	12.9535	12.7512	-0.238303	0.045823	0.609559	-0.415338	not_signif	na	Otx2_d14_peak_5645
ENSG00000178826	TMEM139	428	324	305	359	8.46039	8.51533	8.44795	8.39302	0.0673722	0.59094	0.999726	0.167678	not_signif	na	Otx2_d14_peak_5636
ENSG00000122778	KIAA1549	460	595	468	833	9.06036	9.15839	9.27231	9.17428	-0.11392	0.346797	0.999726	-0.255425	not_signif	na	Otx2_d14_peak_5632
ENSG00000105929	ATP6V0A4	56	37	52	55	5.60578	5.62458	5.65796	5.63916	-0.0333801	0.740028	0.999726	-0.236015	not_signif	na	Otx2_d14_peak_5631
ENSG00000165568	AKR1E2	27	24	38	35	4.91349	4.95693	5.00812	4.96468	-0.0511876	0.558164	0.999726	-0.523247	not_signif	na	Otx2_d14_peak_563
ENSG00000105894	PTN	664	151	599	307	8.52969	8.51224	8.68326	8.70071	-0.171021	0.140036	0.999726	-0.434897	not_signif	na	Otx2_d14_peak_5626
ENSG00000105887	MTPN	3803	3300	2902	4381	11.773	11.8055	11.812	11.7795	-0.00649498	0.948869	0.999726	-0.0118255	not_signif	na	Otx2_d14_peak_5620
ENSG00000080802	CNOT4	787	707	551	789	9.46523	9.52436	9.43907	9.37993	0.0852937	0.482617	0.999726	0.175861	not_signif	na	Otx2_d14_peak_5616
ENSG00000105875	WDR91	321	204	259	309	8.04328	8.04609	8.10009	8.09727	-0.0539949	0.66542	0.999726	-0.14726	not_signif	na	Otx2_d14_peak_5615
ENSG00000122786	CALD1	12251	14830	12528	22717	13.743	13.8342	14.0232	13.932	-0.188957	0.0665582	0.7357	-0.32616	not_signif	na	Otx2_d14_peak_5611
ENSG00000172331	BPGM	321	274	284	381	8.23027	8.28076	8.33979	8.28929	-0.0590234	0.640518	0.999726	-0.151775	not_signif	na	Otx2_d14_peak_5608
ENSG00000131558	EXOC4	1770	545	1317	1939	10.3074	9.97286	10.3251	10.6596	-0.352249	0.0157985	0.349706	-0.70068	not_signif	na	Otx2_d14_peak_5606
ENSG00000106554	CHCHD3	1672	1087	1270	2055	10.5097	10.4025	10.5431	10.6503	-0.140607	0.227121	0.999726	-0.263515	not_signif	na	Otx2_d14_peak_5604
ENSG00000067082	KLF6	1520	1860	1044	1960	10.6239	10.7087	10.5816	10.4968	0.127149	0.272678	0.999726	0.231637	not_signif	na	Otx2_d14_peak_560
ENSG00000133216	EPHB2	2262	2157	1113	1735	10.9318	10.9937	10.6302	10.5683	0.363512	0.00106698	0.0518481	0.666463	not_signif	na	Otx2_d14_peak_56
ENSG00000128567	PODXL	1399	1954	1038	2584	10.6872	10.7091	10.7022	10.6802	0.00694188	0.954604	0.999726	0.0115573	not_signif	na	Otx2_d14_peak_5599
ENSG00000128585	MKLN1	1077	750	783	1020	9.80513	9.80753	9.80462	9.80223	0.00290581	0.980665	0.999726	0.00561842	not_signif	na	Otx2_d14_peak_5598
ENSG00000106459	NRF1	225	199	187	315	7.79261	7.78728	7.85683	7.86215	-0.0695424	0.581973	0.999726	-0.200439	not_signif	na	Otx2_d14_peak_5593
ENSG00000128594	LRRC4	131	95	102	73	6.63217	6.72812	6.65601	6.56006	0.0721135	0.497815	0.999726	0.362318	not_signif	na	Otx2_d14_peak_5584
ENSG00000107959	PITRM1	3911	3552	2548	3473	11.7452	11.8393	11.6556	11.5614	0.183732	0.0937264	0.879459	0.32295	not_signif	na	Otx2_d14_peak_558
ENSG00000128513	POT1	575	345	438	517	8.83163	8.81935	8.86137	8.87365	-0.0420163	0.727869	0.999726	-0.0978406	not_signif	na	Otx2_d14_peak_5573
ENSG00000081803	CADPS2	315	52	197	237	7.54179	7.28907	7.45919	7.71192	-0.170122	0.134614	0.9973	-0.727841	not_signif	na	Otx2_d14_peak_5571
ENSG00000008311	AASS	355	382	546	647	8.64876	8.81567	9.12016	8.95325	-0.304489	0.0224854	0.429777	-0.69216	not_signif	na	Otx2_d14_peak_5570
ENSG00000067057	PFKP	10796	9145	6802	12129	13.2716	13.2257	13.1521	13.198	0.0735763	0.464766	0.999726	0.126924	not_signif	na	Otx2_d14_peak_557
ENSG00000106034	CPED1	155	13	109	44	6.18771	6.12789	6.17156	6.23138	-0.0436724	0.373438	0.999726	-0.558066	not_signif	na	Otx2_d14_peak_5568
ENSG00000106025	TSPAN12	160	184	133	218	7.39517	7.45629	7.45002	7.38891	0.00626272	0.979199	0.999726	0.010762	not_signif	na	Otx2_d14_peak_5567
ENSG00000004866	ST7	537	356	406	492	8.774	8.78368	8.79846	8.78879	-0.0147878	0.904301	0.999726	-0.0342805	not_signif	na	Otx2_d14_peak_5561
ENSG00000105976	MET	11512	5807	7888	7226	12.9685	12.9813	12.9163	12.9035	0.0649943	0.515846	0.999726	0.112417	not_signif	na	Otx2_d14_peak_5556
ENSG00000135269	TES	3785	4826	3096	6244	12.0386	12.1097	12.1318	12.0607	-0.022107	0.816024	0.999726	-0.0429972	not_signif	na	Otx2_d14_peak_5554
ENSG00000198839	ZNF277	469	251	392	519	8.58229	8.50567	8.66936	8.74598	-0.163688	0.190691	0.999726	-0.395839	not_signif	na	Otx2_d14_peak_5553
ENSG00000091136	LAMB1	8660	7328	6703	7866	12.8646	12.9929	12.9169	12.7886	0.0759596	0.486333	0.999726	0.131138	not_signif	na	Otx2_d14_peak_5541
ENSG00000143653	SCCPDH	1803	1151	1545	1910	10.5538	10.5453	10.6832	10.6917	-0.137967	0.211599	0.999726	-0.256439	not_signif	na	Otx2_d14_peak_554
ENSG00000105856	HBP1	464	436	413	572	8.80419	8.88132	8.93069	8.85355	-0.0493626	0.690401	0.999726	-0.113793	not_signif	na	Otx2_d14_peak_5536
ENSG00000008282	SYPL1	2220	1735	1673	2145	10.8961	10.9506	10.9241	10.8697	0.0264187	0.809517	0.999726	0.048507	not_signif	na	Otx2_d14_peak_5532
ENSG00000128536	CDHR3	58	43	40	56	5.60594	5.60561	5.59538	5.59571	0.0102274	0.916879	0.999726	0.07494	not_signif	na	Otx2_d14_peak_5531
ENSG00000146776	ATXN7L1	166	88	112	147	6.98001	6.9308	6.94996	6.99918	-0.0191641	0.853052	0.999726	-0.0873483	not_signif	na	Otx2_d14_peak_5530
ENSG00000162852	CNST	586	475	544	668	9.05634	9.12913	9.2192	9.14642	-0.0900725	0.46803	0.999726	-0.19492	not_signif	na	Otx2_d14_peak_553
ENSG00000135250	SRPK2	976	744	842	1321	9.82599	9.79257	9.94989	9.98332	-0.157324	0.176361	0.999726	-0.310208	not_signif	na	Otx2_d14_peak_5529
ENSG00000164815	ORC5	649	501	464	660	9.13639	9.14366	9.12493	9.11765	0.018739	0.877563	0.999726	0.0407006	not_signif	na	Otx2_d14_peak_5525
ENSG00000106367	AP1S1	2180	2160	1225	2602	11.044	10.9981	10.847	10.8929	0.151162	0.163948	0.999726	0.278419	not_signif	na	Otx2_d14_peak_5517
ENSG00000105829	BET1	537	378	463	494	8.80261	8.87269	8.91342	8.84334	-0.040728	0.753944	0.999726	-0.0892969	not_signif	na	Otx2_d14_peak_5508
ENSG00000205413	SAMD9	240	89	85	103	7.06439	6.9438	6.76831	6.8889	0.175491	0.18517	0.999726	0.645226	not_signif	na	Otx2_d14_peak_5507
ENSG00000105810	CDK6	2075	1929	2647	3506	11.0491	11.159	11.4983	11.3883	-0.339273	0.00262048	0.104329	-0.609008	not_signif	na	Otx2_d14_peak_5506
ENSG00000127914	AKAP9	1566	1158	1176	1700	10.4151	10.4008	10.4395	10.4539	-0.0387722	0.729381	0.999726	-0.0729037	not_signif	na	Otx2_d14_peak_5504
ENSG00000203666	EFCAB2	97	58	71	71	6.1965	6.21084	6.19775	6.18341	0.0130899	0.898339	0.999726	0.0757831	not_signif	na	Otx2_d14_peak_550
ENSG00000090686	USP48	1484	1047	1169	1792	10.359	10.3044	10.42	10.4746	-0.115559	0.309081	0.999726	-0.218106	not_signif	na	Otx2_d14_peak_55
ENSG00000058091	CDK14	469	55	310	272	7.95298	7.68169	7.8905	8.16179	-0.208807	0.0687385	0.748278	-0.817776	not_signif	na	Otx2_d14_peak_5495
ENSG00000164659	KIAA1324L	317	307	261	512	8.36965	8.34359	8.43814	8.46419	-0.0945473	0.458454	0.999726	-0.231773	not_signif	na	Otx2_d14_peak_5494
ENSG00000186472	PCLO	424	336	332	599	8.65888	8.59807	8.70328	8.76409	-0.105205	0.409413	0.999726	-0.243738	not_signif	na	Otx2_d14_peak_5489
ENSG00000153956	CACNA2D1	926	601	692	1076	9.63723	9.55184	9.6565	9.74189	-0.104657	0.386279	0.999726	-0.21244	not_signif	na	Otx2_d14_peak_5487
ENSG00000127955	GNAI1	2402	1251	2286	3145	10.9715	10.844	11.1904	11.3179	-0.346395	0.00270947	0.107195	-0.631077	not_signif	na	Otx2_d14_peak_5479
ENSG00000187391	MAGI2	171	33	135	165	6.84738	6.68721	6.88091	7.04108	-0.193706	0.0785244	0.808004	-0.960215	not_signif	na	Otx2_d14_peak_5478
ENSG00000187257	RSBN1L	503	307	370	460	8.64914	8.62619	8.65582	8.67877	-0.0296258	0.805761	0.999726	-0.0724703	not_signif	na	Otx2_d14_peak_5472
ENSG00000263001	GTF2I	2035	1296	1593	2220	10.7404	10.6827	10.7986	10.8563	-0.115861	0.296116	0.999726	-0.214008	not_signif	na	Otx2_d14_peak_5468
ENSG00000006704	GTF2IRD1	1072	628	847	1283	9.82391	9.71044	9.88488	9.99836	-0.174446	0.150482	0.999726	-0.347428	not_signif	na	Otx2_d14_peak_5466
ENSG00000106665	CLIP2	1566	1010	1220	1678	10.3612	10.3148	10.4142	10.4607	-0.0994495	0.378006	0.999726	-0.188502	not_signif	na	Otx2_d14_peak_5465
ENSG00000106077	ABHD11	528	379	409	551	8.82529	8.8267	8.86534	8.86393	-0.0386421	0.753721	0.999726	-0.0882507	not_signif	na	Otx2_d14_peak_5463
ENSG00000158321	AUTS2	623	477	487	666	9.09509	9.11269	9.14289	9.12529	-0.0301999	0.804444	0.999726	-0.0656343	not_signif	na	Otx2_d14_peak_5462
ENSG00000198874	TYW1	372	209	280	410	8.25734	8.16918	8.27672	8.36487	-0.107535	0.394985	0.999726	-0.282615	not_signif	na	Otx2_d14_peak_5447
ENSG00000106609	TMEM248	3029	2357	2408	3002	11.3492	11.4146	11.4214	11.356	-0.00676578	0.952418	0.999726	-0.0115427	not_signif	na	Otx2_d14_peak_5446
ENSG00000146757	ZNF92	775	448	588	616	9.20481	9.21835	9.23378	9.22025	-0.0154344	0.89784	0.999726	-0.0332516	not_signif	na	Otx2_d14_peak_5443
ENSG00000146733	PSPH	636	460	479	559	9.03375	9.08382	9.05673	9.00666	0.0270901	0.821867	0.999726	0.0611153	not_signif	na	Otx2_d14_peak_5438
ENSG00000106070	GRB10	2382	1667	1586	2702	11.0206	10.9185	10.9508	11.0528	-0.0322155	0.779703	0.999726	-0.0577175	not_signif	na	Otx2_d14_peak_5426
ENSG00000105953	OGDH	6693	4147	4477	5847	12.375	12.3279	12.3044	12.3515	0.0235103	0.824829	0.999726	0.0397574	not_signif	na	Otx2_d14_peak_5418
ENSG00000106608	URGCP	1104	839	813	945	9.83668	9.91166	9.84563	9.77065	0.0660311	0.574858	0.999726	0.132185	not_signif	na	Otx2_d14_peak_5416
ENSG00000106571	GLI3	336	97	193	234	7.71792	7.53888	7.59054	7.76958	-0.05166	0.588257	0.999726	-0.227167	not_signif	na	Otx2_d14_peak_5412
ENSG00000155849	ELMO1	67	9	94	76	5.7603	5.73687	5.95114	5.97458	-0.214271	0.0178648	0.376374	-1.71224	not_signif	na	Otx2_d14_peak_5396
ENSG00000011426	ANLN	4097	1941	2785	3623	11.5772	11.4264	11.5204	11.6712	-0.0940134	0.401297	0.999726	-0.173673	not_signif	na	Otx2_d14_peak_5395
ENSG00000164619	BMPER	108	23	31	45	5.66867	5.53476	5.45061	5.58453	0.0841447	0.577363	0.999726	0.432219	not_signif	na	Otx2_d14_peak_5393
ENSG00000122643	NT5C3A	361	297	222	373	8.30697	8.28613	8.21576	8.2366	0.0703711	0.572108	0.999726	0.18347	not_signif	na	Otx2_d14_peak_5392
ENSG00000172115	CYCS	3588	3116	2396	4033	11.6868	11.676	11.6182	11.6291	0.0577712	0.579834	0.999726	0.102617	not_signif	na	Otx2_d14_peak_5384
ENSG00000188732	FAM221A	145	108	150	186	7.10927	7.13639	7.25348	7.22636	-0.117088	0.338763	0.999726	-0.41939	not_signif	na	Otx2_d14_peak_5383
ENSG00000156928	MALSU1	790	546	607	789	9.37532	9.37625	9.41346	9.41253	-0.0372028	0.75511	0.999726	-0.0780258	not_signif	na	Otx2_d14_peak_5378
ENSG00000136243	NUPL2	560	522	402	659	9.04588	9.06913	9.03779	9.01455	0.0313346	0.798678	0.999726	0.0687581	not_signif	na	Otx2_d14_peak_5377
ENSG00000122591	FAM126A	1936	1598	1311	1765	10.7014	10.7576	10.6457	10.5895	0.111928	0.316818	0.999726	0.207075	not_signif	na	Otx2_d14_peak_5376
ENSG00000196683	TOMM7	2152	1182	1702	1887	10.6903	10.666	10.7576	10.7819	-0.0915887	0.401246	0.999726	-0.170545	not_signif	na	Otx2_d14_peak_5374
ENSG00000164649	CDCA7L	959	569	672	1547	9.78328	9.51838	9.75681	10.0217	-0.238431	0.0974473	0.890165	-0.467943	not_signif	na	Otx2_d14_peak_5367
ENSG00000105866	SP4	112	103	149	185	6.9628	7.02607	7.19531	7.13204	-0.169244	0.167593	0.999726	-0.630599	not_signif	na	Otx2_d14_peak_5363
ENSG00000133019	CHRM3	219	65	143	316	7.41714	7.13606	7.36738	7.64846	-0.231319	0.100604	0.897849	-0.82257	not_signif	na	Otx2_d14_peak_536
ENSG00000106546	AHR	1324	800	1085	1209	10.0388	10.0489	10.1296	10.1194	-0.0806334	0.478245	0.999726	-0.156872	not_signif	na	Otx2_d14_peak_5351
ENSG00000106537	TSPAN13	917	760	982	1094	9.71922	9.84393	10.0044	9.8797	-0.160482	0.194499	0.999726	-0.314972	not_signif	na	Otx2_d14_peak_5349
ENSG00000106524	ANKMY2	665	557	591	973	9.34024	9.3228	9.47613	9.49357	-0.153325	0.199672	0.999726	-0.31992	not_signif	na	Otx2_d14_peak_5348
ENSG00000006468	ETV1	674	439	387	483	9.00017	8.99138	8.84523	8.85402	0.14615	0.233662	0.999726	0.32879	not_signif	na	Otx2_d14_peak_5342
ENSG00000189043	NDUFA4	3525	2548	3173	3667	11.5528	11.621	11.7289	11.6607	-0.107941	0.318111	0.999726	-0.189383	not_signif	na	Otx2_d14_peak_5338
ENSG00000106415	GLCCI1	381	522	395	1319	9.07888	8.95785	9.29256	9.41359	-0.334712	0.0079734	0.230023	-0.700676	not_signif	na	Otx2_d14_peak_5333
ENSG00000106399	RPA3	356	151	282	244	7.94248	7.92936	7.99073	8.00385	-0.0613743	0.607103	0.999726	-0.179543	not_signif	na	Otx2_d14_peak_5328
ENSG00000136238	RAC1	9471	7643	5815	10117	13.0482	12.9923	12.9072	12.9631	0.0850906	0.40353	0.999726	0.146965	not_signif	na	Otx2_d14_peak_5327
ENSG00000182095	TNRC18	2642	2052	2045	3169	11.2219	11.1983	11.2716	11.2953	-0.0733289	0.494515	0.999726	-0.131312	not_signif	na	Otx2_d14_peak_5326
ENSG00000164638	SLC29A4	348	451	255	477	8.545	8.63012	8.54999	8.46488	0.0801247	0.54912	0.999726	0.183944	not_signif	na	Otx2_d14_peak_5325
ENSG00000157954	WIPI2	2961	2309	1988	3011	11.3338	11.3216	11.2695	11.2817	0.0520908	0.624875	0.999726	0.0933318	not_signif	na	Otx2_d14_peak_5324
ENSG00000002822	MAD1L1	574	195	437	592	8.70257	8.49024	8.73208	8.94441	-0.24184	0.0714332	0.768206	-0.600027	not_signif	na	Otx2_d14_peak_5321
ENSG00000225968	ELFN1	68	24	137	113	6.1687	6.20479	6.50874	6.47265	-0.303948	0.00421917	0.148438	-1.61832	not_signif	na	Otx2_d14_peak_5320
ENSG00000008018	PSMB1	3392	2601	2431	3777	11.5538	11.5239	11.5418	11.5717	-0.0178522	0.867199	0.999726	-0.0313787	not_signif	na	Otx2_d14_peak_5319
ENSG00000130023	ERMARD	324	210	225	311	8.04772	8.01503	8.02255	8.05524	-0.00751384	0.94784	0.999726	-0.022594	not_signif	na	Otx2_d14_peak_5318
ENSG00000112531	QKI	2299	1717	2132	3143	11.0498	11.0308	11.2435	11.2625	-0.2127	0.047342	0.618124	-0.384269	not_signif	na	Otx2_d14_peak_5308
ENSG00000116977	LGALS8	1119	991	901	1208	9.99353	10.0746	10.0685	9.98746	0.00606844	0.961075	0.999726	0.0111924	not_signif	na	Otx2_d14_peak_530
ENSG00000112096	SOD2	8791	1491	7020	1977	11.8786	11.9335	11.9649	11.9101	-0.0314302	0.804325	0.999726	-0.0450896	not_signif	na	Otx2_d14_peak_5297
ENSG00000164674	SYTL3	100	48	70	66	6.12693	6.12095	6.11491	6.12089	0.00604444	0.96644	0.999726	0.0255338	not_signif	na	Otx2_d14_peak_5291
ENSG00000130338	TULP4	1179	881	1215	1264	10.0016	10.1178	10.2677	10.1516	-0.149946	0.216812	0.999726	-0.285168	not_signif	na	Otx2_d14_peak_5289
ENSG00000175048	ZDHHC14	286	170	255	351	7.95652	7.90694	8.06626	8.11584	-0.159319	0.205693	0.999726	-0.441922	not_signif	na	Otx2_d14_peak_5288
ENSG00000215712	TMEM242	554	423	361	643	8.94869	8.88023	8.87984	8.94831	0.000389045	0.989623	0.999726	0.00366143	not_signif	na	Otx2_d14_peak_5287
ENSG00000146426	TIAM2	348	127	251	371	8.01637	7.83003	8.01094	8.19728	-0.180908	0.165696	0.999726	-0.533179	not_signif	na	Otx2_d14_peak_5277
ENSG00000153721	CNKSR3	256	262	240	500	8.17161	8.13903	8.30421	8.33679	-0.165185	0.193989	0.999726	-0.422788	not_signif	na	Otx2_d14_peak_5271
ENSG00000162885	B3GALNT2	396	297	311	408	8.42378	8.44553	8.46882	8.44707	-0.0232902	0.853259	0.999726	-0.0573226	not_signif	na	Otx2_d14_peak_527
ENSG00000131016	AKAP12	2365	1916	1394	1686	10.9037	10.9939	10.7372	10.647	0.256694	0.0234408	0.438615	0.471063	not_signif	na	Otx2_d14_peak_5265
ENSG00000120254	MTHFD1L	1270	1047	918	1638	10.2163	10.1629	10.2118	10.2652	-0.0488687	0.676636	0.999726	-0.0915824	not_signif	na	Otx2_d14_peak_5264
ENSG00000120278	PLEKHG1	128	62	142	201	6.90434	6.83747	7.07111	7.13798	-0.233647	0.0519047	0.649062	-0.921377	not_signif	na	Otx2_d14_peak_5261
ENSG00000173726	TOMM20	5483	3635	3360	5678	12.177	12.0518	12.0354	12.1606	0.0163644	0.88154	0.999726	0.028912	not_signif	na	Otx2_d14_peak_525
ENSG00000118508	RAB32	1460	1772	1098	2144	10.6081	10.6709	10.6333	10.5705	0.0376471	0.750346	0.999726	0.0663094	not_signif	na	Otx2_d14_peak_5241
ENSG00000112419	PHACTR2	1893	1360	2014	2259	10.7021	10.7795	11.0065	10.9291	-0.227046	0.0431734	0.595559	-0.413531	not_signif	na	Otx2_d14_peak_5237
ENSG00000001036	FUCA2	5394	3226	4308	4298	12.0094	12.0598	12.088	12.0375	-0.028192	0.794892	0.999726	-0.0475016	not_signif	na	Otx2_d14_peak_5234
ENSG00000189007	ADAT2	106	84	63	108	6.49361	6.47433	6.43552	6.45479	0.038814	0.726904	0.999726	0.190776	not_signif	na	Otx2_d14_peak_5233
ENSG00000146416	AIG1	979	326	873	837	9.39145	9.26859	9.54464	9.6675	-0.276046	0.0239857	0.444144	-0.595308	not_signif	na	Otx2_d14_peak_5232
ENSG00000010818	HIVEP2	844	441	628	663	9.28845	9.26644	9.30415	9.32616	-0.0377109	0.744978	0.999726	-0.0830115	not_signif	na	Otx2_d14_peak_5231
ENSG00000146386	ABRACL	762	652	453	955	9.48006	9.38882	9.34598	9.43722	0.0428376	0.70917	0.999726	0.0958632	not_signif	na	Otx2_d14_peak_5220
ENSG00000168264	IRF2BP2	2006	1245	1014	1592	10.6094	10.4949	10.3276	10.4421	0.167285	0.157394	0.999726	0.312125	not_signif	na	Otx2_d14_peak_522
ENSG00000135540	NHSL1	680	308	646	474	8.90249	8.96187	9.08628	9.0269	-0.124409	0.306848	0.999726	-0.278299	not_signif	na	Otx2_d14_peak_5218
ENSG00000051620	HEBP2	1563	1328	1230	1422	10.3987	10.5231	10.4593	10.3349	0.0637711	0.589495	0.999726	0.120949	not_signif	na	Otx2_d14_peak_5217
ENSG00000118503	TNFAIP3	589	140	325	135	8.13872	8.1185	7.95425	7.97447	0.164251	0.178893	0.999726	0.450169	not_signif	na	Otx2_d14_peak_5215
ENSG00000027697	IFNGR1	805	673	710	811	9.47548	9.58852	9.61199	9.49895	-0.0234735	0.854672	0.999726	-0.0466294	not_signif	na	Otx2_d14_peak_5212
ENSG00000112319	EYA4	265	124	192	271	7.68084	7.57481	7.67832	7.78435	-0.103511	0.400714	0.999726	-0.330969	not_signif	na	Otx2_d14_peak_5195
ENSG00000079819	EPB41L2	2516	1430	2376	2601	10.9798	10.977	11.1939	11.1967	-0.216907	0.0434588	0.596035	-0.392708	not_signif	na	Otx2_d14_peak_5191
ENSG00000164484	TMEM200A	161	70	65	77	6.57382	6.50386	6.37472	6.44468	0.12914	0.285162	0.999726	0.585621	not_signif	na	Otx2_d14_peak_5190
ENSG00000135750	KCNK1	348	194	343	330	8.12846	8.16266	8.30781	8.27361	-0.145146	0.250656	0.999726	-0.376038	not_signif	na	Otx2_d14_peak_519
ENSG00000152894	PTPRK	2901	1824	2470	2658	11.18	11.2205	11.3095	11.2689	-0.088945	0.412192	0.999726	-0.158307	not_signif	na	Otx2_d14_peak_5181
ENSG00000093144	ECHDC1	1728	1149	1223	1828	10.5114	10.4434	10.4902	10.5582	-0.0467642	0.678901	0.999726	-0.0881139	not_signif	na	Otx2_d14_peak_5180
ENSG00000203760	CENPW	206	110	156	173	7.29459	7.27702	7.31211	7.32968	-0.035089	0.762246	0.999726	-0.127885	not_signif	na	Otx2_d14_peak_5177
ENSG00000066651	TRMT11	220	143	134	232	7.50583	7.42869	7.42735	7.50449	0.00133972	0.989314	0.999726	0.00550485	not_signif	na	Otx2_d14_peak_5176
ENSG00000135778	NTPCR	988	556	864	760	9.53434	9.60384	9.6713	9.60179	-0.0674543	0.587137	0.999726	-0.132368	not_signif	na	Otx2_d14_peak_517
ENSG00000146373	RNF217	452	319	385	476	8.60484	8.62821	8.70258	8.67921	-0.0743684	0.55094	0.999726	-0.175644	not_signif	na	Otx2_d14_peak_5167
ENSG00000025156	HSF2	379	387	328	532	8.59323	8.64309	8.69552	8.64567	-0.0524375	0.669379	0.999726	-0.126953	not_signif	na	Otx2_d14_peak_5164
ENSG00000116991	SIPA1L2	210	125	231	211	7.47581	7.53506	7.68223	7.62297	-0.147165	0.249565	0.999726	-0.450781	not_signif	na	Otx2_d14_peak_516
ENSG00000146350	TBC1D32	142	33	106	88	6.44585	6.37894	6.45405	6.52095	-0.0751055	0.395461	0.999726	-0.480777	not_signif	na	Otx2_d14_peak_5155
ENSG00000111885	MAN1A1	760	286	406	309	8.8011	8.76037	8.5886	8.62932	0.171779	0.171527	0.999726	0.394872	not_signif	na	Otx2_d14_peak_5154
ENSG00000111875	ASF1A	599	663	348	625	9.16018	9.21886	9.01933	8.96066	0.199528	0.106055	0.918048	0.432889	not_signif	na	Otx2_d14_peak_5153
ENSG00000189241	TSPYL1	3521	3580	2444	3802	11.7018	11.789	11.6643	11.577	0.124783	0.255794	0.999726	0.21775	not_signif	na	Otx2_d14_peak_5152
ENSG00000277443	MARCKS	7272	6188	5662	7918	12.6791	12.7361	12.7358	12.6787	0.000330458	0.999143	0.999726	0.00019088	not_signif	na	Otx2_d14_peak_5147
ENSG00000155111	CDK19	600	296	533	633	8.89254	8.82343	9.0275	9.0966	-0.204066	0.0972485	0.88901	-0.463779	not_signif	na	Otx2_d14_peak_5135
ENSG00000112367	FIG4	1128	654	865	1044	9.79939	9.76505	9.83857	9.8729	-0.0735141	0.523874	0.999726	-0.148113	not_signif	na	Otx2_d14_peak_5133
ENSG00000118689	FOXO3	1563	1404	1111	1549	10.4518	10.5269	10.4343	10.3592	0.0926331	0.42118	0.999726	0.173077	not_signif	na	Otx2_d14_peak_5131
ENSG00000112333	NR2E1	207	145	230	227	7.54009	7.61556	7.75031	7.67485	-0.134754	0.298206	0.999726	-0.403401	not_signif	na	Otx2_d14_peak_5130
ENSG00000178409	BEND3	157	164	130	220	7.34083	7.37169	7.3935	7.36264	-0.0218086	0.85274	0.999726	-0.0772021	not_signif	na	Otx2_d14_peak_5124
ENSG00000119280	C1orf198	1113	1957	1202	3546	10.6525	10.6756	10.9367	10.9135	-0.261016	0.0158151	0.349706	-0.485805	not_signif	na	Otx2_d14_peak_512
ENSG00000085377	PREP	1909	1199	1425	1695	10.5706	10.5689	10.5909	10.5926	-0.0219704	0.841153	0.999726	-0.0413296	not_signif	na	Otx2_d14_peak_5117
ENSG00000085382	HACE1	310	131	258	251	7.80709	7.76945	7.88079	7.91844	-0.111347	0.355163	0.999726	-0.3366	not_signif	na	Otx2_d14_peak_5116
ENSG00000112249	ASCC3	3616	2301	2646	3799	11.5576	11.4846	11.5625	11.6355	-0.0778251	0.469067	0.999726	-0.138849	not_signif	na	Otx2_d14_peak_5114
ENSG00000146263	MMS22L	260	150	276	289	7.79517	7.81616	7.99922	7.97823	-0.183055	0.144806	0.999726	-0.518963	not_signif	na	Otx2_d14_peak_5111
ENSG00000154429	CCSAP	255	356	355	419	8.24546	8.47291	8.60877	8.38131	-0.135857	0.320077	0.999726	-0.355201	not_signif	na	Otx2_d14_peak_511
ENSG00000112218	GPR63	136	153	190	205	7.27278	7.41859	7.55463	7.40882	-0.136039	0.29798	0.999726	-0.453263	not_signif	na	Otx2_d14_peak_5109
ENSG00000135333	EPHA7	16	6	37	31	4.39975	4.42139	4.53374	4.51211	-0.112354	0.0907391	0.864368	-1.78567	not_signif	na	Otx2_d14_peak_5102
ENSG00000168118	RAB4A	1130	713	963	1061	9.83583	9.86598	9.95483	9.92468	-0.0888527	0.446585	0.999726	-0.174137	not_signif	na	Otx2_d14_peak_510
ENSG00000135341	MAP3K7	1594	1322	968	1896	10.5207	10.4349	10.3854	10.4712	0.0495226	0.656245	0.999726	0.09645	not_signif	na	Otx2_d14_peak_5099
ENSG00000146281	PM20D2	2342	1465	1606	2613	10.9496	10.8219	10.9027	11.0303	-0.0807598	0.486812	0.999726	-0.147768	not_signif	na	Otx2_d14_peak_5096
ENSG00000154548	SRSF12	100	48	69	95	6.24787	6.19445	6.23197	6.28539	-0.0375208	0.705293	0.999726	-0.224305	not_signif	na	Otx2_d14_peak_5095
ENSG00000135316	SYNCRIP	3974	3273	2623	4423	11.8121	11.7784	11.7335	11.7672	0.0449113	0.665644	0.999726	0.0798479	not_signif	na	Otx2_d14_peak_5093
ENSG00000083097	DOPEY1	325	199	263	286	8.0172	8.03474	8.07579	8.05825	-0.0410476	0.744441	0.999726	-0.111782	not_signif	na	Otx2_d14_peak_5091
ENSG00000005700	IBTK	1762	1125	1329	2203	10.5855	10.4609	10.6137	10.7382	-0.152719	0.19587	0.999726	-0.28382	not_signif	na	Otx2_d14_peak_5090
ENSG00000112773	FAM46A	664	474	389	546	9.05978	9.04515	8.91864	8.93327	0.126507	0.302004	0.999726	0.28113	not_signif	na	Otx2_d14_peak_5089
ENSG00000083123	BCKDHB	700	210	561	491	8.81155	8.69678	8.87891	8.99368	-0.182131	0.12966	0.986272	-0.448895	not_signif	na	Otx2_d14_peak_5088
ENSG00000118402	ELOVL4	434	480	345	530	8.76162	8.85864	8.81557	8.71855	0.0430705	0.750873	0.999726	0.0931578	not_signif	na	Otx2_d14_peak_5087
ENSG00000198478	SH3BGRL2	429	259	363	390	8.42425	8.44416	8.51622	8.49631	-0.0720602	0.563447	0.999726	-0.177598	not_signif	na	Otx2_d14_peak_5086
ENSG00000135338	LCA5	300	168	316	290	7.93497	7.98418	8.14553	8.09633	-0.161355	0.205405	0.999726	-0.435101	not_signif	na	Otx2_d14_peak_5085
ENSG00000118418	HMGN3	629	320	494	487	8.85404	8.84861	8.9053	8.91073	-0.0566919	0.637995	0.999726	-0.130974	not_signif	na	Otx2_d14_peak_5084
ENSG00000146243	IRAK1BP1	162	82	109	176	7.00696	6.91089	6.97633	7.0724	-0.0654458	0.57915	0.999726	-0.265519	not_signif	na	Otx2_d14_peak_5082
ENSG00000112697	TMEM30A	11119	4371	9666	6493	12.7935	12.8409	12.9517	12.9043	-0.110775	0.28384	0.999726	-0.187209	not_signif	na	Otx2_d14_peak_5080
ENSG00000119900	OGFRL1	5941	3283	4103	5006	12.1482	12.0829	12.1042	12.1696	-0.0213676	0.828971	0.999726	-0.0396858	not_signif	na	Otx2_d14_peak_5075
ENSG00000146143	PRIM2	116	38	71	112	6.34258	6.22178	6.2882	6.409	-0.0664254	0.492694	0.999726	-0.416719	not_signif	na	Otx2_d14_peak_5063
ENSG00000112210	RAB23	334	296	346	413	8.32736	8.42477	8.53283	8.43542	-0.108052	0.402065	0.999726	-0.268177	not_signif	na	Otx2_d14_peak_5062
ENSG00000151914	DST	4222	3070	2735	4631	11.8502	11.7632	11.7558	11.8428	0.00743446	0.941508	0.999726	0.0139771	not_signif	na	Otx2_d14_peak_5060
ENSG00000154358	OBSCN	1117	508	758	1094	9.72501	9.54241	9.67325	9.85585	-0.130842	0.299541	0.999726	-0.274372	not_signif	na	Otx2_d14_peak_506
ENSG00000143774	GUK1	4670	3909	4302	4745	12.0009	12.1491	12.1978	12.0497	-0.0487322	0.675788	0.999726	-0.083204	not_signif	na	Otx2_d14_peak_505
ENSG00000001084	GCLC	675	887	520	821	9.46014	9.62259	9.49895	9.33651	0.12364	0.359996	0.999726	0.243939	not_signif	na	Otx2_d14_peak_5048
ENSG00000096092	TMEM14A	682	325	510	478	8.91238	8.90078	8.93069	8.94229	-0.0299021	0.797251	0.999726	-0.0708148	not_signif	na	Otx2_d14_peak_5043
ENSG00000096093	EFHC1	805	442	706	608	9.22725	9.2935	9.36169	9.29544	-0.0681866	0.589639	0.999726	-0.139178	not_signif	na	Otx2_d14_peak_5042
ENSG00000143776	CDC42BPA	1683	1251	1298	1945	10.543	10.5165	10.5882	10.6147	-0.0717657	0.519593	0.999726	-0.133542	not_signif	na	Otx2_d14_peak_504
ENSG00000244694	PTCHD4	239	74	323	127	7.30181	7.44139	7.65195	7.51238	-0.210563	0.122002	0.961213	-0.622342	not_signif	na	Otx2_d14_peak_5033
ENSG00000146233	CYP39A1	141	57	136	97	6.66111	6.68834	6.77087	6.74365	-0.0825374	0.47149	0.999726	-0.36131	not_signif	na	Otx2_d14_peak_5030
ENSG00000143772	ITPKB	812	329	868	450	9.04223	9.18775	9.33062	9.18511	-0.142871	0.300353	0.999726	-0.28219	not_signif	na	Otx2_d14_peak_503
ENSG00000172348	RCAN2	877	145	732	515	8.91534	8.71699	9.01799	9.21634	-0.301004	0.0167788	0.359973	-0.768253	not_signif	na	Otx2_d14_peak_5028
ENSG00000124813	RUNX2	203	92	148	115	7.08877	7.10454	7.08861	7.07285	0.0159252	0.88827	0.999726	0.0630601	not_signif	na	Otx2_d14_peak_5026
ENSG00000137216	TMEM63B	1775	2300	1492	2103	10.8327	11.0524	10.944	10.7242	0.108447	0.421992	0.999726	0.188542	not_signif	na	Otx2_d14_peak_5025
ENSG00000112715	VEGFA	659	1027	1003	996	9.57502	9.9666	10.1006	9.70902	-0.134008	0.382542	0.999726	-0.281399	not_signif	na	Otx2_d14_peak_5023
ENSG00000096080	MRPS18A	418	416	269	485	8.63748	8.6531	8.56784	8.55223	0.0852519	0.490831	0.999726	0.204978	not_signif	na	Otx2_d14_peak_5022
ENSG00000112655	PTK7	2531	2675	2282	3446	11.3133	11.4238	11.4837	11.3732	-0.0599169	0.582953	0.999726	-0.110094	not_signif	na	Otx2_d14_peak_5021
ENSG00000024048	UBR2	1238	933	931	1423	10.104	10.0761	10.1288	10.1568	-0.052764	0.646035	0.999726	-0.101516	not_signif	na	Otx2_d14_peak_5020
ENSG00000143751	SDE2	506	698	379	743	9.13382	9.23288	9.15283	9.05376	0.080053	0.545465	0.999726	0.163515	not_signif	na	Otx2_d14_peak_502
ENSG00000124496	TRERF1	778	283	465	624	9.05591	8.84355	8.91984	9.1322	-0.0762891	0.525264	0.999726	-0.197279	not_signif	na	Otx2_d14_peak_5018
ENSG00000188112	C6orf132	728	587	460	1127	9.47391	9.30512	9.3809	9.54969	-0.0757881	0.595202	0.999726	-0.144231	not_signif	na	Otx2_d14_peak_5016
ENSG00000156639	ZFAND3	3575	2205	2667	3300	11.4826	11.4578	11.5033	11.5282	-0.0455475	0.663245	0.999726	-0.081953	not_signif	na	Otx2_d14_peak_5011
ENSG00000154380	ENAH	3366	5236	2785	6495	12.0043	12.0977	12.1047	12.0114	-0.00705553	0.913124	0.999726	-0.0205456	not_signif	na	Otx2_d14_peak_501
ENSG00000112078	KCTD20	1398	1212	1258	2056	10.4177	10.4147	10.5787	10.5817	-0.164027	0.139798	0.999726	-0.307651	not_signif	na	Otx2_d14_peak_5009
ENSG00000272325	NUDT3	520	396	398	609	8.866	8.845	8.89828	8.91928	-0.0532758	0.666964	0.999726	-0.120223	not_signif	na	Otx2_d14_peak_5006
ENSG00000197283	SYNGAP1	662	366	321	594	8.98851	8.80655	8.73147	8.91342	0.075088	0.582902	0.999726	0.169821	not_signif	na	Otx2_d14_peak_5004
ENSG00000204525	HLA-C	4080	2515	4434	3179	11.5949	11.7977	11.9373	11.7344	-0.13955	0.278781	0.999726	-0.232498	not_signif	na	Otx2_d14_peak_5003
ENSG00000143786	CNIH3	391	164	201	193	7.92155	7.85942	7.72847	7.7906	0.130947	0.321095	0.999726	0.36205	not_signif	na	Otx2_d14_peak_500
ENSG00000197903	HIST1H2BK	112	174	90	194	7.09971	7.16215	7.13361	7.07117	0.0285405	0.855616	0.999726	0.0818994	not_signif	na	Otx2_d14_peak_4998
ENSG00000182952	HMGN4	1093	958	595	1113	9.9379	9.89689	9.73286	9.77387	0.164032	0.158902	0.999726	0.327381	not_signif	na	Otx2_d14_peak_4997
ENSG00000112343	TRIM38	1218	768	855	864	9.8469	9.90279	9.81981	9.76391	0.0829888	0.474232	0.999726	0.167237	not_signif	na	Otx2_d14_peak_4992
ENSG00000143771	CNIH4	1025	809	686	1022	9.79734	9.79686	9.73754	9.73802	0.0593236	0.61146	0.999726	0.118536	not_signif	na	Otx2_d14_peak_499
ENSG00000124766	SOX4	1110	1502	1462	1501	10.2153	10.563	10.6648	10.3171	-0.101838	0.484403	0.999726	-0.199722	not_signif	na	Otx2_d14_peak_4980
ENSG00000143514	TP53BP2	1625	2074	1409	2554	10.8024	10.9126	10.9357	10.8254	-0.0230117	0.816599	0.999726	-0.0487521	not_signif	na	Otx2_d14_peak_498
ENSG00000145996	CDKAL1	275	46	207	258	7.46624	7.22802	7.48288	7.7211	-0.254856	0.0402341	0.576449	-1.0077	not_signif	na	Otx2_d14_peak_4978
ENSG00000112242	E2F3	713	755	499	1004	9.50853	9.50661	9.48334	9.48526	0.0232736	0.840649	0.999726	0.0492248	not_signif	na	Otx2_d14_peak_4977
ENSG00000172201	ID4	997	180	776	1180	9.37814	8.92125	9.4285	9.88538	-0.507248	0.213242	0.999726	-1.17574	not_signif	na	Otx2_d14_peak_4976
ENSG00000137393	RNF144B	485	169	230	405	8.35459	8.08267	8.10338	8.3753	-0.0207067	0.817102	0.999726	-0.0901732	not_signif	na	Otx2_d14_peak_4975
ENSG00000124795	DEK	3974	2358	3200	4717	11.7097	11.5982	11.7938	11.9054	-0.195616	0.0768239	0.798878	-0.346239	not_signif	na	Otx2_d14_peak_4974
ENSG00000165097	KDM1B	965	791	720	1126	9.78083	9.77585	9.79911	9.80409	-0.0232562	0.843035	0.999726	-0.0460275	not_signif	na	Otx2_d14_peak_4973
ENSG00000137177	KIF13A	2818	1336	2565	2687	11.0532	10.9989	11.2394	11.2937	-0.240492	0.026413	0.459263	-0.438145	not_signif	na	Otx2_d14_peak_4970
ENSG00000124789	NUP153	1766	1699	1354	2010	10.7009	10.7795	10.7416	10.663	0.0379082	0.743402	0.999726	0.0682095	not_signif	na	Otx2_d14_peak_4969
ENSG00000112186	CAP2	2431	2136	2101	3571	11.2177	11.2045	11.3539	11.3671	-0.149377	0.160517	0.999726	-0.26805	not_signif	na	Otx2_d14_peak_4968
ENSG00000112183	RBM24	610	753	477	1272	9.49466	9.4391	9.54243	9.59799	-0.103336	0.403431	0.999726	-0.204707	not_signif	na	Otx2_d14_peak_4967
ENSG00000137198	GMPR	454	192	378	477	8.44399	8.32244	8.52806	8.64962	-0.205628	0.1055	0.915956	-0.522826	not_signif	na	Otx2_d14_peak_4962
ENSG00000112149	CD83	75	42	84	42	5.86157	5.95145	5.9844	5.89451	-0.032942	0.882514	0.999726	-0.0983194	not_signif	na	Otx2_d14_peak_4952
ENSG00000145990	GFOD1	412	459	436	495	8.69812	8.89107	8.93127	8.73832	-0.0402036	0.759191	0.999726	-0.0966759	not_signif	na	Otx2_d14_peak_4949
ENSG00000095951	HIVEP1	459	807	455	733	9.12988	9.37551	9.32463	9.079	0.0508797	0.796105	0.999726	0.0783284	not_signif	na	Otx2_d14_peak_4948
ENSG00000111859	NEDD9	138	485	227	418	8.03632	8.37425	8.41127	8.07333	-0.0370156	0.573426	0.999726	-0.235297	not_signif	na	Otx2_d14_peak_4943
ENSG00000124802	EEF1E1	208	202	170	234	7.63174	7.69939	7.68577	7.61812	0.0136198	0.921908	0.999726	0.0379476	not_signif	na	Otx2_d14_peak_4938
ENSG00000239264	TXNDC5	819	431	635	748	9.30176	9.24681	9.34675	9.40171	-0.0999408	0.400615	0.999726	-0.215819	not_signif	na	Otx2_d14_peak_4937
ENSG00000096696	DSP	3809	3867	3644	4604	11.8397	12.01	12.0638	11.8934	-0.0537284	0.640421	0.999726	-0.0962111	not_signif	na	Otx2_d14_peak_4932
ENSG00000124784	RIOK1	419	452	315	559	8.73151	8.77433	8.75141	8.70859	0.0229149	0.860329	0.999726	0.0509404	not_signif	na	Otx2_d14_peak_4931
ENSG00000145982	FARS2	367	100	223	280	7.87068	7.6658	7.76884	7.97371	-0.103035	0.364853	0.999726	-0.373772	not_signif	na	Otx2_d14_peak_4929
ENSG00000214113	LYRM4	549	430	409	642	8.95253	8.93205	8.96789	8.98837	-0.0358428	0.772332	0.999726	-0.0794246	not_signif	na	Otx2_d14_peak_4925
ENSG00000124787	RPP40	310	302	217	318	8.1579	8.22152	8.13791	8.07428	0.083618	0.517709	0.999726	0.218526	not_signif	na	Otx2_d14_peak_4924
ENSG00000168994	PXDC1	702	993	707	1329	9.71023	9.83059	9.93351	9.81315	-0.102915	0.378059	0.999726	-0.215542	not_signif	na	Otx2_d14_peak_4923
ENSG00000054598	FOXC1	80	151	98	110	6.70054	6.90134	6.86286	6.66207	0.0384777	0.871607	0.999726	0.0892135	not_signif	na	Otx2_d14_peak_4919
ENSG00000164379	FOXQ1	551	347	417	2251	9.40213	8.83068	9.42899	10.0004	-0.59831	0.227459	0.999726	-1.15092	not_signif	na	Otx2_d14_peak_4917
ENSG00000113269	RNF130	1184	741	1111	1217	9.93158	9.96323	10.1256	10.0939	-0.162365	0.159427	0.999726	-0.314761	not_signif	na	Otx2_d14_peak_4916
ENSG00000176783	RUFY1	1122	850	726	1268	9.9591	9.88508	9.8745	9.94852	0.0105712	0.922798	0.999726	0.0225413	not_signif	na	Otx2_d14_peak_4915
ENSG00000213347	MXD3	173	99	138	131	7.04121	7.06659	7.07914	7.05376	-0.0125486	0.925283	0.999726	-0.0426069	not_signif	na	Otx2_d14_peak_4913
ENSG00000113749	HRH2	117	101	276	127	6.96398	7.25621	7.51594	7.22371	-0.259734	0.11109	0.936497	-0.797421	not_signif	na	Otx2_d14_peak_4912
ENSG00000145919	BOD1	1154	1009	867	1363	10.0665	10.0837	10.0903	10.0732	-0.0066861	0.952926	0.999726	-0.0130961	not_signif	na	Otx2_d14_peak_4900
ENSG00000075151	EIF4G3	6130	2668	4831	5514	12.1282	11.9985	12.1968	12.3266	-0.198339	0.070714	0.762637	-0.35383	not_signif	na	Otx2_d14_peak_49
ENSG00000164463	CREBRF	253	167	366	254	7.79939	7.97128	8.19204	8.02015	-0.220759	0.11808	0.952088	-0.576629	not_signif	na	Otx2_d14_peak_4899
ENSG00000204764	RANBP17	152	61	109	117	6.73358	6.68195	6.72717	6.7788	-0.0452165	0.65368	0.999726	-0.227837	not_signif	na	Otx2_d14_peak_4898
ENSG00000113645	WWC1	3894	1893	3270	4722	11.6189	11.4391	11.7386	11.9184	-0.299546	0.0119762	0.29098	-0.535264	not_signif	na	Otx2_d14_peak_4889
ENSG00000072571	HMMR	1277	345	726	782	9.58709	9.33353	9.39855	9.65211	-0.0650167	0.543029	0.999726	-0.179048	not_signif	na	Otx2_d14_peak_4865
ENSG00000164611	PTTG1	2034	1054	1165	1474	10.5309	10.4288	10.342	10.444	0.0868386	0.470591	0.999726	0.158084	not_signif	na	Otx2_d14_peak_4859
ENSG00000113282	CLINT1	2943	2306	2034	3319	11.3629	11.3223	11.322	11.3626	0.000313747	0.995144	0.999726	0.00116651	not_signif	na	Otx2_d14_peak_4856
ENSG00000135074	ADAM19	646	995	426	642	9.38861	9.63023	9.32544	9.08381	0.304793	0.0331057	0.53019	0.617773	not_signif	na	Otx2_d14_peak_4855
ENSG00000155868	MED7	254	164	177	257	7.71381	7.67153	7.6927	7.73498	-0.0211666	0.862126	0.999726	-0.0658517	not_signif	na	Otx2_d14_peak_4853
ENSG00000155506	LARP1	6019	5812	4266	6935	12.4786	12.5265	12.4573	12.4094	0.0692151	0.506864	0.999726	0.11846	not_signif	na	Otx2_d14_peak_4846
ENSG00000164574	GALNT10	7497	5154	6757	5546	12.5005	12.6906	12.6847	12.4946	0.00590119	0.925467	0.999726	0.0191754	not_signif	na	Otx2_d14_peak_4845
ENSG00000118873	RAB3GAP2	1533	1212	1156	1674	10.4105	10.4211	10.438	10.4274	-0.0169499	0.879809	0.999726	-0.0318648	not_signif	na	Otx2_d14_peak_484
ENSG00000123643	SLC36A1	413	576	417	601	8.85502	9.04809	9.05688	8.86381	-0.00879077	0.90432	0.999726	-0.036741	not_signif	na	Otx2_d14_peak_4839
ENSG00000198624	CCDC69	277	165	133	150	7.55508	7.54339	7.36123	7.37292	0.182154	0.1391	0.999726	0.595462	not_signif	na	Otx2_d14_peak_4838
ENSG00000132912	DCTN4	2186	2116	1541	2672	11.0395	11.0604	11.0154	10.9945	0.0450257	0.67779	0.999726	0.0815094	not_signif	na	Otx2_d14_peak_4837
ENSG00000070614	NDST1	5527	5646	3794	6071	12.3611	12.4401	12.3138	12.2347	0.12631	0.236648	0.999726	0.216707	not_signif	na	Otx2_d14_peak_4835
ENSG00000164587	RPS14	12742	9007	8988	13322	13.4124	13.3669	13.3863	13.4317	-0.0193677	0.847775	0.999726	-0.0331314	not_signif	na	Otx2_d14_peak_4834
ENSG00000155846	PPARGC1B	109	34	75	79	6.16291	6.09966	6.14458	6.20782	-0.0449165	0.591895	0.999726	-0.329954	not_signif	na	Otx2_d14_peak_4829
ENSG00000113712	CSNK1A1	2830	2591	2061	3111	11.3517	11.4061	11.3527	11.2983	0.0534097	0.624008	0.999726	0.09443	not_signif	na	Otx2_d14_peak_4828
ENSG00000156475	PPP2R2B	901	343	660	1171	9.46871	9.16359	9.47347	9.77859	-0.309875	0.0352432	0.537978	-0.659907	not_signif	na	Otx2_d14_peak_4826
ENSG00000186314	PRELID2	129	84	90	131	6.73814	6.70948	6.72364	6.75229	-0.014157	0.900091	0.999726	-0.0632353	not_signif	na	Otx2_d14_peak_4821
ENSG00000145817	YIPF5	1571	1206	1133	1671	10.4267	10.419	10.4201	10.4278	-0.00111616	0.992317	0.999726	-0.00202898	not_signif	na	Otx2_d14_peak_4820
ENSG00000113580	NR3C1	891	474	665	677	9.36098	9.35665	9.37907	9.38341	-0.0224235	0.846562	0.999726	-0.0485471	not_signif	na	Otx2_d14_peak_4818
ENSG00000113578	FGF1	397	210	135	166	7.9336	7.86456	7.54253	7.61157	0.32203	0.0112352	0.281541	0.945652	not_signif	na	Otx2_d14_peak_4814
ENSG00000187678	SPRY4	374	329	274	350	8.3612	8.43597	8.36532	8.29055	0.0706514	0.580667	0.999726	0.177661	not_signif	na	Otx2_d14_peak_4813
ENSG00000113070	HBEGF	673	936	337	591	9.36015	9.51954	9.1232	8.96381	0.39634	0.00220819	0.0922054	0.831537	not_signif	na	Otx2_d14_peak_4812
ENSG00000120306	CYSTM1	2445	1804	1966	2488	11.0306	11.0681	11.111	11.0734	-0.0428749	0.694253	0.999726	-0.0771834	not_signif	na	Otx2_d14_peak_4811
ENSG00000171604	CXXC5	4495	1547	3316	3380	11.5431	11.37	11.5549	11.7279	-0.184891	0.106634	0.918736	-0.345336	not_signif	na	Otx2_d14_peak_4810
ENSG00000146006	LRRTM2	32	29	213	54	5.84268	6.18737	6.58742	6.24273	-0.400049	0.00686643	0.208439	-1.84567	not_signif	na	Otx2_d14_peak_4807
ENSG00000120733	KDM3B	2264	1986	1946	2838	11.0558	11.1049	11.1882	11.139	-0.0832749	0.442755	0.999726	-0.150743	not_signif	na	Otx2_d14_peak_4805
ENSG00000113615	SEC24A	1137	841	799	1027	9.8884	9.91735	9.86288	9.83393	0.0544688	0.639081	0.999726	0.107795	not_signif	na	Otx2_d14_peak_4795
ENSG00000113583	C5orf15	2357	1790	1769	2270	10.971	11.014	10.9959	10.953	0.0180371	0.867663	0.999726	0.0330923	not_signif	na	Otx2_d14_peak_4793
ENSG00000170606	HSPA4	5703	5651	3763	7529	12.464	12.4364	12.3851	12.4127	0.0513232	0.610947	0.999726	0.0902935	not_signif	na	Otx2_d14_peak_4790
ENSG00000198108	CHSY3	39	10	48	52	5.11193	5.08701	5.20849	5.23341	-0.121476	0.125442	0.971607	-1.31325	not_signif	na	Otx2_d14_peak_4789
ENSG00000138829	FBN2	4787	3249	4187	7229	12.1107	11.985	12.263	12.3887	-0.278044	0.0123385	0.29688	-0.482843	not_signif	na	Otx2_d14_peak_4787
ENSG00000064651	SLC12A2	1041	776	1140	988	9.77981	9.96122	10.0901	9.90873	-0.128913	0.334143	0.999726	-0.243617	not_signif	na	Otx2_d14_peak_4785
ENSG00000164244	PRRC1	2093	1924	1582	2412	10.9338	10.9844	10.9639	10.9133	0.0205361	0.855075	0.999726	0.0365197	not_signif	na	Otx2_d14_peak_4774
ENSG00000113368	LMNB1	861	500	707	1161	9.55181	9.4097	9.63838	9.78048	-0.228676	0.0703802	0.761608	-0.467434	not_signif	na	Otx2_d14_peak_4769
ENSG00000205302	SNX2	2000	1553	1692	2403	10.8185	10.8299	10.9375	10.9262	-0.107689	0.323126	0.999726	-0.196786	not_signif	na	Otx2_d14_peak_4742
ENSG00000169570	DTWD2	238	82	172	308	7.53752	7.32242	7.53387	7.74897	-0.21145	0.113945	0.940329	-0.71326	not_signif	na	Otx2_d14_peak_4726
ENSG00000145780	FEM1C	575	736	395	630	9.17992	9.32656	9.14412	8.99748	0.182438	0.168574	0.999726	0.383149	not_signif	na	Otx2_d14_peak_4720
ENSG00000164221	CCDC112	260	517	182	545	8.46422	8.544	8.44768	8.36791	0.0963142	0.472966	0.999726	0.221606	not_signif	na	Otx2_d14_peak_4719
ENSG00000152503	TRIM36	332	543	257	539	8.63794	8.76359	8.67348	8.54782	0.0901157	0.528225	0.999726	0.192467	not_signif	na	Otx2_d14_peak_4718
ENSG00000047188	YTHDC2	937	473	784	823	9.46807	9.43981	9.57067	9.59892	-0.130857	0.264937	0.999726	-0.272857	not_signif	na	Otx2_d14_peak_4715
ENSG00000172795	DCP2	562	543	528	781	9.13338	9.20096	9.30228	9.2347	-0.101322	0.406162	0.999726	-0.219096	not_signif	na	Otx2_d14_peak_4711
ENSG00000134982	APC	2002	1599	3423	2472	10.816	11.122	11.5218	11.2157	-0.399762	0.00491516	0.166179	-0.704756	not_signif	na	Otx2_d14_peak_4710
ENSG00000129595	EPB41L4A	350	147	319	337	8.0488	7.98902	8.18065	8.24044	-0.191638	0.121259	0.957191	-0.530639	not_signif	na	Otx2_d14_peak_4706
ENSG00000134986	NREP	828	670	753	998	9.56884	9.61852	9.72789	9.67821	-0.109371	0.357504	0.999726	-0.221452	not_signif	na	Otx2_d14_peak_4701
ENSG00000077549	CAPZB	6356	5444	4246	6628	12.4803	12.4948	12.4101	12.3956	0.0847078	0.406866	0.999726	0.146537	not_signif	na	Otx2_d14_peak_47
ENSG00000164209	SLC25A46	1994	1352	1267	1929	10.6959	10.6273	10.5903	10.6589	0.0369668	0.744494	0.999726	0.068156	not_signif	na	Otx2_d14_peak_4699
ENSG00000112893	MAN2A1	4063	2487	2973	3255	11.6151	11.6357	11.6199	11.5993	0.0158255	0.877958	0.999726	0.0285764	not_signif	na	Otx2_d14_peak_4697
ENSG00000145743	FBXL17	466	153	369	537	8.44212	8.21422	8.49494	8.72283	-0.280715	0.0415263	0.582657	-0.731353	not_signif	na	Otx2_d14_peak_4694
ENSG00000181751	C5orf30	319	308	233	341	8.21382	8.27555	8.21634	8.1546	0.0592144	0.647948	0.999726	0.151574	not_signif	na	Otx2_d14_peak_4677
ENSG00000058729	RIOK2	672	723	350	782	9.35415	9.33274	9.1425	9.16391	0.190246	0.111352	0.936537	0.410499	not_signif	na	Otx2_d14_peak_4672
ENSG00000118985	ELL2	1651	1728	1248	2890	10.7959	10.7286	10.8252	10.8925	-0.0965865	0.398185	0.999726	-0.172362	not_signif	na	Otx2_d14_peak_4669
ENSG00000175471	MCTP1	477	198	329	458	8.46228	8.30183	8.42885	8.5893	-0.127021	0.317098	0.999726	-0.335554	not_signif	na	Otx2_d14_peak_4664
ENSG00000175745	NR2F1	1059	328	714	672	9.3723	9.21923	9.31459	9.46766	-0.0953642	0.400254	0.999726	-0.230378	not_signif	na	Otx2_d14_peak_4663
ENSG00000143499	SMYD2	559	487	422	709	9.04766	9.03911	9.07168	9.08023	-0.0325669	0.79188	0.999726	-0.0707556	not_signif	na	Otx2_d14_peak_466
ENSG00000134480	CCNH	1825	1082	1574	1906	10.5402	10.5123	10.6754	10.7032	-0.163017	0.140679	0.999726	-0.304044	not_signif	na	Otx2_d14_peak_4659
ENSG00000145715	RASA1	1188	744	748	850	9.81168	9.82194	9.70435	9.69409	0.117592	0.314486	0.999726	0.235005	not_signif	na	Otx2_d14_peak_4658
ENSG00000127184	COX7C	3619	2332	2934	3532	11.5319	11.5365	11.6213	11.6167	-0.0848325	0.418687	0.999726	-0.150646	not_signif	na	Otx2_d14_peak_4656
ENSG00000164176	EDIL3	1095	1098	855	1579	10.1149	10.1218	10.1666	10.1596	-0.0447769	0.694766	0.999726	-0.0860459	not_signif	na	Otx2_d14_peak_4653
ENSG00000174695	TMEM167A	2454	1765	1838	2708	11.0588	11.0253	11.0821	11.1156	-0.056832	0.600082	0.999726	-0.102834	not_signif	na	Otx2_d14_peak_4652
ENSG00000131730	CKMT2	62	11	61	33	5.29521	5.29553	5.36672	5.36639	-0.0711821	0.340989	0.999726	-0.758764	not_signif	na	Otx2_d14_peak_4648
ENSG00000039319	ZFYVE16	714	572	929	960	9.39798	9.53722	9.81806	9.67882	-0.280841	0.0263562	0.459263	-0.566619	not_signif	na	Otx2_d14_peak_4647
ENSG00000152413	HOMER1	440	333	444	493	8.6227	8.70272	8.8296	8.74958	-0.126881	0.320667	0.999726	-0.292649	not_signif	na	Otx2_d14_peak_4644
ENSG00000066027	PPP2R5A	1847	1086	2170	1916	10.5433	10.6432	10.9331	10.8333	-0.289966	0.0112982	0.281893	-0.529189	not_signif	na	Otx2_d14_peak_464
ENSG00000164252	AGGF1	1418	822	1294	1364	10.1405	10.159	10.3158	10.2973	-0.156787	0.162785	0.999726	-0.301979	not_signif	na	Otx2_d14_peak_4637
ENSG00000145703	IQGAP2	52	26	99	69	5.77999	5.85186	6.04215	5.97028	-0.190291	0.0698159	0.756783	-1.17744	not_signif	na	Otx2_d14_peak_4634
ENSG00000152359	POC5	217	223	134	278	7.73105	7.71945	7.65969	7.67129	0.0597601	0.623131	0.999726	0.18544	not_signif	na	Otx2_d14_peak_4633
ENSG00000198780	FAM169A	190	158	151	251	7.50098	7.48582	7.54015	7.5553	-0.054324	0.666794	0.999726	-0.170919	not_signif	na	Otx2_d14_peak_4632
ENSG00000214944	ARHGEF28	1400	1292	888	2006	10.4402	10.3401	10.3397	10.4398	0.000405472	0.973379	0.999726	0.0073574	not_signif	na	Otx2_d14_peak_4628
ENSG00000049883	PTCD2	424	186	266	290	8.17968	8.10506	8.09303	8.16764	0.0120393	0.962908	0.999726	0.015819	not_signif	na	Otx2_d14_peak_4623
ENSG00000113048	MRPS27	2349	1282	1440	2272	10.8583	10.6903	10.7222	10.8902	-0.0318607	0.782509	0.999726	-0.062021	not_signif	na	Otx2_d14_peak_4621
ENSG00000143493	INTS7	669	791	433	829	9.41055	9.4697	9.33506	9.27591	0.134641	0.270863	0.999726	0.278613	not_signif	na	Otx2_d14_peak_462
ENSG00000197822	OCLN	276	220	253	360	8.02959	8.04328	8.1528	8.13911	-0.10952	0.384223	0.999726	-0.294977	not_signif	na	Otx2_d14_peak_4618
ENSG00000145675	PIK3R1	1328	914	1080	1371	10.1326	10.1414	10.2173	10.2086	-0.0759705	0.503835	0.999726	-0.145933	not_signif	na	Otx2_d14_peak_4615
ENSG00000069020	MAST4	2248	1108	914	1140	10.5469	10.4241	10.0899	10.2128	0.334134	0.00518931	0.172843	0.62664	not_signif	na	Otx2_d14_peak_4610
ENSG00000123684	LPGAT1	1730	996	3368	1637	10.3951	10.7428	11.2228	10.8752	-0.480072	0.00133173	0.0617719	-0.8447	not_signif	na	Otx2_d14_peak_461
ENSG00000112851	ERBB2IP	2251	1449	1417	2033	10.8285	10.762	10.7141	10.7806	0.0479087	0.671956	0.999726	0.0870945	not_signif	na	Otx2_d14_peak_4604
ENSG00000123219	CENPK	232	164	247	284	7.73655	7.77805	7.93282	7.89132	-0.154774	0.222394	0.999726	-0.444355	not_signif	na	Otx2_d14_peak_4603
ENSG00000153015	CWC27	777	523	602	1011	9.44016	9.34163	9.48402	9.58255	-0.142389	0.249985	0.999726	-0.293992	not_signif	na	Otx2_d14_peak_4602
ENSG00000086200	IPO11	676	339	472	721	9.06406	8.90983	9.0362	9.19043	-0.12637	0.324272	0.999726	-0.286223	not_signif	na	Otx2_d14_peak_4598
ENSG00000113448	PDE4D	72	41	37	50	5.6423	5.6168	5.56969	5.59519	0.0471108	0.640992	0.999726	0.33513	not_signif	na	Otx2_d14_peak_4590
ENSG00000062194	GPBP1	1482	1354	1203	1763	10.444	10.5055	10.5275	10.466	-0.021991	0.842478	0.999726	-0.0422215	not_signif	na	Otx2_d14_peak_4584
ENSG00000164172	MOCS2	1386	1201	1048	1407	10.2724	10.3466	10.3016	10.2274	0.0449532	0.698634	0.999726	0.0851112	not_signif	na	Otx2_d14_peak_4576
ENSG00000113638	TTC33	200	152	199	200	7.47167	7.55527	7.62075	7.53715	-0.0654856	0.62179	0.999726	-0.198163	not_signif	na	Otx2_d14_peak_4569
ENSG00000171522	PTGER4	51	109	50	96	6.20256	6.30714	6.26663	6.16204	0.0405133	0.845139	0.999726	0.118363	not_signif	na	Otx2_d14_peak_4568
ENSG00000153071	DAB2	2952	2133	3037	2814	11.2606	11.419	11.5476	11.3891	-0.128571	0.28647	0.999726	-0.223394	not_signif	na	Otx2_d14_peak_4565
ENSG00000164327	RICTOR	677	516	555	834	9.26606	9.24999	9.34724	9.36331	-0.0972504	0.419758	0.999726	-0.205582	not_signif	na	Otx2_d14_peak_4562
ENSG00000113456	RAD1	458	363	376	499	8.67491	8.71125	8.74971	8.71337	-0.0384625	0.758183	0.999726	-0.0897244	not_signif	na	Otx2_d14_peak_4557
ENSG00000113407	TARS	4539	5104	2734	5476	12.1525	12.1816	12.0045	11.9754	0.177092	0.0830761	0.825692	0.312527	not_signif	na	Otx2_d14_peak_4553
ENSG00000113389	NPR3	21	18	67	64	5.24751	5.30163	5.49669	5.44257	-0.19506	0.0248286	0.445183	-1.75761	not_signif	na	Otx2_d14_peak_4549
ENSG00000150712	MTMR12	1182	1018	1020	1375	10.0882	10.1573	10.2158	10.1467	-0.0584912	0.613579	0.999726	-0.112895	not_signif	na	Otx2_d14_peak_4548
ENSG00000133401	PDZD2	301	47	245	236	7.52258	7.33026	7.5836	7.77592	-0.25334	0.0336766	0.535307	-0.982915	not_signif	na	Otx2_d14_peak_4547
ENSG00000082213	C5orf22	973	753	697	1099	9.76009	9.73155	9.74919	9.77773	-0.0176392	0.882269	0.999726	-0.0347548	not_signif	na	Otx2_d14_peak_4546
ENSG00000113360	DROSHA	2395	1508	1589	2357	10.9395	10.8511	10.8662	10.9545	-0.015034	0.889244	0.999726	-0.0286647	not_signif	na	Otx2_d14_peak_4545
ENSG00000113361	CDH6	1789	336	1386	756	9.83947	9.71351	9.89105	10.017	-0.177547	0.108106	0.924148	-0.395366	not_signif	na	Otx2_d14_peak_4540
ENSG00000082512	TRAF5	222	192	176	312	7.7616	7.73828	7.80256	7.82588	-0.064283	0.614771	0.999726	-0.185682	not_signif	na	Otx2_d14_peak_454
ENSG00000038382	TRIO	5129	3269	3616	5296	12.0581	11.9762	12.032	12.1139	-0.0558391	0.598644	0.999726	-0.0983763	not_signif	na	Otx2_d14_peak_4513
ENSG00000054392	HHAT	288	118	205	311	7.78074	7.62465	7.76888	7.92497	-0.14423	0.257683	0.999726	-0.451212	not_signif	na	Otx2_d14_peak_451
ENSG00000112977	DAP	4754	4204	3031	4734	12.0588	12.0869	11.9513	11.9232	0.135647	0.192373	0.999726	0.236552	not_signif	na	Otx2_d14_peak_4502
ENSG00000117597	DIEXF	956	784	502	931	9.70161	9.64084	9.47666	9.53744	0.164178	0.168232	0.999726	0.337373	not_signif	na	Otx2_d14_peak_450
ENSG00000083857	FAT1	13999	12432	14839	20044	13.7211	13.8107	14.0394	13.9498	-0.228651	0.0276323	0.47562	-0.38911	not_signif	na	Otx2_d14_peak_4490
ENSG00000164342	TLR3	113	25	81	63	6.06911	6.01495	6.06283	6.11699	-0.0478792	0.518863	0.999726	-0.409478	not_signif	na	Otx2_d14_peak_4487
ENSG00000151725	CENPU	367	199	344	275	8.10945	8.18343	8.26067	8.1867	-0.0772422	0.56611	0.999726	-0.191675	not_signif	na	Otx2_d14_peak_4472
ENSG00000164305	CASP3	1203	1141	790	1326	10.1333	10.1589	10.0589	10.0333	0.099992	0.384084	0.999726	0.192647	not_signif	na	Otx2_d14_peak_4471
ENSG00000168310	IRF2	646	383	457	586	8.99538	8.95133	8.97656	9.02061	-0.0252276	0.829073	0.999726	-0.0592484	not_signif	na	Otx2_d14_peak_4470
ENSG00000182552	RWDD4	860	769	512	1023	9.65287	9.59524	9.51644	9.57407	0.0787993	0.500443	0.999726	0.164785	not_signif	na	Otx2_d14_peak_4467
ENSG00000168564	CDKN2AIP	381	497	305	513	8.67553	8.79603	8.73176	8.61126	0.0642718	0.648465	0.999726	0.138103	not_signif	na	Otx2_d14_peak_4465
ENSG00000129187	DCTD	2342	1722	1963	2630	11.0016	11.0151	11.115	11.1014	-0.099847	0.355089	0.999726	-0.180697	not_signif	na	Otx2_d14_peak_4460
ENSG00000076356	PLXNA2	495	165	307	394	8.37443	8.1816	8.27503	8.46786	-0.0934332	0.4328	0.999726	-0.278933	not_signif	na	Otx2_d14_peak_446
ENSG00000038002	AGA	517	314	448	452	8.67995	8.72228	8.79333	8.751	-0.0710507	0.574121	0.999726	-0.162678	not_signif	na	Otx2_d14_peak_4458
ENSG00000164118	CEP44	170	113	161	214	7.27427	7.26473	7.38878	7.39832	-0.124048	0.311711	0.999726	-0.423764	not_signif	na	Otx2_d14_peak_4452
ENSG00000109576	AADAT	330	254	257	311	8.13915	8.18822	8.17676	8.12769	0.0114648	0.924944	0.999726	0.0316273	not_signif	na	Otx2_d14_peak_4445
ENSG00000117335	CD46	4086	2476	3458	3599	11.6461	11.686	11.7731	11.7332	-0.0870705	0.412856	0.999726	-0.152105	not_signif	na	Otx2_d14_peak_444
ENSG00000056050	C4orf27	696	419	525	724	9.15963	9.09588	9.18418	9.24793	-0.0883034	0.467318	0.999726	-0.193234	not_signif	na	Otx2_d14_peak_4439
ENSG00000109572	CLCN3	3639	2278	3138	3550	11.5268	11.546	11.6676	11.6484	-0.121577	0.246541	0.999726	-0.215774	not_signif	na	Otx2_d14_peak_4438
ENSG00000145439	CBR4	709	323	366	555	8.97761	8.79531	8.75141	8.93371	0.0438981	0.781139	0.999726	0.0856383	not_signif	na	Otx2_d14_peak_4436
ENSG00000196352	CD55	1024	691	1715	1027	9.73742	10.038	10.3952	10.0946	-0.35722	0.0158161	0.349706	-0.663598	not_signif	na	Otx2_d14_peak_443
ENSG00000038295	TLL1	90	156	88	343	7.20746	7.13302	7.30359	7.37803	-0.170567	0.187218	0.999726	-0.559507	not_signif	na	Otx2_d14_peak_4424
ENSG00000109466	KLHL2	702	379	631	526	9.02445	9.09516	9.1731	9.10239	-0.0779392	0.542926	0.999726	-0.163632	not_signif	na	Otx2_d14_peak_4423
ENSG00000145414	NAF1	457	415	309	506	8.71757	8.73256	8.67428	8.65929	0.0582823	0.638245	0.999726	0.13694	not_signif	na	Otx2_d14_peak_4420
ENSG00000123836	PFKFB2	348	208	466	380	8.2261	8.33924	8.60665	8.49351	-0.267406	0.0407812	0.580383	-0.65078	not_signif	na	Otx2_d14_peak_442
ENSG00000052795	FNIP2	735	712	1011	1282	9.60367	9.73322	10.0638	9.93422	-0.330546	0.00744053	0.219101	-0.656383	not_signif	na	Otx2_d14_peak_4416
ENSG00000256043	CTSO	771	191	692	325	8.73192	8.75526	8.88663	8.86329	-0.131367	0.267046	0.999726	-0.307813	not_signif	na	Otx2_d14_peak_4408
ENSG00000121210	KIAA0922	392	302	211	476	8.45479	8.3302	8.29036	8.41496	0.0398372	0.732213	0.999726	0.113248	not_signif	na	Otx2_d14_peak_4402
ENSG00000121211	MND1	70	37	72	76	5.92266	5.92605	6.0129	6.0095	-0.0868435	0.395716	0.999726	-0.541448	not_signif	na	Otx2_d14_peak_4401
ENSG00000109654	TRIM2	1143	694	845	1019	9.82113	9.80262	9.83293	9.85144	-0.0303079	0.789966	0.999726	-0.0615765	not_signif	na	Otx2_d14_peak_4400
ENSG00000171729	TMEM51	422	153	380	178	8.00093	8.10434	8.13465	8.03125	-0.0303151	0.89786	0.999726	-0.0444972	not_signif	na	Otx2_d14_peak_44
ENSG00000109670	FBXW7	273	281	249	453	8.19753	8.20935	8.3178	8.30599	-0.108451	0.387529	0.999726	-0.2802	not_signif	na	Otx2_d14_peak_4399
ENSG00000109686	SH3D19	1378	848	1198	1433	10.1482	10.1396	10.2857	10.2943	-0.146065	0.196751	0.999726	-0.279937	not_signif	na	Otx2_d14_peak_4393
ENSG00000198589	LRBA	2645	836	2026	2456	10.8288	10.5669	10.8713	11.1332	-0.304425	0.0209573	0.413791	-0.584603	not_signif	na	Otx2_d14_peak_4392
ENSG00000170390	DCLK2	152	128	210	283	7.40504	7.44077	7.69733	7.6616	-0.25656	0.0399307	0.574032	-0.808037	not_signif	na	Otx2_d14_peak_4384
ENSG00000151623	NR3C2	210	16	188	118	6.84237	6.72669	6.94312	7.0588	-0.216429	0.0235162	0.439382	-1.27007	not_signif	na	Otx2_d14_peak_4381
ENSG00000120519	SLC10A7	138	40	93	134	6.5891	6.45598	6.56092	6.69404	-0.104941	0.311631	0.999726	-0.574404	not_signif	na	Otx2_d14_peak_4376
ENSG00000151611	MMAA	232	141	123	172	7.41519	7.3696	7.27557	7.32116	0.0940287	0.457239	0.999726	0.312038	not_signif	na	Otx2_d14_peak_4375
ENSG00000163545	NUAK2	663	225	698	509	8.81309	8.80395	9.07825	9.08739	-0.274301	0.0219693	0.426052	-0.626231	not_signif	na	Otx2_d14_peak_437
ENSG00000109452	INPP4B	1392	919	1393	2090	10.3212	10.2506	10.5675	10.6382	-0.316963	0.005486	0.180699	-0.595543	not_signif	na	Otx2_d14_peak_4367
ENSG00000164136	IL15	113	50	76	88	6.32352	6.28074	6.29832	6.34111	-0.0175834	0.834152	0.999726	-0.120775	not_signif	na	Otx2_d14_peak_4363
ENSG00000163531	NFASC	2638	771	1199	842	10.451	10.3339	10.061	10.1781	0.272875	0.0221778	0.427891	0.505103	not_signif	na	Otx2_d14_peak_436
ENSG00000085871	MGST2	347	205	351	268	8.07587	8.18601	8.27166	8.16153	-0.0856574	0.543037	0.999726	-0.207608	not_signif	na	Otx2_d14_peak_4357
ENSG00000172007	RAB33B	199	250	160	246	7.70203	7.81032	7.748	7.63971	0.0623157	0.660169	0.999726	0.169924	not_signif	na	Otx2_d14_peak_4354
ENSG00000151012	SLC7A11	496	3325	941	1282	9.98649	10.8443	10.6251	9.76727	0.219215	0.867964	0.999726	0.22391	not_signif	na	Otx2_d14_peak_4352
ENSG00000170382	LRRN2	400	128	465	237	8.01748	8.10372	8.32131	8.23508	-0.217596	0.0878487	0.847326	-0.55984	not_signif	na	Otx2_d14_peak_435
ENSG00000189184	PCDH18	109	28	248	60	6.38826	6.61384	6.92039	6.6948	-0.306547	0.0228032	0.433668	-1.18341	not_signif	na	Otx2_d14_peak_4346
ENSG00000077684	JADE1	718	520	504	738	9.26281	9.23876	9.23865	9.26269	0.000119328	0.999549	0.999862	0.00014579	not_signif	na	Otx2_d14_peak_4341
ENSG00000164040	PGRMC2	2567	1946	1880	2865	11.1475	11.1213	11.153	11.1792	-0.0316937	0.769417	0.999726	-0.0569147	not_signif	na	Otx2_d14_peak_4340
ENSG00000198625	MDM4	225	143	134	218	7.49628	7.42821	7.40725	7.47532	0.0209584	0.870672	0.999726	0.0669307	not_signif	na	Otx2_d14_peak_434
ENSG00000164066	INTU	180	157	126	253	7.44818	7.40238	7.43293	7.47874	-0.030557	0.823979	0.999726	-0.0908654	not_signif	na	Otx2_d14_peak_4339
ENSG00000151458	ANKRD50	1129	1240	934	1394	10.1348	10.2583	10.2294	10.1059	0.0288783	0.826235	0.999726	0.0507733	not_signif	na	Otx2_d14_peak_4334
ENSG00000143842	SOX13	456	421	342	416	8.65772	8.76714	8.67639	8.56697	0.090755	0.482178	0.999726	0.214085	not_signif	na	Otx2_d14_peak_433
ENSG00000181004	BBS12	183	212	119	204	7.48656	7.54836	7.44123	7.37944	0.107126	0.405316	0.999726	0.337979	not_signif	na	Otx2_d14_peak_4327
ENSG00000138688	KIAA1109	2491	1770	2160	2607	11.0512	11.0936	11.1933	11.1509	-0.099692	0.359886	0.999726	-0.179099	not_signif	na	Otx2_d14_peak_4325
ENSG00000123737	EXOSC9	590	369	491	626	8.94584	8.92279	9.0351	9.05815	-0.11231	0.357211	0.999726	-0.251085	not_signif	na	Otx2_d14_peak_4324
ENSG00000164112	TMEM155	244	38	286	62	6.97957	7.09866	7.24922	7.13013	-0.150566	0.263271	0.999726	-0.490727	not_signif	na	Otx2_d14_peak_4322
ENSG00000138738	PRDM5	226	90	171	240	7.42758	7.30237	7.44567	7.57088	-0.143294	0.241867	0.999726	-0.502695	not_signif	na	Otx2_d14_peak_4321
ENSG00000164109	MAD2L1	688	320	470	637	9.01199	8.87456	8.96904	9.10647	-0.0944849	0.443559	0.999726	-0.22213	not_signif	na	Otx2_d14_peak_4320
ENSG00000182004	SNRPE	1056	726	731	1132	9.81706	9.75216	9.78107	9.84597	-0.028911	0.80694	0.999726	-0.0576884	not_signif	na	Otx2_d14_peak_432
ENSG00000174599	TRAM1L1	88	38	60	49	5.85429	5.85108	5.83618	5.83939	0.0149009	0.891455	0.999726	0.0904082	not_signif	na	Otx2_d14_peak_4317
ENSG00000174607	UGT8	491	293	510	588	8.72336	8.72393	8.95683	8.95626	-0.232899	0.0579786	0.68229	-0.532249	not_signif	na	Otx2_d14_peak_4314
ENSG00000145349	CAMK2D	2082	762	1483	1695	10.4846	10.2997	10.4672	10.6521	-0.167488	0.164209	0.999726	-0.332061	not_signif	na	Otx2_d14_peak_4313
ENSG00000174749	C4orf32	358	303	218	269	8.1948	8.2641	8.09773	8.02843	0.166371	0.19263	0.999726	0.441441	not_signif	na	Otx2_d14_peak_4300
ENSG00000183155	RABIF	718	692	434	851	9.41735	9.39496	9.29579	9.31818	0.0991706	0.403352	0.999726	0.210921	not_signif	na	Otx2_d14_peak_430
ENSG00000138792	ENPEP	124	26	100	62	6.19249	6.1632	6.22761	6.2569	-0.0644181	0.444639	0.999726	-0.457308	not_signif	na	Otx2_d14_peak_4298
ENSG00000145348	TBCK	894	369	743	757	9.32296	9.24245	9.4202	9.5007	-0.177743	0.136509	0.999015	-0.385063	not_signif	na	Otx2_d14_peak_4290
ENSG00000116857	TMEM9	2710	1702	2137	2162	11.036	11.098	11.1016	11.0396	-0.00361169	0.983646	0.999726	-0.00407128	not_signif	na	Otx2_d14_peak_429
ENSG00000109332	UBE2D3	7554	6490	4925	7957	12.7358	12.7374	12.6453	12.6436	0.0921636	0.362283	0.999726	0.159016	not_signif	na	Otx2_d14_peak_4286
ENSG00000138821	SLC39A8	506	338	455	477	8.71014	8.76993	8.84725	8.78746	-0.0773174	0.543878	0.999726	-0.175112	not_signif	na	Otx2_d14_peak_4283
ENSG00000145331	TRMT10A	98	99	64	97	6.48347	6.52162	6.45328	6.41512	0.0683449	0.556862	0.999726	0.321087	not_signif	na	Otx2_d14_peak_4275
ENSG00000163104	SMARCAD1	1323	1077	969	1634	10.2543	10.2177	10.2596	10.2962	-0.0418413	0.716382	0.999726	-0.0788007	not_signif	na	Otx2_d14_peak_4267
ENSG00000170502	NUDT9	1048	698	990	1165	9.8072	9.83398	10.0026	9.97581	-0.168608	0.146687	0.999726	-0.331137	not_signif	na	Otx2_d14_peak_4245
ENSG00000145332	KLHL8	341	375	386	533	8.52696	8.64646	8.78948	8.66998	-0.143022	0.264084	0.999726	-0.344031	not_signif	na	Otx2_d14_peak_4243
ENSG00000163629	PTPN13	2007	906	1783	1624	10.492	10.475	10.6547	10.6716	-0.179667	0.101908	0.901927	-0.337757	not_signif	na	Otx2_d14_peak_4235
ENSG00000138639	ARHGAP24	142	8	99	114	6.35648	6.16665	6.33881	6.52864	-0.172158	0.0392291	0.566105	-1.50782	not_signif	na	Otx2_d14_peak_4232
ENSG00000163625	WDFY3	2045	1549	1802	3005	10.9154	10.8515	11.0666	11.1304	-0.215065	0.0517268	0.648376	-0.389399	not_signif	na	Otx2_d14_peak_4231
ENSG00000138678	AGPAT9	733	165	233	146	8.35597	8.18141	7.81631	7.99087	0.365097	0.00686334	0.208439	0.9216	not_signif	na	Otx2_d14_peak_4228
ENSG00000163322	FAM175A	466	221	356	461	8.48761	8.38491	8.51756	8.62026	-0.132649	0.287992	0.999726	-0.33628	not_signif	na	Otx2_d14_peak_4227
ENSG00000152795	HNRNPDL	3555	2504	2507	4610	11.6483	11.5139	11.6232	11.7575	-0.109284	0.34256	0.999726	-0.191054	not_signif	na	Otx2_d14_peak_4225
ENSG00000138668	HNRNPD	3716	2151	2507	4237	11.598	11.42	11.5364	11.7144	-0.116388	0.329411	0.999726	-0.207546	not_signif	na	Otx2_d14_peak_4224
ENSG00000151414	NEK7	1361	1436	1030	2204	10.491	10.4601	10.5207	10.5517	-0.0606167	0.595168	0.999726	-0.110918	not_signif	na	Otx2_d14_peak_421
ENSG00000138771	SHROOM3	1817	1628	1658	2240	10.7393	10.8263	10.9169	10.8299	-0.0905192	0.421859	0.999726	-0.166503	not_signif	na	Otx2_d14_peak_4203
ENSG00000169435	RASSF6	160	65	233	157	7.03863	7.11135	7.37121	7.29849	-0.259859	0.0340182	0.536118	-0.912683	not_signif	na	Otx2_d14_peak_4192
ENSG00000213047	DENND1B	185	101	160	142	7.14086	7.17455	7.21653	7.18283	-0.0419723	0.740756	0.999726	-0.145099	not_signif	na	Otx2_d14_peak_419
ENSG00000156140	ADAMTS3	215	40	116	142	6.94424	6.74817	6.81321	7.00928	-0.0650391	0.417272	0.999726	-0.443776	not_signif	na	Otx2_d14_peak_4188
ENSG00000080493	SLC4A4	392	30	368	246	7.718	7.51744	7.87914	8.0797	-0.361701	0.00297996	0.115756	-1.40085	not_signif	na	Otx2_d14_peak_4183
ENSG00000173542	MOB1B	774	780	481	1060	9.59734	9.54771	9.4926	9.54223	0.0551125	0.629614	0.999726	0.118284	not_signif	na	Otx2_d14_peak_4182
ENSG00000018189	RUFY3	640	402	479	640	9.03877	8.99996	9.05761	9.09642	-0.0576513	0.634043	0.999726	-0.128706	not_signif	na	Otx2_d14_peak_4181
ENSG00000145242	EPHA5	94	59	96	100	6.37571	6.40104	6.48375	6.45842	-0.0827078	0.468771	0.999726	-0.399256	not_signif	na	Otx2_d14_peak_4179
ENSG00000174780	SRP72	3754	3242	2531	4101	11.7393	11.7416	11.6781	11.6758	0.0635665	0.542692	0.999726	0.112279	not_signif	na	Otx2_d14_peak_4149
ENSG00000157426	AASDH	376	179	309	288	8.09706	8.09353	8.16832	8.17185	-0.0747909	0.542253	0.999726	-0.203619	not_signif	na	Otx2_d14_peak_4148
ENSG00000109265	KIAA1211	337	180	335	449	8.19669	8.12611	8.37933	8.44991	-0.253221	0.0456481	0.609559	-0.655797	not_signif	na	Otx2_d14_peak_4147
ENSG00000128052	KDR	419	120	317	285	8.05599	7.9436	8.07869	8.19108	-0.135091	0.244575	0.999726	-0.415973	not_signif	na	Otx2_d14_peak_4146
ENSG00000128045	RASL11B	30	44	71	60	5.57601	5.69182	5.80661	5.69081	-0.11479	0.2563	0.999726	-0.841857	not_signif	na	Otx2_d14_peak_4139
ENSG00000145247	OCIAD2	2184	1790	1368	1824	10.8449	10.9023	10.7276	10.6702	0.174657	0.115481	0.945451	0.321447	not_signif	na	Otx2_d14_peak_4136
ENSG00000163293	NIPAL1	433	195	274	477	8.39338	8.19163	8.31098	8.51274	-0.119354	0.374619	0.999726	-0.31508	not_signif	na	Otx2_d14_peak_4135
ENSG00000145246	ATP10D	1254	923	880	1244	10.0615	10.0541	10.0347	10.042	0.0194434	0.86579	0.999726	0.0376418	not_signif	na	Otx2_d14_peak_4134
ENSG00000183783	KCTD8	59	82	68	332	6.77518	6.59247	6.89735	7.08006	-0.304879	0.0222494	0.427891	-1.12944	not_signif	na	Otx2_d14_peak_4131
ENSG00000116741	RGS2	58	74	47	49	5.82994	5.92549	5.8531	5.75755	0.0723852	0.513533	0.999726	0.449705	not_signif	na	Otx2_d14_peak_413
ENSG00000163697	APBB2	2138	1802	1521	2290	10.9082	10.9295	10.8909	10.8696	0.0385941	0.72401	0.999726	0.0702731	not_signif	na	Otx2_d14_peak_4118
ENSG00000109814	UGDH	698	600	438	744	9.29511	9.28082	9.19799	9.21228	0.08283	0.4895	0.999726	0.178246	not_signif	na	Otx2_d14_peak_4113
ENSG00000109790	KLHL5	1561	650	1097	1406	10.1482	9.97093	10.1209	10.2981	-0.149965	0.22012	0.999726	-0.302539	not_signif	na	Otx2_d14_peak_4112
ENSG00000197712	FAM114A1	1673	1029	972	1119	10.2798	10.2779	10.1061	10.108	0.1718	0.130593	0.986272	0.328669	not_signif	na	Otx2_d14_peak_4110
ENSG00000109787	KLF3	791	710	633	908	9.52219	9.57993	9.58872	9.53099	-0.00879705	0.938682	0.999726	-0.0189001	not_signif	na	Otx2_d14_peak_4108
ENSG00000065882	TBC1D1	3308	1883	2523	2987	11.3338	11.2955	11.3728	11.4111	-0.0773231	0.465087	0.999726	-0.139793	not_signif	na	Otx2_d14_peak_4105
ENSG00000168214	RBPJ	2153	1746	1410	1988	10.854	10.8858	10.7717	10.7399	0.114086	0.299071	0.999726	0.209227	not_signif	na	Otx2_d14_peak_4087
ENSG00000250317	SMIM20	482	260	381	442	8.55176	8.51626	8.60365	8.63916	-0.0873927	0.474966	0.999726	-0.214913	not_signif	na	Otx2_d14_peak_4085
ENSG00000091490	SEL1L3	371	742	377	591	8.88258	9.17334	9.08261	8.79185	0.0907317	0.635639	0.999726	0.15684	not_signif	na	Otx2_d14_peak_4084
ENSG00000038210	PI4K2B	390	196	236	332	8.17541	8.06909	8.07166	8.17797	-0.00256398	0.956987	0.999726	-0.0187753	not_signif	na	Otx2_d14_peak_4082
ENSG00000109819	PPARGC1A	271	74	396	246	7.62222	7.6564	8.03801	8.00383	-0.381613	0.00155115	0.0688324	-1.13648	not_signif	na	Otx2_d14_peak_4081
ENSG00000178177	LCORL	382	226	261	395	8.28086	8.19601	8.24496	8.32982	-0.0489541	0.695205	0.999726	-0.130022	not_signif	na	Otx2_d14_peak_4069
ENSG00000169762	TAPT1	416	374	454	430	8.58087	8.76174	8.83626	8.65538	-0.0745143	0.600006	0.999726	-0.167094	not_signif	na	Otx2_d14_peak_4068
ENSG00000137449	CPEB2	621	465	426	539	9.00427	9.03868	8.96574	8.93133	0.0729399	0.552094	0.999726	0.162777	not_signif	na	Otx2_d14_peak_4062
ENSG00000157869	RAB28	248	170	268	315	7.83513	7.86492	8.04523	8.01545	-0.180316	0.153286	0.999726	-0.503762	not_signif	na	Otx2_d14_peak_4057
ENSG00000173013	CCDC96	46	33	37	50	5.3452	5.34552	5.3627	5.36238	-0.0171853	0.851903	0.999726	-0.145215	not_signif	na	Otx2_d14_peak_4055
ENSG00000072832	CRMP1	593	361	341	454	8.81194	8.76316	8.66228	8.71106	0.100874	0.425391	0.999726	0.231479	not_signif	na	Otx2_d14_peak_4052
ENSG00000173040	EVC2	146	79	105	188	6.95682	6.85419	6.95248	7.05511	-0.0982886	0.423373	0.999726	-0.388783	not_signif	na	Otx2_d14_peak_4051
ENSG00000168818	STX18	715	586	512	878	9.36691	9.33029	9.35654	9.39316	-0.0262569	0.832219	0.999726	-0.0536127	not_signif	na	Otx2_d14_peak_4048
ENSG00000184160	ADRA2C	97	99	166	150	6.82769	6.97352	7.15602	7.01018	-0.182496	0.159578	0.999726	-0.690509	not_signif	na	Otx2_d14_peak_4045
ENSG00000163950	SLBP	2008	2121	1512	2834	11.0002	11.0238	11.027	11.0035	-0.00326203	0.972629	0.999726	-0.00674374	not_signif	na	Otx2_d14_peak_4043
ENSG00000159674	SPON2	712	392	1073	664	9.1376	9.34293	9.68262	9.47729	-0.33969	0.0123858	0.29698	-0.683037	not_signif	na	Otx2_d14_peak_4042
ENSG00000178222	RNF212	133	102	103	135	6.8585	6.87591	6.88104	6.86363	-0.00513019	0.966309	0.999726	-0.0203414	not_signif	na	Otx2_d14_peak_4041
ENSG00000161267	BDH1	307	200	294	315	8.0277	8.0692	8.18203	8.14053	-0.112831	0.37623	0.999726	-0.299678	not_signif	na	Otx2_d14_peak_4040
ENSG00000114315	HES1	813	599	618	843	9.45267	9.45872	9.48345	9.4774	-0.0247347	0.835541	0.999726	-0.0512051	not_signif	na	Otx2_d14_peak_4037
ENSG00000127252	HRASLS	77	53	54	64	5.94213	5.95166	5.93291	5.92337	0.0187547	0.855759	0.999726	0.117129	not_signif	na	Otx2_d14_peak_4034
ENSG00000180611	MB21D2	163	92	156	184	7.12483	7.11237	7.24217	7.25463	-0.129795	0.282784	0.999726	-0.470113	not_signif	na	Otx2_d14_peak_4033
ENSG00000114279	FGF12	150	32	130	112	6.60708	6.5323	6.67678	6.75155	-0.144477	0.153056	0.999726	-0.779113	not_signif	na	Otx2_d14_peak_4030
ENSG00000163347	CLDN1	1005	1075	1128	1145	9.9261	10.182	10.2498	9.99388	-0.0677874	0.625787	0.999726	-0.131061	not_signif	na	Otx2_d14_peak_4023
ENSG00000244405	ETV5	1187	1326	822	1307	10.1748	10.2842	10.1392	10.0298	0.144981	0.230636	0.999726	0.274006	not_signif	na	Otx2_d14_peak_3998
ENSG00000073792	IGF2BP2	1955	1565	1342	2486	10.8244	10.7428	10.7797	10.8614	-0.0369414	0.752043	0.999726	-0.0653678	not_signif	na	Otx2_d14_peak_3997
ENSG00000114770	ABCC5	1886	1223	3794	1725	10.5447	10.9638	11.4041	10.9849	-0.440233	0.255528	0.999726	-0.755325	not_signif	na	Otx2_d14_peak_3994
ENSG00000180834	MAP6D1	134	161	116	150	7.09603	7.20904	7.1619	7.0489	0.0471326	0.736067	0.999726	0.155723	not_signif	na	Otx2_d14_peak_3991
ENSG00000163872	YEATS2	1505	1599	1072	1891	10.5455	10.5963	10.53	10.4792	0.066267	0.561365	0.999726	0.121676	not_signif	na	Otx2_d14_peak_3989
ENSG00000058063	ATP11B	1190	1027	1159	1275	10.0672	10.2146	10.2885	10.141	-0.0738097	0.555011	0.999726	-0.139673	not_signif	na	Otx2_d14_peak_3987
ENSG00000136521	NDUFB5	1405	913	1152	1344	10.1659	10.1854	10.2577	10.2382	-0.0722792	0.524335	0.999726	-0.138347	not_signif	na	Otx2_d14_peak_3982
ENSG00000172667	ZMAT3	4325	3195	2997	4516	11.8694	11.8366	11.8296	11.8624	0.00702848	0.946154	0.999726	0.0124084	not_signif	na	Otx2_d14_peak_3981
ENSG00000116667	C1orf21	171	63	146	230	7.12781	6.98337	7.19621	7.34066	-0.212845	0.0871651	0.843278	-0.812822	not_signif	na	Otx2_d14_peak_398
ENSG00000177565	TBL1XR1	844	726	609	997	9.60965	9.60596	9.60422	9.60791	0.0017404	0.986654	0.999726	0.00401749	not_signif	na	Otx2_d14_peak_3977
ENSG00000177694	NAALADL2	63	6	73	38	5.36014	5.35988	5.4804	5.48067	-0.120527	0.0969506	0.88901	-1.35225	not_signif	na	Otx2_d14_peak_3976
ENSG00000154310	TNIK	2557	1753	1318	4275	11.273	10.9012	11.0078	11.3796	-0.106622	0.537081	0.999726	-0.169102	not_signif	na	Otx2_d14_peak_3973
ENSG00000173889	PHC3	986	776	706	886	9.7034	9.76262	9.69196	9.63274	0.0706597	0.551131	0.999726	0.142809	not_signif	na	Otx2_d14_peak_3971
ENSG00000173905	GOLIM4	1039	821	867	1304	9.90036	9.89578	10.0008	10.0054	-0.105061	0.362915	0.999726	-0.205749	not_signif	na	Otx2_d14_peak_3967
ENSG00000163590	PPM1L	589	205	481	567	8.72371	8.56203	8.80092	8.96259	-0.238881	0.0633	0.713212	-0.584039	not_signif	na	Otx2_d14_peak_3960
ENSG00000198756	COLGALT2	126	37	250	104	6.66832	6.81705	7.1436	6.99487	-0.326553	0.00746947	0.219448	-1.25438	not_signif	na	Otx2_d14_peak_396
ENSG00000151967	SCHIP1	637	512	652	914	9.2593	9.28505	9.49397	9.46823	-0.208922	0.0818684	0.820998	-0.437329	not_signif	na	Otx2_d14_peak_3958
ENSG00000178053	MLF1	144	99	115	136	6.91451	6.9318	6.94977	6.93247	-0.017964	0.882774	0.999726	-0.0696519	not_signif	na	Otx2_d14_peak_3957
ENSG00000174891	RSRC1	458	140	355	428	8.31644	8.13194	8.35534	8.53983	-0.223391	0.0841239	0.830196	-0.615349	not_signif	na	Otx2_d14_peak_3956
ENSG00000197415	VEPH1	104	34	154	98	6.40977	6.4625	6.68511	6.63238	-0.222609	0.0464228	0.614642	-1.04829	not_signif	na	Otx2_d14_peak_3955
ENSG00000163661	PTX3	1723	769	1382	1100	10.1893	10.2135	10.2674	10.2433	-0.0539547	0.636495	0.999726	-0.102078	not_signif	na	Otx2_d14_peak_3954
ENSG00000174928	C3orf33	147	45	116	85	6.54632	6.52428	6.57656	6.5986	-0.0522813	0.590938	0.999726	-0.284559	not_signif	na	Otx2_d14_peak_3947
ENSG00000196549	MME	734	358	351	723	9.13328	8.87062	8.85903	9.12169	0.0115907	0.944745	0.999726	0.022501	not_signif	na	Otx2_d14_peak_3941
ENSG00000114790	ARHGEF26	640	526	503	949	9.28143	9.21065	9.33313	9.40391	-0.122481	0.323939	0.999726	-0.255116	not_signif	na	Otx2_d14_peak_3940
ENSG00000152601	MBNL1	2350	1684	1475	2421	10.9765	10.8993	10.8604	10.9377	0.0388434	0.726131	0.999726	0.071407	not_signif	na	Otx2_d14_peak_3937
ENSG00000181788	SIAH2	574	767	578	861	9.31515	9.49511	9.53134	9.35138	-0.036233	0.748729	0.999726	-0.0883526	not_signif	na	Otx2_d14_peak_3930
ENSG00000157064	NMNAT2	64	35	44	79	5.74459	5.68712	5.73256	5.79003	-0.0454394	0.648682	0.999726	-0.318338	not_signif	na	Otx2_d14_peak_393
ENSG00000196428	TSC22D2	1418	1584	1012	1544	10.4268	10.5537	10.4128	10.286	0.140847	0.2452	0.999726	0.260224	not_signif	na	Otx2_d14_peak_3928
ENSG00000135862	LAMC1	11401	8214	13314	12099	13.2338	13.4082	13.6425	13.4682	-0.23435	0.0432244	0.595559	-0.39396	not_signif	na	Otx2_d14_peak_392
ENSG00000163762	TM4SF18	1482	442	2288	691	9.73196	10.0113	10.3715	10.0922	-0.360247	0.0117308	0.287485	-0.647263	not_signif	na	Otx2_d14_peak_3918
ENSG00000071794	HLTF	1577	986	1494	1609	10.3383	10.3771	10.5465	10.5077	-0.169409	0.132768	0.995223	-0.317042	not_signif	na	Otx2_d14_peak_3916
ENSG00000163754	GYG1	1256	1221	944	1344	10.1921	10.288	10.2165	10.1206	0.0714752	0.550066	0.999726	0.134755	not_signif	na	Otx2_d14_peak_3915
ENSG00000152952	PLOD2	1600	1441	871	1807	10.5403	10.4676	10.3251	10.3978	0.14247	0.207274	0.999726	0.27201	not_signif	na	Otx2_d14_peak_3908
ENSG00000181744	C3orf58	625	690	457	1213	9.45864	9.36754	9.46287	9.55397	-0.0953324	0.46172	0.999726	-0.18583	not_signif	na	Otx2_d14_peak_3906
ENSG00000163710	PCOLCE2	174	71	168	102	6.90936	6.96472	7.0318	6.97644	-0.0670753	0.601332	0.999726	-0.243533	not_signif	na	Otx2_d14_peak_3905
ENSG00000144935	TRPC1	420	257	377	359	8.3812	8.44081	8.51051	8.4509	-0.0696981	0.592589	0.999726	-0.166943	not_signif	na	Otx2_d14_peak_3904
ENSG00000120756	PLS1	1412	489	1132	1004	9.85937	9.76165	9.93554	10.0333	-0.173892	0.131551	0.990122	-0.359101	not_signif	na	Otx2_d14_peak_3903
ENSG00000175066	GK5	343	245	280	364	8.2143	8.22459	8.27935	8.26905	-0.0547579	0.663182	0.999726	-0.141769	not_signif	na	Otx2_d14_peak_3902
ENSG00000177311	ZBTB38	3374	2276	2250	2594	11.3715	11.4089	11.3001	11.2627	0.108823	0.308018	0.999726	0.195305	not_signif	na	Otx2_d14_peak_3901
ENSG00000114120	SLC25A36	1651	1252	1153	1709	10.4849	10.4706	10.4536	10.4679	0.0170085	0.878829	0.999726	0.0319463	not_signif	na	Otx2_d14_peak_3900
ENSG00000135829	DHX9	6030	4753	3699	6594	12.3961	12.3207	12.256	12.3314	0.0646831	0.534998	0.999726	0.113662	not_signif	na	Otx2_d14_peak_390
ENSG00000051382	PIK3CB	777	490	580	856	9.35488	9.2811	9.37273	9.4465	-0.0916242	0.450691	0.999726	-0.193782	not_signif	na	Otx2_d14_peak_3893
ENSG00000174579	MSL2	503	355	413	527	8.75393	8.76762	8.83076	8.81706	-0.0631386	0.609753	0.999726	-0.145381	not_signif	na	Otx2_d14_peak_3892
ENSG00000182923	CEP63	670	343	508	653	9.02722	8.9377	9.05503	9.14455	-0.117332	0.337455	0.999726	-0.265941	not_signif	na	Otx2_d14_peak_3891
ENSG00000144868	TMEM108	214	28	137	102	6.80314	6.66628	6.74267	6.87953	-0.0763906	0.296311	0.999726	-0.569464	not_signif	na	Otx2_d14_peak_3884
ENSG00000138246	DNAJC13	1745	1516	1068	2333	10.712	10.6001	10.5819	10.6938	0.0182245	0.854124	0.999726	0.0396863	not_signif	na	Otx2_d14_peak_3880
ENSG00000017260	ATP2C1	3226	2498	2604	3616	11.482	11.5019	11.5666	11.5467	-0.0647527	0.54024	0.999726	-0.114833	not_signif	na	Otx2_d14_peak_3879
ENSG00000163913	IFT122	642	285	484	481	8.82595	8.77708	8.84949	8.89836	-0.0724124	0.53816	0.999726	-0.174719	not_signif	na	Otx2_d14_peak_3876
ENSG00000163870	TPRA1	1226	1129	927	1365	10.1512	10.2131	10.18	10.1181	0.033084	0.778322	0.999726	0.062534	not_signif	na	Otx2_d14_peak_3874
ENSG00000135821	GLUL	5444	3355	4949	7862	12.2434	12.1143	12.4297	12.5589	-0.315457	0.00448118	0.153537	-0.547943	not_signif	na	Otx2_d14_peak_387
ENSG00000144909	OSBPL11	592	646	469	819	9.24747	9.3027	9.30347	9.24824	-0.00077626	0.985385	0.999726	-0.00474195	not_signif	na	Otx2_d14_peak_3869
ENSG00000160145	KALRN	514	132	296	536	8.45726	8.09781	8.31158	8.67104	-0.213779	0.145255	0.999726	-0.604196	not_signif	na	Otx2_d14_peak_3867
ENSG00000065485	PDIA5	964	511	621	775	9.4909	9.41348	9.40366	9.48107	0.00982481	0.952647	0.999726	0.0150242	not_signif	na	Otx2_d14_peak_3864
ENSG00000169087	HSPBAP1	75	27	53	55	5.67188	5.63607	5.66404	5.69985	-0.0279686	0.716042	0.999726	-0.258125	not_signif	na	Otx2_d14_peak_3863
ENSG00000163430	FSTL1	7795	9069	8814	16703	13.1272	13.1787	13.4878	13.4363	-0.309056	0.00235539	0.0963002	-0.531583	not_signif	na	Otx2_d14_peak_3862
ENSG00000121578	B4GALT4	450	360	365	531	8.68151	8.69191	8.74838	8.73798	-0.0564692	0.649423	0.999726	-0.131836	not_signif	na	Otx2_d14_peak_3857
ENSG00000185565	LSAMP	461	8	445	178	7.65962	7.4738	7.85296	8.03878	-0.379164	0.00133404	0.0617719	-1.98977	not_signif	na	Otx2_d14_peak_3855
ENSG00000181722	ZBTB20	170	65	142	123	6.89122	6.87184	6.94894	6.96832	-0.0771011	0.486814	0.999726	-0.329542	not_signif	na	Otx2_d14_peak_3849
ENSG00000114573	ATP6V1A	2212	1469	1840	1926	10.7921	10.8631	10.9002	10.8292	-0.037066	0.748791	0.999726	-0.0654306	not_signif	na	Otx2_d14_peak_3847
ENSG00000144857	BOC	241	96	188	124	7.27816	7.30588	7.31147	7.28375	-0.00558966	0.980217	0.999726	-0.0104539	not_signif	na	Otx2_d14_peak_3846
ENSG00000114439	BBX	2965	1546	2076	2856	11.1727	11.0398	11.1414	11.2743	-0.101569	0.370001	0.999726	-0.187647	not_signif	na	Otx2_d14_peak_3833
ENSG00000170017	ALCAM	5330	3305	2845	4194	12.0219	11.9248	11.7651	11.8622	0.15969	0.144374	0.999726	0.27848	not_signif	na	Otx2_d14_peak_3819
ENSG00000057019	DCBLD2	44848	19533	24510	21250	14.7998	14.7666	14.5458	14.5791	0.220759	0.0257741	0.453709	0.372548	not_signif	na	Otx2_d14_peak_3803
ENSG00000170854	MINA	541	517	391	629	9.0012	9.03876	8.99745	8.95989	0.0413106	0.739507	0.999726	0.0907406	not_signif	na	Otx2_d14_peak_3800
ENSG00000178694	NSUN3	186	149	139	257	7.46672	7.419	7.47869	7.52642	-0.0596954	0.645003	0.999726	-0.186573	not_signif	na	Otx2_d14_peak_3797
ENSG00000163320	CGGBP1	2179	1877	1502	2465	10.9645	10.9605	10.9226	10.9267	0.0378467	0.72604	0.999726	0.0692501	not_signif	na	Otx2_d14_peak_3793
ENSG00000206538	VGLL3	211	260	145	382	7.90871	7.87625	7.88477	7.91724	-0.00852486	0.974494	0.999726	-0.0114056	not_signif	na	Otx2_d14_peak_3792
ENSG00000113805	CNTN3	193	22	265	126	6.91495	6.92006	7.24983	7.24472	-0.329776	0.00256416	0.103085	-1.43561	not_signif	na	Otx2_d14_peak_3770
ENSG00000121440	PDZRN3	179	42	83	103	6.64486	6.4923	6.47883	6.6314	0.0134664	0.892642	0.999726	-0.0773261	not_signif	na	Otx2_d14_peak_3766
ENSG00000144736	SHQ1	776	568	512	731	9.34648	9.33438	9.27971	9.2918	0.0546771	0.650144	0.999726	0.115403	not_signif	na	Otx2_d14_peak_3763
ENSG00000114541	FRMD4B	555	228	412	562	8.70127	8.53708	8.71395	8.87813	-0.176868	0.17055	0.999726	-0.434365	not_signif	na	Otx2_d14_peak_3751
ENSG00000163376	KBTBD8	161	228	111	164	7.3645	7.50453	7.34437	7.20434	0.160159	0.241965	0.999726	0.508972	not_signif	na	Otx2_d14_peak_3748
ENSG00000144749	LRIG1	244	244	327	338	7.99561	8.16044	8.33128	8.16644	-0.170833	0.210697	0.999726	-0.448686	not_signif	na	Otx2_d14_peak_3747
ENSG00000163638	ADAMTS9	327	172	195	360	8.02843	7.86718	7.92388	8.08512	-0.0566966	0.667612	0.999726	-0.161786	not_signif	na	Otx2_d14_peak_3743
ENSG00000189283	FHIT	103	13	125	113	6.26261	6.1909	6.44879	6.5205	-0.257892	0.0117315	0.287485	-1.6296	not_signif	na	Otx2_d14_peak_3731
ENSG00000163681	SLMAP	1795	1332	1300	1734	10.572	10.59	10.5686	10.5506	0.0214152	0.846917	0.999726	0.0399405	not_signif	na	Otx2_d14_peak_3720
ENSG00000075391	RASAL2	1613	717	1262	1334	10.184	10.1031	10.2412	10.3221	-0.138127	0.223657	0.999726	-0.272106	not_signif	na	Otx2_d14_peak_372
ENSG00000174839	DENND6A	742	422	626	743	9.2211	9.19089	9.32488	9.3551	-0.133997	0.263612	0.999726	-0.287524	not_signif	na	Otx2_d14_peak_3717
ENSG00000168374	ARF4	5491	5538	3492	6113	12.3559	12.393	12.2467	12.2095	0.146331	0.157446	0.999726	0.252829	not_signif	na	Otx2_d14_peak_3716
ENSG00000144730	IL17RD	663	358	743	577	9.00168	9.10584	9.30994	9.20578	-0.204105	0.108236	0.924501	-0.431374	not_signif	na	Otx2_d14_peak_3714
ENSG00000163947	ARHGEF3	1845	1094	1628	2514	10.6543	10.5299	10.8069	10.9313	-0.276995	0.0180077	0.376586	-0.512068	not_signif	na	Otx2_d14_peak_3709
ENSG00000164087	POC1A	496	203	297	408	8.44746	8.28426	8.32781	8.491	-0.0435425	0.696592	0.999726	-0.132458	not_signif	na	Otx2_d14_peak_3692
ENSG00000162244	RPL29	14253	10127	10221	14781	13.5719	13.539	13.5598	13.5927	-0.0207488	0.835664	0.999726	-0.0354458	not_signif	na	Otx2_d14_peak_3691
ENSG00000090097	PCBP4	5773	4346	5255	6973	12.3314	12.3594	12.5186	12.4906	-0.159216	0.120051	0.955863	-0.275779	not_signif	na	Otx2_d14_peak_3690
ENSG00000145050	MANF	2479	2162	1609	2551	11.1235	11.1389	11.0339	11.0185	0.104968	0.329941	0.999726	0.189968	not_signif	na	Otx2_d14_peak_3689
ENSG00000088538	DOCK3	583	97	380	325	8.31109	8.07489	8.23617	8.47237	-0.161279	0.156556	0.999726	-0.543874	not_signif	na	Otx2_d14_peak_3688
ENSG00000003756	RBM5	1197	898	931	1207	10.006	10.038	10.0559	10.0239	-0.0179301	0.877391	0.999726	-0.0345953	not_signif	na	Otx2_d14_peak_3687
ENSG00000004534	RBM6	1328	1151	974	1628	10.2798	10.2705	10.2861	10.2953	-0.0155348	0.892374	0.999726	-0.0290733	not_signif	na	Otx2_d14_peak_3686
ENSG00000176095	IP6K1	1756	1533	1317	2024	10.6621	10.6884	10.6857	10.6594	0.00269406	0.981813	0.999726	0.004663	not_signif	na	Otx2_d14_peak_3685
ENSG00000164054	SHISA5	8145	6398	6978	7407	12.7436	12.8825	12.8821	12.7432	0.000391462	0.986266	0.999726	0.00329089	not_signif	na	Otx2_d14_peak_3682
ENSG00000232112	TMA7	1550	1386	1230	1811	10.4946	10.5463	10.5611	10.5095	-0.0148362	0.892352	0.999726	-0.0284549	not_signif	na	Otx2_d14_peak_3681
ENSG00000164051	CCDC51	739	557	530	1001	9.42165	9.32093	9.41225	9.51298	-0.0913226	0.470076	0.999726	-0.186309	not_signif	na	Otx2_d14_peak_3680
ENSG00000164048	ZNF589	362	228	231	271	8.10386	8.10397	8.03114	8.03103	0.0728307	0.56356	0.999726	0.196844	not_signif	na	Otx2_d14_peak_3679
ENSG00000163832	ELP6	600	434	407	526	8.94495	8.96113	8.89949	8.88331	0.0616413	0.616081	0.999726	0.138722	not_signif	na	Otx2_d14_peak_3677
ENSG00000211456	SACM1L	1012	811	839	1218	9.85215	9.86595	9.94753	9.93373	-0.0815806	0.48159	0.999726	-0.160642	not_signif	na	Otx2_d14_peak_3675
ENSG00000011376	LARS2	1036	726	846	1231	9.83363	9.79842	9.91839	9.95361	-0.119977	0.302686	0.999726	-0.237259	not_signif	na	Otx2_d14_peak_3673
ENSG00000168038	ULK4	82	32	64	64	5.86987	5.84427	5.88784	5.91343	-0.043569	0.62913	0.999726	-0.318776	not_signif	na	Otx2_d14_peak_3664
ENSG00000172888	ZNF621	702	642	489	895	9.39405	9.37349	9.36563	9.38619	0.00786418	0.941813	0.999726	0.0183335	not_signif	na	Otx2_d14_peak_3661
ENSG00000114784	EIF1B	958	904	663	987	9.77742	9.84316	9.74223	9.67649	0.10093	0.399187	0.999726	0.200115	not_signif	na	Otx2_d14_peak_3660
ENSG00000135870	RC3H1	582	583	502	565	9.06575	9.23686	9.17826	9.00716	0.0585988	0.660553	0.999726	0.12726	not_signif	na	Otx2_d14_peak_366
ENSG00000183873	SCN5A	794	534	830	646	9.306	9.47944	9.57023	9.39678	-0.0907871	0.520968	0.999726	-0.174243	not_signif	na	Otx2_d14_peak_3652
ENSG00000144674	GOLGA4	2931	2714	2315	4162	11.497	11.483	11.5623	11.5764	-0.0793733	0.451633	0.999726	-0.140832	not_signif	na	Otx2_d14_peak_3646
ENSG00000144681	STAC	1175	659	587	673	9.68133	9.64427	9.40708	9.44414	0.237185	0.0468163	0.615547	0.483144	not_signif	na	Otx2_d14_peak_3644
ENSG00000170248	PDCD6IP	4719	3826	3363	4709	12.0112	12.047	11.9943	11.9584	0.052751	0.613154	0.999726	0.0920688	not_signif	na	Otx2_d14_peak_3642
ENSG00000153558	FBXL2	469	253	351	466	8.53817	8.46186	8.5554	8.63171	-0.0935381	0.449604	0.999726	-0.232907	not_signif	na	Otx2_d14_peak_3641
ENSG00000091317	CMTM6	2582	1471	2009	2033	10.9278	10.952	10.9827	10.9585	-0.0307576	0.780468	0.999726	-0.055102	not_signif	na	Otx2_d14_peak_3638
ENSG00000153551	CMTM7	1177	562	1103	787	9.68105	9.7722	9.87722	9.78607	-0.105012	0.399171	0.999726	-0.200575	not_signif	na	Otx2_d14_peak_3637
ENSG00000152642	GPD1L	682	496	473	785	9.23117	9.16629	9.19946	9.26434	-0.0331697	0.790335	0.999726	-0.0700513	not_signif	na	Otx2_d14_peak_3636
ENSG00000163527	STT3B	6723	4735	5339	6163	12.4346	12.4926	12.5086	12.4505	-0.0159445	0.882856	0.999726	-0.026467	not_signif	na	Otx2_d14_peak_3635
ENSG00000163513	TGFBR2	2886	905	1805	1287	10.7015	10.6248	10.5738	10.6505	0.0509986	0.688209	0.999726	0.0835795	not_signif	na	Otx2_d14_peak_3630
ENSG00000117533	VAMP4	442	234	340	328	8.34587	8.35698	8.37948	8.36837	-0.0225042	0.856149	0.999726	-0.0571413	not_signif	na	Otx2_d14_peak_363
ENSG00000033867	SLC4A7	1236	741	842	910	9.86302	9.87688	9.81339	9.79954	0.0634855	0.584525	0.999726	0.126017	not_signif	na	Otx2_d14_peak_3613
ENSG00000151093	OXSM	251	181	174	285	7.77713	7.73101	7.75393	7.80004	-0.0229138	0.859398	0.999726	-0.0660777	not_signif	na	Otx2_d14_peak_3610
ENSG00000077097	TOP2B	3821	3157	3252	5021	11.8052	11.8073	11.9331	11.931	-0.125807	0.22573	0.999726	-0.220934	not_signif	na	Otx2_d14_peak_3609
ENSG00000077092	RARB	826	123	689	613	8.89276	8.60328	8.9936	9.28308	-0.390322	0.00520633	0.172843	-1.00788	not_signif	na	Otx2_d14_peak_3608
ENSG00000197885	NKIRAS1	299	252	266	388	8.15823	8.18036	8.2681	8.24597	-0.087742	0.485468	0.999726	-0.229334	not_signif	na	Otx2_d14_peak_3605
ENSG00000170142	UBE2E1	1486	1129	1118	1578	10.3412	10.3464	10.3669	10.3617	-0.0205347	0.85525	0.999726	-0.0388037	not_signif	na	Otx2_d14_peak_3604
ENSG00000182247	UBE2E2	837	408	633	775	9.31228	9.21917	9.33961	9.43272	-0.120439	0.316911	0.999726	-0.262337	not_signif	na	Otx2_d14_peak_3601
ENSG00000116731	PRDM2	760	1034	675	915	9.6409	9.87276	9.77972	9.54787	0.093037	0.528694	0.999726	0.173526	not_signif	na	Otx2_d14_peak_36
ENSG00000182568	SATB1	1092	516	944	711	9.56163	9.62573	9.69278	9.62869	-0.067058	0.589468	0.999726	-0.130193	not_signif	na	Otx2_d14_peak_3592
ENSG00000131378	RFTN1	1278	973	1465	1284	10.0983	10.2894	10.4527	10.2616	-0.163266	0.213381	0.999726	-0.302184	not_signif	na	Otx2_d14_peak_3587
ENSG00000177463	NR2C2	1009	701	772	1137	9.77322	9.73061	9.80991	9.85252	-0.0792995	0.499057	0.999726	-0.158271	not_signif	na	Otx2_d14_peak_3578
ENSG00000163520	FBLN2	1598	981	1378	2146	10.455	10.3416	10.5873	10.7007	-0.245722	0.0360843	0.54063	-0.46005	not_signif	na	Otx2_d14_peak_3576
ENSG00000163517	HDAC11	521	477	528	676	8.98302	9.08054	9.20072	9.10319	-0.120179	0.338571	0.999726	-0.263339	not_signif	na	Otx2_d14_peak_3575
ENSG00000154743	TSEN2	382	222	294	386	8.27601	8.22746	8.30854	8.35709	-0.0810801	0.513424	0.999726	-0.211988	not_signif	na	Otx2_d14_peak_3574
ENSG00000000457	SCYL3	220	135	168	227	7.50868	7.47511	7.53109	7.56467	-0.0559836	0.647172	0.999726	-0.182402	not_signif	na	Otx2_d14_peak_357
ENSG00000197548	ATG7	782	254	382	460	8.91095	8.69626	8.64019	8.85488	0.0560691	0.777032	0.999726	0.0912034	not_signif	na	Otx2_d14_peak_3565
ENSG00000070950	RAD18	597	374	430	631	8.95653	8.8869	8.94993	9.01956	-0.0630313	0.608996	0.999726	-0.142876	not_signif	na	Otx2_d14_peak_3563
ENSG00000071282	LMCD1	204	142	130	176	7.35321	7.34555	7.29596	7.30362	0.0495898	0.68977	0.999726	0.167656	not_signif	na	Otx2_d14_peak_3562
ENSG00000134108	ARL8B	2540	2220	1897	3075	11.2128	11.2187	11.2337	11.2278	-0.0150072	0.888334	0.999726	-0.0269767	not_signif	na	Otx2_d14_peak_3558
ENSG00000150995	ITPR1	1893	508	2345	3769	10.5876	10.1815	11.0255	11.4316	-0.843944	0.0252103	0.448973	-1.60161	not_signif	na	Otx2_d14_peak_3556
ENSG00000170364	SETMAR	428	285	372	436	8.49616	8.51887	8.60537	8.58267	-0.0865058	0.489992	0.999726	-0.208286	not_signif	na	Otx2_d14_peak_3554
ENSG00000219438	FAM19A5	291	139	363	341	7.93242	7.94808	8.24705	8.2314	-0.298975	0.0162051	0.355689	-0.808794	not_signif	na	Otx2_d14_peak_3541
ENSG00000075240	GRAMD4	580	234	602	636	8.80417	8.72357	9.04895	9.12955	-0.325379	0.00898562	0.249644	-0.746969	not_signif	na	Otx2_d14_peak_3540
ENSG00000117479	SLC19A2	258	403	227	392	8.24356	8.39797	8.34254	8.18813	0.0554268	0.736224	0.999726	0.115294	not_signif	na	Otx2_d14_peak_354
ENSG00000186951	PPARA	710	359	829	803	9.17175	9.18473	9.51422	9.50125	-0.329494	0.00564729	0.184166	-0.694881	not_signif	na	Otx2_d14_peak_3539
ENSG00000130638	ATXN10	3900	1986	3050	3813	11.5603	11.4565	11.6207	11.7245	-0.164193	0.133401	0.995223	-0.295275	not_signif	na	Otx2_d14_peak_3537
ENSG00000077942	FBLN1	721	887	797	1576	9.75107	9.79634	10.0423	9.99704	-0.245964	0.0341269	0.536118	-0.48848	not_signif	na	Otx2_d14_peak_3535
ENSG00000186654	PRR5	190	156	117	221	7.4142	7.37238	7.34613	7.38796	0.0262454	0.819839	0.999726	0.0947138	not_signif	na	Otx2_d14_peak_3533
ENSG00000100344	PNPLA3	577	391	500	576	8.92097	8.95621	9.03711	9.00187	-0.080892	0.513413	0.999726	-0.178956	not_signif	na	Otx2_d14_peak_3532
ENSG00000117477	CCDC181	229	181	117	153	7.45656	7.48388	7.30298	7.27567	0.180897	0.144356	0.999726	0.603354	not_signif	na	Otx2_d14_peak_353
ENSG00000167074	TEF	581	210	602	375	8.58729	8.64051	8.83342	8.7802	-0.192909	0.118604	0.952705	-0.448037	not_signif	na	Otx2_d14_peak_3529
ENSG00000239900	ADSL	2246	1650	1401	2506	10.9492	10.848	10.8292	10.9304	0.0187754	0.862384	0.999726	0.0361103	not_signif	na	Otx2_d14_peak_3526
ENSG00000100321	SYNGR1	406	111	483	238	7.99574	8.06179	8.31849	8.25244	-0.256702	0.0371388	0.5519	-0.679357	not_signif	na	Otx2_d14_peak_3524
ENSG00000221890	NPTXR	4686	1821	2876	2081	11.4715	11.4668	11.3251	11.3299	0.141668	0.178545	0.999726	0.253277	not_signif	na	Otx2_d14_peak_3522
ENSG00000213923	CSNK1E	4780	4655	3403	5132	12.1235	12.2059	12.106	12.0235	0.0999693	0.353937	0.999726	0.172389	not_signif	na	Otx2_d14_peak_3521
ENSG00000198792	TMEM184B	3002	2555	2029	2704	11.3422	11.4168	11.2831	11.2085	0.133676	0.221635	0.999726	0.239268	not_signif	na	Otx2_d14_peak_3520
ENSG00000143156	NME7	650	294	328	482	8.82737	8.6567	8.59192	8.76259	0.0647799	0.666184	0.999726	0.13604	not_signif	na	Otx2_d14_peak_352
ENSG00000184381	PLA2G6	177	94	155	188	7.18489	7.15328	7.2655	7.29711	-0.112223	0.350547	0.999726	-0.40533	not_signif	na	Otx2_d14_peak_3519
ENSG00000100139	MICALL1	4715	4015	4826	6639	12.1349	12.1978	12.4177	12.3549	-0.21992	0.0357433	0.537978	-0.382074	not_signif	na	Otx2_d14_peak_3518
ENSG00000100106	TRIOBP	5322	3247	3575	4419	12.0203	11.9897	11.9536	11.9843	0.0360212	0.732279	0.999726	0.0622213	not_signif	na	Otx2_d14_peak_3516
ENSG00000100092	SH3BP1	67	46	26	66	5.6718	5.61078	5.55997	5.62098	0.0508157	0.572894	0.999726	0.412325	not_signif	na	Otx2_d14_peak_3515
ENSG00000100353	EIF3D	6790	5728	3937	7382	12.5934	12.5264	12.4075	12.4745	0.118892	0.251054	0.999726	0.207454	not_signif	na	Otx2_d14_peak_3513
ENSG00000100320	RBFOX2	4357	4682	2499	5012	12.0627	12.0729	11.8733	11.8631	0.199557	0.053638	0.656706	0.349343	not_signif	na	Otx2_d14_peak_3509
ENSG00000133424	LARGE	404	95	424	468	8.18548	7.99365	8.41875	8.61057	-0.425094	0.00172972	0.0754466	-1.16923	not_signif	na	Otx2_d14_peak_3507
ENSG00000100150	DEPDC5	320	146	171	281	7.85379	7.69599	7.69682	7.85462	-0.000828052	0.958561	0.999726	-0.0206256	not_signif	na	Otx2_d14_peak_3503
ENSG00000183530	PRR14L	1005	1034	723	1217	9.93719	9.99077	9.92959	9.876	0.061188	0.606383	0.999726	0.11807	not_signif	na	Otx2_d14_peak_3502
ENSG00000184708	EIF4ENIF1	598	617	457	659	9.15689	9.25837	9.18938	9.0879	0.0689904	0.592243	0.999726	0.145029	not_signif	na	Otx2_d14_peak_3501
ENSG00000128342	LIF	7344	2999	3925	3067	12.1248	12.1042	11.8566	11.8772	0.247582	0.0163408	0.355689	0.433273	not_signif	na	Otx2_d14_peak_3497
ENSG00000100330	MTMR3	114	121	96	168	6.9128	6.93487	6.96282	6.94075	-0.0279477	0.80877	0.999726	-0.11419	not_signif	na	Otx2_d14_peak_3496
ENSG00000169184	MN1	860	875	547	1012	9.69722	9.71376	9.60625	9.58971	0.107514	0.357216	0.999726	0.21913	not_signif	na	Otx2_d14_peak_3488
ENSG00000099956	SMARCB1	2288	1876	1637	2729	11.035	11.0043	11.0221	11.0528	-0.0177516	0.872856	0.999726	-0.0314904	not_signif	na	Otx2_d14_peak_3483
ENSG00000128266	GNAZ	316	175	292	295	7.9785	7.99507	8.1134	8.09683	-0.118333	0.345959	0.999726	-0.322498	not_signif	na	Otx2_d14_peak_3482
ENSG00000185651	UBE2L3	5070	4202	3161	5488	12.1592	12.1162	12.0333	12.0762	0.082932	0.423217	0.999726	0.145547	not_signif	na	Otx2_d14_peak_3481
ENSG00000143190	POU2F1	392	195	298	417	8.28132	8.17401	8.30682	8.41413	-0.132811	0.29368	0.999726	-0.350902	not_signif	na	Otx2_d14_peak_348
ENSG00000100075	SLC25A1	3720	3006	2289	3993	11.7001	11.6454	11.5653	11.6199	0.0801199	0.448954	0.999726	0.142762	not_signif	na	Otx2_d14_peak_3479
ENSG00000243156	MICAL3	2082	1241	1348	1774	10.6668	10.6046	10.5747	10.6369	0.0298432	0.797857	0.999726	0.0534844	not_signif	na	Otx2_d14_peak_3478
ENSG00000131100	ATP6V1E1	2950	2618	2628	3961	11.4645	11.5053	11.6278	11.5871	-0.12256	0.247932	0.999726	-0.217773	not_signif	na	Otx2_d14_peak_3474
ENSG00000183570	PCBP3	263	110	195	267	7.63764	7.5178	7.64666	7.76651	-0.128861	0.295007	0.999726	-0.421522	not_signif	na	Otx2_d14_peak_3473
ENSG00000173638	SLC19A1	576	361	444	625	8.91741	8.86221	8.95515	9.01034	-0.0929326	0.450276	0.999726	-0.210391	not_signif	na	Otx2_d14_peak_3472
ENSG00000197381	ADARB1	917	696	767	2163	9.95348	9.68701	10.0532	10.3197	-0.366179	0.0099787	0.26519	-0.693381	not_signif	na	Otx2_d14_peak_3471
ENSG00000141959	PFKL	5287	3354	3895	4847	12.055	12.0386	12.0656	12.082	-0.0270067	0.791513	0.999726	-0.0477045	not_signif	na	Otx2_d14_peak_3470
ENSG00000143157	POGK	1876	1773	1695	2322	10.8066	10.9094	10.9764	10.8735	-0.066972	0.55329	0.999726	-0.123653	not_signif	na	Otx2_d14_peak_347
ENSG00000160199	PKNOX1	332	302	269	456	8.34919	8.35019	8.40934	8.40833	-0.0591442	0.638027	0.999726	-0.147945	not_signif	na	Otx2_d14_peak_3466
ENSG00000185808	PIGP	520	378	486	627	8.86889	8.8895	9.03183	9.01122	-0.142335	0.245874	0.999726	-0.318879	not_signif	na	Otx2_d14_peak_3456
ENSG00000159216	RUNX1	1808	1409	1004	1172	10.4696	10.5543	10.2613	10.1766	0.292985	0.0113013	0.281893	0.554604	not_signif	na	Otx2_d14_peak_3453
ENSG00000243927	MRPS6	945	686	643	946	9.65094	9.62481	9.6034	9.62953	0.0214114	0.856685	0.999726	0.0433447	not_signif	na	Otx2_d14_peak_3440
ENSG00000159082	SYNJ1	432	377	376	436	8.60245	8.70891	8.71247	8.60601	-0.00355466	0.981072	0.999726	-0.00723316	not_signif	na	Otx2_d14_peak_3435
ENSG00000159055	MIS18A	275	153	195	276	7.77825	7.70664	7.76494	7.83656	-0.0583088	0.634121	0.999726	-0.179032	not_signif	na	Otx2_d14_peak_3434
ENSG00000156239	N6AMT1	283	187	210	325	7.93189	7.87621	7.94213	7.99781	-0.0659176	0.602456	0.999726	-0.185954	not_signif	na	Otx2_d14_peak_3429
ENSG00000154734	ADAMTS1	435	603	499	714	8.97454	9.16926	9.26312	9.06841	-0.0938649	0.45861	0.999726	-0.22029	not_signif	na	Otx2_d14_peak_3421
ENSG00000188859	FAM78B	148	23	165	67	6.45251	6.4807	6.63801	6.60982	-0.157301	0.116708	0.948812	-0.832804	not_signif	na	Otx2_d14_peak_342
ENSG00000166265	CYYR1	285	37	221	60	7.02886	7.03055	7.06147	7.05978	-0.030922	0.718417	0.999726	-0.160832	not_signif	na	Otx2_d14_peak_3417
ENSG00000154719	MRPL39	688	507	467	693	9.1992	9.17681	9.15296	9.17534	0.0238542	0.844383	0.999726	0.0514524	not_signif	na	Otx2_d14_peak_3406
ENSG00000154639	CXADR	1471	1289	1735	2584	10.5547	10.5914	10.9297	10.893	-0.338283	0.00218144	0.0914058	-0.6232	not_signif	na	Otx2_d14_peak_3397
ENSG00000101144	BMP7	1577	719	3379	1135	10.0889	10.5017	11.0111	10.5983	-0.509439	0.00169789	0.074567	-0.887376	not_signif	na	Otx2_d14_peak_3381
ENSG00000101134	DOK5	116	37	74	77	6.20809	6.1433	6.16561	6.23041	-0.0223131	0.745394	0.999726	-0.197123	not_signif	na	Otx2_d14_peak_3376
ENSG00000171940	ZNF217	1468	1245	1234	1630	10.3773	10.45	10.488	10.4152	-0.0379477	0.739752	0.999726	-0.0715339	not_signif	na	Otx2_d14_peak_3367
ENSG00000054793	ATP9A	1381	602	1259	1238	9.98188	9.928	10.1589	10.2128	-0.230949	0.0438016	0.597983	-0.45465	not_signif	na	Otx2_d14_peak_3362
ENSG00000101096	NFATC2	106	76	66	142	6.57372	6.49994	6.52857	6.60235	-0.028632	0.832718	0.999726	-0.114287	not_signif	na	Otx2_d14_peak_3361
ENSG00000185630	PBX1	1065	240	589	890	9.38683	8.97731	9.18436	9.59388	-0.207049	0.52915	0.999726	-0.518896	not_signif	na	Otx2_d14_peak_336
ENSG00000172216	CEBPB	2876	1233	1616	1377	10.8279	10.7964	10.6141	10.6456	0.182311	0.098785	0.893469	0.333882	not_signif	na	Otx2_d14_peak_3354
ENSG00000244687	UBE2V1	44	34	32	43	5.24042	5.2468	5.24036	5.23399	0.00643607	0.942882	0.999726	0.0578363	not_signif	na	Otx2_d14_peak_3353
ENSG00000158470	B4GALT5	2741	1778	2242	2279	11.0769	11.1505	11.1724	11.0988	-0.0219114	0.852527	0.999726	-0.036986	not_signif	na	Otx2_d14_peak_3351
ENSG00000158445	KCNB1	289	82	333	270	7.69725	7.65083	7.96404	8.01046	-0.313207	0.0107098	0.273795	-0.954026	not_signif	na	Otx2_d14_peak_3349
ENSG00000124151	NCOA3	1047	871	916	1267	9.91607	9.96166	10.0518	10.0063	-0.0901784	0.437118	0.999726	-0.176356	not_signif	na	Otx2_d14_peak_3347
ENSG00000197496	SLC2A10	554	224	396	291	8.46432	8.47252	8.45175	8.44356	0.0207637	0.869286	0.999726	0.0503845	not_signif	na	Otx2_d14_peak_3344
ENSG00000158296	SLC13A3	775	223	504	383	8.81692	8.71643	8.7364	8.83689	-0.019968	0.793574	0.999726	-0.0766965	not_signif	na	Otx2_d14_peak_3343
ENSG00000100979	PLTP	2508	927	2582	1671	10.6727	10.721	10.9664	10.9181	-0.245381	0.0244576	0.444192	-0.449162	not_signif	na	Otx2_d14_peak_3342
ENSG00000174306	ZHX3	1481	776	1055	1140	10.0923	10.0592	10.0758	10.1089	-0.0166097	0.87499	0.999726	-0.0349541	not_signif	na	Otx2_d14_peak_3337
ENSG00000101452	DHX35	169	119	121	209	7.2343	7.17932	7.22806	7.28303	-0.0487346	0.699495	0.999726	-0.16832	not_signif	na	Otx2_d14_peak_3336
ENSG00000101335	MYL9	8855	19009	7173	21954	13.6203	13.7395	13.7039	13.5847	0.0356097	0.800647	0.999726	0.0459992	not_signif	na	Otx2_d14_peak_3334
ENSG00000171222	SCAND1	1659	1290	1025	1595	10.4774	10.4548	10.3533	10.3758	0.101585	0.364632	0.999726	0.191622	not_signif	na	Otx2_d14_peak_3331
ENSG00000025293	PHF20	1040	651	748	1115	9.76225	9.6782	9.75391	9.83795	-0.0757003	0.525049	0.999726	-0.152757	not_signif	na	Otx2_d14_peak_3330
ENSG00000162733	DDR2	2502	1712	1897	2278	10.9993	11.0273	11.0326	11.0045	-0.00520813	0.963668	0.999726	-0.00896748	not_signif	na	Otx2_d14_peak_333
ENSG00000131051	RBM39	3251	2645	2146	3631	11.5188	11.4791	11.4411	11.4808	0.0379689	0.717966	0.999726	0.0684023	not_signif	na	Otx2_d14_peak_3328
ENSG00000088298	EDEM2	1736	1104	987	1583	10.4538	10.3423	10.2655	10.377	0.0768168	0.517676	0.999726	0.14471	not_signif	na	Otx2_d14_peak_3327
ENSG00000198646	NCOA6	1546	1679	1144	1869	10.5775	10.6667	10.5906	10.5014	0.0761126	0.516905	0.999726	0.138077	not_signif	na	Otx2_d14_peak_3326
ENSG00000125977	EIF2S2	3031	3543	1967	4123	11.6248	11.6493	11.5358	11.5114	0.113473	0.282848	0.999726	0.200163	not_signif	na	Otx2_d14_peak_3325
ENSG00000078699	CBFA2T2	587	491	438	701	9.08049	9.07488	9.09717	9.10278	-0.0222928	0.856427	0.999726	-0.0482151	not_signif	na	Otx2_d14_peak_3324
ENSG00000126003	PLAGL2	1102	1229	760	1402	10.1192	10.1712	10.0813	10.0293	0.0898405	0.442061	0.999726	0.171169	not_signif	na	Otx2_d14_peak_3320
ENSG00000198929	NOS1AP	190	43	170	145	6.96036	6.88016	7.05473	7.13494	-0.174574	0.110281	0.932756	-0.779032	not_signif	na	Otx2_d14_peak_332
ENSG00000173418	NAA20	1359	1055	985	1416	10.214	10.2203	10.2113	10.2049	0.00907093	0.936282	0.999726	0.0173585	not_signif	na	Otx2_d14_peak_3317
ENSG00000132669	RIN2	1195	307	940	913	9.55842	9.34294	9.61837	9.83385	-0.275428	0.0325757	0.52367	-0.607819	not_signif	na	Otx2_d14_peak_3316
ENSG00000101384	JAG1	805	1188	536	1186	9.82904	9.92229	9.77039	9.67713	0.151907	0.214399	0.999726	0.294216	not_signif	na	Otx2_d14_peak_3307
ENSG00000182621	PLCB1	477	58	431	356	8.10537	7.8713	8.24827	8.48233	-0.376967	0.00420829	0.148438	-1.19844	not_signif	na	Otx2_d14_peak_3303
ENSG00000171984	C20orf196	59	22	59	45	5.46803	5.47712	5.53996	5.53088	-0.062846	0.485346	0.999726	-0.516846	not_signif	na	Otx2_d14_peak_3297
ENSG00000132646	PCNA	3192	2374	2362	2990	11.3915	11.4322	11.4054	11.3646	0.0268428	0.800284	0.999726	0.0482529	not_signif	na	Otx2_d14_peak_3295
ENSG00000101265	RASSF2	127	131	117	177	7.04863	7.09522	7.13655	7.08996	-0.0413294	0.725631	0.999726	-0.159045	not_signif	na	Otx2_d14_peak_3292
ENSG00000171867	PRNP	8143	4514	6414	5175	12.4982	12.6041	12.5671	12.4613	0.0369556	0.704795	0.999726	0.0706754	not_signif	na	Otx2_d14_peak_3291
ENSG00000085552	IGSF9	87	190	87	296	7.20522	7.22167	7.30652	7.29006	-0.0848453	0.45695	0.999726	-0.316728	not_signif	na	Otx2_d14_peak_329
ENSG00000101236	RNF24	691	614	373	474	9.13737	9.22875	8.9426	8.85122	0.286152	0.0225789	0.430685	0.629424	not_signif	na	Otx2_d14_peak_3288
ENSG00000088833	NSFL1C	2462	2165	2093	2844	11.1479	11.227	11.2724	11.1932	-0.0453149	0.679054	0.999726	-0.0820557	not_signif	na	Otx2_d14_peak_3286
ENSG00000101255	TRIB3	675	1422	461	1067	9.746	9.96367	9.70643	9.48876	0.257239	0.0642515	0.719661	0.4856	not_signif	na	Otx2_d14_peak_3284
ENSG00000130414	NDUFA10	2510	1746	1875	2504	11.043	11.0355	11.0643	11.0717	-0.0287532	0.789273	0.999726	-0.0522248	not_signif	na	Otx2_d14_peak_3281
ENSG00000157985	AGAP1	1034	360	939	1311	9.63037	9.38242	9.79771	10.0457	-0.415293	0.00271762	0.107195	-0.860278	not_signif	na	Otx2_d14_peak_3277
ENSG00000123485	HJURP	611	452	390	642	9.04204	8.98811	8.95804	9.01198	0.0300685	0.804944	0.999726	0.0678276	not_signif	na	Otx2_d14_peak_3271
ENSG00000085982	USP40	1041	655	805	1134	9.77118	9.70982	9.81596	9.87733	-0.106146	0.367107	0.999726	-0.212774	not_signif	na	Otx2_d14_peak_3270
ENSG00000135931	ARMC9	1105	684	930	1157	9.83648	9.81544	9.94539	9.96643	-0.129949	0.261046	0.999726	-0.257167	not_signif	na	Otx2_d14_peak_3268
ENSG00000135932	CAB39	2357	1712	1663	2268	10.9569	10.9579	10.9325	10.9315	0.0253986	0.815264	0.999726	0.0461726	not_signif	na	Otx2_d14_peak_3266
ENSG00000163053	SLC16A14	313	472	572	443	8.51812	8.92631	9.09428	8.68609	-0.16797	0.316138	0.999726	-0.390005	not_signif	na	Otx2_d14_peak_3264
ENSG00000153827	TRIP12	5761	5325	3616	6650	12.4067	12.3859	12.2865	12.3073	0.0993409	0.330527	0.999726	0.173063	not_signif	na	Otx2_d14_peak_3263
ENSG00000153823	PID1	99	34	53	55	5.89431	5.83844	5.81125	5.86712	0.0271888	0.87126	0.999726	0.108526	not_signif	na	Otx2_d14_peak_3262
ENSG00000123977	DAW1	158	82	63	221	7.00599	6.7746	6.80655	7.03794	-0.0319433	0.908855	0.999726	-0.0627224	not_signif	na	Otx2_d14_peak_3261
ENSG00000173744	AGFG1	2322	2001	1695	2736	11.0692	11.0713	11.072	11.0699	-0.00069765	0.995236	0.999726	-0.00116423	not_signif	na	Otx2_d14_peak_3260
ENSG00000169047	IRS1	3813	2172	2081	2677	11.4659	11.3895	11.2293	11.3056	0.160231	0.145677	0.999726	0.283651	not_signif	na	Otx2_d14_peak_3253
ENSG00000183853	KIRREL	3300	2777	3770	3781	11.5369	11.7263	11.9107	11.7213	-0.184424	0.130924	0.986754	-0.32142	not_signif	na	Otx2_d14_peak_325
ENSG00000135905	DOCK10	63	14	33	60	5.33718	5.23021	5.27394	5.38091	-0.0437301	0.513561	0.999726	-0.557097	not_signif	na	Otx2_d14_peak_3245
ENSG00000036257	CUL3	1823	1689	1436	2156	10.7459	10.8047	10.8075	10.7487	-0.00280989	0.975638	0.999726	-0.00625074	not_signif	na	Otx2_d14_peak_3244
ENSG00000152056	AP1S3	266	303	176	654	8.33729	8.16825	8.29246	8.4615	-0.124212	0.430965	0.999726	-0.267748	not_signif	na	Otx2_d14_peak_3243
ENSG00000116106	EPHA4	372	103	254	283	7.90648	7.73647	7.86887	8.03888	-0.132401	0.258839	0.999726	-0.444566	not_signif	na	Otx2_d14_peak_3240
ENSG00000117036	ETV3	440	565	353	515	8.82494	8.98995	8.88486	8.71986	0.105084	0.455481	0.999726	0.226099	not_signif	na	Otx2_d14_peak_324
ENSG00000114923	SLC4A3	684	436	509	719	9.15761	9.10416	9.17286	9.22631	-0.0687027	0.571481	0.999726	-0.149984	not_signif	na	Otx2_d14_peak_3236
ENSG00000116604	MEF2D	1429	2324	852	1754	10.6324	10.8055	10.4887	10.3156	0.316788	0.0106385	0.273795	0.576041	not_signif	na	Otx2_d14_peak_323
ENSG00000115461	IGFBP5	1015	600	1120	438	9.40706	9.7685	9.73087	9.36943	0.0376298	0.652988	0.999726	0.145961	not_signif	na	Otx2_d14_peak_3222
ENSG00000079246	XRCC5	9751	7141	6398	10202	13.0437	12.9827	12.9572	13.0182	0.0254956	0.80266	0.999726	0.0440609	not_signif	na	Otx2_d14_peak_3221
ENSG00000115414	FN1	17210	14013	11574	16835	13.8763	13.899	13.8099	13.7872	0.0890983	0.371319	0.999726	0.1513	not_signif	na	Otx2_d14_peak_3220
ENSG00000138363	ATIC	3145	1973	1957	2997	11.323	11.2185	11.1967	11.3011	0.0218435	0.849938	0.999726	0.0381314	not_signif	na	Otx2_d14_peak_3219
ENSG00000138376	BARD1	217	148	228	230	7.57744	7.64114	7.76123	7.69754	-0.120092	0.351376	0.999726	-0.35753	not_signif	na	Otx2_d14_peak_3217
ENSG00000144451	SPAG16	294	144	184	281	7.80189	7.68061	7.72487	7.84615	-0.04426	0.709169	0.999726	-0.144673	not_signif	na	Otx2_d14_peak_3216
ENSG00000030419	IKZF2	132	21	108	56	6.19292	6.16384	6.23498	6.26406	-0.0711384	0.371287	0.999726	-0.538511	not_signif	na	Otx2_d14_peak_3215
ENSG00000160710	ADAR	6775	5278	4420	6555	12.5125	12.5083	12.422	12.4262	0.0862841	0.397317	0.999726	0.149241	not_signif	na	Otx2_d14_peak_320
ENSG00000163251	FZD5	358	379	640	525	8.58041	8.86871	9.16374	8.87545	-0.295032	0.0520879	0.649612	-0.657239	not_signif	na	Otx2_d14_peak_3195
ENSG00000118257	NRP2	9313	1348	8412	1669	11.8385	11.9743	12.0421	11.9063	-0.067806	0.654689	0.999726	-0.0867504	not_signif	na	Otx2_d14_peak_3192
ENSG00000160712	IL6R	185	89	135	171	7.13602	7.07486	7.13675	7.19792	-0.0618979	0.588461	0.999726	-0.243708	not_signif	na	Otx2_d14_peak_319
ENSG00000143614	GATAD2B	744	884	530	957	9.58051	9.66064	9.56697	9.48684	0.09367	0.449783	0.999726	0.186274	not_signif	na	Otx2_d14_peak_318
ENSG00000173166	RAPH1	191	152	147	152	7.30851	7.38541	7.33297	7.25607	0.0524415	0.665177	0.999726	0.185503	not_signif	na	Otx2_d14_peak_3177
ENSG00000204217	BMPR2	1853	2077	1554	2661	10.9095	10.9916	11.0191	10.937	-0.0275289	0.791785	0.999726	-0.0537196	not_signif	na	Otx2_d14_peak_3175
ENSG00000003393	ALS2	1337	1430	1044	2011	10.4419	10.4577	10.4947	10.4789	-0.0370158	0.738631	0.999726	-0.0698557	not_signif	na	Otx2_d14_peak_3174
ENSG00000115993	TRAK2	1693	1205	1311	1681	10.4808	10.4982	10.5294	10.512	-0.031219	0.780045	0.999726	-0.0582537	not_signif	na	Otx2_d14_peak_3173
ENSG00000003402	CFLAR	2245	1211	1495	1273	10.6002	10.6621	10.5282	10.4663	0.13383	0.227916	0.999726	0.253988	not_signif	na	Otx2_d14_peak_3170
ENSG00000197956	S100A6	15321	9739	7508	11837	13.5566	13.4395	13.2216	13.3386	0.217973	0.0427992	0.593247	0.371201	not_signif	na	Otx2_d14_peak_317
ENSG00000178074	C2orf69	580	393	392	442	8.82394	8.86039	8.77614	8.73969	0.0842502	0.494597	0.999726	0.194999	not_signif	na	Otx2_d14_peak_3163
ENSG00000119042	SATB2	244	73	121	139	7.1692	7.02943	6.99599	7.13576	0.0334362	0.91854	0.999726	0.0486959	not_signif	na	Otx2_d14_peak_3160
ENSG00000197747	S100A10	7658	9545	5474	10497	12.9845	13.0729	12.9704	12.8819	0.10256	0.340265	0.999726	0.171331	not_signif	na	Otx2_d14_peak_316
ENSG00000144339	TMEFF2	50	47	55	216	6.28325	6.1248	6.37674	6.53519	-0.251936	0.0440932	0.59818	-1.18218	not_signif	na	Otx2_d14_peak_3154
ENSG00000168497	SDPR	117	82	98	312	7.07168	6.87669	7.12236	7.31734	-0.245666	0.0818548	0.820998	-0.843397	not_signif	na	Otx2_d14_peak_3153
ENSG00000115419	GLS	1957	2583	1809	3454	11.1234	11.2256	11.3077	11.2056	-0.0821394	0.444929	0.999726	-0.154493	not_signif	na	Otx2_d14_peak_3149
ENSG00000138381	ASNSD1	1421	1283	973	1545	10.35	10.3772	10.305	10.2778	0.0722671	0.522831	0.999726	0.136785	not_signif	na	Otx2_d14_peak_3148
ENSG00000138449	SLC40A1	969	599	1332	984	9.63628	9.81895	10.1269	9.94424	-0.307965	0.0179646	0.376374	-0.592569	not_signif	na	Otx2_d14_peak_3147
ENSG00000115368	WDR75	1314	1230	849	1448	10.2561	10.2709	10.1694	10.1545	0.101562	0.369158	0.999726	0.194937	not_signif	na	Otx2_d14_peak_3146
ENSG00000003436	TFPI	533	116	185	103	7.87914	7.73683	7.43613	7.57844	0.300706	0.0233872	0.438253	0.855417	not_signif	na	Otx2_d14_peak_3140
ENSG00000143442	POGZ	1278	1164	982	1399	10.2006	10.271	10.2416	10.1713	0.0293625	0.803175	0.999726	0.0551758	not_signif	na	Otx2_d14_peak_314
ENSG00000138448	ITGAV	6129	7587	10218	7717	12.5848	13.0593	13.2851	12.8106	-0.225789	0.606517	0.999726	-0.383489	not_signif	na	Otx2_d14_peak_3139
ENSG00000163002	NUP35	427	227	307	409	8.38219	8.303	8.37479	8.45397	-0.0717867	0.558765	0.999726	-0.187962	not_signif	na	Otx2_d14_peak_3127
ENSG00000143382	ADAMTSL4	462	193	349	282	8.26695	8.26286	8.28951	8.2936	-0.026645	0.81907	0.999726	-0.073394	not_signif	na	Otx2_d14_peak_312
ENSG00000163510	CWC22	555	460	418	677	9.0046	8.99195	9.02705	9.03969	-0.0350946	0.77645	0.999726	-0.0769114	not_signif	na	Otx2_d14_peak_3116
ENSG00000187231	SESTD1	388	273	471	613	8.5601	8.57	8.88153	8.87163	-0.311528	0.0117648	0.287485	-0.725917	not_signif	na	Otx2_d14_peak_3115
ENSG00000117360	PRPF3	1042	1149	755	1361	10.0432	10.0979	10.0407	9.98602	0.0571296	0.6301	0.999726	0.10843	not_signif	na	Otx2_d14_peak_311
ENSG00000128656	CHN1	399	333	330	494	8.54336	8.55715	8.61963	8.60584	-0.0624777	0.616544	0.999726	-0.149969	not_signif	na	Otx2_d14_peak_3108
ENSG00000115935	WIPF1	530	525	463	824	9.09943	9.11115	9.21748	9.20576	-0.106325	0.380808	0.999726	-0.229976	not_signif	na	Otx2_d14_peak_3107
ENSG00000163328	GPR155	324	232	251	263	8.0353	8.10108	8.06962	8.00384	0.0314632	0.794775	0.999726	0.0903301	not_signif	na	Otx2_d14_peak_3106
ENSG00000091409	ITGA6	3852	2737	3802	5200	11.7658	11.7581	12.0182	12.026	-0.260166	0.0122536	0.295474	-0.456065	not_signif	na	Otx2_d14_peak_3101
ENSG00000123600	METTL8	461	289	273	427	8.52326	8.44058	8.40175	8.48443	0.0388279	0.766035	0.999726	0.0937793	not_signif	na	Otx2_d14_peak_3099
ENSG00000138398	PPIG	1813	1343	1377	2068	10.6446	10.6157	10.6782	10.7071	-0.0624912	0.573083	0.999726	-0.115536	not_signif	na	Otx2_d14_peak_3096
ENSG00000172318	B3GALT1	106	7	70	38	5.68002	5.60643	5.64806	5.72165	-0.0416273	0.29623	0.999726	-0.806697	not_signif	na	Otx2_d14_peak_3090
[truncated: 10,782 more rows]

## Sheet: OTX2_28_target_set_Fig3A
ensid	sym	KD_1_woBatchVar	KD_2_woBatchVar	ns_1_woBatchVar	ns_2_woBatchVar	pvalue	padj	logR_deseq
ENSG00000134160	TRPM1	5.857	6.50517	7.49194	6.84377	9.38027e-14	7.49249e-11	-4.18977
ENSG00000077498	TYR	8.42894	8.97571	10.6558	10.109	4.63931e-50	1.97634e-46	-3.51202
ENSG00000104044	OCA2	5.09227	5.04338	5.24444	5.29333	0.00979425	0.262654	-2.35694
ENSG00000100156	SLC16A8	4.53372	4.55704	4.68804	4.66473	0.0500079	0.639219	-1.9918
ENSG00000107165	TYRP1	11.0176	11.6908	12.7718	12.0986	0.0249067	0.445185	-1.80058
ENSG00000121039	RDH10	9.73111	9.7631	10.3384	10.3064	4.03728e-07	7.47774e-05	-1.11858
ENSG00000136235	GPNMB	12.8171	13.0629	13.6427	13.3969	3.24949e-06	0.000451397	-0.982187
ENSG00000125378	BMP4	11.0742	11.1135	11.6364	11.5971	9.82102e-07	0.00016735	-0.934708
ENSG00000118271	TTR	10.1845	11.2099	12.0347	11.0092	0.567019	0.999726	-0.798171
ENSG00000165588	OTX2	10.7442	10.8945	11.3235	11.1732	0.00028229	0.0178597	-0.774306
ENSG00000144810	COL8A1	13.273	13.5268	13.9502	13.6964	0.000837278	0.0428017	-0.703761
ENSG00000074410	CA12	7.47199	7.35035	7.52126	7.6429	0.13012	0.986272	-0.647998
ENSG00000121898	CPXM2	9.80463	9.86871	10.202	10.1379	0.00399105	0.143885	-0.646638
ENSG00000119686	FLVCR2	6.87348	7.02203	7.19499	7.04644	0.226975	0.999726	-0.552326
ENSG00000182240	BACE2	11.5778	11.6357	11.9114	11.8535	0.00911504	0.252255	-0.48344
ENSG00000181722	ZBTB20	6.89122	6.87184	6.94894	6.96832	0.486814	0.999726	-0.329542
ENSG00000121957	GPSM2	8.40354	8.33486	8.40544	8.47413	0.554998	0.999726	-0.187608
ENSG00000149294	NCAM1	5.78918	5.66185	5.65845	5.78578	0.817102	0.999726	-0.172659
ENSG00000135437	RDH5	6.23845	6.25475	6.27708	6.26078	0.823492	0.999726	-0.128609
ENSG00000075223	SEMA3C	11.8662	11.9939	12.0583	11.9306	0.599578	0.999726	-0.102396
ENSG00000165806	CASP7	8.3371	8.39739	8.40487	8.34458	0.942543	0.999726	-0.0229918
ENSG00000137868	STRA6	7.16933	7.07892	7.03334	7.12375	0.978671	0.999726	0.0119926
ENSG00000174233	ADCY6	9.98863	10.0397	10.0287	9.97756	0.930171	0.999726	0.0198369
ENSG00000132326	PER2	6.32232	6.32092	6.30681	6.30821	0.903518	0.999726	0.0691946
ENSG00000123240	OPTN	11.3886	11.4257	11.3432	11.306	0.439076	0.999726	0.147793
ENSG00000168268	NT5DC2	11.5449	11.5556	11.4575	11.4468	0.352254	0.999726	0.174422
ENSG00000007376	RPUSD1	10.349	10.3616	10.1595	10.1469	0.0733168	0.78041	0.385531
ENSG00000156113	KCNMA1	7.41877	7.16898	7.03835	7.28814	0.297807	0.999726	0.532169

## Sheet: TRPM1 exp - Fig6F
	control	lhx2 kd
batch1	548	27
batch2	71	6
	309.5	16.5
control average normalized to 1	1	0.0533118
	1.7706	0.0872375
	0.229402	0.0193861
	0.770598	0.0339257
error bars	0.544895	0.0239891
