# Supplementary material for: The LHX2-OTX2 transcriptional regulatory module controls retinal pigmented epithelium differentiation and underlies genetic risk for age-related macular degeneration
Source: PLoS Biol. 2023 Jan 17;21(1):e3001924. doi: 10.1371/journal.pbio.3001924 (PMC9844853; doi:10.1371/journal.pbio.3001924)
Supplement: S3 Table — (XLSX) [file pbio.3001924.s008.xlsx]

## Sheet: tango_lhx2kd_wo_sepF_fdr05_fc1_
Set	Enriched with	#genes	Raw p-value	Empirical p-Value	Frequency in set (%)	Gene List
down_KD_vs_ns	system development - GO:0048731	82	4.08e-13	0.001	42	[WNT2B, ELN, PTPRM, CXCL14, PTPRG, MYLK, SMPD3, RIMS1, ADAMTS5, IMMP2L, CDH1, ITGB8, PLCE1, SOX8, SOX5, NANOS1, PDGFRB, EDN2, UNC5B, HEG1, NOG, APLP1, KAZN, MYO7A, ANK3, KCNAB2, GAB2, SEPT4, MTSS1, MAG, MAF, MFRP, COL4A1, COL4A4, COL4A3, ANOS1, COL8A2, COL8A1, UTRN, GPM6A, KRT80, MAOB, LAMA2, COL11A1, ABCB5, SEMA3B, LRP2, TRPM1, RELN, GPNMB, CUX1, PTPRZ1, FLRT3, ERBB4, RDH10, HSD17B2, PRDM16, CCL…
down_KD_vs_ns	multicellular organism development - GO:0007275	86	9.8e-12	0.001	44	[WNT2B, ELN, PTPRM, CXCL14, PTPRG, MYLK, SMPD3, RIMS1, ADAMTS5, IMMP2L, CDH1, ITGB8, PLCE1, SOX8, SOX5, NANOS1, PDGFRB, EDN2, UNC5B, HEG1, NOG, APLP1, KAZN, MITF, MYO7A, ANK3, KCNAB2, GAB2, SEPT4, MID1, MTSS1, MAG, MAF, MFRP, COL4A1, SFRP5, COL4A4, COL4A3, ANOS1, COL8A2, COL8A1, UTRN, GPM6A, KRT80, MAOB, LAMA2, COL11A1, ABCB5, LAMA3, SEMA3B, LRP2, TRPM1, RELN, GPNMB, CUX1, PTPRZ1, FLRT3, ERBB4, R…
down_KD_vs_ns	biological adhesion - GO:0022610	30	1.12e-10	0.001	15	[LAMA2, CLSTN2, COL14A1, LAMA3, PTPRM, NID2, RELN, GPNMB, FLRT3, CDH1, ITGB8, CCL2, CADM4, PCDH7, APLP1, SORBS2, ATP1B1, MTSS1, PLEKHA7, PTPRD, SDK1, ACE2, MAG, COL4A3, ANOS1, COL8A2, CLDN19, COL8A1, CDH19, ADGRL3]
down_KD_vs_ns	sensory organ development - GO:0007423	23	2.98e-10	0.001	12	[PDGFRB, GPM6A, WNT2B, COL11A1, ABCB5, NOG, PTPRM, MYO7A, CXCL14, RPE65, BMP6, BMP4, TRPM1, SDK1, MAF, MFRP, LHX2, COL4A1, RDH10, PRDM16, COL8A2, COL8A1, SOX8]
down_KD_vs_ns	extracellular matrix organization - GO:0030198	18	3.38e-10	0.001	9.2	[LAMA2, COL14A1, ELN, COL11A1, LAMA3, SULF1, NID2, ADAMTS5, CCDC80, COL4A1, CDH1, COL4A4, COL4A3, COL8A2, COL8A1, ITGB8, COL9A3, COL9A2]
down_KD_vs_ns	cell adhesion - GO:0007155	29	3.86e-10	0.001	15	[LAMA2, CLSTN2, COL14A1, LAMA3, PTPRM, NID2, RELN, GPNMB, FLRT3, CDH1, ITGB8, CCL2, CADM4, PCDH7, APLP1, SORBS2, ATP1B1, MTSS1, PLEKHA7, PTPRD, SDK1, MAG, COL4A3, ANOS1, COL8A2, CLDN19, COL8A1, CDH19, ADGRL3]
down_KD_vs_ns	eye development - GO:0001654	19	5.64e-10	0.001	9.7	[PDGFRB, GPM6A, WNT2B, ABCB5, PTPRM, MYO7A, RPE65, BMP6, BMP4, TRPM1, SDK1, MAF, MFRP, LHX2, COL4A1, RDH10, COL8A2, COL8A1, SOX8]
down_KD_vs_ns	anatomical structure morphogenesis - GO:0009653	48	9.64e-10	0.001	25	[GPM6A, WNT2B, LAMA2, ELN, COL11A1, LAMA3, SEMA3B, PTPRM, MFF, MYLK, TRPM1, ADAMTS5, RELN, PTPRZ1, FLRT3, ERBB4, RDH10, CCL2, SLITRK5, SLIT3, OTX2, SOX8, PDGFRB, FZD1, UNC5B, HEG1, NOG, APLP1, MYO7A, ANK3, GAB2, MTSS1, BMP6, RPE65, ERMN, BMP4, SDK1, TANC1, MFRP, CRISPLD1, COL4A1, LHX2, SFRP5, FGF18, ANOS1, COL8A2, COL8A1, FGFR3]
down_KD_vs_ns	chemotaxis - GO:0006935	20	1.65e-09	0.001	10	[PDGFRB, EDN2, LAMA2, UNC5B, RARRES2, NOG, SEMA3B, PTPRM, GAB2, CXCL14, BMP4, RELN, GPNMB, LHX2, FLRT3, ENPP2, ANOS1, CCL2, SLIT3, OTX2]
down_KD_vs_ns	visual perception - GO:0007601	12	2.27e-08	0.001	6.2	[TRPM1, RIMS1, MFRP, COL11A1, SFRP5, RDH10, CLDN19, TIMP3, MYO7A, TYR, RPE65, BEST1]
down_KD_vs_ns	animal organ morphogenesis - GO:0009887	26	3.93e-08	0.001	13	[WNT2B, ELN, COL11A1, PTPRM, MYLK, TRPM1, ADAMTS5, RDH10, CCL2, SLIT3, SOX8, PDGFRB, FZD1, HEG1, NOG, APLP1, MYO7A, BMP6, RPE65, BMP4, SDK1, MFRP, FGF18, COL8A2, COL8A1, FGFR3]
down_KD_vs_ns	neurological system process - GO:0050877	22	9.16e-08	0.001	11	[COL11A1, OR51E2, ANK3, KCNAB2, MYO7A, TYR, RPE65, BEST1, TRPM1, RIMS1, ACE2, TANC1, MFRP, RELN, PTPRZ1, RDH10, SFRP5, COL4A3, ST3GAL4, CLDN19, TIMP3, TRPM3]
down_KD_vs_ns	neurogenesis - GO:0022008	38	1.16e-07	0.001	19	[GPM6A, WNT2B, LAMA2, SEMA3B, PTPRM, PTPRG, TRPM1, RIMS1, RELN, CUX1, PTPRZ1, FLRT3, CDH1, ERBB4, PRDM16, CCL2, SLITRK5, SLIT3, OTX2, SOX8, SOX5, FZD1, NANOS1, UNC5B, NOG, MYO7A, ANK3, GAB2, BMP6, RPE65, BMP4, PTPRD, SDK1, MAG, MFRP, LHX2, ANOS1, ADGRL3]
down_KD_vs_ns	camera-type eye development - GO:0043010	15	1.36e-07	0.001	7.7	[PDGFRB, GPM6A, WNT2B, PTPRM, RPE65, BMP4, SDK1, MAF, MFRP, LHX2, COL4A1, RDH10, COL8A2, COL8A1, SOX8]
down_KD_vs_ns	sensory organ morphogenesis - GO:0090596	13	1.76e-07	0.001	6.7	[WNT2B, COL11A1, NOG, PTPRM, MYO7A, RPE65, BMP4, TRPM1, SDK1, MFRP, COL8A2, COL8A1, SOX8]
down_KD_vs_ns	locomotion - GO:0040011	29	1.97e-07	0.001	15	[GPM6A, LAMA2, SEMA3B, PTPRM, CXCL14, RELN, GPNMB, FLRT3, ERBB4, ENPP2, CCL2, SLIT3, OTX2, SOX8, PDGFRB, NANOS1, EDN2, UNC5B, RARRES2, NOG, SORBS2, GAB2, ATP1B1, BMP4, MAG, SLC7A8, LHX2, ANOS1, ADGRL3]
down_KD_vs_ns	response to external stimulus - GO:0009605	36	3.83e-07	0.001	18	[WNT2B, MAOB, LAMA2, COL11A1, SEMA3B, PTPRM, CXCL14, BEST1, ADAMTS5, RELN, GPNMB, FLRT3, ENPP2, HABP4, CCL2, DMD, SLIT3, OTX2, TRPM3, PDGFRB, IVNS1ABP, EDN2, UNC5B, RARRES2, NOG, INHBB, GAB2, TYR, BMP6, RPE65, BMP4, MAG, CYP24A1, KIF26A, LHX2, ANOS1]
down_KD_vs_ns	glomerulus development - GO:0032835	7	8.22e-07	0.001	3.6	[BMP4, PDGFRB, COL4A4, COL4A3, PLCE1, SULF1, MTSS1]
down_KD_vs_ns	synapse organization - GO:0050808	11	8.81e-07	0.001	5.6	[FZD1, PTPRD, SDK1, GPM6A, RELN, CDH1, COL4A1, FLRT3, ANK3, UTRN, ADGRL3]
down_KD_vs_ns	multicellular organismal catabolic process - GO:0044243	7	1.22e-06	0.002	3.6	[ACE2, COL4A1, COL11A1, COL4A4, COL4A3, COL8A2, COL8A1]
down_KD_vs_ns	receptor binding - GO:0005102	31	1.73e-06	0.002	16	[WNT2B, LAMA2, LAMA3, LYPD1, CXCL14, ADAMTS5, RELN, GPNMB, FLRT3, ERBB4, ITGB8, CCL2, SLIT3, PDGFRB, FZD1, ARNT2, EDN2, CADM4, RARRES2, APLP1, INHBB, GAB2, MTSS1, BMP6, BMP4, PTPRD, MAG, COL4A3, DOK7, FGF18, UTRN]
down_KD_vs_ns	cell morphogenesis involved in neuron differentiation - GO:0048667	16	2.91e-06	0.004	8.2	[LAMA2, UNC5B, NOG, SEMA3B, PTPRM, ANK3, GAB2, MYO7A, RELN, PTPRZ1, LHX2, FLRT3, ANOS1, SLITRK5, SLIT3, OTX2]
down_KD_vs_ns	axon guidance - GO:0007411	12	2.97e-06	0.004	6.2	[RELN, LAMA2, LHX2, UNC5B, FLRT3, NOG, SEMA3B, ANOS1, PTPRM, SLIT3, OTX2, GAB2]
down_KD_vs_ns	connective tissue development - GO:0061448	11	4.37e-06	0.007	5.6	[BMP4, PDGFRB, WNT2B, COL11A1, FGF18, NOG, ITGB8, SOX8, SULF1, FGFR3, BMP6]
down_KD_vs_ns	retina development in camera-type eye - GO:0060041	9	4.69e-06	0.007	4.6	[PDGFRB, SDK1, GPM6A, MFRP, LHX2, COL4A1, PTPRM, SOX8, RPE65]
down_KD_vs_ns	axon development - GO:0061564	15	5.98e-06	0.008	7.7	[LAMA2, UNC5B, NOG, SEMA3B, PTPRM, ANK3, GAB2, RELN, PTPRZ1, LHX2, FLRT3, ANOS1, SLITRK5, SLIT3, OTX2]
down_KD_vs_ns	camera-type eye morphogenesis - GO:0048593	8	8.33e-06	0.012	4.1	[BMP4, SDK1, WNT2B, COL8A2, PTPRM, COL8A1, SOX8, RPE65]
down_KD_vs_ns	renal system development - GO:0072001	12	1.03e-05	0.014	6.2	[BMP4, PDGFRB, COL4A1, COL4A4, RDH10, COL4A3, NOG, PLCE1, SOX8, SULF1, MTSS1, BMP6]
down_KD_vs_ns	neuron projection morphogenesis - GO:0048812	16	1.08e-05	0.016	8.2	[GPM6A, LAMA2, UNC5B, NOG, SEMA3B, PTPRM, ANK3, GAB2, RELN, PTPRZ1, LHX2, FLRT3, ANOS1, SLITRK5, SLIT3, OTX2]
down_KD_vs_ns	plasma membrane bounded cell projection morphogenesis - GO:0120039	16	1.27e-05	0.021	8.2	[GPM6A, LAMA2, UNC5B, NOG, SEMA3B, PTPRM, ANK3, GAB2, RELN, PTPRZ1, LHX2, FLRT3, ANOS1, SLITRK5, SLIT3, OTX2]
down_KD_vs_ns	cell morphogenesis involved in differentiation - GO:0000904	17	1.39e-05	0.022	8.7	[LAMA2, UNC5B, HEG1, NOG, SEMA3B, PTPRM, ANK3, GAB2, MYO7A, RELN, PTPRZ1, LHX2, FLRT3, ANOS1, SLITRK5, SLIT3, OTX2]
down_KD_vs_ns	cell projection morphogenesis - GO:0048858	16	1.45e-05	0.023	8.2	[GPM6A, LAMA2, UNC5B, NOG, SEMA3B, PTPRM, ANK3, GAB2, RELN, PTPRZ1, LHX2, FLRT3, ANOS1, SLITRK5, SLIT3, OTX2]
down_KD_vs_ns	multicellular organism metabolic process - GO:0044236	7	1.74e-05	0.028	3.6	[ACE2, COL4A1, COL11A1, COL4A4, COL4A3, COL8A2, COL8A1]
down_KD_vs_ns	regulation of metal ion transport - GO:0010959	12	2.43e-05	0.042	6.2	[PDGFRB, JPH2, CCL2, DMD, KCNN2, AKAP6, ANK3, KCNAB2, UTRN, ATP1B1, BEST1, MYLK]
down_KD_vs_ns	chondrocyte differentiation - GO:0002062	6	2.92e-05	0.047	3.1	[BMP4, WNT2B, COL11A1, FGF18, SULF1, FGFR3]
up_KD_vs_ns	signaling - GO:0023052	34	2.72e-07	0.001	51	[SEMA7A, SHC1, PTPRN, PXN, FHL2, TNC, PLAT, FAM129B, ZFP36L1, SLC9A1, TRIM8, RGS4, ADGRG1, MT2A, LGALS1, BAG3, PLAU, CREB3L1, PSMD2, STC2, PMAIP1, S100A11, TGM2, CAV1, MMP2, PLAUR, RGMB, PML, CLDN4, TXNIP, PLP2, SLC29A1, RIN1, CD44]
up_KD_vs_ns	response to organic substance - GO:0010033	25	4.86e-07	0.001	37	[SHC1, PTPRN, SERPINE1, PXN, FHL2, TNC, ZFP36L1, SLC9A1, TRIM8, MT2A, LGALS1, CREB3L1, PSMD2, STC2, DPYSL3, PMAIP1, CAV1, MMP2, RGMB, PML, CLDN4, TXNIP, PLP2, SLC29A1, CD44]
up_KD_vs_ns	signal transduction - GO:0007165	32	6.36e-07	0.001	48	[SEMA7A, SHC1, PTPRN, PXN, FHL2, PLAT, ZFP36L1, SLC9A1, TRIM8, RGS4, ADGRG1, MT2A, LGALS1, BAG3, PLAU, CREB3L1, PSMD2, STC2, PMAIP1, S100A11, TGM2, CAV1, MMP2, PLAUR, RGMB, PML, CLDN4, TXNIP, PLP2, SLC29A1, RIN1, CD44]
up_KD_vs_ns	system development - GO:0048731	31	7.74e-07	0.001	46	[SEMA7A, SHC1, PTPRN, SERPINE1, TNFAIP2, FHL2, TNC, FAM129B, ZFP36L1, SLC9A1, ADGRG1, MT2A, LGALS1, BAG3, BASP1, STC2, DPYSL3, PDLIM7, ADAMTS6, TGM2, CAV1, MMP2, PML, SMTN, CLDN4, TXNIP, TGFBI, ANGPTL4, SLC29A1, INA, CD44]
up_KD_vs_ns	regulation of cell adhesion - GO:0030155	12	8.78e-07	0.001	18	[ADGRG1, LGALS1, PLAU, CAV1, SERPINE1, TNC, TGFBI, FXYD5, PML, CD44, SLC9A1, TGM2]
up_KD_vs_ns	cellular response to chemical stimulus - GO:0070887	23	1.78e-06	0.003	34	[SHC1, PTPRN, MMP2, CAV1, SERPINE1, PXN, FHL2, TNC, RGMB, PML, ZFP36L1, SLC9A1, TRIM8, MT2A, LGALS1, CREB3L1, PSMD2, STC2, DPYSL3, PMAIP1, PLP2, SLC29A1, CD44]
up_KD_vs_ns	regulation of hemostasis - GO:1900046	5	3.12e-06	0.005	7.5	[PLAU, CAV1, SERPINE1, PLAUR, PLAT]
up_KD_vs_ns	regulation of blood coagulation - GO:0030193	5	3.12e-06	0.005	7.5	[PLAU, CAV1, SERPINE1, PLAUR, PLAT]
up_KD_vs_ns	regulation of coagulation - GO:0050818	5	4.41e-06	0.007	7.5	[PLAU, CAV1, SERPINE1, PLAUR, PLAT]
up_KD_vs_ns	multicellular organism development - GO:0007275	32	4.48e-06	0.007	48	[SEMA7A, SHC1, PTPRN, SERPINE1, TNFAIP2, FHL2, TNC, FAM129B, ZFP36L1, SLC9A1, ADGRG1, MT2A, LGALS1, BAG3, BASP1, CREB3L1, STC2, DPYSL3, PDLIM7, ADAMTS6, TGM2, CAV1, MMP2, PML, SMTN, CLDN4, TXNIP, TGFBI, ANGPTL4, SLC29A1, INA, CD44]
up_KD_vs_ns	blood vessel development - GO:0001568	10	5.87e-06	0.008	15	[ADGRG1, SHC1, MMP2, CAV1, SERPINE1, TNFAIP2, TGFBI, ANGPTL4, ADAMTS6, ZFP36L1]
up_KD_vs_ns	vasculature development - GO:0001944	10	9.38e-06	0.013	15	[ADGRG1, SHC1, MMP2, CAV1, SERPINE1, TNFAIP2, TGFBI, ANGPTL4, ADAMTS6, ZFP36L1]
up_KD_vs_ns	regulation of apoptotic process - GO:0042981	17	1.05e-05	0.015	25	[SHC1, CAV1, SERPINE1, FHL2, PLAUR, PML, FAM129B, ZFP36L1, SLC9A1, LGALS1, BAG3, CREB3L1, PMAIP1, TXNIP, ANGPTL4, CD44, TGM2]
up_KD_vs_ns	cardiovascular system development - GO:0072358	10	1.11e-05	0.017	15	[ADGRG1, SHC1, MMP2, CAV1, SERPINE1, TNFAIP2, TGFBI, ANGPTL4, ADAMTS6, ZFP36L1]
up_KD_vs_ns	regulation of response to stress - GO:0080134	16	1.38e-05	0.022	24	[SEMA7A, MMP2, CAV1, SERPINE1, HMGA1, PLAUR, PLAT, PML, NT5E, BAG3, PLAU, CREB3L1, PSMD2, PMAIP1, CD44, TGM2]
up_KD_vs_ns	cellular response to oxygen levels - GO:0071453	7	2.46e-05	0.043	10	[PSMD2, CAV1, STC2, PMAIP1, SLC29A1, ZFP36L1, SLC9A1]
up_KD_vs_ns	response to external stimulus - GO:0009605	16	2.87e-05	0.046	24	[SHC1, CAV1, SERPINE1, TNC, HMGA1, PLAUR, PML, FAM129B, SLC9A1, BAG3, PLAU, STC2, PMAIP1, TXNIP, PLP2, PDLIM7]
up_KD_vs_ns	circulatory system development - GO:0072359	12	2.89e-05	0.046	18	[ADGRG1, SHC1, MMP2, CAV1, SERPINE1, TNFAIP2, FHL2, TGFBI, ANGPTL4, ADAMTS6, ZFP36L1, SLC9A1]

## Sheet: Sheet1
Set	Enriched with	#genes	Raw p-value	logP	Empirical p-Value	Frequency in set (%)	Gene List
down_KD_vs_ns	sensory organ development	23	2.98e-10	9.52578	0.001	12	[PDGFRB, GPM6A, WNT2B, COL11A1, ABCB5, NOG, PTPRM, MYO7A, CXCL14, RPE65, BMP6, BMP4, TRPM1, SDK1, MAF, MFRP, LHX2, COL4A1, RDH10, PRDM16, COL8A2, COL8A1, SOX8]
down_KD_vs_ns	cell adhesion	29	3.86e-10	9.41341	0.001	15	[LAMA2, CLSTN2, COL14A1, LAMA3, PTPRM, NID2, RELN, GPNMB, FLRT3, CDH1, ITGB8, CCL2, CADM4, PCDH7, APLP1, SORBS2, ATP1B1, MTSS1, PLEKHA7, PTPRD, SDK1, MAG, COL4A3, ANOS1, COL8A2, CLDN19, COL8A1, CDH19, ADGRL3]
down_KD_vs_ns	eye development	19	5.64e-10	9.24872	0.001	9.7	[PDGFRB, GPM6A, WNT2B, ABCB5, PTPRM, MYO7A, RPE65, BMP6, BMP4, TRPM1, SDK1, MAF, MFRP, LHX2, COL4A1, RDH10, COL8A2, COL8A1, SOX8]
down_KD_vs_ns	chemotaxis	20	1.65e-09	8.78252	0.001	10	[PDGFRB, EDN2, LAMA2, UNC5B, RARRES2, NOG, SEMA3B, PTPRM, GAB2, CXCL14, BMP4, RELN, GPNMB, LHX2, FLRT3, ENPP2, ANOS1, CCL2, SLIT3, OTX2]
down_KD_vs_ns	visual perception	12	2.27e-08	7.64397	0.001	6.2	[TRPM1, RIMS1, MFRP, COL11A1, SFRP5, RDH10, CLDN19, TIMP3, MYO7A, TYR, RPE65, BEST1]
down_KD_vs_ns	neurogenesis	38	1.16e-07	6.93554	0.001	19	[GPM6A, WNT2B, LAMA2, SEMA3B, PTPRM, PTPRG, TRPM1, RIMS1, RELN, CUX1, PTPRZ1, FLRT3, CDH1, ERBB4, PRDM16, CCL2, SLITRK5, SLIT3, OTX2, SOX8, SOX5, FZD1, NANOS1, UNC5B, NOG, MYO7A, ANK3, GAB2, BMP6, RPE65, BMP4, PTPRD, SDK1, MAG, MFRP, LHX2, ANOS1, ADGRL3]
down_KD_vs_ns	retina development in camera-type eye	9	4.69e-06	5.32883	0.007	4.6	[PDGFRB, SDK1, GPM6A, MFRP, LHX2, COL4A1, PTPRM, SOX8, RPE65]
up_KD_vs_ns	signal transduction	32	6.36e-07	6.19654	0.001	48	[SEMA7A, SHC1, PTPRN, PXN, FHL2, PLAT, ZFP36L1, SLC9A1, TRIM8, RGS4, ADGRG1, MT2A, LGALS1, BAG3, PLAU, CREB3L1, PSMD2, STC2, PMAIP1, S100A11, TGM2, CAV1, MMP2, PLAUR, RGMB, PML, CLDN4, TXNIP, PLP2, SLC29A1, RIN1, CD44]
up_KD_vs_ns	regulation of cell adhesion	12	8.78e-07	6.05651	0.001	18	[ADGRG1, LGALS1, PLAU, CAV1, SERPINE1, TNC, TGFBI, FXYD5, PML, CD44, SLC9A1, TGM2]
up_KD_vs_ns	cellular response to chemical stimulus	23	1.78e-06	5.74958	0.003	34	[SHC1, PTPRN, MMP2, CAV1, SERPINE1, PXN, FHL2, TNC, RGMB, PML, ZFP36L1, SLC9A1, TRIM8, MT2A, LGALS1, CREB3L1, PSMD2, STC2, DPYSL3, PMAIP1, PLP2, SLC29A1, CD44]
up_KD_vs_ns	regulation of blood coagulation	5	3.12e-06	5.50585	0.005	7.5	[PLAU, CAV1, SERPINE1, PLAUR, PLAT]
up_KD_vs_ns	blood vessel development	10	5.87e-06	5.23136	0.008	15	[ADGRG1, SHC1, MMP2, CAV1, SERPINE1, TNFAIP2, TGFBI, ANGPTL4, ADAMTS6, ZFP36L1]
up_KD_vs_ns	regulation of apoptotic process	17	1.05e-05	4.97881	0.015	25	[SHC1, CAV1, SERPINE1, FHL2, PLAUR, PML, FAM129B, ZFP36L1, SLC9A1, LGALS1, BAG3, CREB3L1, PMAIP1, TXNIP, ANGPTL4, CD44, TGM2]
up_KD_vs_ns	regulation of response to stress	16	1.38e-05	4.86012	0.022	24	[SEMA7A, MMP2, CAV1, SERPINE1, HMGA1, PLAUR, PLAT, PML, NT5E, BAG3, PLAU, CREB3L1, PSMD2, PMAIP1, CD44, TGM2]
