# Supplementary material for: The LHX2-OTX2 transcriptional regulatory module controls retinal pigmented epithelium differentiation and underlies genetic risk for age-related macular degeneration
Source: PLoS Biol. 2023 Jan 17;21(1):e3001924. doi: 10.1371/journal.pbio.3001924 (PMC9844853; doi:10.1371/journal.pbio.3001924)
Supplement: S4 Table — The table includes the information on chromosomal coordinates (human genome (v19), peak intensity, the nearest gene, and its distance from the peak summit. (XLSX) [file pbio.3001924.s009.xlsx]

## Sheet: lhx2chip_merge.n=1278
chr	start	end	peakid	score	foldchange	minus_log10pv	minus_log10qv	summit	nearest_tss	nearest_sym	nearest_ensid	dis2tss
chr1	2904478	2904814	Lhx2_d14_peak_1	293	11.3553	34.1831	29.3973	2904615	ACTRT2_TSS1	ACTRT2	ENSG00000169717	33420
chr1	3022088	3022453	Lhx2_d14_peak_2	698	18.3442	75.6618	69.8388	3022271	PRDM16_TSS1	PRDM16	ENSG00000142611	-36531
chr1	3048431	3048692	Lhx2_d14_peak_3	133	6.72046	17.6895	13.3086	3048590	PRDM16_TSS1	PRDM16	ENSG00000142611	-62850
chr1	7361182	7361453	Lhx2_d14_peak_4	69	5.4823	11.0193	6.92937	7361349	CAMTA1_TSS2	CAMTA1	ENSG00000171735	370694
chr1	8949958	8950216	Lhx2_d14_peak_5	115	6.50839	15.904	11.5879	8950079	ENO1_TSS3	ENO1	ENSG00000074800	-10919
chr1	9871669	9872023	Lhx2_d14_peak_6	155	6.3834	19.9699	15.5121	9871816	CLSTN1_TSS2	CLSTN1	ENSG00000171603	12197
chr1	12414127	12414346	Lhx2_d14_peak_7	82	5.28492	12.4499	8.28528	12414244	VPS13D_TSS3	VPS13D	ENSG00000048707	55629
chr1	12521102	12521313	Lhx2_d14_peak_8	99	6.29731	14.1888	9.94319	12521233	VPS13D_TSS4	VPS13D	ENSG00000048707	17360
chr1	12675006	12675369	Lhx2_d14_peak_9	191	8.33826	23.6942	19.1303	12675198	DHRS3_TSS1	DHRS3	ENSG00000162496	1580
chr1	19406227	19406607	Lhx2_d14_peak_10	416	14.059	46.6359	41.6151	19406361	UBR4_TSS1	UBR4	ENSG00000127481	2363
chr1	24170553	24170809	Lhx2_d14_peak_11	95	6.27626	13.7293	9.50621	24170668	HMGCL_TSS2	HMGCL	ENSG00000117305	-5549
chr1	28834806	28835160	Lhx2_d14_peak_12	150	5.91298	19.5084	15.0712	28834989	RCC1_TSS1	RCC1	ENSG00000180198	-2526
chr1	29351529	29351808	Lhx2_d14_peak_13	128	7.36536	17.1805	12.8179	29351669	EPB41_TSS4	EPB41	ENSG00000159023	-37718
chr1	37176633	37176931	Lhx2_d14_peak_14	146	6.21088	19.0809	14.6518	37176795	CSF3R_TSS2	CSF3R	ENSG00000119535	-227907
chr1	40497828	40498088	Lhx2_d14_peak_15	132	7.1363	17.6622	13.2837	40498020	CAP1_TSS1	CAP1	ENSG00000131236	7874
chr1	43517728	43518004	Lhx2_d14_peak_16	170	7.20447	21.5949	17.09	43517858	FAM183A_TSS1	FAM183A	ENSG00000186973	92160
chr1	43588663	43588915	Lhx2_d14_peak_17	90	6.23223	13.2304	9.03034	43588753	FAM183A_TSS1	FAM183A	ENSG00000186973	21265
chr1	46262819	46263032	Lhx2_d14_peak_18	126	6.84217	17.0506	12.6911	46262922	MAST2_TSS1	MAST2	ENSG00000086015	6352
chr1	47865535	47865808	Lhx2_d14_peak_19	170	7.61652	21.5839	17.0806	47865642	FOXE3_TSS1	FOXE3	ENSG00000186790	16091
chr1	50071519	50071754	Lhx2_d14_peak_20	59	4.65073	10.016	5.98381	50071676	AGBL4_TSS2	AGBL4	ENSG00000186094	417886
chr1	54422396	54422637	Lhx2_d14_peak_21	180	7.84054	22.5897	18.0554	54422465	HSPB11_TSS3	HSPB11	ENSG00000081870	-10481
chr1	54763679	54764025	Lhx2_d14_peak_22	138	7.64864	18.2104	13.8116	54763837	MRPL37_TSS1	MRPL37	ENSG00000116221	-97989
chr1	60483682	60483893	Lhx2_d14_peak_23	91	5.7164	13.394	9.18575	60483777	C1orf87_TSS1	C1orf87	ENSG00000162598	-9273
chr1	61456463	61456716	Lhx2_d14_peak_24	97	5.8244	14.0217	9.78326	61456590	NFIA_TSS2	NFIA	ENSG00000162599	86345
chr1	61687391	61687627	Lhx2_d14_peak_25	94	5.65429	13.6481	9.42758	61687492	NFIA_TSS5	NFIA	ENSG00000162599	-139089
chr1	63194875	63195171	Lhx2_d14_peak_26	125	6.36845	16.8963	12.5421	63195061	DOCK7_TSS5	DOCK7	ENSG00000116641	-41099
chr1	64512820	64513042	Lhx2_d14_peak_27	63	5.00295	10.4282	6.37394	64512946	ROR1_TSS2	ROR1	ENSG00000185483	77260
chr1	64883261	64883730	Lhx2_d14_peak_28	315	10.3584	36.3543	31.5254	64883471	CACHD1_TSS1	CACHD1	ENSG00000158966	52993
chr1	65502323	65502586	Lhx2_d14_peak_29	84	5.55921	12.6735	8.49827	65502499	JAK1_TSS2	JAK1	ENSG00000162434	-69871
chr1	67043938	67044159	Lhx2_d14_peak_30	115	6.27243	15.8254	11.5108	67044075	SGIP1_TSS2	SGIP1	ENSG00000118473	-44244
chr1	68152529	68152749	Lhx2_d14_peak_31	132	7.12609	17.6412	13.265	68152644	GADD45A_TSS1	GADD45A	ENSG00000116717	-1892
chr1	68924803	68925258	Lhx2_d14_peak_32	143	7.19255	18.7183	14.301	68925106	RPE65_TSS1	RPE65	ENSG00000116745	-9455
chr1	77694502	77694996	Lhx2_d14_peak_33	616	16.4632	67.2108	61.62	77694729	PIGK_TSS1	PIGK	ENSG00000142892	-9609
chr1	82930588	82930884	Lhx2_d14_peak_34	112	6.16461	15.587	11.2844	82930748	LPHN2_TSS4	LPHN2	NA	-514867
chr1	85185850	85186106	Lhx2_d14_peak_35	128	6.71738	17.2343	12.8693	85185967	SSX2IP_TSS4	SSX2IP	ENSG00000117155	-29518
chr1	85229333	85229716	Lhx2_d14_peak_36	322	11.8075	37.0715	32.2282	85229501	SSX2IP_TSS4	SSX2IP	ENSG00000117155	-73052
chr1	85841728	85841977	Lhx2_d14_peak_37	161	7.18749	20.6017	16.1281	85841857	DDAH1_TSS1	DDAH1	ENSG00000153904	28313
chr1	87634675	87635016	Lhx2_d14_peak_38	129	5.86583	17.3387	12.9706	87634828	LMO4_TSS1	LMO4	ENSG00000143013	159312
chr1	90185159	90185587	Lhx2_d14_peak_39	230	8.70355	27.7481	23.0929	90185420	LRRC8C_TSS1	LRRC8C	ENSG00000171488	-86781
chr1	90572590	90572900	Lhx2_d14_peak_40	86	5.1298	12.814	8.63321	90572736	ZNF326_TSS1	ZNF326	ENSG00000162664	-112057
chr1	90868946	90869173	Lhx2_d14_peak_41	98	5.8696	14.12	9.87879	90869066	BARHL2_TSS1	BARHL2	ENSG00000143032	313718
chr1	90966741	90967029	Lhx2_d14_peak_42	108	5.8036	15.1706	10.882	90966871	BARHL2_TSS1	BARHL2	ENSG00000143032	215913
chr1	91990201	91990447	Lhx2_d14_peak_43	56	4.76472	9.6074	5.60352	91990345	CDC7_TSS2	CDC7	ENSG00000097046	-9961
chr1	91991884	91992124	Lhx2_d14_peak_44	74	5.19233	11.5248	7.40847	91992056	CDC7_TSS2	CDC7	ENSG00000097046	-11672
chr1	92311692	92312019	Lhx2_d14_peak_45	361	11.8133	41.0436	36.1238	92311861	TGFBR3_TSS1	TGFBR3	ENSG00000069702	15279
chr1	94799863	94800082	Lhx2_d14_peak_46	139	7.45686	18.3143	13.9136	94799983	ARHGAP29_TSS3	ARHGAP29	ENSG00000137962	-59350
chr1	94938789	94939104	Lhx2_d14_peak_47	200	8.30021	24.6639	20.0771	94938969	ABCD3_TSS2	ABCD3	ENSG00000117528	8069
chr1	94993140	94993528	Lhx2_d14_peak_48	327	9.23675	37.5647	32.7123	94993290	F3_TSS1	F3	ENSG00000117525	13893
chr1	95116077	95116356	Lhx2_d14_peak_49	188	8.42409	23.3509	18.8005	95116234	F3_TSS1	F3	ENSG00000117525	-109032
chr1	95702335	95702736	Lhx2_d14_peak_50	448	12.4077	49.8984	44.8132	95702544	TMEM56-RWDD3_TSS2	TMEM56-RWDD3	ENSG00000271092	-2825
chr1	95704665	95704902	Lhx2_d14_peak_51	109	5.21393	15.1997	10.9096	95704850	TMEM56-RWDD3_TSS2	TMEM56-RWDD3	ENSG00000271092	-5131
chr1	97610819	97611202	Lhx2_d14_peak_52	155	7.33585	19.9821	15.5242	97610997	PTBP2_TSS3	PTBP2	ENSG00000117569	-360374
chr1	100506591	100506832	Lhx2_d14_peak_53	123	6.67061	16.6875	12.3422	100506730	HIAT1_TSS1	HIAT1	ENSG00000156875	-3069
chr1	101415695	101415946	Lhx2_d14_peak_54	97	5.8244	14.0217	9.78326	101415814	DPH5_TSS1	DPH5	ENSG00000117543	44882
chr1	107330108	107330387	Lhx2_d14_peak_55	78	5.59645	11.9903	7.85008	107330315	PRMT6_TSS1	PRMT6	ENSG00000198890	268941
chr1	107341769	107342120	Lhx2_d14_peak_56	118	6.66188	16.2256	11.8973	107341956	PRMT6_TSS1	PRMT6	ENSG00000198890	257300
chr1	108337233	108337569	Lhx2_d14_peak_57	143	6.60409	18.7635	14.3433	108337418	VAV3_TSS2	VAV3	ENSG00000134215	-106283
chr1	112336729	112336966	Lhx2_d14_peak_58	151	8.10084	19.5841	15.1442	112336833	DDX20_TSS3	DDX20	ENSG00000064703	-33806
chr1	121484426	121485524	Lhx2_d14_peak_59	749	3.78095	80.9527	74.9505	121485184	FCGR1B_TSS1	FCGR1B	ENSG00000198019	-549238
chr1	144990671	144990916	Lhx2_d14_peak_60	87	3.21221	12.9191	8.73378	144990825	PDE4DIP_TSS5	PDE4DIP	ENSG00000178104	4005
chr1	147184716	147184942	Lhx2_d14_peak_61	50	4.48031	9.02146	5.05433	147184812	ACP6_TSS1	ACP6	ENSG00000162836	-42185
chr1	154131263	154131501	Lhx2_d14_peak_62	74	5.78631	11.5932	7.47341	154131417	NUP210L_TSS3	NUP210L	ENSG00000143552	-3816
chr1	155362822	155363046	Lhx2_d14_peak_63	38	4.01654	7.75315	3.88204	155362915	RUSC1_TSS4	RUSC1	ENSG00000160753	-68689
chr1	156362194	156362448	Lhx2_d14_peak_64	170	7.39889	21.5754	17.074	156362330	RHBG_TSS1	RHBG	ENSG00000132677	-23342
chr1	165413558	165413773	Lhx2_d14_peak_65	107	5.91911	15.0355	10.7517	165413650	RXRG_TSS1	RXRG	ENSG00000143171	773
chr1	169968506	169969103	Lhx2_d14_peak_66	963	18.6326	102.648	96.3455	169968851	KIFAP3_TSS1	KIFAP3	ENSG00000075945	26181
chr1	170302133	170302373	Lhx2_d14_peak_67	90	5.49632	13.2958	9.09099	170302207	METTL11B_TSS1	METTL11B	ENSG00000203740	-187057
chr1	174186952	174187189	Lhx2_d14_peak_68	89	5.78523	13.1475	8.94954	174187109	RABGAP1L_TSS2	RABGAP1L	ENSG00000152061	32493
chr1	179139273	179139523	Lhx2_d14_peak_69	160	7.78929	20.4669	16.0003	179139382	ABL2_TSS1	ABL2	ENSG00000143322	-27182
chr1	179148087	179148556	Lhx2_d14_peak_70	592	17.1746	64.8111	59.2939	179148366	ABL2_TSS1	ABL2	ENSG00000143322	-36166
chr1	180464381	180464617	Lhx2_d14_peak_71	95	5.72428	13.8026	9.57675	180464517	ACBD6_TSS1	ACBD6	ENSG00000230124	7495
chr1	180943494	180943755	Lhx2_d14_peak_72	170	7.39889	21.5754	17.074	180943603	KIAA1614_TSS2	KIAA1614	ENSG00000135835	-46312
chr1	181044882	181045150	Lhx2_d14_peak_73	132	6.90884	17.6469	13.2692	181045003	IER5_TSS1	IER5	ENSG00000162783	12624
chr1	183796972	183797358	Lhx2_d14_peak_74	100	5.60347	14.3077	10.0562	183797214	RGL1_TSS2	RGL1	ENSG00000143344	-22952
chr1	184580188	184580466	Lhx2_d14_peak_75	121	7.23289	16.4569	12.1222	184580289	EDEM3_TSS1	EDEM3	ENSG00000116406	143402
chr1	185335034	185335362	Lhx2_d14_peak_76	359	12.347	40.8919	35.975	185335201	IVNS1ABP_TSS4	IVNS1ABP	ENSG00000116679	-48731
chr1	185409978	185410250	Lhx2_d14_peak_77	123	6.65919	16.6632	12.3207	185410096	IVNS1ABP_TSS4	IVNS1ABP	ENSG00000116679	-123626
chr1	189086956	189087169	Lhx2_d14_peak_78	84	5.55921	12.6735	8.49827	189087106	BRINP3_TSS1	BRINP3	ENSG00000162670	1357826
chr1	193493812	193494033	Lhx2_d14_peak_79	88	5.71766	13.0068	8.81688	193493943	B3GALT2_TSS1	B3GALT2	ENSG00000162630	-338191
chr1	197109557	197109883	Lhx2_d14_peak_80	200	7.0925	24.6384	20.0522	197109701	ASPM_TSS1	ASPM	ENSG00000066279	-5418
chr1	198329259	198329574	Lhx2_d14_peak_81	156	6.96808	20.0862	15.6265	198329366	ATP6V1G3_TSS1	ATP6V1G3	ENSG00000151418	180428
chr1	198904945	198905219	Lhx2_d14_peak_82	118	6.41061	16.1278	11.8025	198905084	PTPRC_TSS1	PTPRC	ENSG00000081237	-296939
chr1	199241730	199241996	Lhx2_d14_peak_83	161	7.18749	20.6017	16.1281	199241853	PTPRC_TSS1	PTPRC	ENSG00000081237	-633708
chr1	211882423	211882663	Lhx2_d14_peak_84	78	5.59645	11.9903	7.85008	211882570	NEK2_TSS2	NEK2	ENSG00000117650	-33662
chr1	214711858	214712085	Lhx2_d14_peak_85	92	5.40335	13.4598	9.24766	214712017	PTPN14_TSS2	PTPN14	ENSG00000152104	12539
chr1	214747620	214747838	Lhx2_d14_peak_86	63	4.55982	10.4497	6.39228	214747740	PTPN14_TSS3	PTPN14	ENSG00000152104	-22707
chr1	216357716	216358065	Lhx2_d14_peak_87	206	8.57045	25.2714	20.6717	216357895	USH2A_TSS1	USH2A	ENSG00000042781	238833
chr1	216599292	216599553	Lhx2_d14_peak_88	115	5.75631	15.8536	11.5386	216599431	USH2A_TSS1	USH2A	ENSG00000042781	-2684
chr1	218566320	218566539	Lhx2_d14_peak_89	106	5.87378	14.9323	10.655	218566439	TGFB2_TSS2	TGFB2	ENSG00000092969	-46854
chr1	218594937	218595195	Lhx2_d14_peak_90	158	7.51008	20.3644	15.8989	218595030	TGFB2_TSS2	TGFB2	ENSG00000092969	-75445
chr1	219532431	219532704	Lhx2_d14_peak_91	150	7.13357	19.5319	15.0937	219532578	LYPLAL1_TSS1	LYPLAL1	ENSG00000143353	-185384
chr1	219729485	219729696	Lhx2_d14_peak_92	94	5.65429	13.6481	9.42758	219729578	SLC30A10_TSS1	SLC30A10	ENSG00000196660	372356
chr1	220093137	220093454	Lhx2_d14_peak_93	274	10.7262	32.2447	27.4977	220093287	SLC30A10_TSS1	SLC30A10	ENSG00000196660	8647
chr1	222191464	222191733	Lhx2_d14_peak_94	79	5.47943	12.1288	7.98039	222191644	DUSP10_TSS2	DUSP10	ENSG00000143507	-276174
chr1	222971760	222972103	Lhx2_d14_peak_95	160	8.03764	20.4739	16.0069	222971917	DISP1_TSS1	DISP1	ENSG00000154309	16503
chr1	228643900	228644330	Lhx2_d14_peak_96	152	7.22412	19.7343	15.2831	228644052	HIST3H2A_TSS1	HIST3H2A	ENSG00000181218	1498
chr1	231174313	231174526	Lhx2_d14_peak_97	50	4.48031	9.02146	5.05433	231174410	FAM89A_TSS1	FAM89A	ENSG00000182118	1572
chr1	231177207	231177464	Lhx2_d14_peak_98	121	7.23289	16.4569	12.1222	231177297	FAM89A_TSS1	FAM89A	ENSG00000182118	-1296
chr1	240395885	240396187	Lhx2_d14_peak_99	180	7.61029	22.5613	18.0314	240396074	FMN2_TSS2	FMN2	ENSG00000155816	12475
chr1	241429492	241429878	Lhx2_d14_peak_100	411	12.5449	46.1128	41.1017	241429697	RGS7_TSS3	RGS7	ENSG00000182901	-57670
chr1	243478911	243479166	Lhx2_d14_peak_101	92	4.94826	13.4139	9.20502	243479023	SDCCAG8_TSS2	SDCCAG8	ENSG00000054282	-29441
chr1	243882220	243882484	Lhx2_d14_peak_102	148	7.22771	19.2673	14.8349	243882346	AKT3_TSS1	AKT3	ENSG00000117020	124182
chr1	245324639	245324900	Lhx2_d14_peak_103	84	4.78332	12.6384	8.46487	245324759	KIF26B_TSS1	KIF26B	ENSG00000162849	-6464
chr1	245360395	245360755	Lhx2_d14_peak_104	342	11.2877	39.1801	34.2961	245360587	KIF26B_TSS1	KIF26B	ENSG00000162849	-42292
chr10	10406879	10407325	Lhx2_d14_peak_105	313	11.0884	36.1652	31.3397	10407117	CELF2_TSS1	CELF2	ENSG00000048740	640131
chr10	17052782	17053025	Lhx2_d14_peak_106	145	7.3309	19.0128	14.5854	17052904	CUBN_TSS1	CUBN	ENSG00000107611	12731
chr10	17702968	17703327	Lhx2_d14_peak_107	170	7.61652	21.5839	17.0806	17703117	STAM_TSS1	STAM	ENSG00000136738	-16985
chr10	18241905	18242194	Lhx2_d14_peak_108	170	7.61652	21.5839	17.0806	18242071	SLC39A12_TSS2	SLC39A12	ENSG00000148482	93
chr10	18278084	18278403	Lhx2_d14_peak_109	279	9.11965	32.6779	27.9218	18278259	SLC39A12_TSS2	SLC39A12	ENSG00000148482	-36076
chr10	18618394	18618746	Lhx2_d14_peak_110	288	9.74463	33.6632	28.8874	18618577	CACNB2_TSS4	CACNB2	ENSG00000165995	11026
chr10	21376351	21376687	Lhx2_d14_peak_111	338	11.3501	38.6774	33.8025	21376509	NEBL_TSS2	NEBL	ENSG00000078114	-17554
chr10	21582201	21582475	Lhx2_d14_peak_112	181	6.90098	22.7046	18.166	21582331	NEBL_TSS3	NEBL	ENSG00000078114	-119206
chr10	24923334	24923693	Lhx2_d14_peak_113	257	7.57783	30.4629	25.7519	24923493	ARHGAP21_TSS2	ARHGAP21	ENSG00000107863	-1075
chr10	27486842	27487074	Lhx2_d14_peak_114	64	5.38238	10.4662	6.40826	27486962	ACBD5_TSS1	ACBD5	ENSG00000107897	42515
chr10	29300431	29300661	Lhx2_d14_peak_115	141	6.91065	18.5675	14.1602	29300581	LYZL1_TSS1	LYZL1	ENSG00000120563	277398
chr10	29446440	29446772	Lhx2_d14_peak_116	198	8.44884	24.4664	19.8881	29446596	LYZL1_TSS1	LYZL1	ENSG00000120563	131383
chr10	30344836	30345097	Lhx2_d14_peak_117	149	7.27539	19.3711	14.9357	30344953	KIAA1462_TSS1	KIAA1462	ENSG00000165757	3490
chr10	30830349	30830620	Lhx2_d14_peak_118	134	6.40397	17.845	13.4567	30830506	LYZL2_TSS1	LYZL2	ENSG00000151033	88131
chr10	36073592	36073924	Lhx2_d14_peak_119	80	4.88262	12.214	8.06301	36073689	FZD8_TSS1	FZD8	ENSG00000177283	-143318
chr10	36757736	36758081	Lhx2_d14_peak_120	128	6.52418	17.2502	12.8842	36757860	ANKRD30A_TSS1	ANKRD30A	ENSG00000148513	656914
chr10	42385048	42385732	Lhx2_d14_peak_121	287	3.33586	33.4711	28.7003	42385244	ZNF33B_TSS1	ZNF33B	ENSG00000196693	748733
chr10	42387112	42387353	Lhx2_d14_peak_122	125	3.07506	16.9142	12.5598	42387302	ZNF33B_TSS1	ZNF33B	ENSG00000196693	746675
chr10	42392547	42392901	Lhx2_d14_peak_123	152	2.97718	19.7115	15.2611	42392728	ZNF33B_TSS1	ZNF33B	ENSG00000196693	741249
chr10	42400338	42400608	Lhx2_d14_peak_124	98	3.04083	14.1256	9.88428	42400376	ZNF33B_TSS1	ZNF33B	ENSG00000196693	733601
chr10	42599752	42599966	Lhx2_d14_peak_125	148	3.21388	19.2399	14.8076	42599775	ZNF33B_TSS1	ZNF33B	ENSG00000196693	534202
chr10	45275833	45276131	Lhx2_d14_peak_126	152	7.64604	19.673	15.2252	45275974	TMEM72_TSS1	TMEM72	ENSG00000187783	130663
chr10	49637351	49637739	Lhx2_d14_peak_127	302	11.4516	35.0248	30.2229	49637544	ARHGAP22_TSS1	ARHGAP22	ENSG00000128805	22004
chr10	60740345	60740907	Lhx2_d14_peak_128	170	7.61652	21.5839	17.0806	60740746	BICC1_TSS2	BICC1	ENSG00000122870	-187494
chr10	61316827	61317045	Lhx2_d14_peak_129	84	4.78332	12.6384	8.46487	61316943	SLC16A9_TSS1	SLC16A9	ENSG00000165449	152696
chr10	62046336	62046554	Lhx2_d14_peak_130	89	5.60038	13.1439	8.94683	62046465	ANK3_TSS5	ANK3	ENSG00000151150	103013
chr10	63393455	63393763	Lhx2_d14_peak_131	170	7.39889	21.5754	17.074	63393630	C10orf107_TSS1	C10orf107	ENSG00000183346	29078
chr10	63507090	63507498	Lhx2_d14_peak_132	639	17.1324	69.573	63.9094	63507294	C10orf107_TSS1	C10orf107	ENSG00000183346	-84567
chr10	66125526	66125756	Lhx2_d14_peak_133	143	7.23154	18.8016	14.3802	66125651	REEP3_TSS1	REEP3	ENSG00000165476	-844520
chr10	69015143	69015381	Lhx2_d14_peak_134	111	6.70813	15.4356	11.1385	69015291	LRRTM3_TSS1	LRRTM3	ENSG00000198739	-329519
chr10	70976952	70977163	Lhx2_d14_peak_135	62	5.298	10.3078	6.2598	70977082	HKDC1_TSS1	HKDC1	ENSG00000156510	2966
chr10	71105885	71106113	Lhx2_d14_peak_136	123	7.09491	16.6515	12.3109	71105983	HK1_TSS3	HK1	ENSG00000156515	-27375
chr10	72044686	72044937	Lhx2_d14_peak_137	74	5.07352	11.6209	7.49701	72044804	PPA1_TSS1	PPA1	ENSG00000180817	-51702
chr10	75973704	75973997	Lhx2_d14_peak_138	124	6.49644	16.7502	12.4018	75973849	ADK_TSS2	ADK	ENSG00000156110	-37594
chr10	76178104	76178551	Lhx2_d14_peak_139	546	16.0811	60.029	54.6549	76178359	ADK_TSS2	ADK	ENSG00000156110	-242104
chr10	76749008	76749302	Lhx2_d14_peak_140	416	13.103	46.7021	41.6799	76749166	DUSP13_TSS1	DUSP13	ENSG00000079393	110072
chr10	77772673	77773028	Lhx2_d14_peak_141	478	14.6183	52.9818	47.8213	77772817	C10orf11_TSS2	C10orf11	ENSG00000148655	-230290
chr10	78071333	78071617	Lhx2_d14_peak_142	130	6.80601	17.426	13.0563	78071492	C10orf11_TSS2	C10orf11	ENSG00000148655	-528965
chr10	84237482	84237980	Lhx2_d14_peak_143	671	17.8677	72.9036	67.154	84237765	NRG3_TSS3	NRG3	ENSG00000185737	-119262
chr10	84238445	84238749	Lhx2_d14_peak_144	76	5.0031	11.8114	7.6787	84238544	NRG3_TSS3	NRG3	ENSG00000185737	-120041
chr10	85641330	85641699	Lhx2_d14_peak_145	96	5.9559	13.9023	9.67021	85641536	GHITM_TSS1	GHITM	ENSG00000165678	257638
chr10	86004433	86004735	Lhx2_d14_peak_146	190	8.06455	23.6076	19.0467	86004567	RGR_TSS1	RGR	ENSG00000148604	231
chr10	89605896	89606169	Lhx2_d14_peak_147	136	6.85968	17.9969	13.6048	89606064	PTEN_TSS1	PTEN	ENSG00000171862	16795
chr10	91074430	91074678	Lhx2_d14_peak_148	92	6.12528	13.4337	9.22405	91074549	IFIT2_TSS1	IFIT2	ENSG00000119922	-12835
chr10	92962081	92962321	Lhx2_d14_peak_149	59	4.65073	10.016	5.98381	92962149	PCGF5_TSS2	PCGF5	ENSG00000180628	17748
chr10	95040839	95041115	Lhx2_d14_peak_150	152	6.80422	19.6949	15.245	95040998	MYOF_TSS1	MYOF	ENSG00000138119	201066
chr10	95532811	95533140	Lhx2_d14_peak_151	388	11.6106	43.8664	38.897	95532970	LGI1_TSS1	LGI1	ENSG00000108231	-15396
chr10	95550278	95550552	Lhx2_d14_peak_152	186	7.44473	23.1498	18.6025	95550420	LGI1_TSS1	LGI1	ENSG00000108231	-32846
chr10	95851517	95851799	Lhx2_d14_peak_153	199	7.41435	24.543	19.961	95851673	PLCE1_TSS3	PLCE1	ENSG00000138193	-2835
chr10	95877611	95877846	Lhx2_d14_peak_154	34	3.80236	7.29259	3.45168	95877786	PLCE1_TSS3	PLCE1	ENSG00000138193	-28948
chr10	95903087	95903359	Lhx2_d14_peak_155	90	5.00321	13.2081	9.00852	95903238	PLCE1_TSS3	PLCE1	ENSG00000138193	-54400
chr10	96947388	96947599	Lhx2_d14_peak_156	68	5.09594	10.9674	6.88328	96947453	C10orf129_TSS1	C10orf129	NA	6493
chr10	111180786	111181239	Lhx2_d14_peak_157	427	14.2643	47.7932	42.751	111181034	XPNPEP1_TSS1	XPNPEP1	ENSG00000108039	462986
chr10	115727024	115727291	Lhx2_d14_peak_158	181	6.90098	22.7046	18.166	115727172	ADRB1_TSS1	ADRB1	ENSG00000043591	76623
chr10	116285180	116285491	Lhx2_d14_peak_159	125	6.20385	16.9398	12.5832	116285314	ABLIM1_TSS3	ABLIM1	ENSG00000099204	1270
chr10	116331424	116331635	Lhx2_d14_peak_160	59	5.13693	10.0027	5.97499	116331499	ABLIM1_TSS4	ABLIM1	ENSG00000099204	3849
chr10	116409972	116410216	Lhx2_d14_peak_161	82	4.83068	12.4238	8.26235	116410130	ABLIM1_TSS6	ABLIM1	ENSG00000099204	7827
chr10	116437917	116438238	Lhx2_d14_peak_162	210	8.51258	25.6788	21.0681	116438061	ABLIM1_TSS7	ABLIM1	ENSG00000099204	6343
chr10	116812131	116812366	Lhx2_d14_peak_163	89	5.60038	13.1439	8.94683	116812291	ATRNL1_TSS1	ATRNL1	ENSG00000107518	40822
chr10	119786880	119787292	Lhx2_d14_peak_164	341	11.7942	39.0179	34.1363	119787069	RAB11FIP2_TSS1	RAB11FIP2	ENSG00000107560	19035
chr10	120092359	120092588	Lhx2_d14_peak_165	126	6.07977	17.0599	12.699	120092475	FAM204A_TSS1	FAM204A	ENSG00000165669	9347
chr10	120677717	120678201	Lhx2_d14_peak_166	512	15.5174	56.4689	51.2021	120677899	NANOS1_TSS1	NANOS1	ENSG00000188613	111318
chr10	122817739	122818029	Lhx2_d14_peak_167	149	7.9956	19.38	14.9445	122817911	WDR11_TSS2	WDR11	ENSG00000120008	-205867
chr10	123260488	123260745	Lhx2_d14_peak_168	85	5.77915	12.743	8.56621	123260660	FGFR2_TSS1	FGFR2	ENSG00000066468	16316
chr10	124592493	124592824	Lhx2_d14_peak_169	142	6.94447	18.643	14.2298	124592660	CUZD1_TSS1	CUZD1	ENSG00000138161	4941
chr10	126433676	126433903	Lhx2_d14_peak_170	99	5.70771	14.1578	9.91325	126433767	FAM53B_TSS2	FAM53B	ENSG00000189319	-1139
chr10	129724155	129724366	Lhx2_d14_peak_171	71	4.74982	11.2212	7.12173	129724246	PTPRE_TSS1	PTPRE	ENSG00000132334	-18913
chr11	2768422	2768633	Lhx2_d14_peak_172	72	5.30313	11.3964	7.28777	2768501	CDKN1C_TSS1	CDKN1C	ENSG00000129757	138468
chr11	5246009	5247473	Lhx2_d14_peak_173	2524	52.3661	261.976	252.485	5246392	HBB_TSS1	HBB	ENSG00000244734	1899
chr11	5247596	5247951	Lhx2_d14_peak_174	331	12.605	38.0436	33.1814	5247771	HBB_TSS1	HBB	ENSG00000244734	520
chr11	7991230	7991542	Lhx2_d14_peak_175	179	7.80235	22.5033	17.9757	7991393	EIF3F_TSS1	EIF3F	ENSG00000175390	394
chr11	8304570	8304994	Lhx2_d14_peak_176	131	7.52221	17.4832	13.1114	8304827	LMO1_TSS2	LMO1	ENSG00000166407	-14636
chr11	8322151	8322423	Lhx2_d14_peak_177	104	6.54915	14.686	10.421	8322318	LMO1_TSS2	LMO1	ENSG00000166407	-32127
chr11	12462824	12463214	Lhx2_d14_peak_178	250	9.09006	29.7772	25.079	12463021	PARVA_TSS3	PARVA	ENSG00000197702	-43225
chr11	13516455	13516768	Lhx2_d14_peak_179	125	6.54686	16.8614	12.5082	13516587	PTH_TSS1	PTH	ENSG00000152266	970
chr11	15002988	15003227	Lhx2_d14_peak_180	70	5.35223	11.1323	7.03572	15003169	CALCA_TSS2	CALCA	ENSG00000110680	-9342
chr11	15644087	15644306	Lhx2_d14_peak_181	83	6.07563	12.5276	8.35876	15644129	INSC_TSS3	INSC	ENSG00000188487	-473473
chr11	16023560	16023804	Lhx2_d14_peak_182	90	5.14552	13.2102	9.01047	16023692	SOX6_TSS1	SOX6	ENSG00000110693	339113
chr11	16424544	16424884	Lhx2_d14_peak_183	219	8.90647	26.5638	21.9359	16424695	SOX6_TSS2	SOX6	ENSG00000110693	-294
chr11	16426439	16426687	Lhx2_d14_peak_184	107	5.91911	15.0355	10.7517	16426554	SOX6_TSS2	SOX6	ENSG00000110693	-2153
chr11	16999651	16999975	Lhx2_d14_peak_185	195	8.55271	24.1586	19.5852	16999831	PLEKHA7_TSS4	PLEKHA7	ENSG00000166689	36118
chr11	19702440	19702674	Lhx2_d14_peak_186	97	5.79603	13.9598	9.72614	19702575	NAV2_TSS2	NAV2	ENSG00000166833	32295
chr11	20500337	20500632	Lhx2_d14_peak_187	142	7.39117	18.6603	14.2464	20500481	PRMT3_TSS1	PRMT3	ENSG00000185238	-91397
chr11	23750401	23750831	Lhx2_d14_peak_188	155	7.57526	20.0154	15.5567	23750646	LUZP2_TSS1	LUZP2	ENSG00000187398	767859
chr11	26995713	26995967	Lhx2_d14_peak_189	104	6.35961	14.7363	10.4686	26995885	FIBIN_TSS1	FIBIN	ENSG00000176971	19732
chr11	30188361	30188635	Lhx2_d14_peak_190	197	8.88188	24.3115	19.7363	30188534	FSHB_TSS1	FSHB	ENSG00000131808	64018
chr11	36599492	36599770	Lhx2_d14_peak_191	129	5.86583	17.3387	12.9706	36599580	RAG1_TSS2	RAG1	ENSG00000166349	-10009
chr11	60083554	60083838	Lhx2_d14_peak_192	109	5.21393	15.1997	10.9096	60083718	MS4A6E_TSS1	MS4A6E	ENSG00000166926	18575
chr11	68416774	68417051	Lhx2_d14_peak_193	192	8.64907	23.8264	19.2595	68416927	GAL_TSS1	GAL	ENSG00000069482	35005
chr11	69642974	69643267	Lhx2_d14_peak_194	102	5.50979	14.4691	10.2106	69643122	FGF3_TSS1	FGF3	ENSG00000186895	-9321
chr11	70464625	70464855	Lhx2_d14_peak_195	71	5.24119	11.269	7.16484	70464698	SHANK2_TSS1	SHANK2	ENSG00000162105	43215
chr11	70981478	70981865	Lhx2_d14_peak_196	752	20.0964	81.3134	75.2954	70981676	SHANK2_TSS3	SHANK2	ENSG00000162105	-45859
chr11	75551608	75551874	Lhx2_d14_peak_197	125	6.20385	16.9398	12.5832	75551733	UVRAG_TSS2	UVRAG	ENSG00000198382	-1736
chr11	76940980	76941350	Lhx2_d14_peak_198	132	6.90884	17.6469	13.2692	76941163	MYO7A_TSS2	MYO7A	ENSG00000137474	-55511
chr11	78975228	78975560	Lhx2_d14_peak_199	337	10.7812	38.6187	33.7449	78975400	TENM4_TSS2	TENM4	ENSG00000149256	176285
chr11	86406955	86407377	Lhx2_d14_peak_200	197	8.61187	24.2856	19.7107	86407117	ME3_TSS2	ME3	ENSG00000151376	-23430
chr11	86835026	86835308	Lhx2_d14_peak_201	108	6.35344	15.1488	10.8627	86835157	TMEM135_TSS1	TMEM135	ENSG00000166575	-86263
chr11	86838237	86838459	Lhx2_d14_peak_202	102	5.87177	14.5257	10.2659	86838326	TMEM135_TSS1	TMEM135	ENSG00000166575	-89432
chr11	87852877	87853187	Lhx2_d14_peak_203	121	6.38478	16.5021	12.1648	87853031	RAB38_TSS1	RAB38	ENSG00000123892	55594
chr11	88852771	88853058	Lhx2_d14_peak_204	147	7.43302	19.2283	14.7961	88852906	GRM5_TSS3	GRM5	ENSG00000168959	-53784
chr11	91786004	91786263	Lhx2_d14_peak_205	151	7.37268	19.5817	15.1422	91786149	FAT3_TSS1	FAT3	ENSG00000165323	299102
chr11	93370758	93371103	Lhx2_d14_peak_206	171	7.86178	21.6258	17.1185	93370911	KIAA1731_TSS1	KIAA1731	NA	23883
chr11	95287963	95288225	Lhx2_d14_peak_207	116	6.13051	15.9282	11.6092	95288054	FAM76B_TSS1	FAM76B	ENSG00000077458	234661
chr11	95319963	95320281	Lhx2_d14_peak_208	321	11.4451	36.9481	32.1084	95320162	FAM76B_TSS1	FAM76B	ENSG00000077458	202553
chr11	95333359	95333647	Lhx2_d14_peak_209	73	5.36126	11.5153	7.39987	95333518	FAM76B_TSS1	FAM76B	ENSG00000077458	189197
chr11	95745368	95745645	Lhx2_d14_peak_210	117	6.00372	16.0481	11.7248	95745501	MTMR2_TSS1	MTMR2	ENSG00000087053	-88232
chr11	95788390	95788628	Lhx2_d14_peak_211	112	6.56076	15.5773	11.2753	95788539	MTMR2_TSS1	MTMR2	ENSG00000087053	-131270
chr11	95877312	95877544	Lhx2_d14_peak_212	88	5.71766	13.0068	8.81688	95877420	MAML2_TSS1	MAML2	ENSG00000184384	198914
chr11	95895900	95896251	Lhx2_d14_peak_213	374	13.0495	42.3906	37.447	95896085	MAML2_TSS1	MAML2	ENSG00000184384	180249
chr11	102364485	102364744	Lhx2_d14_peak_214	95	6.30464	13.7845	9.5605	102364637	MMP7_TSS1	MMP7	ENSG00000137673	36831
chr11	105890647	105890893	Lhx2_d14_peak_215	68	4.94146	10.9834	6.89634	105890717	MSANTD4_TSS1	MSANTD4	ENSG00000170903	2217
chr11	106101506	106101795	Lhx2_d14_peak_216	89	5.60038	13.1439	8.94683	106101703	AASDHPPT_TSS2	AASDHPPT	ENSG00000149313	-140418
chr11	106334029	106334322	Lhx2_d14_peak_217	115	6.7229	15.9078	11.5913	106334167	AASDHPPT_TSS2	AASDHPPT	ENSG00000149313	-372882
chr11	110064445	110064656	Lhx2_d14_peak_218	132	6.90884	17.6469	13.2692	110064511	RDX_TSS1	RDX	ENSG00000137710	42875
chr11	110227390	110227778	Lhx2_d14_peak_219	420	14.254	47.0418	42.0135	110227553	RDX_TSS4	RDX	ENSG00000137710	-60222
chr11	111564843	111565117	Lhx2_d14_peak_220	32	3.80514	7.04107	3.22605	111565002	PPP2R1B_TSS1	PPP2R1B	ENSG00000137713	72079
chr11	115329665	115330052	Lhx2_d14_peak_221	73	5.15235	11.4394	7.32562	115329869	CADM1_TSS2	CADM1	ENSG00000182985	45254
chr11	122767119	122767413	Lhx2_d14_peak_222	162	6.69099	20.7761	16.2927	122767263	C11orf63_TSS2	C11orf63	ENSG00000109944	-10789
chr11	122823342	122823553	Lhx2_d14_peak_223	84	5.69865	12.5796	8.40938	122823421	BSX_TSS1	BSX	ENSG00000188909	28997
chr11	126368121	126368423	Lhx2_d14_peak_224	127	7.08447	17.0922	12.7304	126368245	KIRREL3_TSS1	KIRREL3	ENSG00000149571	-57783
chr11	132326662	132326908	Lhx2_d14_peak_225	102	5.87177	14.5257	10.2659	132326814	OPCML_TSS1	OPCML	ENSG00000183715	486213
chr11	132558983	132559248	Lhx2_d14_peak_226	170	7.61652	21.5839	17.0806	132559170	OPCML_TSS1	OPCML	ENSG00000183715	253857
chr12	1427627	1427872	Lhx2_d14_peak_227	96	5.9559	13.9023	9.67021	1427755	ERC1_TSS4	ERC1	ENSG00000082805	-213835
chr12	12589038	12589324	Lhx2_d14_peak_228	138	6.55819	18.2105	13.8116	12589178	LOH12CR1_TSS1	LOH12CR1	ENSG00000165714	-79157
chr12	12760244	12760455	Lhx2_d14_peak_229	45	3.97843	8.49005	4.5617	12760424	CREBL2_TSS1	CREBL2	ENSG00000111269	4391
chr12	12879610	12879847	Lhx2_d14_peak_230	112	6.16461	15.587	11.2844	12879716	DDX47_TSS1	DDX47	ENSG00000213782	-857
chr12	12914227	12914456	Lhx2_d14_peak_231	121	6.57132	16.4752	12.1397	12914355	APOLD1_TSS2	APOLD1	ENSG00000178878	24175
chr12	12968733	12968969	Lhx2_d14_peak_232	129	6.35325	17.2923	12.9258	12968817	DDX47_TSS2	DDX47	ENSG00000213782	-2668
chr12	12981655	12981873	Lhx2_d14_peak_233	70	5.34207	11.1121	7.01768	12981768	DDX47_TSS2	DDX47	ENSG00000213782	-15619
chr12	13267199	13267454	Lhx2_d14_peak_234	161	7.88591	20.6686	16.1898	13267314	GSG1_TSS2	GSG1	ENSG00000111305	-10726
chr12	19380159	19380394	Lhx2_d14_peak_235	45	3.97843	8.49005	4.5617	19380320	PLEKHA5_TSS3	PLEKHA5	ENSG00000052126	9527
chr12	20083648	20084033	Lhx2_d14_peak_236	148	7.04527	19.3332	14.8994	20083854	PDE3A_TSS1	PDE3A	ENSG00000172572	438314
chr12	20277822	20278126	Lhx2_d14_peak_237	127	6.28088	17.1221	12.76	20277980	PDE3A_TSS1	PDE3A	ENSG00000172572	244188
chr12	20710025	20710344	Lhx2_d14_peak_238	246	9.37489	29.3025	24.6159	20710181	PDE3A_TSS2	PDE3A	ENSG00000172572	14606
chr12	20745634	20746124	Lhx2_d14_peak_239	307	10.5287	35.5245	30.7123	20745913	PDE3A_TSS2	PDE3A	ENSG00000172572	-21107
chr12	22270685	22270903	Lhx2_d14_peak_240	50	3.95861	8.98893	5.02702	22270739	CMAS_TSS1	CMAS	ENSG00000111726	-71623
chr12	23882550	23882868	Lhx2_d14_peak_241	311	10.4387	35.931	31.1102	23882726	SOX5_TSS1	SOX5	ENSG00000134532	-145209
chr12	24913308	24913621	Lhx2_d14_peak_242	140	5.84592	18.5014	14.0963	24913492	BCAT1_TSS1	BCAT1	ENSG00000060982	141728
chr12	25782434	25782744	Lhx2_d14_peak_243	88	5.5731	13.0847	8.89095	25782578	IFLTD1_TSS2	IFLTD1	NA	18900
chr12	26085949	26086267	Lhx2_d14_peak_244	212	8.57864	25.8288	21.2138	26086134	RASSF8_TSS1	RASSF8	ENSG00000123094	25817
chr12	26088747	26088960	Lhx2_d14_peak_245	54	4.40273	9.46655	5.47082	26088860	RASSF8_TSS1	RASSF8	ENSG00000123094	23091
chr12	26943242	26943461	Lhx2_d14_peak_246	112	6.16461	15.587	11.2844	26943334	ITPR2_TSS1	ITPR2	ENSG00000123104	42375
chr12	29949988	29950203	Lhx2_d14_peak_247	84	4.78332	12.6384	8.46487	29950108	TMTC1_TSS5	TMTC1	ENSG00000133687	-12407
chr12	30035656	30035949	Lhx2_d14_peak_248	108	6.17371	15.1888	10.8992	30035768	TMTC1_TSS5	TMTC1	ENSG00000133687	-98067
chr12	33043206	33043440	Lhx2_d14_peak_249	125	6.99164	16.9041	12.5498	33043315	PKP2_TSS1	PKP2	ENSG00000057294	6365
chr12	39081674	39082047	Lhx2_d14_peak_250	180	7.40459	22.5627	18.0315	39081822	CPNE8_TSS1	CPNE8	ENSG00000139117	33192
chr12	39436927	39437202	Lhx2_d14_peak_251	120	6.7461	16.4005	12.0669	39437062	CPNE8_TSS3	CPNE8	ENSG00000139117	-135821
chr12	39750847	39751120	Lhx2_d14_peak_252	103	5.42513	14.6403	10.3763	39751003	KIF21A_TSS2	KIF21A	ENSG00000139116	-16098
chr12	39828034	39828278	Lhx2_d14_peak_253	161	7.18749	20.6017	16.1281	39828145	KIF21A_TSS3	KIF21A	ENSG00000139116	8633
chr12	41413212	41413423	Lhx2_d14_peak_254	70	5.16318	11.1075	7.01498	41413338	CNTN1_TSS3	CNTN1	ENSG00000018236	-111174
chr12	45144848	45145088	Lhx2_d14_peak_255	61	4.31311	10.1633	6.12515	45145000	NELL2_TSS1	NELL2	ENSG00000184613	124427
chr12	45161731	45162181	Lhx2_d14_peak_256	550	15.2221	60.395	55.0078	45161904	NELL2_TSS1	NELL2	ENSG00000184613	107523
chr12	45853347	45853565	Lhx2_d14_peak_257	52	4.43933	9.24155	5.25998	45853517	ANO6_TSS2	ANO6	ENSG00000177119	-167043
chr12	46756984	46757267	Lhx2_d14_peak_258	152	6.80422	19.6949	15.245	46757144	SLC38A2_TSS1	SLC38A2	ENSG00000134294	1936
chr12	61320076	61320341	Lhx2_d14_peak_259	117	6.40236	16.1099	11.7846	61320201	FAM19A2_TSS1	FAM19A2	ENSG00000198673	900803
chr12	63118602	63119003	Lhx2_d14_peak_260	161	7.00434	20.6388	16.1619	63118802	C12orf61_TSS1	C12orf61	NA	-121579
chr12	63192791	63193022	Lhx2_d14_peak_261	81	5.94894	12.2887	8.13213	63192961	PPM1H_TSS1	PPM1H	ENSG00000111110	135694
chr12	64369533	64369744	Lhx2_d14_peak_262	73	5.33931	11.4705	7.35561	64369620	SRGAP1_TSS3	SRGAP1	ENSG00000196935	6674
chr12	64487401	64487831	Lhx2_d14_peak_263	152	7.22412	19.7343	15.2831	64487666	SRGAP1_TSS4	SRGAP1	ENSG00000196935	-110072
chr12	65076720	65077088	Lhx2_d14_peak_264	408	12.7398	45.8757	40.8694	65076881	RASSF3_TSS2	RASSF3	ENSG00000153179	-53872
chr12	70587929	70588140	Lhx2_d14_peak_265	106	5.87378	14.9323	10.655	70588059	CNOT2_TSS1	CNOT2	ENSG00000111596	48704
chr12	72199713	72200111	Lhx2_d14_peak_266	136	6.85968	17.9969	13.6048	72199960	TBC1D15_TSS1	TBC1D15	ENSG00000121749	33516
chr12	75309589	75310042	Lhx2_d14_peak_267	515	11.5227	56.8361	51.5584	75309835	KCNC2_TSS1	KCNC2	ENSG00000166006	291937
chr12	76264721	76265003	Lhx2_d14_peak_268	54	4.14059	9.44239	5.45066	76264803	PHLDA1_TSS1	PHLDA1	ENSG00000139289	160681
chr12	76276322	76276558	Lhx2_d14_peak_269	116	6.13051	15.9282	11.6092	76276473	PHLDA1_TSS1	PHLDA1	ENSG00000139289	149011
chr12	76368559	76368851	Lhx2_d14_peak_270	52	4.43933	9.24155	5.25998	76368759	PHLDA1_TSS1	PHLDA1	ENSG00000139289	56725
chr12	78359681	78359981	Lhx2_d14_peak_271	202	7.53452	24.8558	20.2643	78359798	NAV3_TSS2	NAV3	ENSG00000067798	70834
chr12	87904935	87905253	Lhx2_d14_peak_272	375	11.6017	42.5279	37.5823	87905079	C12orf50_TSS1	C12orf50	ENSG00000165805	518057
chr12	91812468	91812831	Lhx2_d14_peak_273	323	10.9755	37.1809	32.3361	91812650	DCN_TSS4	DCN	ENSG00000011465	-235741
chr12	93017923	93018146	Lhx2_d14_peak_274	69	4.80298	11.0121	6.92219	93018006	C12orf74_TSS1	C12orf74	ENSG00000214215	78602
chr12	95016827	95017055	Lhx2_d14_peak_275	141	7.13485	18.5946	14.1863	95016957	TMCC3_TSS1	TMCC3	ENSG00000057704	-7111
chr12	96027901	96028250	Lhx2_d14_peak_276	602	15.8519	65.7573	60.2135	96028072	USP44_TSS4	USP44	ENSG00000136014	-82800
chr12	97204793	97205064	Lhx2_d14_peak_277	140	7.51311	18.4273	14.0236	97204913	NEDD1_TSS1	NEDD1	ENSG00000139350	96077
chr12	103773404	103773952	Lhx2_d14_peak_278	699	17.6972	75.8103	69.9835	103773674	C12orf42_TSS1	C12orf42	ENSG00000179088	116060
chr12	104890307	104890539	Lhx2_d14_peak_279	134	6.99049	17.821	13.435	104890382	CHST11_TSS1	CHST11	ENSG00000171310	-39682
chr12	108793559	108793789	Lhx2_d14_peak_280	117	6.82208	16.108	11.7832	108793686	CMKLR1_TSS2	CMKLR1	ENSG00000174600	-60587
chr12	109344594	109344868	Lhx2_d14_peak_281	147	6.10285	19.2134	14.7819	109344737	DAO_TSS3	DAO	ENSG00000110887	-70923
chr12	112076416	112076703	Lhx2_d14_peak_282	82	5.28492	12.4499	8.28528	112076574	ATXN2_TSS5	ATXN2	ENSG00000204842	-39088
chr12	119740376	119740897	Lhx2_d14_peak_283	266	7.72356	31.4201	26.6898	119740704	CCDC60_TSS1	CCDC60	ENSG00000183273	31802
chr12	121022319	121022542	Lhx2_d14_peak_284	101	6.65426	14.4556	10.1989	121022419	POP5_TSS1	POP5	ENSG00000167272	-3228
chr12	128212954	128213171	Lhx2_d14_peak_285	43	3.79366	8.30864	4.39402	128213105	TMEM132C_TSS1	TMEM132C	ENSG00000181234	815384
chr13	21414686	21414964	Lhx2_d14_peak_286	88	5.93855	13.0635	8.87136	21414849	XPO4_TSS1	XPO4	ENSG00000132953	62054
chr13	22066068	22066443	Lhx2_d14_peak_287	507	14.337	56.0512	50.797	22066273	MICU2_TSS1	MICU2	ENSG00000165487	22285
chr13	23285065	23285314	Lhx2_d14_peak_288	76	5.0031	11.8114	7.6787	23285249	SGCG_TSS1	SGCG	ENSG00000102683	469800
chr13	23776720	23776931	Lhx2_d14_peak_289	68	4.48564	10.9009	6.81828	23776828	SGCG_TSS1	SGCG	ENSG00000102683	-21760
chr13	24045324	24045791	Lhx2_d14_peak_290	264	9.45322	31.2106	26.4841	24045534	SACS_TSS5	SACS	ENSG00000151835	-37684
chr13	24146055	24146407	Lhx2_d14_peak_291	262	9.85699	30.9693	26.2469	24146225	TNFRSF19_TSS1	TNFRSF19	ENSG00000127863	-1708
chr13	24793175	24793464	Lhx2_d14_peak_292	142	5.76136	18.6634	14.2493	24793322	SPATA13_TSS3	SPATA13	ENSG00000182957	32499
chr13	30131075	30131301	Lhx2_d14_peak_293	71	5.24119	11.269	7.16484	30131180	SLC7A1_TSS1	SLC7A1	ENSG00000139514	38531
chr13	32711886	32712140	Lhx2_d14_peak_294	57	4.70432	9.80788	5.78869	32711991	FRY_TSS1	FRY	ENSG00000073910	-106546
chr13	33627450	33627704	Lhx2_d14_peak_295	142	6.7647	18.6921	14.275	33627606	KL_TSS1	KL	ENSG00000133116	-37397
chr13	34728111	34728494	Lhx2_d14_peak_296	106	6.26734	14.9687	10.6898	34728333	RFC3_TSS1	RFC3	ENSG00000133119	-336139
chr13	34804396	34804867	Lhx2_d14_peak_297	241	8.91583	28.8029	24.1243	34804686	RFC3_TSS1	RFC3	ENSG00000133119	-412492
chr13	34919162	34919434	Lhx2_d14_peak_298	86	5.1298	12.814	8.63321	34919252	RFC3_TSS1	RFC3	ENSG00000133119	-527058
chr13	36088306	36088713	Lhx2_d14_peak_299	483	14.5221	53.5112	48.3348	36088503	NBEA_TSS4	NBEA	ENSG00000172915	-37609
chr13	37332478	37332740	Lhx2_d14_peak_300	81	4.54845	12.3325	8.17541	37332574	RFXAP_TSS1	RFXAP	ENSG00000133111	60754
chr13	38280110	38280522	Lhx2_d14_peak_301	219	8.45587	26.62	21.9893	38280335	TRPC4_TSS1	TRPC4	ENSG00000133107	77152
chr13	39138858	39139300	Lhx2_d14_peak_302	321	9.87962	36.9747	32.1342	39139054	FREM2_TSS1	FREM2	ENSG00000150893	122108
chr13	39707894	39708220	Lhx2_d14_peak_303	319	12.0068	36.8275	31.989	39708069	NHLRC3_TSS1	NHLRC3	ENSG00000188811	-95613
chr13	40022808	40023046	Lhx2_d14_peak_304	35	3.62301	7.38694	3.54148	40022988	LHFP_TSS1	LHFP	ENSG00000183722	154310
chr13	40037795	40038011	Lhx2_d14_peak_305	72	5.30313	11.3964	7.28777	40037915	LHFP_TSS1	LHFP	ENSG00000183722	139383
chr13	40068790	40069131	Lhx2_d14_peak_306	241	9.18463	28.8689	24.1884	40068968	LHFP_TSS1	LHFP	ENSG00000183722	108330
chr13	41790378	41790606	Lhx2_d14_peak_307	88	5.71766	13.0068	8.81688	41790506	KBTBD7_TSS1	KBTBD7	ENSG00000120696	-21890
chr13	45193846	45194173	Lhx2_d14_peak_308	297	8.97127	34.5415	29.7485	45194012	TSC22D1_TSS4	TSC22D1	ENSG00000102804	-43611
chr13	46408169	46408397	Lhx2_d14_peak_309	82	4.83068	12.4238	8.26235	46408294	SIAH3_TSS1	SIAH3	ENSG00000215475	17542
chr13	47430705	47430947	Lhx2_d14_peak_310	130	7.25573	17.436	13.0658	47430830	HTR2A_TSS1	HTR2A	ENSG00000102468	39333
chr13	49873593	49873860	Lhx2_d14_peak_311	96	5.9559	13.9023	9.67021	49873747	CAB39L_TSS1	CAB39L	ENSG00000102547	51506
chr13	53685907	53686125	Lhx2_d14_peak_312	161	7.88591	20.6686	16.1898	53685986	OLFM4_TSS1	OLFM4	ENSG00000102837	-83102
chr13	53735462	53735676	Lhx2_d14_peak_313	88	6.13452	13.0436	8.85222	53735552	OLFM4_TSS1	OLFM4	ENSG00000102837	-132668
chr13	54184511	54184967	Lhx2_d14_peak_314	490	14.5324	54.2776	49.0767	54184707	OLFM4_TSS1	OLFM4	ENSG00000102837	-581823
chr13	54381497	54381731	Lhx2_d14_peak_315	72	5.2888	11.367	7.26051	54381630	OLFM4_TSS1	OLFM4	ENSG00000102837	-778746
chr13	54415080	54415344	Lhx2_d14_peak_316	230	9.44146	27.7307	23.0758	54415230	OLFM4_TSS1	OLFM4	ENSG00000102837	-812346
chr13	54608870	54609116	Lhx2_d14_peak_317	97	5.8244	14.0217	9.78326	54609000	OLFM4_TSS1	OLFM4	ENSG00000102837	-1006116
chr13	71329672	71329909	Lhx2_d14_peak_318	107	5.91911	15.0355	10.7517	71329772	KLHL1_TSS2	KLHL1	ENSG00000150361	-647172
chr13	72333864	72334075	Lhx2_d14_peak_319	51	4.67502	9.10436	5.13396	72333941	DACH1_TSS1	DACH1	ENSG00000276644	107379
chr13	73304372	73304631	Lhx2_d14_peak_320	86	5.812	12.8094	8.63025	73304546	BORA_TSS1	BORA	ENSG00000136122	-2496
chr13	73848321	73848559	Lhx2_d14_peak_321	68	4.48564	10.9009	6.81828	73848401	KLF5_TSS2	KLF5	ENSG00000102554	-215463
chr13	78427618	78428030	Lhx2_d14_peak_322	137	5.47093	18.1923	13.7948	78427827	EDNRB_TSS1	EDNRB	ENSG00000136160	65108
chr13	80745465	80745731	Lhx2_d14_peak_323	104	6.53845	14.6651	10.4009	80745609	SPRY2_TSS1	SPRY2	ENSG00000136158	167353
chr13	89448352	89448563	Lhx2_d14_peak_324	108	5.80948	15.1845	10.8955	89448493	SLITRK5_TSS2	SLITRK5	ENSG00000165300	-1122987
chr13	91369777	91370028	Lhx2_d14_peak_325	92	5.94641	13.4799	9.26686	91369896	GPC5_TSS1	GPC5	ENSG00000179399	681022
chr13	95131687	95132122	Lhx2_d14_peak_326	216	9.83673	26.2351	21.6141	95131935	DCT_TSS1	DCT	ENSG00000080166	-3
chr13	95172381	95172711	Lhx2_d14_peak_327	173	8.45931	21.84	17.3242	95172568	DCT_TSS1	DCT	ENSG00000080166	-40636
chr13	97960253	97960661	Lhx2_d14_peak_328	96	5.94571	13.8809	9.65103	97960380	MBNL2_TSS4	MBNL2	ENSG00000139793	-31914
chr13	98120729	98120979	Lhx2_d14_peak_329	106	6.04841	14.9158	10.6389	98120840	RAP2A_TSS1	RAP2A	ENSG00000125249	-34357
chr13	98225373	98225726	Lhx2_d14_peak_330	209	8.68353	25.5224	20.9178	98225551	RAP2A_TSS1	RAP2A	ENSG00000125249	-139068
chr13	100291498	100291768	Lhx2_d14_peak_331	75	4.65816	11.6546	7.5294	100291683	CLYBL_TSS1	CLYBL	ENSG00000125246	-32756
chr13	102076794	102077036	Lhx2_d14_peak_332	99	5.70771	14.1578	9.91325	102076867	NALCN_TSS2	NALCN	ENSG00000102452	-8152
chr13	104308201	104308539	Lhx2_d14_peak_333	177	8.17632	22.3005	17.7763	104308359	SLC10A2_TSS1	SLC10A2	ENSG00000125255	-589154
chr13	104763543	104763996	Lhx2_d14_peak_334	693	15.0096	75.1438	69.3338	104763722	SLC10A2_TSS1	SLC10A2	ENSG00000125255	-1044517
chr13	105296494	105296806	Lhx2_d14_peak_335	133	6.72046	17.6895	13.3086	105296677	DAOA_TSS1	DAOA	ENSG00000182346	821528
chr13	108979130	108979453	Lhx2_d14_peak_336	114	6.43237	15.7433	11.4331	108979291	TNFSF13B_TSS1	TNFSF13B	ENSG00000102524	-57306
chr14	27055297	27055719	Lhx2_d14_peak_337	316	11.2099	36.4335	31.6033	27055485	NOVA1_TSS1	NOVA1	ENSG00000139910	11147
chr14	30832163	30832426	Lhx2_d14_peak_338	153	6.64974	19.7699	15.3169	30832272	G2E3_TSS1	G2E3	ENSG00000092140	196046
chr14	32459508	32459721	Lhx2_d14_peak_339	86	5.43682	12.7867	8.6088	32459585	ARHGAP5_TSS1	ARHGAP5	ENSG00000100852	86577
chr14	32977311	32977630	Lhx2_d14_peak_340	205	8.26397	25.1077	20.5112	32977441	AKAP6_TSS1	AKAP6	ENSG00000151320	-178954
chr14	33194940	33195214	Lhx2_d14_peak_341	172	6.72845	21.782	17.2676	33195107	NPAS3_TSS1	NPAS3	ENSG00000151322	213331
chr14	36455130	36455434	Lhx2_d14_peak_342	173	8.45931	21.84	17.3242	36455253	BRMS1L_TSS1	BRMS1L	ENSG00000100916	-159721
chr14	41541975	41542322	Lhx2_d14_peak_343	270	9.44001	31.7572	27.0204	41542134	LRFN5_TSS1	LRFN5	ENSG00000165379	534619
chr14	43002817	43003065	Lhx2_d14_peak_344	96	5.92985	13.8475	9.61874	43002940	LRFN5_TSS3	LRFN5	ENSG00000165379	-834302
chr14	44412683	44413180	Lhx2_d14_peak_345	743	17.2107	80.3515	74.3622	44412981	FSCB_TSS1	FSCB	ENSG00000189139	563491
chr14	45246251	45246477	Lhx2_d14_peak_346	84	4.78332	12.6384	8.46487	45246356	C14orf28_TSS1	C14orf28	ENSG00000179476	120131
chr14	45426503	45427148	Lhx2_d14_peak_347	235	9.14624	28.2169	23.5515	45426631	KLHL28_TSS1	KLHL28	ENSG00000179454	3694
chr14	49602081	49602309	Lhx2_d14_peak_348	114	6.43237	15.7433	11.4331	49602175	RPS29_TSS1	RPS29	ENSG00000213741	450909
chr14	50442154	50442415	Lhx2_d14_peak_349	85	5.26783	12.7765	8.59929	50442259	C14orf182_TSS1	C14orf182	NA	31969
chr14	51137652	51138158	Lhx2_d14_peak_350	183	8.96879	22.8478	18.3051	51137813	SAV1_TSS1	SAV1	ENSG00000151748	-2781
chr14	53275078	53275358	Lhx2_d14_peak_351	129	5.86583	17.3387	12.9706	53275221	GNPNAT1_TSS1	GNPNAT1	ENSG00000100522	-16984
chr14	54446293	54446546	Lhx2_d14_peak_352	67	4.86213	10.8093	6.73139	54446426	BMP4_TSS3	BMP4	ENSG00000125378	-22888
chr14	54724059	54724484	Lhx2_d14_peak_353	502	15.7599	55.4515	50.2141	54724264	CDKN3_TSS1	CDKN3	ENSG00000100526	139398
chr14	56424527	56424999	Lhx2_d14_peak_354	303	11.1929	35.1193	30.3154	56424792	PELI2_TSS1	PELI2	ENSG00000139946	160290
chr14	57354951	57355198	Lhx2_d14_peak_355	198	8.20705	24.4518	19.874	57355071	OTX2_TSS2	OTX2	ENSG00000165588	-77965
chr14	57419372	57419790	Lhx2_d14_peak_356	199	7.41435	24.543	19.961	57419636	OTX2_TSS2	OTX2	ENSG00000165588	-142530
chr14	57538155	57538559	Lhx2_d14_peak_357	233	8.80868	27.9962	23.3347	57538304	EXOC5_TSS1	EXOC5	ENSG00000070367	160776
chr14	57547333	57547772	Lhx2_d14_peak_358	321	9.87962	36.9747	32.1342	57547537	EXOC5_TSS1	EXOC5	ENSG00000070367	151543
chr14	57553304	57553667	Lhx2_d14_peak_359	465	13.1066	51.6424	46.5176	57553497	EXOC5_TSS1	EXOC5	ENSG00000070367	145583
chr14	62747198	62747538	Lhx2_d14_peak_360	176	7.87555	22.1616	17.6402	62747337	SYT16_TSS3	SYT16	ENSG00000139973	-201271
chr14	63384468	63384707	Lhx2_d14_peak_361	82	5.28492	12.4499	8.28528	63384562	KCNH5_TSS1	KCNH5	ENSG00000140015	127383
chr14	64357841	64358076	Lhx2_d14_peak_362	125	6.74944	16.8549	12.5025	64357935	SYNE2_TSS2	SYNE2	ENSG00000054654	17870
chr14	64384623	64384958	Lhx2_d14_peak_363	231	8.96061	27.7948	23.1382	64384768	SYNE2_TSS2	SYNE2	ENSG00000054654	-8944
chr14	65805480	65805695	Lhx2_d14_peak_364	50	4.48031	9.02146	5.05433	65805591	FUT8_TSS1	FUT8	ENSG00000033170	71708
chr14	69097659	69097906	Lhx2_d14_peak_365	153	7.97391	19.8404	15.3863	69097806	ZFP36L1_TSS1	ZFP36L1	ENSG00000185650	160144
chr14	74680895	74681126	Lhx2_d14_peak_366	74	5.78631	11.5932	7.47341	74681056	VSX2_TSS1	VSX2	ENSG00000119614	25108
chr14	79198278	79198505	Lhx2_d14_peak_367	78	5.59645	11.9903	7.85008	79198412	NRXN3_TSS2	NRXN3	ENSG00000021645	-328311
chr14	79212468	79212680	Lhx2_d14_peak_368	118	6.62511	16.149	11.8234	79212515	NRXN3_TSS2	NRXN3	ENSG00000021645	-342414
chr14	95402773	95403092	Lhx2_d14_peak_369	116	6.13051	15.9282	11.6092	95402939	GSC_TSS1	GSC	ENSG00000133937	-166431
chr14	95588158	95588550	Lhx2_d14_peak_370	209	8.24448	25.5886	20.9799	95588371	DICER1_TSS3	DICER1	ENSG00000100697	11423
chr14	100137844	100138055	Lhx2_d14_peak_371	89	5.78523	13.1475	8.94954	100137969	CYP46A1_TSS1	CYP46A1	ENSG00000036530	12661
chr14	100828799	100829255	Lhx2_d14_peak_372	1001	21.3141	106.45	100.113	100829014	WARS_TSS1	WARS	ENSG00000140105	12660
chr14	101653322	101653535	Lhx2_d14_peak_373	73	5.15235	11.4394	7.32562	101653410	RTL1_TSS1	RTL1	ENSG00000254656	-302217
chr15	26314404	26314646	Lhx2_d14_peak_374	96	6.16097	13.9157	9.68301	26314562	ATP10A_TSS3	ATP10A	ENSG00000206190	-204236
chr15	26386407	26386761	Lhx2_d14_peak_375	284	9.09868	33.1904	28.4253	26386597	ATP10A_TSS3	ATP10A	ENSG00000206190	-276271
chr15	27737157	27737478	Lhx2_d14_peak_376	90	5.00321	13.2081	9.00852	27737320	GABRG3_TSS1	GABRG3	ENSG00000182256	-520883
chr15	29336406	29336637	Lhx2_d14_peak_377	137	7.35771	18.1141	13.7181	29336509	APBA2_TSS3	APBA2	ENSG00000034053	-122661
chr15	30042870	30043158	Lhx2_d14_peak_378	95	5.24429	13.8168	9.58893	30042991	TJP1_TSS1	TJP1	ENSG00000104067	49904
chr15	31394155	31394416	Lhx2_d14_peak_379	134	6.40397	17.845	13.4567	31394277	TRPM1_TSS2	TRPM1	ENSG00000134160	-359
chr15	31609493	31609732	Lhx2_d14_peak_380	106	6.04841	14.9158	10.6389	31609589	KLF13_TSS1	KLF13	ENSG00000169926	9458
chr15	38961210	38961624	Lhx2_d14_peak_381	621	16.3531	67.7449	62.1365	38961437	C15orf53_TSS1	C15orf53	ENSG00000175779	27351
chr15	39651043	39651381	Lhx2_d14_peak_382	495	15.0761	54.7411	49.5253	39651188	C15orf54_TSS1	C15orf54	ENSG00000175746	-108295
chr15	39984690	39985088	Lhx2_d14_peak_383	322	11.1971	37.0452	32.2026	39984882	FSIP1_TSS1	FSIP1	ENSG00000150667	90139
chr15	44243647	44243914	Lhx2_d14_peak_384	97	5.8244	14.0217	9.78326	44243792	FRMD5_TSS2	FRMD5	ENSG00000171877	-41606
chr15	44538813	44539217	Lhx2_d14_peak_385	137	6.74166	18.1872	13.7903	44539013	CASC4_TSS1	CASC4	ENSG00000166734	41885
chr15	45787960	45788214	Lhx2_d14_peak_386	149	6.49905	19.3923	14.9566	45788060	SLC30A4_TSS1	SLC30A4	ENSG00000104154	26932
chr15	50989713	50989936	Lhx2_d14_peak_387	90	5.49632	13.2958	9.09099	50989888	TRPM7_TSS2	TRPM7	ENSG00000092439	-10911
chr15	51587198	51587502	Lhx2_d14_peak_388	111	6.94358	15.4475	11.1493	51587347	CYP19A1_TSS2	CYP19A1	ENSG00000137869	28764
chr15	53670275	53670898	Lhx2_d14_peak_389	209	8.00496	25.5341	20.9283	53670476	WDR72_TSS1	WDR72	ENSG00000166415	354894
chr15	56036092	56036344	Lhx2_d14_peak_390	63	4.08037	10.4273	6.37394	56036261	PRTG_TSS1	PRTG	ENSG00000166450	-1075
chr15	58767875	58768215	Lhx2_d14_peak_391	133	7.41252	17.7474	13.3659	58767971	LIPC_TSS2	LIPC	ENSG00000166035	-43966
chr15	63337105	63337426	Lhx2_d14_peak_392	228	7.7636	27.4724	22.8249	63337271	TPM1_TSS1	TPM1	ENSG00000140416	-2432
chr15	63530925	63531176	Lhx2_d14_peak_393	107	5.91911	15.0355	10.7517	63531016	APH1B_TSS1	APH1B	ENSG00000138613	38722
chr15	63536637	63537076	Lhx2_d14_peak_394	145	6.32932	18.9605	14.535	63536830	APH1B_TSS1	APH1B	ENSG00000138613	32908
chr15	64540107	64540391	Lhx2_d14_peak_395	123	6.86838	16.6524	12.3109	64540238	CSNK1G1_TSS1	CSNK1G1	ENSG00000169118	52674
chr15	64745701	64745922	Lhx2_d14_peak_396	73	5.15235	11.4394	7.32562	64745792	ZNF609_TSS1	ZNF609	ENSG00000180357	45688
chr15	65407418	65407700	Lhx2_d14_peak_397	118	5.88977	16.1825	11.8548	65407547	UBAP1L_TSS2	UBAP1L	ENSG00000246922	-3
chr15	67040345	67040607	Lhx2_d14_peak_398	114	6.24188	15.7581	11.447	67040506	SMAD6_TSS2	SMAD6	ENSG00000137834	-39568
chr15	67334317	67334529	Lhx2_d14_peak_399	106	6.04841	14.9158	10.6389	67334458	SMAD3_TSS1	SMAD3	ENSG00000166949	23714
chr15	67340707	67340926	Lhx2_d14_peak_400	108	6.35344	15.1488	10.8627	67340822	SMAD3_TSS1	SMAD3	ENSG00000166949	17350
chr15	69817072	69817424	Lhx2_d14_peak_401	161	8.11094	20.6216	16.1466	69817242	RPLP1_TSS1	RPLP1	ENSG00000137818	-72111
chr15	70354841	70355079	Lhx2_d14_peak_402	81	5.77253	12.3399	8.18229	70354941	TLE3_TSS1	TLE3	ENSG00000140332	32173
chr15	70390662	70390873	Lhx2_d14_peak_403	82	5.28492	12.4499	8.28528	70390737	TLE3_TSS6	TLE3	ENSG00000140332	-213
chr15	70396742	70396959	Lhx2_d14_peak_404	104	6.35961	14.7363	10.4686	70396850	TLE3_TSS6	TLE3	ENSG00000140332	-6326
chr15	71006235	71006776	Lhx2_d14_peak_405	373	10.9712	42.2606	37.3195	71006428	UACA_TSS1	UACA	ENSG00000137831	-11799
chr15	83588103	83588493	Lhx2_d14_peak_406	180	7.21972	22.5894	18.0554	83588296	HOMER2_TSS1	HOMER2	ENSG00000103942	33167
chr15	84231341	84231607	Lhx2_d14_peak_407	106	5.87378	14.9323	10.655	84231488	ADAMTSL3_TSS1	ADAMTSL3	ENSG00000156218	91339
chr15	85377509	85377803	Lhx2_d14_peak_408	67	5.20311	10.8344	6.75459	85377648	ALPK3_TSS1	ALPK3	ENSG00000136383	-17729
chr15	89667666	89667937	Lhx2_d14_peak_409	190	8.78845	23.5749	19.0173	89667827	ABHD2_TSS2	ABHD2	ENSG00000140526	-22147
chr15	89706373	89706942	Lhx2_d14_peak_410	356	10.8067	40.5734	35.6622	89706621	RLBP1_TSS1	RLBP1	ENSG00000140522	58291
chr15	92689258	92689491	Lhx2_d14_peak_411	172	8.15578	21.7403	17.2275	92689378	SLCO3A1_TSS4	SLCO3A1	ENSG00000176463	-19956
chr15	93535021	93535251	Lhx2_d14_peak_412	47	4.20261	8.7218	4.77934	93535123	RGMA_TSS1	RGMA	ENSG00000182175	81241
chr15	93845514	93845801	Lhx2_d14_peak_413	83	6.07563	12.5276	8.35876	93845649	RGMA_TSS4	RGMA	ENSG00000182175	-213207
chr15	94363381	94363666	Lhx2_d14_peak_414	147	6.10285	19.2134	14.7819	94363517	MCTP2_TSS1	MCTP2	ENSG00000140563	411239
chr15	98511730	98512114	Lhx2_d14_peak_415	293	9.93565	34.125	29.3401	98511940	ARRDC4_TSS1	ARRDC4	ENSG00000140450	-8004
chr15	99663951	99664361	Lhx2_d14_peak_416	270	9.20571	31.7586	27.0207	99664174	SYNM_TSS2	SYNM	ENSG00000182253	-18880
chr15	101728564	101728870	Lhx2_d14_peak_417	92	6.12528	13.4337	9.22405	101728688	CHSY1_TSS1	CHSY1	ENSG00000131873	-413
chr16	1069076	1069773	Lhx2_d14_peak_418	647	18.6422	70.4499	64.7602	1069563	SOX8_TSS1	SOX8	ENSG00000005513	-37747
chr16	3888973	3889290	Lhx2_d14_peak_419	50	3.95861	8.98893	5.02702	3889124	CREBBP_TSS1	CREBBP	ENSG00000005339	40987
chr16	3921393	3921640	Lhx2_d14_peak_420	161	7.39251	20.5906	16.1195	3921520	CREBBP_TSS1	CREBBP	ENSG00000005339	8591
chr16	12254120	12254468	Lhx2_d14_peak_421	223	9.91491	26.972	22.3331	12254328	SNX29_TSS2	SNX29	ENSG00000048471	-108265
chr16	12276098	12276391	Lhx2_d14_peak_422	75	4.65816	11.6546	7.5294	12276275	SNX29_TSS2	SNX29	ENSG00000048471	-130212
chr16	15905597	15905865	Lhx2_d14_peak_423	183	8.73219	22.9207	18.3767	15905701	MYH11_TSS2	MYH11	ENSG00000133392	45176
chr16	16098139	16098434	Lhx2_d14_peak_424	151	6.9761	19.6404	15.1944	16098274	ABCC1_TSS2	ABCC1	ENSG00000103222	3433
chr16	19154711	19154922	Lhx2_d14_peak_425	57	4.98537	9.71191	5.70246	19154763	SYT17_TSS1	SYT17	ENSG00000103528	24797
chr16	19239113	19239339	Lhx2_d14_peak_426	114	6.43237	15.7433	11.4331	19239219	SYT17_TSS3	SYT17	ENSG00000103528	-55532
chr16	19560530	19560766	Lhx2_d14_peak_427	43	4.14665	8.3117	4.39657	19560671	C16orf62_TSS1	C16orf62	ENSG00000103544	6055
chr16	19763415	19763664	Lhx2_d14_peak_428	95	6.11683	13.8267	9.59823	19763527	IQCK_TSS3	IQCK	ENSG00000174628	-33912
chr16	20921592	20921984	Lhx2_d14_peak_429	706	19.0963	76.5139	70.6652	20921777	LYRM1_TSS2	LYRM1	ENSG00000102897	-9694
chr16	21239101	21239494	Lhx2_d14_peak_430	370	12.857	41.9845	37.0485	21239286	ANKS4B_TSS1	ANKS4B	ENSG00000175311	5719
chr16	22075249	22075539	Lhx2_d14_peak_431	132	6.90884	17.6469	13.2692	22075417	VWA3A_TSS1	VWA3A	ENSG00000175267	28434
chr16	22368765	22369000	Lhx2_d14_peak_432	104	5.94445	14.687	10.4214	22368872	CDR2_TSS1	CDR2	ENSG00000140743	17056
chr16	31238401	31238643	Lhx2_d14_peak_433	111	6.94358	15.4475	11.1493	31238513	PYDC1_TSS1	PYDC1	ENSG00000169900	-10109
chr16	46385990	46386220	Lhx2_d14_peak_434	84	2.00051	12.6068	8.43644	46386177	SHCBP1_TSS1	SHCBP1	ENSG00000171241	269124
chr16	46386313	46386544	Lhx2_d14_peak_435	123	2.20711	16.7418	12.3957	46386357	SHCBP1_TSS1	SHCBP1	ENSG00000171241	268944
chr16	46386626	46386843	Lhx2_d14_peak_436	92	1.9205	13.4859	9.27139	46386683	SHCBP1_TSS1	SHCBP1	ENSG00000171241	268618
chr16	46388258	46388650	Lhx2_d14_peak_437	66	1.82659	10.7548	6.68072	46388540	SHCBP1_TSS1	SHCBP1	ENSG00000171241	266761
chr16	46388966	46389305	Lhx2_d14_peak_438	55	1.79589	9.56885	5.57113	46389094	SHCBP1_TSS1	SHCBP1	ENSG00000171241	266207
chr16	46391144	46391499	Lhx2_d14_peak_439	121	2.6236	16.4797	12.1438	46391303	SHCBP1_TSS1	SHCBP1	ENSG00000171241	263998
chr16	46391818	46392286	Lhx2_d14_peak_440	436	3.38125	48.6629	43.6046	46392035	SHCBP1_TSS1	SHCBP1	ENSG00000171241	263266
chr16	46393079	46393314	Lhx2_d14_peak_441	116	2.45936	15.9532	11.6331	46393114	SHCBP1_TSS1	SHCBP1	ENSG00000171241	262187
chr16	46395260	46395611	Lhx2_d14_peak_442	202	2.94993	24.7961	20.2053	46395433	SHCBP1_TSS1	SHCBP1	ENSG00000171241	259868
chr16	46403502	46403922	Lhx2_d14_peak_443	229	2.58818	27.6506	22.9991	46403752	SHCBP1_TSS1	SHCBP1	ENSG00000171241	251549
chr16	46406795	46407133	Lhx2_d14_peak_444	138	2.86663	18.2739	13.8739	46406959	SHCBP1_TSS1	SHCBP1	ENSG00000171241	248342
chr16	47168942	47169265	Lhx2_d14_peak_445	189	7.40971	23.552	18.9961	47169088	NETO2_TSS2	NETO2	ENSG00000171208	8810
chr16	51908354	51908566	Lhx2_d14_peak_446	82	5.28492	12.4499	8.28528	51908481	C16orf97_TSS1	C16orf97	ENSG00000261190	199356
chr16	53861895	53862109	Lhx2_d14_peak_447	106	6.04841	14.9158	10.6389	53861992	FTO_TSS2	FTO	ENSG00000140718	58826
chr16	56494011	56494299	Lhx2_d14_peak_448	48	4.25479	8.83756	4.88611	56494243	OGFOD1_TSS1	OGFOD1	ENSG00000087263	-8828
chr16	56818285	56818564	Lhx2_d14_peak_449	123	6.29334	16.7239	12.3782	56818433	NUP93_TSS3	NUP93	ENSG00000102900	-1057
chr16	58764819	58765132	Lhx2_d14_peak_450	159	7.9895	20.3765	15.9108	58764968	GOT2_TSS1	GOT2	ENSG00000125166	3206
chr16	68530699	68530932	Lhx2_d14_peak_451	101	6.65426	14.4556	10.1989	68530826	ZFP90_TSS1	ZFP90	ENSG00000184939	42279
chr16	68819534	68819775	Lhx2_d14_peak_452	124	6.49644	16.7502	12.4018	68819659	CDH1_TSS1	CDH1	ENSG00000039068	-48523
chr16	77502889	77503105	Lhx2_d14_peak_453	105	6.19413	14.8147	10.5426	77502994	ADAMTS18_TSS3	ADAMTS18	ENSG00000140873	-34054
chr16	77877331	77877653	Lhx2_d14_peak_454	230	9.99132	27.7116	23.0572	77877515	VAT1L_TSS1	VAT1L	ENSG00000171724	-55024
chr16	79637724	79638058	Lhx2_d14_peak_455	190	8.78845	23.5749	19.0173	79637862	MAF_TSS1	MAF	ENSG00000178573	-3242
chr16	82038527	82038877	Lhx2_d14_peak_456	809	21.1139	87.0906	80.9704	82038700	SDR42E1_TSS1	SDR42E1	ENSG00000184860	6383
chr16	85363164	85363501	Lhx2_d14_peak_457	291	10.9385	33.9421	29.1604	85363306	FAM92B_TSS1	FAM92B	ENSG00000153789	-217183
chr16	85627258	85627501	Lhx2_d14_peak_458	86	6.00338	12.7909	8.61222	85627388	GSE1_TSS1	GSE1	ENSG00000131149	17624
chr16	85750382	85750599	Lhx2_d14_peak_459	121	7.23289	16.4569	12.1222	85750459	GINS2_TSS1	GINS2	ENSG00000131153	-27862
chr17	9442006	9442296	Lhx2_d14_peak_460	88	5.06346	13.0079	8.81688	9442138	STX8_TSS1	STX8	ENSG00000170310	37127
chr17	10127833	10128127	Lhx2_d14_peak_461	151	7.16849	19.6102	15.1667	10127988	GAS7_TSS7	GAS7	ENSG00000007237	-26111
chr17	14734936	14735170	Lhx2_d14_peak_462	81	5.37637	12.2829	8.12664	14735005	PMP22_TSS1	PMP22	ENSG00000109099	429078
chr17	20840357	20840584	Lhx2_d14_peak_463	97	6.17881	13.9516	9.71868	20840443	CCDC144NL_TSS1	CCDC144NL	ENSG00000205212	-40981
chr17	25622040	25622327	Lhx2_d14_peak_464	136	7.34686	18.0921	13.6963	25622141	WSB1_TSS1	WSB1	ENSG00000109046	-1027
chr17	28796862	28797073	Lhx2_d14_peak_465	97	5.8244	14.0217	9.78326	28796985	GOSR1_TSS1	GOSR1	ENSG00000108587	7430
chr17	37919442	37919747	Lhx2_d14_peak_466	71	5.23222	11.2505	7.14907	37919596	IKZF3_TSS1	IKZF3	ENSG00000161405	14872
chr17	39108908	39109266	Lhx2_d14_peak_467	59	4.65073	10.016	5.98381	39109111	KRT39_TSS1	KRT39	ENSG00000196859	14023
chr17	39839736	39839986	Lhx2_d14_peak_468	182	8.65167	22.7583	18.2185	39839903	EIF1_TSS1	EIF1	ENSG00000173812	5213
chr17	42897975	42898348	Lhx2_d14_peak_469	310	9.68963	35.8877	31.0674	42898147	GJC1_TSS2	GJC1	ENSG00000182963	9450
chr17	45764850	45765202	Lhx2_d14_peak_470	203	8.92038	24.9401	20.3468	45765120	TBKBP1_TSS1	TBKBP1	ENSG00000198933	7499
chr17	46879548	46879796	Lhx2_d14_peak_471	123	6.67061	16.6875	12.3422	46879714	TTLL6_TSS1	TTLL6	ENSG00000170703	-8049
chr17	53355342	53355577	Lhx2_d14_peak_472	71	4.74982	11.2212	7.12173	53355456	HLF_TSS3	HLF	ENSG00000108924	-10472
chr17	55483802	55484267	Lhx2_d14_peak_473	379	11.2069	42.8596	37.908	55483996	MSI2_TSS4	MSI2	ENSG00000153944	-120783
chr17	55538557	55538839	Lhx2_d14_peak_474	131	7.52221	17.4832	13.1114	55538693	MSI2_TSS4	MSI2	ENSG00000153944	-175480
chr17	58275995	58276220	Lhx2_d14_peak_475	101	6.02248	14.4497	10.1941	58276124	CA4_TSS1	CA4	ENSG00000167434	-48814
chr17	59452196	59452446	Lhx2_d14_peak_476	162	6.83974	20.698	16.2174	59452310	TBX2_TSS1	TBX2	ENSG00000121068	24936
chr17	61227853	61228220	Lhx2_d14_peak_477	374	11.2719	42.3753	37.4328	61228037	TANC2_TSS2	TANC2	ENSG00000170921	43304
chr17	61248859	61249235	Lhx2_d14_peak_478	115	6.27243	15.8254	11.5108	61249026	TANC2_TSS2	TANC2	ENSG00000170921	22315
chr17	64747031	64747347	Lhx2_d14_peak_479	152	7.64604	19.673	15.2252	64747190	CACNG5_TSS1	CACNG5	ENSG00000075429	84034
chr17	67995657	67995909	Lhx2_d14_peak_480	82	5.41809	12.3726	8.21346	67995778	KCNJ16_TSS1	KCNJ16	ENSG00000153822	75637
chr17	68017767	68018116	Lhx2_d14_peak_481	170	7.20447	21.5949	17.09	68017949	KCNJ16_TSS1	KCNJ16	ENSG00000153822	53466
chr17	74171576	74171793	Lhx2_d14_peak_482	83	5.30704	12.4993	8.33383	74171714	FOXJ1_TSS1	FOXJ1	ENSG00000129654	-34325
chr17	75983330	75983591	Lhx2_d14_peak_483	70	5.00187	11.115	7.01994	75983537	TNRC6C_TSS1	TNRC6C	ENSG00000078687	16701
chr17	81011229	81011601	Lhx2_d14_peak_484	338	11.9561	38.7081	33.8325	81011413	B3GNTL1_TSS2	B3GNTL1	ENSG00000175711	-1718
chr18	570449	570702	Lhx2_d14_peak_485	171	7.86178	21.6258	17.1185	570569	CETN1_TSS1	CETN1	ENSG00000177143	9787
chr18	3722594	3722895	Lhx2_d14_peak_486	93	6.17148	13.5245	9.30927	3722780	DLGAP1_TSS1	DLGAP1	ENSG00000170579	122506
chr18	4908205	4908685	Lhx2_d14_peak_487	633	15.0094	69.029	63.3825	4908454	C18orf42_TSS1	C18orf42	ENSG00000231824	288791
chr18	10243074	10243479	Lhx2_d14_peak_488	230	9.15292	27.6686	23.0152	10243239	APCDD1_TSS1	APCDD1	ENSG00000154856	211375
chr18	11332822	11333034	Lhx2_d14_peak_489	43	4.25629	8.25582	4.34238	11332978	PIEZO2_TSS4	PIEZO2	ENSG00000154864	-184208
chr18	21788505	21788843	Lhx2_d14_peak_490	218	8.39112	26.4663	21.8418	21788701	OSBPL1A_TSS1	OSBPL1A	ENSG00000141447	63485
chr18	21850681	21851007	Lhx2_d14_peak_491	84	5.20323	12.6275	8.45462	21850762	OSBPL1A_TSS1	OSBPL1A	ENSG00000141447	1424
chr18	21980556	21980872	Lhx2_d14_peak_492	155	7.57526	20.0154	15.5567	21980696	OSBPL1A_TSS4	OSBPL1A	ENSG00000141447	-2935
chr18	23915735	23915983	Lhx2_d14_peak_493	149	7.27539	19.3711	14.9357	23915875	TAF4B_TSS1	TAF4B	ENSG00000141384	-109458
chr18	29159463	29159691	Lhx2_d14_peak_494	87	5.86196	12.91	8.72511	29159542	TTR_TSS1	TTR	ENSG00000118271	12136
chr18	31567346	31567613	Lhx2_d14_peak_495	56	4.62346	9.63672	5.6318	31567484	NOL4_TSS1	NOL4	ENSG00000101746	61064
chr18	33074228	33074439	Lhx2_d14_peak_496	93	5.79084	13.5532	9.33658	33074315	INO80C_TSS1	INO80C	ENSG00000153391	3237
chr18	34398346	34398725	Lhx2_d14_peak_497	299	9.95196	34.7628	29.9652	34398555	TPGS2_TSS1	TPGS2	ENSG00000134779	10375
chr18	37204353	37204661	Lhx2_d14_peak_498	146	7.58686	19.0616	14.6336	37204491	CELF4_TSS2	CELF4	ENSG00000101489	-2058482
chr18	40472248	40472488	Lhx2_d14_peak_499	80	5.18331	12.2218	8.07047	40472356	RIT2_TSS1	RIT2	ENSG00000152214	223290
chr18	47994633	47994880	Lhx2_d14_peak_500	59	4.65073	10.016	5.98381	47994785	MAPK4_TSS1	MAPK4	ENSG00000141639	91688
chr18	55715282	55715493	Lhx2_d14_peak_501	78	5.39787	11.9588	7.82062	55715325	NEDD4L_TSS2	NEDD4L	ENSG00000049759	-859
chr18	55772549	55772902	Lhx2_d14_peak_502	243	9.51313	29.0366	24.3539	55772709	NEDD4L_TSS3	NEDD4L	ENSG00000049759	43845
chr18	55894852	55895110	Lhx2_d14_peak_503	134	6.99049	17.821	13.435	55894982	NEDD4L_TSS5	NEDD4L	ENSG00000049759	-6220
chr18	56938876	56939122	Lhx2_d14_peak_504	181	8.10002	22.6537	18.1163	56938994	RAX_TSS1	RAX	ENSG00000134438	1613
chr18	56966183	56966514	Lhx2_d14_peak_505	209	8.00496	25.5341	20.9283	56966352	CPLX4_TSS1	CPLX4	ENSG00000166569	19519
chr18	62500750	62501111	Lhx2_d14_peak_506	241	9.97074	28.8494	24.1704	62500906	LINC00305_TSS1	LINC00305	ENSG00000179676	-735023
chr18	64289536	64289810	Lhx2_d14_peak_507	154	6.51016	19.8624	15.4074	64289651	CDH19_TSS2	CDH19	ENSG00000071991	-18426
chr18	77132891	77133394	Lhx2_d14_peak_508	397	14.1765	44.7041	39.7205	77133191	NFATC1_TSS1	NFATC1	ENSG00000131196	22570
chr19	7683766	7684034	Lhx2_d14_peak_509	116	6.13051	15.9282	11.6092	7683914	XAB2_TSS1	XAB2	ENSG00000076924	10515
chr19	11057650	11057951	Lhx2_d14_peak_510	106	6.69221	14.9646	10.6864	11057846	SMARCA4_TSS1	SMARCA4	ENSG00000127616	13741
chr19	18568329	18568653	Lhx2_d14_peak_511	170	7.61652	21.5839	17.0806	18568497	ELL_TSS1	ELL	ENSG00000105656	18238
chr19	21429983	21430195	Lhx2_d14_peak_512	45	4.22794	8.48698	4.56008	21430062	ZNF708_TSS1	ZNF708	ENSG00000182141	82140
chr19	27733142	27733411	Lhx2_d14_peak_513	60	2.82559	10.0861	6.05283	27733222	UQCRFS1_TSS1	UQCRFS1	ENSG00000169021	1970904
chr19	29504645	29504979	Lhx2_d14_peak_514	151	6.9761	19.6404	15.1944	29504855	UQCRFS1_TSS1	UQCRFS1	ENSG00000169021	199271
chr19	32596835	32597089	Lhx2_d14_peak_515	185	8.30835	23.1036	18.5566	32596965	ZNF507_TSS1	ZNF507	ENSG00000168813	239538
chr19	39157476	39157857	Lhx2_d14_peak_516	459	15.4947	51.0743	45.9619	39157678	ACTN4_TSS1	ACTN4	ENSG00000130402	-19403
chr19	39184143	39184370	Lhx2_d14_peak_517	115	6.27243	15.8254	11.5108	39184265	ACTN4_TSS1	ACTN4	ENSG00000130402	-45990
chr19	39629245	39629606	Lhx2_d14_peak_518	516	15.3616	56.8919	51.612	39629423	PAK4_TSS1	PAK4	ENSG00000130669	-12995
chr19	46088289	46088501	Lhx2_d14_peak_519	89	5.60038	13.1439	8.94683	46088407	OPA3_TSS1	OPA3	ENSG00000125741	-298
chr19	48367613	48367839	Lhx2_d14_peak_520	132	7.36779	17.6589	13.2808	48367730	SULT2A1_TSS1	SULT2A1	ENSG00000105398	21914
chr2	2455993	2456261	Lhx2_d14_peak_521	199	8.03308	24.5682	19.9846	2456129	MYT1L_TSS2	MYT1L	ENSG00000186487	-121232
chr2	3269657	3269876	Lhx2_d14_peak_522	59	4.65073	10.016	5.98381	3269750	TSSC1_TSS1	TSSC1	ENSG00000032389	111792
chr2	5155998	5156232	Lhx2_d14_peak_523	119	5.78681	16.3291	11.9966	5156112	SOX11_TSS1	SOX11	ENSG00000176887	676676
chr2	9729841	9730131	Lhx2_d14_peak_524	97	6.20576	14.0057	9.77102	9729977	ADAM17_TSS1	ADAM17	ENSG00000151694	-34051
chr2	10600927	10601223	Lhx2_d14_peak_525	161	8.39015	20.6575	16.1798	10601104	ODC1_TSS2	ODC1	ENSG00000115758	-12642
chr2	12146135	12146472	Lhx2_d14_peak_526	108	6.35344	15.1488	10.8627	12146296	LPIN1_TSS5	LPIN1	ENSG00000134324	-219089
chr2	12309028	12309311	Lhx2_d14_peak_527	151	6.9761	19.6404	15.1944	12309137	LPIN1_TSS5	LPIN1	ENSG00000134324	-381930
chr2	17538306	17538629	Lhx2_d14_peak_528	257	8.49937	30.5012	25.7887	17538487	RAD51AP2_TSS1	RAD51AP2	ENSG00000214842	161209
chr2	17888976	17889302	Lhx2_d14_peak_529	197	8.1461	24.3122	19.7367	17889094	SMC6_TSS1	SMC6	ENSG00000163029	38575
chr2	17996383	17996606	Lhx2_d14_peak_530	105	5.80531	14.7756	10.5064	17996471	MSGN1_TSS1	MSGN1	ENSG00000151379	1281
chr2	23066968	23067326	Lhx2_d14_peak_531	220	8.49127	26.7038	22.0713	23067152	KLHL29_TSS1	KLHL29	ENSG00000119771	540925
chr2	25312880	25313179	Lhx2_d14_peak_532	115	6.7229	15.9078	11.5913	25313023	EFR3B_TSS2	EFR3B	ENSG00000084710	25823
chr2	27044217	27044513	Lhx2_d14_peak_533	99	6.29731	14.1888	9.94319	27044320	DPYSL5_TSS1	DPYSL5	ENSG00000157851	26638
chr2	29329777	29330023	Lhx2_d14_peak_534	142	6.94447	18.643	14.2298	29329884	CLIP4_TSS2	CLIP4	ENSG00000115295	6967
chr2	30478282	30478512	Lhx2_d14_peak_535	123	6.86838	16.6524	12.3109	30478365	LBH_TSS2	LBH	ENSG00000213626	-23338
chr2	36572410	36572705	Lhx2_d14_peak_536	129	6.35325	17.2923	12.9258	36572559	CRIM1_TSS1	CRIM1	ENSG00000150938	10499
chr2	36599322	36599557	Lhx2_d14_peak_537	55	4.75657	9.59083	5.59046	36599435	CRIM1_TSS1	CRIM1	ENSG00000150938	-16358
chr2	36890513	36890863	Lhx2_d14_peak_538	406	11.0311	45.6189	40.6168	36890705	VIT_TSS1	VIT	ENSG00000205221	33117
chr2	40329060	40329302	Lhx2_d14_peak_539	103	5.42513	14.6403	10.3763	40329195	THUMPD2_TSS1	THUMPD2	ENSG00000138050	-322894
chr2	42805845	42806073	Lhx2_d14_peak_540	114	6.43237	15.7433	11.4331	42805974	MTA3_TSS3	MTA3	ENSG00000057935	-10309
chr2	43692241	43692472	Lhx2_d14_peak_541	78	4.93981	12.0095	7.86747	43692393	THADA_TSS1	THADA	ENSG00000115970	105246
chr2	43976918	43977225	Lhx2_d14_peak_542	233	9.83898	27.9881	23.3268	43977041	DYNC2LI1_TSS1	DYNC2LI1	ENSG00000138036	24126
chr2	44160872	44161095	Lhx2_d14_peak_543	90	5.49632	13.2958	9.09099	44160950	LRPPRC_TSS1	LRPPRC	ENSG00000138095	62157
chr2	44370301	44370704	Lhx2_d14_peak_544	488	11.7109	54.0854	48.8914	44370509	PPM1B_TSS1	PPM1B	ENSG00000138032	25480
chr2	44495249	44495476	Lhx2_d14_peak_545	118	5.88977	16.1825	11.8548	44495322	SLC3A1_TSS1	SLC3A1	ENSG00000138079	7264
chr2	44981032	44981478	Lhx2_d14_peak_546	429	12.4724	48.0004	42.9533	44981256	SIX3_TSS1	SIX3	ENSG00000138083	187635
chr2	46716869	46717202	Lhx2_d14_peak_547	337	10.7812	38.6187	33.7449	46717026	ATP6V1E2_TSS1	ATP6V1E2	ENSG00000250565	30060
chr2	47263423	47263675	Lhx2_d14_peak_548	161	7.62355	20.6107	16.1361	47263510	TTC7A_TSS5	TTC7A	ENSG00000068724	-42132
chr2	54548877	54549187	Lhx2_d14_peak_549	136	6.14848	18.0708	13.6755	54549016	C2orf73_TSS1	C2orf73	ENSG00000177994	9012
chr2	56013590	56013856	Lhx2_d14_peak_550	116	6.13051	15.9282	11.6092	56013718	PNPT1_TSS1	PNPT1	ENSG00000138035	-92745
chr2	56116159	56116631	Lhx2_d14_peak_551	798	17.4793	85.9887	79.8869	56116394	EFEMP1_TSS1	EFEMP1	ENSG00000115380	33952
chr2	72968259	72968470	Lhx2_d14_peak_552	81	5.73026	12.2564	8.10384	72968300	EXOC6B_TSS1	EXOC6B	ENSG00000144036	84824
chr2	75814222	75814487	Lhx2_d14_peak_553	194	8.23161	23.9838	19.4133	75814363	EVA1A_TSS3	EVA1A	ENSG00000115363	-17506
chr2	77893425	77893662	Lhx2_d14_peak_554	87	5.85084	12.8876	8.70351	77893482	LRRTM4_TSS1	LRRTM4	ENSG00000176204	-144137
chr2	85515154	85515471	Lhx2_d14_peak_555	79	5.47943	12.1288	7.98039	85515281	TGOLN2_TSS1	TGOLN2	ENSG00000152291	39817
chr2	100140610	100140970	Lhx2_d14_peak_556	541	17.3589	59.5508	54.1919	100140808	REV1_TSS1	REV1	ENSG00000135945	-34364
chr2	100162154	100162374	Lhx2_d14_peak_557	87	5.70788	12.9863	8.79895	100162294	REV1_TSS1	REV1	ENSG00000135945	-55850
chr2	104668735	104669093	Lhx2_d14_peak_558	209	7.41855	25.5353	20.929	104668937	MRPS9_TSS1	MRPS9	ENSG00000135972	985493
chr2	106526515	106526851	Lhx2_d14_peak_559	61	4.60285	10.2302	6.18794	106526563	NCK2_TSS3	NCK2	ENSG00000071051	-58351
chr2	111528339	111528655	Lhx2_d14_peak_560	209	8.68353	25.5224	20.9178	111528479	ACOXL_TSS2	ACOXL	ENSG00000153093	28101
chr2	114469492	114469822	Lhx2_d14_peak_561	82	5.28492	12.4499	8.28528	114469724	SLC35F5_TSS1	SLC35F5	ENSG00000115084	44463
chr2	120599193	120599424	Lhx2_d14_peak_562	71	4.74118	11.2008	7.10334	120599317	PTPN4_TSS2	PTPN4	ENSG00000088179	40345
chr2	122671781	122671994	Lhx2_d14_peak_563	93	6.21839	13.6164	9.39881	122671875	TSN_TSS2	TSN	ENSG00000211460	-158120
chr2	125564389	125564600	Lhx2_d14_peak_564	48	4.65432	8.74652	4.80088	125564517	CNTNAP5_TSS1	CNTNAP5	ENSG00000155052	-781645
chr2	133410188	133410508	Lhx2_d14_peak_565	175	7.61155	22.068	17.5479	133410364	LYPD1_TSS1	LYPD1	ENSG00000150551	17399
chr2	134512926	134513259	Lhx2_d14_peak_566	151	7.16849	19.6102	15.1667	134513074	NCKAP5_TSS2	NCKAP5	ENSG00000176771	-187034
chr2	135091268	135091658	Lhx2_d14_peak_567	121	7.23289	16.4569	12.1222	135091459	MGAT5_TSS2	MGAT5	ENSG00000152127	-79621
chr2	136501375	136501614	Lhx2_d14_peak_568	117	6.00372	16.0481	11.7248	136501483	UBXN4_TSS1	UBXN4	ENSG00000144224	-2286
chr2	139027392	139027612	Lhx2_d14_peak_569	112	6.33663	15.5394	11.2376	139027460	SPOPL_TSS1	SPOPL	ENSG00000144228	231879
chr2	139736753	139737166	Lhx2_d14_peak_570	495	13.2082	54.7313	49.5162	139736942	NXPH2_TSS1	NXPH2	ENSG00000144227	-199015
chr2	145224402	145224693	Lhx2_d14_peak_571	61	4.60285	10.2302	6.18794	145224522	ZEB2_TSS1	ZEB2	ENSG00000169554	50765
chr2	145528378	145528740	Lhx2_d14_peak_572	291	9.60595	33.9101	29.1293	145528568	ZEB2_TSS3	ZEB2	ENSG00000169554	-249938
chr2	150329073	150329300	Lhx2_d14_peak_573	86	5.43682	12.7867	8.6088	150329120	LYPD6_TSS3	LYPD6	ENSG00000187123	-104886
chr2	152123413	152123748	Lhx2_d14_peak_574	180	7.40459	22.5627	18.0315	152123598	RBM43_TSS1	RBM43	ENSG00000184898	-5297
chr2	152897208	152897452	Lhx2_d14_peak_575	92	5.40335	13.4598	9.24766	152897344	CACNB4_TSS2	CACNB4	ENSG00000182389	57881
chr2	153269804	153270158	Lhx2_d14_peak_576	136	6.48349	18.0341	13.6401	153269981	FMNL2_TSS1	FMNL2	ENSG00000157827	-78222
chr2	153291108	153291403	Lhx2_d14_peak_577	318	10.7527	36.6669	31.8318	153291267	FMNL2_TSS1	FMNL2	ENSG00000157827	-99508
chr2	154244804	154245276	Lhx2_d14_peak_578	264	9.96214	31.2036	26.4774	154245114	RPRM_TSS1	RPRM	ENSG00000177519	90198
chr2	154250804	154251158	Lhx2_d14_peak_579	127	7.08447	17.0922	12.7304	154250986	RPRM_TSS1	RPRM	ENSG00000177519	84326
chr2	159922018	159922236	Lhx2_d14_peak_580	81	5.37637	12.2829	8.12664	159922119	TANC1_TSS1	TANC1	ENSG00000115183	-96965
chr2	159927812	159928128	Lhx2_d14_peak_581	237	7.93612	28.4553	23.7873	159927989	TANC1_TSS1	TANC1	ENSG00000115183	-102835
chr2	161173701	161174431	Lhx2_d14_peak_582	428	13.9833	47.9248	42.88	161174292	RBMS1_TSS1	RBMS1	ENSG00000153250	90098
chr2	162522876	162523185	Lhx2_d14_peak_583	182	8.41064	22.7942	18.2525	162523019	SLC4A10_TSS1	SLC4A10	ENSG00000144290	-42166
chr2	163330784	163331013	Lhx2_d14_peak_584	50	4.48031	9.02146	5.05433	163330934	GCA_TSS2	GCA	ENSG00000115271	-130343
chr2	164494910	164495121	Lhx2_d14_peak_585	105	6.01895	14.8512	10.5775	164494974	FIGN_TSS1	FIGN	ENSG00000182263	97529
chr2	164560333	164560555	Lhx2_d14_peak_586	123	6.88144	16.6792	12.3361	164560432	FIGN_TSS1	FIGN	ENSG00000182263	32071
chr2	165808955	165809237	Lhx2_d14_peak_587	205	7.83656	25.1189	20.5223	165809075	SLC38A11_TSS1	SLC38A11	ENSG00000169507	2671
chr2	167993678	167993977	Lhx2_d14_peak_588	137	6.70885	18.1128	13.7168	167993815	XIRP2_TSS3	XIRP2	ENSG00000163092	-1388
chr2	167997170	167997495	Lhx2_d14_peak_589	153	6.64974	19.7699	15.3169	167997336	XIRP2_TSS3	XIRP2	ENSG00000163092	-4909
chr2	169037448	169038071	Lhx2_d14_peak_590	134	6.40397	17.845	13.4567	169037874	STK39_TSS1	STK39	ENSG00000198648	66221
chr2	169134912	169135422	Lhx2_d14_peak_591	136	7.08653	18.0244	13.6307	169135066	STK39_TSS2	STK39	ENSG00000198648	-30406
chr2	173637645	173637866	Lhx2_d14_peak_592	90	5.49632	13.2958	9.09099	173637723	RAPGEF4_TSS1	RAPGEF4	ENSG00000091428	-37190
chr2	173791647	173791858	Lhx2_d14_peak_593	64	5.06208	10.549	6.48926	173791798	RAPGEF4_TSS6	RAPGEF4	ENSG00000091428	1065
chr2	173836823	173837168	Lhx2_d14_peak_594	272	10.9152	32.0144	27.2724	173836993	RAPGEF4_TSS6	RAPGEF4	ENSG00000091428	-44111
chr2	173924327	173924632	Lhx2_d14_peak_595	85	5.77915	12.743	8.56621	173924456	ZAK_TSS1	ZAK	NA	15696
chr2	176267230	176267759	Lhx2_d14_peak_596	36	4.03228	7.51199	3.65761	176267497	ATP5G3_TSS2	ATP5G3	ENSG00000154518	-218153
chr2	176465039	176465421	Lhx2_d14_peak_597	295	10.5611	34.3617	29.5729	176465228	KIAA1715_TSS1	KIAA1715	ENSG00000144320	401764
chr2	179923514	179923755	Lhx2_d14_peak_598	74	5.07352	11.6209	7.49701	179923595	CCDC141_TSS2	CCDC141	ENSG00000163492	-8800
chr2	182683069	182683336	Lhx2_d14_peak_599	54	3.94199	9.4918	5.49558	182683204	SSFA2_TSS1	SSFA2	ENSG00000138434	73257
chr2	182719318	182719531	Lhx2_d14_peak_600	54	4.40273	9.46655	5.47082	182719407	SSFA2_TSS1	SSFA2	ENSG00000138434	37054
chr2	183618910	183619138	Lhx2_d14_peak_601	89	5.60038	13.1439	8.94683	183619037	DNAJC10_TSS2	DNAJC10	ENSG00000077232	-36235
chr2	183704501	183704839	Lhx2_d14_peak_602	267	9.5688	31.483	26.7513	183704679	FRZB_TSS1	FRZB	ENSG00000162998	26809
chr2	183789111	183789340	Lhx2_d14_peak_603	85	4.94131	12.7033	8.52744	183789230	FRZB_TSS1	FRZB	ENSG00000162998	-57723
chr2	185810556	185810830	Lhx2_d14_peak_604	114	6.86345	15.7416	11.4331	185810700	ZNF804A_TSS1	ZNF804A	ENSG00000170396	-347599
chr2	187380272	187380513	Lhx2_d14_peak_605	74	5.07352	11.6209	7.49701	187380343	ZC3H15_TSS1	ZC3H15	ENSG00000065548	-29452
chr2	187394950	187395367	Lhx2_d14_peak_606	151	6.9761	19.6404	15.1944	187395075	ZC3H15_TSS1	ZC3H15	ENSG00000065548	-44184
chr2	187400536	187400925	Lhx2_d14_peak_607	705	18.3058	76.4112	70.5697	187400728	ZC3H15_TSS1	ZC3H15	ENSG00000065548	-49837
chr2	189198200	189198433	Lhx2_d14_peak_608	27	3.20601	6.57367	2.79925	189198269	GULP1_TSS3	GULP1	ENSG00000144366	-39716
chr2	189204544	189204769	Lhx2_d14_peak_609	72	5.48586	11.3961	7.28777	189204638	GULP1_TSS3	GULP1	ENSG00000144366	-46085
chr2	189360720	189360956	Lhx2_d14_peak_610	99	6.11749	14.2394	9.9913	189360820	GULP1_TSS4	GULP1	ENSG00000144366	73924
chr2	192212005	192212466	Lhx2_d14_peak_611	59	4.61511	9.93796	5.91243	192212350	MYO1B_TSS4	MYO1B	ENSG00000128641	44473
chr2	200811687	200811908	Lhx2_d14_peak_612	89	5.60038	13.1439	8.94683	200811779	C2orf47_TSS1	C2orf47	ENSG00000162972	8250
chr2	200945982	200946273	Lhx2_d14_peak_613	363	12.2182	41.285	36.3617	200946148	TYW5_TSS1	TYW5	ENSG00000162971	-125913
chr2	201195775	201196045	Lhx2_d14_peak_614	94	6.03042	13.6514	9.43025	201195948	SPATS2L_TSS4	SPATS2L	ENSG00000196141	19953
chr2	203882888	203883131	Lhx2_d14_peak_615	122	5.8806	16.5653	12.2271	203883024	NBEAL1_TSS1	NBEAL1	ENSG00000144426	-3414
chr2	205125765	205126026	Lhx2_d14_peak_616	134	6.99049	17.821	13.435	205125836	PARD3B_TSS1	PARD3B	ENSG00000116117	284669
chr2	205164588	205164804	Lhx2_d14_peak_617	90	5.49632	13.2958	9.09099	205164703	PARD3B_TSS1	PARD3B	ENSG00000116117	245802
chr2	205229908	205230235	Lhx2_d14_peak_618	168	6.12056	21.3719	16.8757	205230062	PARD3B_TSS1	PARD3B	ENSG00000116117	180443
chr2	205529311	205529698	Lhx2_d14_peak_619	180	7.40459	22.5627	18.0315	205529491	PARD3B_TSS1	PARD3B	ENSG00000116117	-118967
chr2	205552585	205553007	Lhx2_d14_peak_620	393	11.5487	44.3708	39.3931	205552810	PARD3B_TSS1	PARD3B	ENSG00000116117	-142286
chr2	205724511	205724813	Lhx2_d14_peak_621	68	5.09594	10.9674	6.88328	205724672	PARD3B_TSS1	PARD3B	ENSG00000116117	-314148
chr2	208477438	208477733	Lhx2_d14_peak_622	178	7.97946	22.3904	17.8648	208477567	METTL21A_TSS1	METTL21A	ENSG00000144401	11527
chr2	208770379	208770686	Lhx2_d14_peak_623	182	8.39468	22.7608	18.22	208770560	PLEKHM3_TSS1	PLEKHM3	ENSG00000178385	119652
chr2	208835154	208835507	Lhx2_d14_peak_624	43	4.25629	8.25582	4.34238	208835491	PLEKHM3_TSS1	PLEKHM3	ENSG00000178385	54721
chr2	209449359	209449688	Lhx2_d14_peak_625	142	7.14708	18.6208	14.211	209449515	PTH2R_TSS2	PTH2R	ENSG00000144407	-177951
chr2	213046354	213046627	Lhx2_d14_peak_626	92	5.74594	13.4573	9.24747	213046486	ERBB4_TSS1	ERBB4	ENSG00000178568	356856
chr2	213147670	213148143	Lhx2_d14_peak_627	293	9.93565	34.125	29.3401	213147872	ERBB4_TSS1	ERBB4	ENSG00000178568	255470
chr2	213149019	213149233	Lhx2_d14_peak_628	102	5.87177	14.5257	10.2659	213149133	ERBB4_TSS1	ERBB4	ENSG00000178568	254209
chr2	213161801	213162207	Lhx2_d14_peak_629	349	9.83389	39.8417	34.945	213161983	ERBB4_TSS1	ERBB4	ENSG00000178568	241359
chr2	213359068	213359650	Lhx2_d14_peak_630	589	15.9649	64.4614	58.9566	213359305	ERBB4_TSS1	ERBB4	ENSG00000178568	44037
chr2	218487428	218487642	Lhx2_d14_peak_631	107	6.09535	15.0184	10.7379	218487556	TNS1_TSS1	TNS1	ENSG00000079308	191173
chr2	219576187	219576508	Lhx2_d14_peak_632	168	7.74477	21.3709	16.8749	219576324	TTLL4_TSS1	TTLL4	ENSG00000135912	-748
chr2	219644992	219645211	Lhx2_d14_peak_633	115	6.7229	15.9078	11.5913	219645139	CYP27A1_TSS1	CYP27A1	ENSG00000135929	1322
chr2	226352783	226353040	Lhx2_d14_peak_634	138	7.18525	18.232	13.8324	226352865	NYAP2_TSS1	NYAP2	ENSG00000144460	-87493
chr2	228103236	228103447	Lhx2_d14_peak_635	100	5.60347	14.3077	10.0562	228103357	COL4A3_TSS1	COL4A3	ENSG00000169031	-74068
chr2	228105910	228106144	Lhx2_d14_peak_636	119	6.69905	16.303	11.9728	228106004	COL4A3_TSS1	COL4A3	ENSG00000169031	-76715
chr2	228181143	228181358	Lhx2_d14_peak_637	65	4.90433	10.5631	6.50229	228181260	MFF_TSS1	MFF	ENSG00000168958	8614
chr2	235410859	235411110	Lhx2_d14_peak_638	98	6.02629	14.0497	9.80998	235411002	ARL4C_TSS2	ARL4C	ENSG00000188042	-5300
chr2	235458870	235459164	Lhx2_d14_peak_639	123	6.86838	16.6524	12.3109	235459063	ARL4C_TSS2	ARL4C	ENSG00000188042	-53361
chr2	236139498	236139879	Lhx2_d14_peak_640	240	9.3876	28.7582	24.0813	236139689	SH3BP4_TSS3	SH3BP4	ENSG00000130147	-188820
chr2	241265728	241265988	Lhx2_d14_peak_641	151	7.63153	19.6429	15.1957	241265864	GPC1_TSS1	GPC1	ENSG00000063660	109213
chr2	243012127	243012339	Lhx2_d14_peak_642	66	5.497	10.6796	6.60875	243012156	LOC285095_TSS2	LOC285095	NA	-167445
chr20	1125155	1125366	Lhx2_d14_peak_643	67	5.03043	10.83	6.75121	1125304	PSMF1_TSS3	PSMF1	ENSG00000125818	-9813
chr20	2912831	2913056	Lhx2_d14_peak_644	87	5.70788	12.9863	8.79895	2913001	PTPRA_TSS3	PTPRA	ENSG00000132670	-9140
chr20	4925385	4925625	Lhx2_d14_peak_645	78	5.59645	11.9903	7.85008	4925500	SLC23A2_TSS1	SLC23A2	ENSG00000089057	56635
chr20	5593591	5593901	Lhx2_d14_peak_646	171	8.1403	21.7081	17.1964	5593719	GPCPD1_TSS2	GPCPD1	ENSG00000125772	-2038
chr20	6717093	6717419	Lhx2_d14_peak_647	171	7.02973	21.638	17.1291	6717241	BMP2_TSS1	BMP2	ENSG00000125845	31059
chr20	9235978	9236210	Lhx2_d14_peak_648	126	7.02231	16.9664	12.6095	9236099	PLCB4_TSS2	PLCB4	ENSG00000101333	-38054
chr20	11830903	11831208	Lhx2_d14_peak_649	41	4.00248	7.99684	4.10809	11831071	BTBD3_TSS1	BTBD3	ENSG00000132640	40289
chr20	14801521	14801992	Lhx2_d14_peak_650	174	7.7743	21.9371	17.4195	14801784	MACROD2_TSS2	MACROD2	ENSG00000172264	375709
chr20	18764917	18765200	Lhx2_d14_peak_651	201	8.57649	24.7468	20.1568	18765048	SCP2D1_TSS1	SCP2D1	ENSG00000132631	29311
chr20	32606265	32606489	Lhx2_d14_peak_652	95	6.10522	13.8032	9.57675	32606348	RALY_TSS1	RALY	ENSG00000125970	-24888
chr20	34837145	34837388	Lhx2_d14_peak_653	97	5.8244	14.0217	9.78326	34837271	AAR2_TSS1	AAR2	ENSG00000131043	-12882
chr20	41567360	41567688	Lhx2_d14_peak_654	175	8.59023	22.1018	17.5815	41567522	PTPRT_TSS2	PTPRT	ENSG00000196090	250950
chr20	45624218	45624498	Lhx2_d14_peak_655	143	7.68706	18.7741	14.3535	45624338	EYA2_TSS2	EYA2	ENSG00000064655	-5690
chr20	45754066	45754558	Lhx2_d14_peak_656	882	22.8277	94.4776	88.2504	45754270	ZMYND8_TSS1	ZMYND8	ENSG00000101040	113613
chr20	46709485	46709745	Lhx2_d14_peak_657	142	6.94447	18.643	14.2298	46709606	SULF2_TSS3	SULF2	ENSG00000196562	-294299
chr20	48450242	48450474	Lhx2_d14_peak_658	123	6.86838	16.6524	12.3109	48450316	SLC9A8_TSS1	SLC9A8	ENSG00000197818	-21058
chr20	48467046	48467271	Lhx2_d14_peak_659	80	4.88262	12.214	8.06301	48467173	SLC9A8_TSS2	SLC9A8	ENSG00000197818	14092
chr20	49366744	49367015	Lhx2_d14_peak_660	185	8.30835	23.1036	18.5566	49366871	PARD6B_TSS1	PARD6B	ENSG00000124171	-18782
chr20	57553040	57553252	Lhx2_d14_peak_661	91	6.31266	13.3832	9.17584	57553147	NELFCD_TSS1	NELFCD	ENSG00000101158	3138
chr20	62889568	62889787	Lhx2_d14_peak_662	90	5.49632	13.2958	9.09099	62889645	PCMTD2_TSS1	PCMTD2	ENSG00000203880	-2589
chr21	16672577	16672877	Lhx2_d14_peak_663	87	5.50412	12.9343	8.74816	16672730	NRIP1_TSS1	NRIP1	ENSG00000180530	-235595
chr21	17584405	17584666	Lhx2_d14_peak_664	90	5.00321	13.2081	9.00852	17584494	USP25_TSS1	USP25	ENSG00000155313	-482142
chr21	17831488	17831703	Lhx2_d14_peak_665	101	5.05593	14.4054	10.1509	17831638	USP25_TSS1	USP25	ENSG00000155313	-729286
chr21	19398797	19399021	Lhx2_d14_peak_666	68	5.43207	10.9232	6.84049	19398946	CHODL_TSS2	CHODL	ENSG00000154645	-109401
chr21	22609266	22609705	Lhx2_d14_peak_667	369	12.1781	41.8693	36.935	22609462	NCAM2_TSS2	NCAM2	ENSG00000154654	-90016
chr21	27425804	27426105	Lhx2_d14_peak_668	137	5.47093	18.1923	13.7948	27425932	APP_TSS1	APP	ENSG00000142192	-83061
chr21	28693290	28693553	Lhx2_d14_peak_669	59	4.95535	9.99123	5.9642	28693471	ADAMTS5_TSS2	ADAMTS5	ENSG00000154736	-354023
chr21	28746703	28746954	Lhx2_d14_peak_670	115	6.27243	15.8254	11.5108	28746834	ADAMTS5_TSS2	ADAMTS5	ENSG00000154736	-407386
chr21	28965456	28965779	Lhx2_d14_peak_671	245	10.181	29.2848	24.5987	28965606	ADAMTS5_TSS2	ADAMTS5	ENSG00000154736	-626158
chr21	30805845	30806064	Lhx2_d14_peak_672	61	5.25679	10.2301	6.18794	30805953	BACH1_TSS2	BACH1	ENSG00000156273	-134208
chr21	32360281	32360560	Lhx2_d14_peak_673	166	6.31991	21.0994	16.6089	32360435	KRTAP19-8_TSS1	KRTAP19-8	ENSG00000206102	50350
chr21	35072933	35073279	Lhx2_d14_peak_674	439	14.5115	49.0461	43.9815	35073136	ITSN1_TSS2	ITSN1	ENSG00000205726	17955
chr21	35931626	35931897	Lhx2_d14_peak_675	75	5.45088	11.6974	7.56974	35931727	RCAN1_TSS4	RCAN1	ENSG00000159200	740
chr21	36059577	36060099	Lhx2_d14_peak_676	508	12.4067	56.0835	50.8279	36059889	RCAN1_TSS7	RCAN1	ENSG00000159200	-72498
chr21	38354536	38355063	Lhx2_d14_peak_677	73	4.70178	11.4356	7.32499	38354733	HLCS_TSS2	HLCS	ENSG00000159267	-1460
chr21	38512330	38512586	Lhx2_d14_peak_678	190	7.82168	23.559	19.0017	38512468	TTC3_TSS6	TTC3	ENSG00000182670	16478
chr21	40679390	40679720	Lhx2_d14_peak_679	145	7.3309	19.0128	14.5854	40679566	BRWD1_TSS2	BRWD1	ENSG00000185658	5920
chr21	42756410	42756636	Lhx2_d14_peak_680	99	5.73161	14.2117	9.96501	42756517	MX2_TSS3	MX2	ENSG00000183486	4942
chr21	45396794	45397150	Lhx2_d14_peak_681	209	7.25744	25.5787	20.9714	45396950	AGPAT3_TSS7	AGPAT3	ENSG00000160216	-17427
chr22	18155315	18155562	Lhx2_d14_peak_682	45	4.34446	8.43748	4.51572	18155462	BCL2L13_TSS4	BCL2L13	ENSG00000099968	16279
chr22	26676909	26677160	Lhx2_d14_peak_683	41	4.62905	8.07544	4.17603	26677053	SEZ6L_TSS2	SEZ6L	ENSG00000100095	11153
chr22	27598891	27599218	Lhx2_d14_peak_684	218	9.40434	26.5109	21.8846	27599053	CRYBA4_TSS1	CRYBA4	ENSG00000196431	-581117
chr22	28278450	28278766	Lhx2_d14_peak_685	161	7.18749	20.6017	16.1281	28278625	PITPNB_TSS1	PITPNB	ENSG00000180957	36552
chr22	28834270	28834698	Lhx2_d14_peak_686	145	7.3309	19.0128	14.5854	28834427	TTC28_TSS1	TTC28	ENSG00000100154	241416
chr22	29300206	29300487	Lhx2_d14_peak_687	161	7.00434	20.6388	16.1619	29300359	ZNRF3_TSS2	ZNRF3	ENSG00000183579	13007
chr22	32918054	32918335	Lhx2_d14_peak_688	104	6.54915	14.686	10.421	32918225	SYN3_TSS1	SYN3	ENSG00000185666	7969
chr22	36774924	36775135	Lhx2_d14_peak_689	101	6.65426	14.4556	10.1989	36775004	MYH9_TSS2	MYH9	ENSG00000100345	9049
chr22	39728614	39728940	Lhx2_d14_peak_690	173	8.45931	21.84	17.3242	39728730	RPL3_TSS3	RPL3	ENSG00000100316	-12330
chr22	49750839	49751156	Lhx2_d14_peak_691	131	7.52221	17.4832	13.1114	49751001	BRD1_TSS1	BRD1	ENSG00000100425	465711
chr3	706129	706508	Lhx2_d14_peak_692	356	11.9118	40.603	35.6909	706302	CHL1_TSS3	CHL1	ENSG00000134121	-344928
chr3	748847	749404	Lhx2_d14_peak_693	656	16.5431	71.3905	65.6833	749148	CNTN6_TSS1	CNTN6	ENSG00000134115	385101
chr3	1416139	1416370	Lhx2_d14_peak_694	99	5.70771	14.1578	9.91325	1416264	CNTN6_TSS2	CNTN6	ENSG00000134115	-281548
chr3	4043753	4044117	Lhx2_d14_peak_695	115	6.27243	15.8254	11.5108	4043942	LRRN1_TSS1	LRRN1	ENSG00000175928	-202813
chr3	5971345	5971561	Lhx2_d14_peak_696	102	5.87177	14.5257	10.2659	5971458	EDEM1_TSS2	EDEM1	ENSG00000134109	-741416
chr3	11518407	11518638	Lhx2_d14_peak_697	92	5.40335	13.4598	9.24766	11518577	VGLL4_TSS1	VGLL4	ENSG00000144560	91811
chr3	11681840	11682086	Lhx2_d14_peak_698	133	6.72046	17.6895	13.3086	11681948	VGLL4_TSS4	VGLL4	ENSG00000144560	3440
chr3	15268800	15269011	Lhx2_d14_peak_699	63	4.55982	10.4497	6.39228	15268919	CAPN7_TSS1	CAPN7	ENSG00000131375	-21252
chr3	15372525	15372948	Lhx2_d14_peak_700	173	6.59768	21.8779	17.3611	15372757	SH3BP5_TSS1	SH3BP5	ENSG00000131370	1216
chr3	15676678	15676987	Lhx2_d14_peak_701	206	9.05006	25.2116	20.6135	15676852	BTD_TSS2	BTD	ENSG00000169814	-33536
chr3	15696569	15696846	Lhx2_d14_peak_702	90	5.49632	13.2958	9.09099	15696702	ANKRD28_TSS1	ANKRD28	ENSG00000206560	21018
chr3	16024244	16024523	Lhx2_d14_peak_703	110	6.44195	15.3326	11.0388	16024333	GALNT15_TSS1	GALNT15	ENSG00000131386	-88756
chr3	17067583	17067868	Lhx2_d14_peak_704	108	5.8036	15.1706	10.882	17067722	PLCL2_TSS2	PLCL2	ENSG00000154822	-93132
chr3	18077134	18077385	Lhx2_d14_peak_705	129	7.1798	17.2841	12.9178	18077278	TBC1D5_TSS4	TBC1D5	ENSG00000131374	-293279
chr3	20065682	20065893	Lhx2_d14_peak_706	73	5.15235	11.4394	7.32562	20065756	PP2D1_TSS1	PP2D1	ENSG00000183977	-11982
chr3	22054133	22054454	Lhx2_d14_peak_707	96	5.59798	13.9085	9.67595	22054329	ZNF385D_TSS1	ZNF385D	ENSG00000151789	-261714
chr3	22084546	22084894	Lhx2_d14_peak_708	318	11.0304	36.6713	31.8356	22084729	ZNF385D_TSS1	ZNF385D	ENSG00000151789	-292114
chr3	29507927	29508463	Lhx2_d14_peak_709	375	11.8728	42.5091	37.5636	29508212	RBMS3_TSS2	RBMS3	ENSG00000144642	-185261
chr3	33181588	33181982	Lhx2_d14_peak_710	368	10.1111	41.8251	36.8913	33181777	CRTAP_TSS1	CRTAP	ENSG00000170275	-26319
chr3	37550695	37550911	Lhx2_d14_peak_711	95	5.72428	13.8026	9.57675	37550804	ITGA9_TSS1	ITGA9	ENSG00000144668	-57190
chr3	39510722	39510938	Lhx2_d14_peak_712	93	6.21839	13.6164	9.39881	39510875	MOBP_TSS1	MOBP	ENSG00000168314	-1797
chr3	42074434	42074813	Lhx2_d14_peak_713	403	13.1317	45.362	40.3653	42074617	TRAK1_TSS1	TRAK1	ENSG00000182606	57934
chr3	42439710	42439975	Lhx2_d14_peak_714	120	6.96595	16.3958	12.0623	42439854	LYZL4_TSS1	LYZL4	ENSG00000157093	12186
chr3	42466386	42466947	Lhx2_d14_peak_715	747	15.3396	80.7301	74.7314	42466718	LYZL4_TSS1	LYZL4	ENSG00000157093	-14659
chr3	42518171	42518450	Lhx2_d14_peak_716	187	8.6588	23.309	18.7591	42518298	VIPR1_TSS1	VIPR1	ENSG00000114812	12482
chr3	43220621	43220832	Lhx2_d14_peak_717	32	3.80514	7.04107	3.22605	43220718	POMGNT2_TSS2	POMGNT2	ENSG00000144647	-73278
chr3	43329294	43329521	Lhx2_d14_peak_718	92	6.12528	13.4337	9.22405	43329384	SNRK_TSS1	SNRK	ENSG00000163788	-1372
chr3	45678498	45678799	Lhx2_d14_peak_719	257	10.1947	30.5126	25.7996	45678615	LIMD1_TSS2	LIMD1	ENSG00000144791	-42284
chr3	47754020	47754348	Lhx2_d14_peak_720	143	7.23154	18.8016	14.3802	47754166	SMARCC1_TSS1	SMARCC1	ENSG00000173473	69195
chr3	52670758	52671144	Lhx2_d14_peak_721	240	8.87867	28.7145	24.0384	52670945	PBRM1_TSS2	PBRM1	ENSG00000163939	-21464
chr3	53604058	53604395	Lhx2_d14_peak_722	132	7.12276	17.6343	13.2584	53604268	CACNA1D_TSS1	CACNA1D	ENSG00000157388	-75577
chr3	55718053	55718400	Lhx2_d14_peak_723	328	10.9233	37.6936	32.8396	55718204	WNT5A_TSS5	WNT5A	ENSG00000114251	-194222
chr3	56140761	56140983	Lhx2_d14_peak_724	89	5.60038	13.1439	8.94683	56140868	ERC2_TSS1	ERC2	ENSG00000187672	328297
chr3	58021627	58021857	Lhx2_d14_peak_725	113	6.01265	15.6577	11.3536	58021718	FLNB_TSS1	FLNB	ENSG00000136068	-27583
chr3	59798744	59798987	Lhx2_d14_peak_726	114	6.42136	15.7199	11.4121	59798862	C3orf67_TSS3	C3orf67	ENSG00000163689	-763368
chr3	63875617	63875828	Lhx2_d14_peak_727	76	5.66045	11.7363	7.60833	63875781	ATXN7_TSS2	ATXN7	ENSG00000163635	8283
chr3	63934357	63934614	Lhx2_d14_peak_728	111	6.71827	15.4557	11.1574	63934490	ATXN7_TSS4	ATXN7	ENSG00000163635	18919
chr3	63946283	63946589	Lhx2_d14_peak_729	199	7.80484	24.5326	19.9517	63946464	ATXN7_TSS4	ATXN7	ENSG00000163635	6945
chr3	63950316	63950732	Lhx2_d14_peak_730	318	11.0304	36.6713	31.8356	63950563	ATXN7_TSS4	ATXN7	ENSG00000163635	2846
chr3	69856404	69856785	Lhx2_d14_peak_731	192	8.64907	23.8264	19.2595	69856595	MITF_TSS2	MITF	ENSG00000187098	-43880
chr3	69925217	69925544	Lhx2_d14_peak_732	249	9.54671	29.6896	24.9935	69925383	MITF_TSS3	MITF	ENSG00000187098	-10000
chr3	69937209	69937901	Lhx2_d14_peak_733	276	7.86929	32.3854	27.6361	69937704	MITF_TSS3	MITF	ENSG00000187098	-22321
chr3	69939906	69940130	Lhx2_d14_peak_734	90	5.49632	13.2958	9.09099	69939931	MITF_TSS3	MITF	ENSG00000187098	-24548
chr3	71731482	71731825	Lhx2_d14_peak_735	296	10.3047	34.3913	29.6013	71731654	EIF4E3_TSS1	EIF4E3	ENSG00000163412	42862
chr3	73000148	73000363	Lhx2_d14_peak_736	99	5.70771	14.1578	9.91325	73000236	PPP4R2_TSS1	PPP4R2	ENSG00000163605	45689
chr3	73009483	73009763	Lhx2_d14_peak_737	172	7.67562	21.7167	17.2045	73009608	PPP4R2_TSS1	PPP4R2	ENSG00000163605	36317
chr3	78222186	78222470	Lhx2_d14_peak_738	182	7.49653	22.7851	18.2441	78222303	ROBO1_TSS1	ROBO1	ENSG00000169855	497377
chr3	79052144	79052387	Lhx2_d14_peak_739	63	4.99439	10.4107	6.35984	79052241	ROBO1_TSS3	ROBO1	ENSG00000169855	15443
chr3	82214555	82214778	Lhx2_d14_peak_740	39	3.79759	7.799	3.92373	82214703	GBE1_TSS3	GBE1	ENSG00000114480	-403382
chr3	85098167	85098428	Lhx2_d14_peak_741	123	6.67061	16.6875	12.3422	85098310	CADM2_TSS2	CADM2	ENSG00000175161	-89605
chr3	98388836	98389130	Lhx2_d14_peak_742	248	9.49698	29.578	24.8846	98389022	ST3GAL6_TSS1	ST3GAL6	ENSG00000064225	62066
chr3	99247342	99247889	Lhx2_d14_peak_743	235	9.38828	28.1876	23.5241	99247505	COL8A1_TSS1	COL8A1	ENSG00000144810	109803
chr3	99261166	99261463	Lhx2_d14_peak_744	132	6.68773	17.6168	13.2426	99261325	COL8A1_TSS1	COL8A1	ENSG00000144810	95983
chr3	99263961	99264388	Lhx2_d14_peak_745	437	13.1103	48.8294	43.7677	99264157	COL8A1_TSS1	COL8A1	ENSG00000144810	93151
chr3	99432489	99432713	Lhx2_d14_peak_746	123	5.94199	16.7188	12.3732	99432608	COL8A1_TSS2	COL8A1	ENSG00000144810	31122
chr3	99437073	99437515	Lhx2_d14_peak_747	380	12.3836	43.0076	38.0535	99437270	COL8A1_TSS2	COL8A1	ENSG00000144810	26460
chr3	99664314	99664556	Lhx2_d14_peak_748	132	7.12276	17.6343	13.2584	99664465	FILIP1L_TSS2	FILIP1L	ENSG00000168386	-69508
chr3	99988627	99988932	Lhx2_d14_peak_749	151	7.16849	19.6102	15.1667	99988782	TBC1D23_TSS1	TBC1D23	ENSG00000036054	-9088
chr3	105508182	105508435	Lhx2_d14_peak_750	68	5.09594	10.9674	6.88328	105508283	CBLB_TSS2	CBLB	ENSG00000114423	79594
chr3	106769963	106770232	Lhx2_d14_peak_751	67	5.03043	10.83	6.75121	106770160	CCDC54_TSS1	CCDC54	ENSG00000138483	326017
chr3	110787457	110787830	Lhx2_d14_peak_752	170	7.39889	21.5754	17.074	110787622	PVRL3_TSS1	PVRL3	ENSG00000177707	2957
chr3	111431212	111431505	Lhx2_d14_peak_753	132	6.90884	17.6469	13.2692	111431345	PHLDB2_TSS1	PHLDB2	ENSG00000144824	19971
chr3	111667563	111667800	Lhx2_d14_peak_754	70	5.34207	11.1121	7.01768	111667660	PHLDB2_TSS6	PHLDB2	ENSG00000144824	13121
chr3	119420603	119420918	Lhx2_d14_peak_755	117	6.00372	16.0481	11.7248	119420725	MAATS1_TSS1	MAATS1	ENSG00000183833	1133
chr3	123476937	123477330	Lhx2_d14_peak_756	514	14.0106	56.7384	51.4636	123477123	MYLK_TSS4	MYLK	ENSG00000065534	35558
chr3	126796282	126796603	Lhx2_d14_peak_757	321	12.4406	37.0399	32.1978	126796423	PLXNA1_TSS2	PLXNA1	ENSG00000114554	-51187
chr3	127634769	127635063	Lhx2_d14_peak_758	170	7.39889	21.5754	17.074	127634894	KBTBD12_TSS1	KBTBD12	ENSG00000187715	-811
chr3	134487114	134487386	Lhx2_d14_peak_759	151	7.16849	19.6102	15.1667	134487268	EPHB1_TSS1	EPHB1	ENSG00000154928	26820
chr3	139162024	139162334	Lhx2_d14_peak_760	123	5.60802	16.6523	12.3109	139162180	RBP2_TSS1	RBP2	ENSG00000114113	33162
chr3	139280694	139280993	Lhx2_d14_peak_761	201	8.57649	24.7468	20.1568	139280848	RBP1_TSS1	RBP1	ENSG00000114115	-22278
chr3	139957346	139957725	Lhx2_d14_peak_762	180	7.61029	22.5613	18.0314	139957533	CLSTN2_TSS1	CLSTN2	ENSG00000158258	-303498
chr3	146362102	146362468	Lhx2_d14_peak_763	270	9.96025	31.7948	27.0561	146362324	PLSCR5_TSS2	PLSCR5	ENSG00000231213	-38312
chr3	148064557	148064804	Lhx2_d14_peak_764	95	6.31437	13.8034	9.57677	148064697	AGTR1_TSS1	AGTR1	ENSG00000144891	350863
chr3	148962358	148962606	Lhx2_d14_peak_765	95	6.08197	13.7561	9.53277	148962483	CP_TSS3	CP	ENSG00000047457	-22860
chr3	149205992	149206234	Lhx2_d14_peak_766	79	5.47943	12.1288	7.98039	149206093	TM4SF4_TSS2	TM4SF4	ENSG00000169903	-13717
chr3	149311026	149311626	Lhx2_d14_peak_767	398	11.2096	44.8062	39.8207	149311221	WWTR1_TSS1	WWTR1	ENSG00000018408	63878
chr3	149321232	149321490	Lhx2_d14_peak_768	41	4.28825	8.02919	4.13522	149321437	WWTR1_TSS1	WWTR1	ENSG00000018408	53662
chr3	150353509	150353729	Lhx2_d14_peak_769	95	6.10522	13.8032	9.57675	150353614	SELT_TSS1	SELT	NA	-32540
chr3	152488217	152488432	Lhx2_d14_peak_770	37	4.3661	7.59449	3.73272	152488395	P2RY1_TSS1	P2RY1	ENSG00000169860	64330
chr3	153349081	153349308	Lhx2_d14_peak_771	75	5.25909	11.6667	7.5407	153349177	C3orf79_TSS1	C3orf79	ENSG00000237787	-146885
chr3	155159450	155159671	Lhx2_d14_peak_772	117	6.00372	16.0481	11.7248	155159597	PLCH1_TSS1	PLCH1	ENSG00000114805	234498
chr3	155613388	155613762	Lhx2_d14_peak_773	380	12.3883	43.018	38.0634	155613597	GMPS_TSS1	GMPS	ENSG00000163655	-25264
chr3	156928528	156928789	Lhx2_d14_peak_774	92	5.40335	13.4598	9.24766	156928650	CCNL1_TSS3	CCNL1	ENSG00000163660	-50159
chr3	156980999	156981258	Lhx2_d14_peak_775	151	6.9761	19.6404	15.1944	156981148	CCNL1_TSS3	CCNL1	ENSG00000163660	-102657
chr3	160940311	160940576	Lhx2_d14_peak_776	104	6.54915	14.686	10.421	160940464	NMD3_TSS2	NMD3	ENSG00000169251	-697
chr3	172467198	172467412	Lhx2_d14_peak_777	69	4.80298	11.0121	6.92219	172467303	ECT2_TSS1	ECT2	ENSG00000114346	1158
chr3	173351586	173351867	Lhx2_d14_peak_778	121	6.76511	16.4398	12.1059	173351745	NLGN1_TSS3	NLGN1	ENSG00000169760	-29668
chr3	183757173	183757515	Lhx2_d14_peak_779	143	6.60409	18.7635	14.3433	183757341	HTR3D_TSS2	HTR3D	ENSG00000186090	-4488
chr3	186613158	186613496	Lhx2_d14_peak_780	94	5.3198	13.634	9.4142	186613319	ST6GAL1_TSS1	ST6GAL1	ENSG00000073849	34944
chr3	187505420	187505750	Lhx2_d14_peak_781	145	7.08833	18.9618	14.5357	187505558	BCL6_TSS4	BCL6	ENSG00000113916	-42036
chr3	188012872	188013088	Lhx2_d14_peak_782	108	6.55969	15.1399	10.8549	188012974	LPP_TSS5	LPP	ENSG00000145012	46459
chr3	188055816	188056072	Lhx2_d14_peak_783	54	4.6938	9.46284	5.47001	188055974	LPP_TSS5	LPP	ENSG00000145012	3459
chr3	189810283	189810520	Lhx2_d14_peak_784	92	4.94826	13.4139	9.20502	189810399	LEPREL1_TSS1	LEPREL1	NA	28309
chr3	190664111	190664412	Lhx2_d14_peak_785	209	7.41855	25.5353	20.929	190664261	GMNC_TSS1	GMNC	ENSG00000205835	-83787
chr3	193271523	193271810	Lhx2_d14_peak_786	180	8.29183	22.5448	18.0166	193271627	ATP13A4_TSS2	ATP13A4	ENSG00000127249	1021
chr3	197036288	197036738	Lhx2_d14_peak_787	331	11.0619	38.0158	33.1543	197036460	DLG1_TSS5	DLG1	ENSG00000075711	-10308
chr4	1768785	1769041	Lhx2_d14_peak_788	66	5.497	10.6796	6.60875	1768946	FGFR3_TSS1	FGFR3	ENSG00000068078	26077
chr4	3012685	3013034	Lhx2_d14_peak_789	303	11.1929	35.1193	30.3154	3012831	GRK4_TSS1	GRK4	ENSG00000125388	-47488
chr4	5139864	5140138	Lhx2_d14_peak_790	123	6.4648	16.6801	12.3364	5139988	STK32B_TSS2	STK32B	ENSG00000152953	1288
chr4	5369874	5370387	Lhx2_d14_peak_791	193	9.2581	23.9637	19.3939	5370247	C4orf6_TSS1	C4orf6	NA	156625
chr4	6909676	6909946	Lhx2_d14_peak_792	142	6.7647	18.6921	14.275	6909790	TBC1D14_TSS1	TBC1D14	ENSG00000132405	1370
chr4	10298562	10298786	Lhx2_d14_peak_793	107	5.91911	15.0355	10.7517	10298698	ZNF518B_TSS1	ZNF518B	ENSG00000178163	160276
chr4	14028498	14028885	Lhx2_d14_peak_794	1127	26.2348	119.193	112.785	14028703	BOD1L1_TSS1	BOD1L1	ENSG00000038219	-399369
chr4	14051841	14052146	Lhx2_d14_peak_795	89	5.60038	13.1439	8.94683	14052008	BOD1L1_TSS1	BOD1L1	ENSG00000038219	-422674
chr4	15652855	15653100	Lhx2_d14_peak_796	108	6.56939	15.1593	10.8732	15652931	FBXL5_TSS2	FBXL5	ENSG00000118564	4023
chr4	20386096	20386428	Lhx2_d14_peak_797	188	7.52764	23.3537	18.8032	20386257	SLIT2_TSS1	SLIT2	ENSG00000145147	-131366
chr4	26901895	26902293	Lhx2_d14_peak_798	209	8.24448	25.5886	20.9799	26902098	STIM2_TSS1	STIM2	ENSG00000109689	-39777
chr4	27050619	27050910	Lhx2_d14_peak_799	61	4.31311	10.1633	6.12515	27050757	STIM2_TSS2	STIM2	ENSG00000109689	-46200
chr4	27305570	27305823	Lhx2_d14_peak_800	114	5.87742	15.7476	11.4374	27305736	STIM2_TSS2	STIM2	ENSG00000109689	-301179
chr4	32893120	32893555	Lhx2_d14_peak_801	400	12.6733	45.0325	40.0423	32893374	PCDH7_TSS1	PCDH7	ENSG00000169851	-2171336
chr4	40587005	40587253	Lhx2_d14_peak_802	142	6.7647	18.6921	14.275	40587135	RBM47_TSS3	RBM47	ENSG00000163694	44736
chr4	41512258	41512605	Lhx2_d14_peak_803	474	13.4833	52.5572	47.4083	41512451	LIMCH1_TSS4	LIMCH1	ENSG00000064042	27712
chr4	47053111	47053337	Lhx2_d14_peak_804	99	5.70771	14.1578	9.91325	47053230	GABRB1_TSS1	GABRB1	ENSG00000163288	-19927
chr4	54187652	54187905	Lhx2_d14_peak_805	94	5.65429	13.6481	9.42758	54187831	SCFD2_TSS1	SCFD2	ENSG00000184178	44387
chr4	54963366	54963618	Lhx2_d14_peak_806	173	8.45931	21.84	17.3242	54963521	GSX2_TSS1	GSX2	ENSG00000180613	2666
chr4	54964630	54964921	Lhx2_d14_peak_807	161	8.11094	20.6216	16.1466	54964803	GSX2_TSS1	GSX2	ENSG00000180613	1384
chr4	55306707	55307108	Lhx2_d14_peak_808	258	8.73966	30.5823	25.868	55306846	PDGFRA_TSS2	PDGFRA	ENSG00000134853	-211574
chr4	58056924	58057145	Lhx2_d14_peak_809	54	4.8333	9.41633	5.4269	58056971	IGFBP7_TSS1	IGFBP7	ENSG00000163453	-80411
chr4	58329039	58329250	Lhx2_d14_peak_810	65	4.92834	10.6141	6.54769	58329089	IGFBP7_TSS1	IGFBP7	ENSG00000163453	-352529
chr4	60995679	60995921	Lhx2_d14_peak_811	102	5.50979	14.4691	10.2106	60995815	LPHN3_TSS1	LPHN3	NA	1071148
chr4	62070603	62070904	Lhx2_d14_peak_812	189	7.60471	23.542	18.9873	62070768	LPHN3_TSS2	LPHN3	NA	-2900
chr4	62371690	62372406	Lhx2_d14_peak_813	507	14.9655	56.0064	50.7534	62371999	LPHN3_TSS3	LPHN3	NA	-9152
chr4	73709903	73710124	Lhx2_d14_peak_814	92	5.40335	13.4598	9.24766	73709985	COX18_TSS1	COX18	ENSG00000163626	225414
chr4	75639853	75640329	Lhx2_d14_peak_815	779	19.7398	83.9905	77.9186	75640039	BTC_TSS1	BTC	ENSG00000174808	79833
chr4	75641352	75641737	Lhx2_d14_peak_816	181	7.05267	22.6377	18.1015	75641527	BTC_TSS1	BTC	ENSG00000174808	78345
chr4	75799229	75799457	Lhx2_d14_peak_817	119	5.78681	16.3291	11.9966	75799362	PARM1_TSS1	PARM1	ENSG00000169116	58912
chr4	79301573	79301885	Lhx2_d14_peak_818	81	5.37637	12.2829	8.12664	79301813	FRAS1_TSS5	FRAS1	ENSG00000138759	38279
chr4	79312461	79312672	Lhx2_d14_peak_819	108	6.17371	15.1888	10.8992	79312513	FRAS1_TSS5	FRAS1	ENSG00000138759	27579
chr4	82383494	82383909	Lhx2_d14_peak_820	209	8.00496	25.5341	20.9283	82383669	RASGEF1B_TSS1	RASGEF1B	ENSG00000138670	8711
chr4	82833761	82834078	Lhx2_d14_peak_821	161	7.00434	20.6388	16.1619	82833886	RASGEF1B_TSS2	RASGEF1B	ENSG00000138670	-440833
chr4	87417958	87418177	Lhx2_d14_peak_822	113	6.01265	15.6577	11.3536	87418068	MAPK10_TSS6	MAPK10	ENSG00000109339	-43776
chr4	87963748	87964037	Lhx2_d14_peak_823	139	7.45686	18.3143	13.9136	87963902	AFF1_TSS2	AFF1	ENSG00000172493	-35754
chr4	87995992	87996273	Lhx2_d14_peak_824	160	7.78929	20.4669	16.0003	87996127	AFF1_TSS2	AFF1	ENSG00000172493	-67979
chr4	89532193	89532436	Lhx2_d14_peak_825	94	5.86725	13.7154	9.49313	89532316	HERC3_TSS2	HERC3	ENSG00000138641	-5363
chr4	89713407	89713796	Lhx2_d14_peak_826	199	7.41435	24.543	19.961	89713602	FAM13A_TSS3	FAM13A	ENSG00000138640	30740
chr4	90056223	90056546	Lhx2_d14_peak_827	116	6.54386	15.9787	11.6584	90056366	TIGD2_TSS1	TIGD2	ENSG00000180346	-22390
chr4	90723183	90723494	Lhx2_d14_peak_828	181	7.90138	22.7268	18.1876	90723308	SNCA_TSS1	SNCA	ENSG00000145335	33513
chr4	93290083	93290329	Lhx2_d14_peak_829	136	7.08653	18.0244	13.6307	93290202	GRID2_TSS1	GRID2	ENSG00000152208	-64644
chr4	93964002	93964426	Lhx2_d14_peak_830	308	10.6104	35.7135	30.8986	93964217	GRID2_TSS3	GRID2	ENSG00000152208	160872
chr4	95378866	95379169	Lhx2_d14_peak_831	243	9.24417	29.0052	24.3235	95379044	PDLIM5_TSS2	PDLIM5	ENSG00000163110	-2640
chr4	95498279	95498497	Lhx2_d14_peak_832	113	6.01265	15.6577	11.3536	95498392	PDLIM5_TSS3	PDLIM5	ENSG00000163110	7149
chr4	96426420	96426697	Lhx2_d14_peak_833	145	6.6861	18.9593	14.5349	96426577	UNC5C_TSS1	UNC5C	ENSG00000182168	43764
chr4	99563083	99563403	Lhx2_d14_peak_834	151	6.9761	19.6404	15.1944	99563206	TSPAN5_TSS1	TSPAN5	ENSG00000168785	15582
chr4	100807198	100807422	Lhx2_d14_peak_835	110	5.69978	15.3187	11.0256	100807316	LAMTOR3_TSS1	LAMTOR3	ENSG00000109270	8207
chr4	102036116	102036329	Lhx2_d14_peak_836	63	4.99439	10.4107	6.35984	102036228	PPP3CA_TSS1	PPP3CA	ENSG00000138814	231761
chr4	103360375	103360670	Lhx2_d14_peak_837	61	4.86431	10.1425	6.1057	103360523	NFKB1_TSS1	NFKB1	ENSG00000109320	61952
chr4	103489136	103489362	Lhx2_d14_peak_838	109	6.01569	15.2539	10.963	103489230	NFKB1_TSS3	NFKB1	ENSG00000109320	9630
chr4	104007715	104007955	Lhx2_d14_peak_839	96	5.9559	13.9023	9.67021	104007810	SLC9B2_TSS6	SLC9B2	ENSG00000164038	-815
chr4	106467447	106467699	Lhx2_d14_peak_840	82	4.83068	12.4238	8.26235	106467596	ARHGEF38_TSS1	ARHGEF38	ENSG00000236699	6170
chr4	108747122	108747527	Lhx2_d14_peak_841	110	5.87566	15.3396	11.0453	108747405	SGMS2_TSS1	SGMS2	ENSG00000164023	-1678
chr4	110782047	110782258	Lhx2_d14_peak_842	70	5.16318	11.1075	7.01498	110782177	LRIT3_TSS1	LRIT3	ENSG00000183423	-9683
chr4	113324779	113324993	Lhx2_d14_peak_843	100	6.57838	14.3113	10.0597	113324865	ALPK1_TSS2	ALPK1	ENSG00000073331	-21303
chr4	113668319	113668539	Lhx2_d14_peak_844	124	6.49644	16.7502	12.4018	113668404	ANK2_TSS1	ANK2	ENSG00000145362	70824
chr4	120671269	120671505	Lhx2_d14_peak_845	72	5.30313	11.3964	7.28777	120671366	PDE5A_TSS3	PDE5A	ENSG00000138735	-121376
chr4	123776130	123776484	Lhx2_d14_peak_846	214	8.9189	26.0388	21.4204	123776309	FGF2_TSS1	FGF2	ENSG00000138685	-28438
chr4	124301208	124301494	Lhx2_d14_peak_847	151	7.16849	19.6102	15.1667	124301349	SPRY1_TSS1	SPRY1	ENSG00000164056	16596
chr4	124371114	124371327	Lhx2_d14_peak_848	61	4.60285	10.2302	6.18794	124371292	SPRY1_TSS2	SPRY1	ENSG00000164056	-50619
chr4	125961318	125961589	Lhx2_d14_peak_849	181	8.10002	22.6537	18.1163	125961474	FAT4_TSS1	FAT4	ENSG00000196159	276069
chr4	133366140	133366422	Lhx2_d14_peak_850	132	7.12276	17.6343	13.2584	133366285	PCDH10_TSS1	PCDH10	ENSG00000138650	704174
chr4	139812662	139813105	Lhx2_d14_peak_851	1172	22.6091	123.642	117.214	139812903	CCRN4L_TSS1	CCRN4L	ENSG00000151014	124029
chr4	140444988	140445250	Lhx2_d14_peak_852	67	4.86213	10.8093	6.73139	140445145	SETD7_TSS1	SETD7	ENSG00000145391	32207
chr4	140528639	140529158	Lhx2_d14_peak_853	182	6.76262	22.7877	18.2465	140528891	SETD7_TSS2	SETD7	ENSG00000145391	-50959
chr4	141605400	141605797	Lhx2_d14_peak_854	457	13.6664	50.8327	45.7272	141605600	TBC1D9_TSS1	TBC1D9	ENSG00000109436	71664
chr4	141883779	141884004	Lhx2_d14_peak_855	68	5.27662	10.9817	6.89535	141883847	RNF150_TSS1	RNF150	ENSG00000170153	170139
chr4	142271550	142271866	Lhx2_d14_peak_856	145	7.3309	19.0128	14.5854	142271745	ZNF330_TSS1	ZNF330	ENSG00000109445	-129696
chr4	144002382	144002659	Lhx2_d14_peak_857	202	8.16414	24.8756	20.2839	144002528	USP38_TSS1	USP38	ENSG00000170185	103531
chr4	144343846	144344096	Lhx2_d14_peak_858	103	5.42513	14.6403	10.3763	144343974	GAB1_TSS2	GAB1	ENSG00000109458	-40868
chr4	148599272	148599483	Lhx2_d14_peak_859	75	5.45088	11.6974	7.56974	148599329	PRMT10_TSS2	PRMT10	NA	5937
chr4	148915891	148916194	Lhx2_d14_peak_860	171	7.86178	21.6258	17.1185	148916049	ARHGAP10_TSS3	ARHGAP10	ENSG00000071205	28338
chr4	151467639	151467889	Lhx2_d14_peak_861	117	6.00981	16.0625	11.7391	151467759	MAB21L2_TSS1	MAB21L2	ENSG00000181541	35307
chr4	151498141	151498361	Lhx2_d14_peak_862	88	5.06346	13.0079	8.81688	151498221	MAB21L2_TSS1	MAB21L2	ENSG00000181541	4845
chr4	152502758	152503026	Lhx2_d14_peak_863	97	5.17573	14.007	9.77161	152502885	FAM160A1_TSS2	FAM160A1	ENSG00000164142	-48713
chr4	157445194	157445440	Lhx2_d14_peak_864	106	6.04841	14.9158	10.6389	157445301	PDGFC_TSS1	PDGFC	ENSG00000145431	326113
chr4	157685337	157685629	Lhx2_d14_peak_865	239	8.61406	28.6231	23.9491	157685486	PDGFC_TSS1	PDGFC	ENSG00000145431	85928
chr4	168039214	168039588	Lhx2_d14_peak_866	212	8.57864	25.8288	21.2138	168039419	SPOCK3_TSS1	SPOCK3	ENSG00000196104	115785
chr4	169706107	169706518	Lhx2_d14_peak_867	238	9.53017	28.4969	23.8269	169706349	PALLD_TSS4	PALLD	ENSG00000129116	46796
chr4	169813438	169813661	Lhx2_d14_peak_868	67	4.86213	10.8093	6.73139	169813633	PALLD_TSS5	PALLD	ENSG00000129116	5484
chr4	170273198	170273518	Lhx2_d14_peak_869	143	7.23154	18.8016	14.3802	170273380	SH3RF1_TSS1	SH3RF1	ENSG00000154447	-81122
chr4	170925717	170926024	Lhx2_d14_peak_870	48	4.70217	8.8385	4.88694	170925911	MFAP3L_TSS1	MFAP3L	ENSG00000198948	-967
chr4	174346278	174346576	Lhx2_d14_peak_871	303	11.2142	35.1648	30.3605	174346432	SCRG1_TSS2	SCRG1	ENSG00000164106	-18892
chr4	174851710	174852084	Lhx2_d14_peak_872	123	6.6503	16.6442	12.3054	174851822	FBXO8_TSS1	FBXO8	ENSG00000164117	352965
chr4	177973438	177973778	Lhx2_d14_peak_873	243	9.51313	29.0366	24.3539	177973615	NEIL3_TSS1	NEIL3	ENSG00000109674	257364
chr4	183993262	183993480	Lhx2_d14_peak_874	88	5.06346	13.0079	8.81688	183993347	WWC2_TSS1	WWC2	ENSG00000151718	27088
chr4	184276644	184277028	Lhx2_d14_peak_875	195	8.55271	24.1586	19.5852	184276849	CLDN22_TSS1	CLDN22	ENSG00000177300	-34913
chr4	186168427	186168647	Lhx2_d14_peak_876	103	5.42513	14.6403	10.3763	186168517	SNX25_TSS2	SNX25	ENSG00000109762	-37276
chr4	186438121	186438600	Lhx2_d14_peak_877	739	19.8797	79.9657	73.9946	186438397	PDLIM3_TSS1	PDLIM3	ENSG00000154553	18213
chr4	186754387	186754831	Lhx2_d14_peak_878	543	13.7583	59.7513	54.3871	186754645	SORBS2_TSS7	SORBS2	ENSG00000154556	-21261
chr4	187121832	187122150	Lhx2_d14_peak_879	222	8.80439	26.8857	22.2489	187121983	CYP4V2_TSS1	CYP4V2	ENSG00000145476	-9301
chr5	10374179	10374390	Lhx2_d14_peak_880	99	6.3253	14.2445	9.99636	10374280	38777_TSS1	38777	NA	-20457
chr5	11852318	11852539	Lhx2_d14_peak_881	63	5.00295	10.4282	6.37394	11852390	CTNND2_TSS4	CTNND2	ENSG00000169862	51692
chr5	13211305	13211638	Lhx2_d14_peak_882	246	9.91145	29.3153	24.6286	13211446	DNAH5_TSS1	DNAH5	ENSG00000039139	733133
chr5	15834920	15835289	Lhx2_d14_peak_883	314	11.4473	36.3061	31.4784	15835103	40603_TSS1	40603	NA	256113
chr5	16754079	16754560	Lhx2_d14_peak_884	535	14.2649	58.8388	53.5018	16754337	MYO10_TSS5	MYO10	ENSG00000145555	11960
chr5	16894836	16895198	Lhx2_d14_peak_885	192	8.92204	23.8468	19.2794	16894993	MYO10_TSS6	MYO10	ENSG00000145555	41365
chr5	21668348	21668624	Lhx2_d14_peak_886	235	8.91638	28.2485	23.5827	21668476	CDH12_TSS1	CDH12	ENSG00000154162	544392
chr5	21680374	21680815	Lhx2_d14_peak_887	90	5.49632	13.2958	9.09099	21680546	CDH12_TSS1	CDH12	ENSG00000154162	532322
chr5	23072713	23072969	Lhx2_d14_peak_888	85	5.26783	12.7765	8.59929	23072799	CDH12_TSS3	CDH12	ENSG00000154162	-219340
chr5	28401772	28402048	Lhx2_d14_peak_889	147	6.43191	19.2223	14.7907	28401876	CDH9_TSS2	CDH9	ENSG00000113100	-1363178
chr5	34598292	34598645	Lhx2_d14_peak_890	127	6.44538	17.0717	12.7104	34598496	RAI14_TSS1	RAI14	ENSG00000039560	57835
chr5	39145246	39145483	Lhx2_d14_peak_891	62	5.08769	10.2538	6.20873	39145329	FYB_TSS1	FYB	ENSG00000082074	57790
chr5	44086867	44087134	Lhx2_d14_peak_892	191	8.12713	23.7491	19.1839	44086968	FGF10_TSS1	FGF10	ENSG00000070193	301921
chr5	52160155	52160637	Lhx2_d14_peak_893	490	13.586	54.2441	49.0445	52160454	ITGA1_TSS3	ITGA1	ENSG00000213949	37144
chr5	53866232	53866496	Lhx2_d14_peak_894	180	7.21972	22.5894	18.0554	53866371	SNX18_TSS1	SNX18	ENSG00000178996	-52774
chr5	55938248	55938525	Lhx2_d14_peak_895	256	9.35133	30.3948	25.6858	55938380	MAP3K1_TSS1	MAP3K1	ENSG00000095015	172509
chr5	60080193	60080418	Lhx2_d14_peak_896	99	6.10908	14.222	9.97406	60080339	ELOVL7_TSS1	ELOVL7	ENSG00000164181	2943
chr5	60110852	60111160	Lhx2_d14_peak_897	143	6.60409	18.7635	14.3433	60111022	ELOVL7_TSS2	ELOVL7	ENSG00000164181	-15956
chr5	60761592	60761966	Lhx2_d14_peak_898	280	10.7045	32.8183	28.06	60761781	C5orf64_TSS1	C5orf64	ENSG00000178722	171844
chr5	63619451	63619765	Lhx2_d14_peak_899	170	7.39889	21.5754	17.074	63619580	RNF180_TSS1	RNF180	ENSG00000164197	-157901
chr5	65501614	65501982	Lhx2_d14_peak_900	205	8.77297	25.1737	20.5762	65501796	SREK1_TSS2	SREK1	ENSG00000153914	-61125
chr5	71498053	71498516	Lhx2_d14_peak_901	368	12.15	41.8063	36.8728	71498235	MAP1B_TSS2	MAP1B	ENSG00000131711	-22772
chr5	73680792	73681003	Lhx2_d14_peak_902	89	5.60038	13.1439	8.94683	73680905	HEXB_TSS1	HEXB	ENSG00000049860	254932
chr5	75985175	75985545	Lhx2_d14_peak_903	73	4.03635	11.4281	7.31872	75985342	F2R_TSS1	F2R	ENSG00000181104	26515
chr5	77934251	77934527	Lhx2_d14_peak_904	105	6.39001	14.798	10.5281	77934356	LHFPL2_TSS2	LHFPL2	ENSG00000145685	10282
chr5	78252817	78253124	Lhx2_d14_peak_905	247	8.31853	29.4842	24.7933	78252955	ARSB_TSS1	ARSB	ENSG00000113273	28643
chr5	81093448	81093744	Lhx2_d14_peak_906	214	9.4484	26.0328	21.4149	81093592	SSBP2_TSS1	SSBP2	ENSG00000145687	-46717
chr5	88999735	88999975	Lhx2_d14_peak_907	166	7.64391	21.1496	16.6575	88999842	CETN3_TSS1	CETN3	ENSG00000153140	705697
chr5	94999972	95000329	Lhx2_d14_peak_908	376	12.2039	42.6015	37.6548	95000166	RFESD_TSS2	RFESD	ENSG00000175449	-10393
chr5	95066304	95066636	Lhx2_d14_peak_909	115	5.44308	15.823	11.5108	95066498	RHOBTB3_TSS1	RHOBTB3	ENSG00000164292	341
chr5	96303910	96304126	Lhx2_d14_peak_910	107	5.91911	15.0355	10.7517	96303992	LNPEP_TSS2	LNPEP	ENSG00000113441	-9829
chr5	103250922	103251138	Lhx2_d14_peak_911	99	6.10908	14.222	9.97406	103251040	NUDT12_TSS1	NUDT12	ENSG00000112874	-352541
chr5	103254348	103254653	Lhx2_d14_peak_912	115	6.27243	15.8254	11.5108	103254518	NUDT12_TSS1	NUDT12	ENSG00000112874	-356019
chr5	104042868	104043105	Lhx2_d14_peak_913	68	5.09594	10.9674	6.88328	104042948	NUDT12_TSS1	NUDT12	ENSG00000112874	-1144449
chr5	106818634	106818924	Lhx2_d14_peak_914	235	9.40101	28.2154	23.5507	106818812	EFNA5_TSS1	EFNA5	ENSG00000184349	187506
chr5	106906063	106906278	Lhx2_d14_peak_915	119	6.69905	16.303	11.9728	106906182	EFNA5_TSS1	EFNA5	ENSG00000184349	100136
chr5	108861497	108861782	Lhx2_d14_peak_916	180	7.61029	22.5613	18.0314	108861663	PJA2_TSS2	PJA2	ENSG00000198961	-115979
chr5	112605168	112605380	Lhx2_d14_peak_917	81	5.54418	12.2628	8.10943	112605259	MCC_TSS2	MCC	ENSG00000171444	25343
chr5	115021789	115022133	Lhx2_d14_peak_918	94	5.3198	13.634	9.4142	115021965	TICAM2_TSS2	TICAM2	ENSG00000243414	-60080
chr5	118399901	118400150	Lhx2_d14_peak_919	190	7.23351	23.585	19.0262	118400016	DMXL1_TSS1	DMXL1	ENSG00000172869	6873
chr5	118694039	118694311	Lhx2_d14_peak_920	154	7.31699	19.9404	15.4835	118694149	TNFAIP8_TSS6	TNFAIP8	ENSG00000145779	-2545
chr5	119950124	119950335	Lhx2_d14_peak_921	32	4.07015	7.03998	3.22605	119950266	PRR16_TSS3	PRR16	ENSG00000184838	2506
chr5	121019266	121019505	Lhx2_d14_peak_922	104	6.35961	14.7363	10.4686	121019390	FTMT_TSS1	FTMT	ENSG00000181867	168249
chr5	123210713	123210952	Lhx2_d14_peak_923	110	6.44195	15.3326	11.0388	123210835	CSNK1G3_TSS2	CSNK1G3	ENSG00000151292	-329718
chr5	123815634	123815953	Lhx2_d14_peak_924	154	6.51016	19.8624	15.4074	123815754	ZNF608_TSS1	ZNF608	ENSG00000168916	164590
chr5	124013669	124014085	Lhx2_d14_peak_925	123	6.67061	16.6875	12.3422	124013801	ZNF608_TSS1	ZNF608	ENSG00000168916	-33438
chr5	124126618	124126832	Lhx2_d14_peak_926	63	4.55982	10.4497	6.39228	124126687	ZNF608_TSS3	ZNF608	ENSG00000168916	-45904
chr5	124258210	124258492	Lhx2_d14_peak_927	89	5.28967	13.1936	8.99524	124258328	ZNF608_TSS3	ZNF608	ENSG00000168916	-177545
chr5	124470555	124470791	Lhx2_d14_peak_928	98	5.06842	14.0842	9.84369	124470658	ZNF608_TSS3	ZNF608	ENSG00000168916	-389875
chr5	124993778	124994134	Lhx2_d14_peak_929	191	8.10655	23.7026	19.1387	124993979	GRAMD3_TSS1	GRAMD3	ENSG00000155324	701798
chr5	125149029	125149329	Lhx2_d14_peak_930	67	4.88248	10.8541	6.77353	125149125	GRAMD3_TSS1	GRAMD3	ENSG00000155324	546652
chr5	125150618	125150857	Lhx2_d14_peak_931	110	5.69978	15.3187	11.0256	125150767	GRAMD3_TSS1	GRAMD3	ENSG00000155324	545010
chr5	125205735	125205950	Lhx2_d14_peak_932	63	4.55982	10.4497	6.39228	125205881	GRAMD3_TSS1	GRAMD3	ENSG00000155324	489896
chr5	126931726	126931985	Lhx2_d14_peak_933	132	6.90884	17.6469	13.2692	126931858	CTXN3_TSS1	CTXN3	ENSG00000205279	52844
chr5	127194056	127194280	Lhx2_d14_peak_934	52	4.43933	9.24155	5.25998	127194151	CTXN3_TSS2	CTXN3	ENSG00000205279	-205436
chr5	133389544	133389986	Lhx2_d14_peak_935	362	10.3078	41.1431	36.2219	133389811	VDAC1_TSS1	VDAC1	ENSG00000213585	-49369
chr5	133432869	133433135	Lhx2_d14_peak_936	63	5.00295	10.4282	6.37394	133433047	TCF7_TSS1	TCF7	ENSG00000081059	17344
chr5	135051309	135051706	Lhx2_d14_peak_937	1069	21.5095	113.311	106.933	135051504	SLC25A48_TSS1	SLC25A48	ENSG00000145832	118823
chr5	138298452	138298697	Lhx2_d14_peak_938	112	6.77973	15.5771	11.275	138298562	CTNNA1_TSS3	CTNNA1	ENSG00000044115	-87469
chr5	138310031	138310367	Lhx2_d14_peak_939	246	9.92099	29.3356	24.6476	138310184	CTNNA1_TSS3	CTNNA1	ENSG00000044115	-99091
chr5	139294586	139294797	Lhx2_d14_peak_940	66	5.497	10.6796	6.60875	139294769	PSD2_TSS1	PSD2	ENSG00000146005	-119355
chr5	142386841	142387229	Lhx2_d14_peak_941	322	11.1971	37.0452	32.2026	142387035	ARHGAP26_TSS2	ARHGAP26	ENSG00000145819	-38131
chr5	142482040	142482257	Lhx2_d14_peak_942	95	6.27626	13.7293	9.50621	142482099	ARHGAP26_TSS2	ARHGAP26	ENSG00000145819	-133195
chr5	148293746	148293990	Lhx2_d14_peak_943	113	6.61399	15.6862	11.3799	148293864	ADRB2_TSS1	ADRB2	ENSG00000169252	-87700
chr5	149490460	149490709	Lhx2_d14_peak_944	133	6.5533	17.757	13.3729	149490606	CSF1R_TSS3	CSF1R	ENSG00000182578	2319
chr5	149699920	149700240	Lhx2_d14_peak_945	69	5.32932	11.0868	6.99542	149700099	ARSI_TSS1	ARSI	ENSG00000183876	-17574
chr5	150024686	150025015	Lhx2_d14_peak_946	238	10.4154	28.5566	23.8844	150024854	SYNPO_TSS3	SYNPO	ENSG00000171992	-4639
chr5	151685140	151685571	Lhx2_d14_peak_947	348	11.8115	39.7162	34.8216	151685332	NMUR2_TSS1	NMUR2	ENSG00000132911	99498
chr5	153037935	153038403	Lhx2_d14_peak_948	318	11.6189	36.6725	31.8367	153038193	GRIA1_TSS3	GRIA1	ENSG00000155511	-166453
chr5	154822215	154822595	Lhx2_d14_peak_949	151	6.9761	19.6404	15.1944	154822311	SGCD_TSS1	SGCD	ENSG00000170624	312741
chr5	154860210	154860516	Lhx2_d14_peak_950	211	8.77618	25.7266	21.1155	154860353	SGCD_TSS1	SGCD	ENSG00000170624	274699
chr5	163519757	163520022	Lhx2_d14_peak_951	92	6.13447	13.4518	9.24196	163519863	MAT2B_TSS3	MAT2B	ENSG00000038274	-586890
chr5	163804727	163804960	Lhx2_d14_peak_952	117	6.00372	16.0481	11.7248	163804863	MAT2B_TSS3	MAT2B	ENSG00000038274	-871890
chr5	163925131	163925425	Lhx2_d14_peak_953	180	8.08616	22.6235	18.0887	163925218	MAT2B_TSS3	MAT2B	ENSG00000038274	-992245
chr5	164992974	164993240	Lhx2_d14_peak_954	82	5.28492	12.4499	8.28528	164993139	TENM2_TSS1	TENM2	ENSG00000145934	1718654
chr5	166491631	166492001	Lhx2_d14_peak_955	108	5.80948	15.1845	10.8955	166491892	TENM2_TSS1	TENM2	ENSG00000145934	219901
chr5	166577567	166577900	Lhx2_d14_peak_956	47	4.20261	8.7218	4.77934	166577792	TENM2_TSS1	TENM2	ENSG00000145934	134001
chr5	168036951	168037222	Lhx2_d14_peak_957	102	5.50979	14.4691	10.2106	168037087	PANK3_TSS1	PANK3	ENSG00000120137	-30473
chr5	168083614	168083907	Lhx2_d14_peak_958	181	6.90098	22.7046	18.166	168083742	PANK3_TSS1	PANK3	ENSG00000120137	-77128
chr5	168370999	168371210	Lhx2_d14_peak_959	82	5.8068	12.4074	8.24765	168371111	SLIT3_TSS1	SLIT3	ENSG00000184347	356665
chr5	168447383	168447596	Lhx2_d14_peak_960	112	6.75912	15.5364	11.2352	168447492	SLIT3_TSS1	SLIT3	ENSG00000184347	280284
chr5	168587435	168587720	Lhx2_d14_peak_961	116	6.15617	15.9867	11.6662	168587604	SLIT3_TSS1	SLIT3	ENSG00000184347	140172
chr5	173347017	173347408	Lhx2_d14_peak_962	258	9.6782	30.5676	25.8541	173347163	CPEB4_TSS4	CPEB4	ENSG00000113742	24767
chr5	173976397	173976759	Lhx2_d14_peak_963	335	8.94528	38.4065	33.5365	173976566	MSX2_TSS1	MSX2	ENSG00000120149	174959
chr5	174650366	174650693	Lhx2_d14_peak_964	192	8.92204	23.8468	19.2794	174650547	DRD1_TSS1	DRD1	ENSG00000184845	219821
chr5	174897726	174897971	Lhx2_d14_peak_965	150	7.13357	19.5319	15.0937	174897860	SFXN1_TSS1	SFXN1	ENSG00000164466	7527
chr5	178745159	178745377	Lhx2_d14_peak_966	119	6.68972	16.2836	11.9543	178745261	ADAMTS2_TSS1	ADAMTS2	ENSG00000087116	27160
chr6	2527226	2527437	Lhx2_d14_peak_967	52	4.43933	9.24155	5.25998	2527401	C6orf195_TSS1	C6orf195	NA	107426
chr6	2630844	2631061	Lhx2_d14_peak_968	97	6.41336	13.995	9.76086	2630968	C6orf195_TSS1	C6orf195	NA	3859
chr6	7099765	7099992	Lhx2_d14_peak_969	78	4.93981	12.0095	7.86747	7099849	RREB1_TSS1	RREB1	ENSG00000124782	7970
chr6	10302614	10302974	Lhx2_d14_peak_970	81	5.37637	12.2829	8.12664	10302796	TFAP2A_TSS1	TFAP2A	ENSG00000137203	109602
chr6	11715023	11715530	Lhx2_d14_peak_971	1058	21.0892	112.178	105.804	11715329	ADTRP_TSS1	ADTRP	ENSG00000111863	63697
chr6	13703788	13704024	Lhx2_d14_peak_972	147	7.18065	19.1645	14.7337	13703925	RANBP9_TSS1	RANBP9	ENSG00000010017	-6788
chr6	15180810	15181021	Lhx2_d14_peak_973	77	5.7305	11.8716	7.73663	15180932	JARID2_TSS1	JARID2	ENSG00000008083	64791
chr6	15459986	15460221	Lhx2_d14_peak_974	86	6.04917	12.8794	8.69684	15460142	JARID2_TSS4	JARID2	ENSG00000008083	-59045
chr6	16596701	16597029	Lhx2_d14_peak_975	363	12.5244	41.2749	36.3519	16596869	ATXN1_TSS1	ATXN1	ENSG00000124788	164808
chr6	18087921	18088200	Lhx2_d14_peak_976	145	6.32932	18.9605	14.535	18088022	NHLRC1_TSS1	NHLRC1	ENSG00000187566	34819
chr6	23656446	23656721	Lhx2_d14_peak_977	192	8.65311	23.8349	19.2678	23656596	NRSN1_TSS1	NRSN1	ENSG00000152954	469743
chr6	24283791	24284052	Lhx2_d14_peak_978	108	5.8036	15.1706	10.882	24283940	KAAG1_TSS1	KAAG1	ENSG00000146049	73180
chr6	25472709	25472938	Lhx2_d14_peak_979	37	4.21204	7.59104	3.7305	25472778	LRRC16A_TSS2	LRRC16A	ENSG00000079691	-22504
chr6	26201775	26202096	Lhx2_d14_peak_980	177	6.26628	22.2388	17.7158	26201956	HIST1H3D_TSS1	HIST1H3D	ENSG00000197409	-2483
chr6	30758754	30759101	Lhx2_d14_peak_981	328	11.4851	37.6837	32.8298	30758901	IER3_TSS1	IER3	ENSG00000137331	-46567
chr6	34274133	34274367	Lhx2_d14_peak_982	62	4.92849	10.2752	6.22843	34274180	C6orf1_TSS2	C6orf1	ENSG00000186577	-56924
chr6	39666644	39666912	Lhx2_d14_peak_983	52	4.43933	9.24155	5.25998	39666835	KIF6_TSS4	KIF6	ENSG00000164627	26266
chr6	39772247	39772628	Lhx2_d14_peak_984	367	11.0068	41.7126	36.7819	39772448	DAAM2_TSS2	DAAM2	ENSG00000146122	-11667
chr6	41437352	41437582	Lhx2_d14_peak_985	77	5.7305	11.8716	7.73663	41437411	FOXP4_TSS1	FOXP4	ENSG00000137166	76742
chr6	49496227	49496440	Lhx2_d14_peak_986	63	4.55982	10.4497	6.39228	49496372	C6orf141_TSS1	C6orf141	ENSG00000197261	21730
chr6	53187478	53187791	Lhx2_d14_peak_987	241	9.66292	28.7839	24.1059	53187626	ELOVL5_TSS1	ELOVL5	ENSG00000012660	25951
chr6	53671460	53671671	Lhx2_d14_peak_988	93	6.18081	13.5428	9.32731	53671575	LRRC1_TSS2	LRRC1	ENSG00000137269	-11789
chr6	54218782	54219062	Lhx2_d14_peak_989	89	5.60038	13.1439	8.94683	54218963	TINAG_TSS2	TINAG	ENSG00000137251	-45752
chr6	54678744	54678996	Lhx2_d14_peak_990	131	5.77297	17.4939	13.1216	54678857	FAM83B_TSS1	FAM83B	ENSG00000168143	32701
chr6	55131617	55131849	Lhx2_d14_peak_991	111	5.1549	15.3981	11.102	55131716	HCRTR2_TSS2	HCRTR2	ENSG00000137252	-26278
chr6	58776238	58779408	Lhx2_d14_peak_992	763	3.38542	82.3946	76.3532	58778318	GUSBP4_TSS1	GUSBP4	ENSG00000239650	-490585
chr6	63968516	63968762	Lhx2_d14_peak_993	92	6.36494	13.4821	9.2676	63968597	LGSN_TSS1	LGSN	ENSG00000146166	61275
chr6	64307386	64307597	Lhx2_d14_peak_994	62	5.09736	10.2729	6.22707	64307438	PTP4A1_TSS3	PTP4A1	ENSG00000112245	-25036
chr6	88363264	88363605	Lhx2_d14_peak_995	500	12.896	55.3329	50.0996	88363434	AKIRIN2_TSS1	AKIRIN2	ENSG00000135334	48483
chr6	88389649	88389861	Lhx2_d14_peak_996	59	4.65073	10.016	5.98381	88389726	AKIRIN2_TSS1	AKIRIN2	ENSG00000135334	22191
chr6	95870651	95870900	Lhx2_d14_peak_997	94	5.3198	13.634	9.4142	95870770	MANEA_TSS1	MANEA	ENSG00000172469	154592
chr6	97358534	97358749	Lhx2_d14_peak_998	58	4.88726	9.85493	5.83362	97358595	NDUFAF4_TSS1	NDUFAF4	ENSG00000123545	-12829
chr6	100874729	100875061	Lhx2_d14_peak_999	281	9.90741	32.8649	28.105	100874908	SIM1_TSS1	SIM1	ENSG00000112246	36633
chr6	102894250	102894481	Lhx2_d14_peak_1000	124	6.3419	16.8355	12.4838	102894429	GRIK2_TSS2	GRIK2	ENSG00000164418	-826400
chr6	106837759	106838203	Lhx2_d14_peak_1001	919	19.8324	98.1698	91.9059	106837932	ATG5_TSS2	ATG5	ENSG00000057663	-64228
chr6	108323741	108324171	Lhx2_d14_peak_1002	657	17.5993	71.464	65.7511	108323981	SEC63_TSS2	SEC63	ENSG00000025796	-44657
chr6	108350860	108351228	Lhx2_d14_peak_1003	291	10.9385	33.9421	29.1604	108351108	OSTM1_TSS1	OSTM1	ENSG00000081087	44823
chr6	111427746	111427968	Lhx2_d14_peak_1004	95	6.10522	13.8032	9.57675	111427839	SLC16A10_TSS1	SLC16A10	ENSG00000112394	-19050
chr6	111655594	111655863	Lhx2_d14_peak_1005	151	7.16849	19.6102	15.1667	111655745	REV3L_TSS1	REV3L	ENSG00000009413	-24423
chr6	111905211	111905568	Lhx2_d14_peak_1006	218	7.97969	26.5044	21.8782	111905393	TRAF3IP2_TSS2	TRAF3IP2	ENSG00000056972	-10486
chr6	111947726	111947937	Lhx2_d14_peak_1007	89	5.60038	13.1439	8.94683	111947808	TRAF3IP2_TSS4	TRAF3IP2	ENSG00000056972	-20322
chr6	112008181	112008442	Lhx2_d14_peak_1008	115	6.08356	15.8208	11.5092	112008315	FYN_TSS1	FYN	ENSG00000010810	32940
chr6	112962896	112963148	Lhx2_d14_peak_1009	96	6.33393	13.8414	9.61265	112963003	RFPL4B_TSS1	RFPL4B	ENSG00000251258	-294463
chr6	113011738	113012084	Lhx2_d14_peak_1010	299	10.7206	34.7186	29.9219	113011888	RFPL4B_TSS1	RFPL4B	ENSG00000251258	-343348
chr6	113233474	113233693	Lhx2_d14_peak_1011	88	6.13452	13.0436	8.85222	113233634	RFPL4B_TSS1	RFPL4B	ENSG00000251258	-565094
chr6	116538589	116538867	Lhx2_d14_peak_1012	94	5.3198	13.634	9.4142	116538665	TSPYL4_TSS1	TSPYL4	ENSG00000187189	36586
chr6	122169025	122169353	Lhx2_d14_peak_1013	151	6.9761	19.6404	15.1944	122169220	GJA1_TSS1	GJA1	ENSG00000152661	-412467
chr6	124091643	124091994	Lhx2_d14_peak_1014	168	7.74477	21.3709	16.8749	124091836	NKAIN2_TSS1	NKAIN2	ENSG00000188580	33222
chr6	126235215	126235426	Lhx2_d14_peak_1015	56	4.12355	9.68658	5.68046	126235379	NCOA7_TSS4	NCOA7	ENSG00000111912	4980
chr6	129129934	129130422	Lhx2_d14_peak_1016	295	10.5611	34.3617	29.5729	129130259	LAMA2_TSS1	LAMA2	ENSG00000196569	74016
chr6	130187483	130187708	Lhx2_d14_peak_1017	136	6.85968	17.9969	13.6048	130187588	ARHGAP18_TSS3	ARHGAP18	ENSG00000146376	-4887
chr6	130418213	130418558	Lhx2_d14_peak_1018	145	7.08833	18.9618	14.5357	130418371	L3MBTL3_TSS3	L3MBTL3	ENSG00000198945	-76727
chr6	131443659	131444062	Lhx2_d14_peak_1019	269	10.4496	31.6602	26.9244	131443841	AKAP7_TSS1	AKAP7	ENSG00000118507	12954
chr6	131494828	131495151	Lhx2_d14_peak_1020	45	3.97843	8.49005	4.5617	131494983	AKAP7_TSS3	AKAP7	ENSG00000118507	26137
chr6	132571737	132571989	Lhx2_d14_peak_1021	106	5.6815	14.8816	10.6075	132571833	MOXD1_TSS1	MOXD1	ENSG00000079931	124361
chr6	133000033	133000247	Lhx2_d14_peak_1022	71	5.24119	11.269	7.16484	133000126	VNN1_TSS1	VNN1	ENSG00000112299	35052
chr6	133966438	133966769	Lhx2_d14_peak_1023	59	5.13693	10.0027	5.97499	133966718	TCF21_TSS1	TCF21	ENSG00000118526	243530
chr6	134077288	134077836	Lhx2_d14_peak_1024	128	5.39192	17.1942	12.8303	134077682	TCF21_TSS1	TCF21	ENSG00000118526	132566
chr6	134341279	134341620	Lhx2_d14_peak_1025	94	5.3198	13.634	9.4142	134341451	SLC2A12_TSS1	SLC2A12	ENSG00000146411	32313
chr6	134366970	134367279	Lhx2_d14_peak_1026	124	6.3419	16.8355	12.4838	134367137	SLC2A12_TSS1	SLC2A12	ENSG00000146411	6627
chr6	134825030	134825404	Lhx2_d14_peak_1027	230	9.41516	27.6742	23.0204	134825217	SGK1_TSS5	SGK1	ENSG00000118515	-186012
chr6	134966673	134966884	Lhx2_d14_peak_1028	90	5.64384	13.2379	9.03695	134966763	ALDH8A1_TSS1	ALDH8A1	ENSG00000118514	304449
chr6	135488841	135489142	Lhx2_d14_peak_1029	54	4.84249	9.43431	5.4439	135488989	MYB_TSS1	MYB	ENSG00000118513	13453
chr6	136729433	136729650	Lhx2_d14_peak_1030	96	5.94571	13.8809	9.65103	136729565	MAP7_TSS1	MAP7	ENSG00000135525	58438
chr6	140415320	140415611	Lhx2_d14_peak_1031	189	7.40971	23.552	18.9961	140415464	CITED2_TSS2	CITED2	ENSG00000164442	-719698
chr6	140991129	140991437	Lhx2_d14_peak_1032	82	4.83068	12.4238	8.26235	140991262	CITED2_TSS2	CITED2	ENSG00000164442	-1295496
chr6	142190899	142191212	Lhx2_d14_peak_1033	224	9.70363	27.1279	22.4861	142191049	NMBR_TSS1	NMBR	ENSG00000135577	218877
chr6	148177921	148178157	Lhx2_d14_peak_1034	73	5.36126	11.5153	7.39987	148178037	SAMD5_TSS1	SAMD5	ENSG00000203727	-348201
chr6	148192058	148192352	Lhx2_d14_peak_1035	183	6.63591	22.885	18.3416	148192233	SAMD5_TSS1	SAMD5	ENSG00000203727	-362397
chr6	148663137	148663389	Lhx2_d14_peak_1036	43	3.79366	8.30864	4.39402	148663221	SASH1_TSS2	SASH1	ENSG00000111961	497
chr6	149549726	149549982	Lhx2_d14_peak_1037	108	6.35344	15.1488	10.8627	149549848	TAB2_TSS1	TAB2	ENSG00000055208	-10081
chr6	152593836	152594092	Lhx2_d14_peak_1038	156	7.1766	20.1019	15.6412	152593973	SYNE1_TSS5	SYNE1	ENSG00000131018	29256
chr6	154876328	154876612	Lhx2_d14_peak_1039	227	9.56721	27.4231	22.7765	154876419	IPCEF1_TSS6	IPCEF1	ENSG00000074706	-44657
chr6	157173656	157173934	Lhx2_d14_peak_1040	143	6.99836	18.7629	14.3433	157173762	ARID1B_TSS1	ARID1B	ENSG00000049618	-74691
chr6	159184500	159184840	Lhx2_d14_peak_1041	204	9.54742	25.093	20.4966	159184655	EZR_TSS1	EZR	ENSG00000092820	6339
chr6	161873360	161873686	Lhx2_d14_peak_1042	567	14.4089	62.1743	56.7403	161873509	AGPAT4_TSS2	AGPAT4	ENSG00000026652	-178449
chr6	161903615	161903892	Lhx2_d14_peak_1043	49	4.17984	8.95964	4.9993	161903768	AGPAT4_TSS2	AGPAT4	ENSG00000026652	-208708
chr6	162139881	162140125	Lhx2_d14_peak_1044	95	6.27626	13.7293	9.50621	162139951	PARK2_TSS1	PARK2	ENSG00000185345	118092
chr6	162168538	162168881	Lhx2_d14_peak_1045	254	9.48165	30.1209	25.4167	162168712	PARK2_TSS1	PARK2	ENSG00000185345	89331
chr6	165618259	165618608	Lhx2_d14_peak_1046	448	12.4077	49.8984	44.8132	165618452	C6orf118_TSS1	C6orf118	ENSG00000112539	103880
chr6	168115345	168115677	Lhx2_d14_peak_1047	151	6.9761	19.6404	15.1944	168115505	MLLT4_TSS1	MLLT4	ENSG00000130396	112125
chr6	168239989	168240350	Lhx2_d14_peak_1048	106	6.04841	14.9158	10.6389	168240113	MLLT4_TSS2	MLLT4	ENSG00000130396	-11790
chr7	2797120	2797366	Lhx2_d14_peak_1049	104	6.35961	14.7363	10.4686	2797203	GNA12_TSS1	GNA12	ENSG00000146535	5561
chr7	3510786	3511169	Lhx2_d14_peak_1050	94	5.3198	13.634	9.4142	3510875	SDK1_TSS1	SDK1	ENSG00000146555	-169787
chr7	8360504	8360773	Lhx2_d14_peak_1051	132	6.90884	17.6469	13.2692	8360600	ICA1_TSS4	ICA1	ENSG00000003147	-58434
chr7	9614377	9614606	Lhx2_d14_peak_1052	134	6.40397	17.845	13.4567	9614506	NXPH1_TSS2	NXPH1	ENSG00000122584	-1140273
chr7	12749767	12750010	Lhx2_d14_peak_1053	74	5.07352	11.6209	7.49701	12749868	ARL4A_TSS2	ARL4A	ENSG00000122644	-22949
chr7	12905645	12906053	Lhx2_d14_peak_1054	291	9.60595	33.9101	29.1293	12905844	ARL4A_TSS2	ARL4A	ENSG00000122644	-178925
chr7	13138474	13138700	Lhx2_d14_peak_1055	105	6.01895	14.8512	10.5775	13138586	ARL4A_TSS2	ARL4A	ENSG00000122644	-411667
chr7	16501414	16501642	Lhx2_d14_peak_1056	90	5.00321	13.2081	9.00852	16501511	SOSTDC1_TSS1	SOSTDC1	ENSG00000171243	3953
chr7	16518539	16518975	Lhx2_d14_peak_1057	1273	29.1764	133.793	127.338	16518728	SOSTDC1_TSS1	SOSTDC1	ENSG00000171243	-13245
chr7	16961278	16961500	Lhx2_d14_peak_1058	106	6.47374	14.9673	10.689	16961420	AGR3_TSS1	AGR3	ENSG00000173467	-39806
chr7	17812780	17812991	Lhx2_d14_peak_1059	47	4.20261	8.7218	4.77934	17812915	SNX13_TSS1	SNX13	ENSG00000071189	48395
chr7	18165965	18166271	Lhx2_d14_peak_1060	203	8.43857	24.9764	20.382	18166094	HDAC9_TSS1	HDAC9	ENSG00000048052	-39514
chr7	18245685	18246014	Lhx2_d14_peak_1061	346	9.32187	39.5431	34.6514	18245831	HDAC9_TSS1	HDAC9	ENSG00000048052	-119251
chr7	20376510	20376788	Lhx2_d14_peak_1062	95	5.36735	13.7483	9.525	20376675	ITGB8_TSS2	ITGB8	ENSG00000105855	-5921
chr7	20380405	20380630	Lhx2_d14_peak_1063	57	3.93464	9.74438	5.73324	20380494	ITGB8_TSS2	ITGB8	ENSG00000105855	-9740
chr7	23434520	23434837	Lhx2_d14_peak_1064	133	6.5533	17.757	13.3729	23434626	IGF2BP3_TSS1	IGF2BP3	ENSG00000136231	-47264
chr7	25762501	25762758	Lhx2_d14_peak_1065	76	5.0031	11.8114	7.6787	25762653	NFE2L3_TSS1	NFE2L3	ENSG00000050344	429183
chr7	27740094	27740593	Lhx2_d14_peak_1066	490	13.586	54.2441	49.0445	27740326	HIBADH_TSS2	HIBADH	ENSG00000106049	-37830
chr7	27949977	27950436	Lhx2_d14_peak_1067	501	13.7408	55.3468	50.1125	27950260	JAZF1_TSS1	JAZF1	ENSG00000153814	81405
chr7	30845533	30845895	Lhx2_d14_peak_1068	291	9.60595	33.9101	29.1293	30845717	FAM188B_TSS1	FAM188B	ENSG00000106125	-34676
chr7	30935648	30935914	Lhx2_d14_peak_1069	183	8.96879	22.8478	18.3051	30935778	AQP1_TSS2	AQP1	ENSG00000240583	15626
chr7	38969363	38969697	Lhx2_d14_peak_1070	70	4.45343	11.1314	7.03548	38969518	VPS41_TSS1	VPS41	ENSG00000006715	-20718
chr7	39131195	39131431	Lhx2_d14_peak_1071	82	5.28492	12.4499	8.28528	39131330	POU6F2_TSS3	POU6F2	ENSG00000106536	-6000
chr7	39455011	39455333	Lhx2_d14_peak_1072	164	6.43273	20.9787	16.4905	39455139	YAE1D1_TSS1	YAE1D1	ENSG00000241127	150825
chr7	41147995	41148257	Lhx2_d14_peak_1073	150	7.79319	19.4791	15.0424	41148119	INHBA_TSS1	INHBA	ENSG00000122641	592078
chr7	47528518	47528901	Lhx2_d14_peak_1074	577	15.7773	63.2404	57.7725	47528718	TNS3_TSS2	TNS3	ENSG00000136205	50471
chr7	47574043	47574291	Lhx2_d14_peak_1075	85	5.94802	12.6835	8.50776	47574189	TNS3_TSS2	TNS3	ENSG00000136205	5000
chr7	48421503	48421714	Lhx2_d14_peak_1076	92	6.36494	13.4821	9.2676	48421618	ABCA13_TSS3	ABCA13	ENSG00000179869	73005
chr7	51048072	51048355	Lhx2_d14_peak_1077	101	6.65426	14.4556	10.1989	51048244	COBL_TSS1	COBL	ENSG00000106078	55398
chr7	51998381	51998629	Lhx2_d14_peak_1078	105	6.19413	14.8147	10.5426	51998446	COBL_TSS5	COBL	ENSG00000106078	-613976
chr7	52102454	52102726	Lhx2_d14_peak_1079	36	4.03228	7.51199	3.65761	52102519	COBL_TSS5	COBL	ENSG00000106078	-718049
chr7	53039275	53039520	Lhx2_d14_peak_1080	64	5.06208	10.549	6.48926	53039479	POM121L12_TSS1	POM121L12	ENSG00000221900	63845
chr7	61968743	61969672	Lhx2_d14_peak_1081	634	3.48764	69.1428	63.4931	61969400	LOC100506447_TSS1	LOC100506447	NA	839828
chr7	61970178	61970556	Lhx2_d14_peak_1082	280	3.07274	32.7929	28.035	61970370	LOC100506447_TSS1	LOC100506447	NA	838858
chr7	73544339	73544644	Lhx2_d14_peak_1083	117	6.00372	16.0481	11.7248	73544472	LIMK1_TSS4	LIMK1	ENSG00000106683	-33054
chr7	77724012	77724274	Lhx2_d14_peak_1084	221	9.53032	26.7719	22.1377	77724135	PHTF2_TSS4	PHTF2	ENSG00000006576	-186017
chr7	77780517	77780740	Lhx2_d14_peak_1085	34	3.80236	7.29259	3.45168	77780623	PHTF2_TSS4	PHTF2	ENSG00000006576	-242505
chr7	80536514	80536807	Lhx2_d14_peak_1086	227	8.80659	27.4406	22.7936	80536662	SEMA3C_TSS1	SEMA3C	ENSG00000075223	11073
chr7	81121680	81121935	Lhx2_d14_peak_1087	96	5.9559	13.9023	9.67021	81121782	HGF_TSS1	HGF	ENSG00000019991	270520
chr7	83464713	83464978	Lhx2_d14_peak_1088	80	5.18331	12.2218	8.07047	83464810	SEMA3E_TSS2	SEMA3E	ENSG00000170381	-186675
chr7	84855248	84855469	Lhx2_d14_peak_1089	128	6.72614	17.2533	12.8872	84855376	SEMA3D_TSS4	SEMA3D	ENSG00000153993	-39196
chr7	91496200	91496459	Lhx2_d14_peak_1090	171	8.1403	21.7081	17.1964	91496316	MTERF_TSS1	MTERF	NA	13680
chr7	94938374	94938752	Lhx2_d14_peak_1091	407	13.6442	45.7619	40.7578	94938504	PON1_TSS1	PON1	ENSG00000005421	15274
chr7	95800811	95801077	Lhx2_d14_peak_1092	113	6.61399	15.6862	11.3799	95800947	SLC25A13_TSS1	SLC25A13	ENSG00000004864	150366
chr7	98316279	98316663	Lhx2_d14_peak_1093	390	11.4071	44.0144	39.0425	98316466	NPTX2_TSS1	NPTX2	ENSG00000106236	-69861
chr7	104613175	104613423	Lhx2_d14_peak_1094	190	7.82168	23.559	19.0017	104613284	KMT2E_TSS1	KMT2E	ENSG00000005483	41331
chr7	111032929	111033292	Lhx2_d14_peak_1095	203	8.67785	24.9677	20.3734	111033083	IMMP2L_TSS1	IMMP2L	ENSG00000184903	-103
chr7	117516111	117516350	Lhx2_d14_peak_1096	75	5.09476	11.668	7.54142	117516277	CTTNBP2_TSS1	CTTNBP2	ENSG00000077063	-2785
chr7	117517018	117517241	Lhx2_d14_peak_1097	65	4.90433	10.5631	6.50229	117517125	CTTNBP2_TSS1	CTTNBP2	ENSG00000077063	-3633
chr7	126437147	126437369	Lhx2_d14_peak_1098	114	6.43237	15.7433	11.4331	126437256	GRM8_TSS1	GRM8	ENSG00000179603	446007
chr7	129015098	129015506	Lhx2_d14_peak_1099	386	9.70335	43.632	38.6669	129015302	AHCYL2_TSS3	AHCYL2	ENSG00000158467	171
chr7	129107675	129108038	Lhx2_d14_peak_1100	239	8.61406	28.6231	23.9491	129107844	STRIP2_TSS2	STRIP2	ENSG00000128578	-10029
chr7	129784400	129784762	Lhx2_d14_peak_1101	171	8.1403	21.7081	17.1964	129784589	TMEM209_TSS1	TMEM209	ENSG00000146842	60589
chr7	129867752	129868098	Lhx2_d14_peak_1102	199	7.59971	24.5256	19.9456	129867952	SSMEM1_TSS1	SSMEM1	ENSG00000165120	-20244
chr7	131929755	131930041	Lhx2_d14_peak_1103	209	9.49551	25.559	20.9524	131929921	PLXNA4_TSS1	PLXNA4	ENSG00000221866	-99815
chr7	134801856	134802119	Lhx2_d14_peak_1104	170	7.57942	21.5002	17.0014	134801946	TMEM140_TSS1	TMEM140	ENSG00000146859	30809
chr7	136198549	136198831	Lhx2_d14_peak_1105	78	4.93981	12.0095	7.86747	136198742	CHRM2_TSS1	CHRM2	ENSG00000181072	354646
chr7	137286365	137286576	Lhx2_d14_peak_1106	92	5.40335	13.4598	9.24766	137286477	DGKI_TSS1	DGKI	ENSG00000157680	244795
chr7	137441144	137441508	Lhx2_d14_peak_1107	57	4.70432	9.80788	5.78869	137441264	DGKI_TSS1	DGKI	ENSG00000157680	90008
chr7	137871935	137872293	Lhx2_d14_peak_1108	329	10.9768	37.8182	32.9607	137872129	AKR1D1_TSS2	AKR1D1	ENSG00000122787	-110943
chr7	144367212	144367482	Lhx2_d14_peak_1109	137	6.94901	18.1923	13.7948	144367361	TPK1_TSS1	TPK1	ENSG00000196511	53881
chr7	151428005	151428343	Lhx2_d14_peak_1110	238	9.82578	28.5463	23.8745	151428206	PRKAG2_TSS4	PRKAG2	ENSG00000106617	5133
chr7	156711617	156711934	Lhx2_d14_peak_1111	170	7.39889	21.5754	17.074	156711739	LMBR1_TSS2	LMBR1	ENSG00000105983	-25889
chr8	731396	731687	Lhx2_d14_peak_1112	99	5.70771	14.1578	9.91325	731520	ERICH1_TSS2	ERICH1	ENSG00000104714	-50314
chr8	1269861	1270200	Lhx2_d14_peak_1113	106	6.04841	14.9158	10.6389	1270025	DLGAP2_TSS1	DLGAP2	ENSG00000198010	179496
chr8	1795489	1795716	Lhx2_d14_peak_1114	45	4.22794	8.48698	4.56008	1795625	ARHGEF10_TSS2	ARHGEF10	ENSG00000104728	11181
chr8	9221127	9221355	Lhx2_d14_peak_1115	74	5.78631	11.5932	7.47341	9221296	TNKS_TSS1	TNKS	ENSG00000173273	192117
chr8	17520478	17520965	Lhx2_d14_peak_1116	219	8.20509	26.5463	21.9185	17520657	MTUS1_TSS1	MTUS1	ENSG00000129422	34512
chr8	17660185	17660446	Lhx2_d14_peak_1117	61	4.72661	10.1812	6.14218	17660254	MTUS1_TSS4	MTUS1	ENSG00000129422	-2068
chr8	19951914	19952169	Lhx2_d14_peak_1118	154	7.7572	19.9024	15.4467	19952031	SLC18A1_TSS1	SLC18A1	ENSG00000036565	88585
chr8	22395673	22395950	Lhx2_d14_peak_1119	116	6.13051	15.9282	11.6092	22395760	SORBS3_TSS1	SORBS3	ENSG00000120896	13437
chr8	27245356	27245677	Lhx2_d14_peak_1120	170	7.20447	21.5949	17.09	27245522	PTK2B_TSS4	PTK2B	ENSG00000120899	9436
chr8	27503396	27503607	Lhx2_d14_peak_1121	87	5.85084	12.8876	8.70351	27503497	SCARA3_TSS1	SCARA3	ENSG00000168077	-12104
chr8	28311025	28311290	Lhx2_d14_peak_1122	94	5.3198	13.634	9.4142	28311101	FBXO16_TSS1	FBXO16	ENSG00000214050	29868
chr8	33393453	33393831	Lhx2_d14_peak_1123	520	14.561	57.3249	52.0334	33393651	TTI2_TSS3	TTI2	ENSG00000129696	-22523
chr8	36872489	36872760	Lhx2_d14_peak_1124	162	7.90091	20.6998	16.2188	36872635	KCNU1_TSS2	KCNU1	ENSG00000215262	-86204
chr8	37610237	37610472	Lhx2_d14_peak_1125	116	5.37193	16.0067	11.6857	37610362	PROSC_TSS1	PROSC	ENSG00000147471	9728
chr8	37747953	37748239	Lhx2_d14_peak_1126	184	8.78521	23.0272	18.4818	37748089	RAB11FIP1_TSS3	RAB11FIP1	ENSG00000156675	8873
chr8	37748968	37749287	Lhx2_d14_peak_1127	159	7.9895	20.3765	15.9108	37749150	RAB11FIP1_TSS3	RAB11FIP1	ENSG00000156675	7812
chr8	38068006	38068224	Lhx2_d14_peak_1128	69	4.80298	11.0121	6.92219	38068134	DDHD2_TSS1	DDHD2	ENSG00000085788	20716
chr8	38805693	38805944	Lhx2_d14_peak_1129	95	6.10522	13.8032	9.57675	38805859	HTRA4_TSS1	HTRA4	ENSG00000169495	25798
chr8	41015801	41016093	Lhx2_d14_peak_1130	137	6.94901	18.1923	13.7948	41015915	SFRP1_TSS1	SFRP1	ENSG00000104332	148584
chr8	42330116	42330512	Lhx2_d14_peak_1131	209	7.59518	25.5113	20.9072	42330266	SLC20A2_TSS1	SLC20A2	ENSG00000168575	-12696
chr8	42426945	42427283	Lhx2_d14_peak_1132	105	6.19413	14.8147	10.5426	42427150	SMIM19_TSS3	SMIM19	ENSG00000176209	-25571
chr8	43831413	43831768	Lhx2_d14_peak_1133	103	2.7421	14.5889	10.3275	43831590	POTEA_TSS1	POTEA	ENSG00000188877	-683997
chr8	43838525	43838736	Lhx2_d14_peak_1134	86	2.72202	12.7942	8.61531	43838702	POTEA_TSS1	POTEA	ENSG00000188877	-691109
chr8	52575788	52576115	Lhx2_d14_peak_1135	258	8.73966	30.5823	25.868	52575946	PXDNL_TSS1	PXDNL	ENSG00000147485	146049
chr8	52581840	52582085	Lhx2_d14_peak_1136	80	5.35018	12.2264	8.07413	52581928	PXDNL_TSS1	PXDNL	ENSG00000147485	140067
chr8	59470405	59470655	Lhx2_d14_peak_1137	209	8.95705	25.5689	20.9621	59470528	SDCBP_TSS1	SDCBP	ENSG00000137575	-4792
chr8	60607418	60607630	Lhx2_d14_peak_1138	62	4.92849	10.2752	6.22843	60607491	TOX_TSS1	TOX	ENSG00000198846	-575715
chr8	67653142	67653410	Lhx2_d14_peak_1139	274	9.85667	32.1529	27.407	67653229	SGK3_TSS2	SGK3	ENSG00000104205	-28568
chr8	69641347	69641755	Lhx2_d14_peak_1140	750	16.2754	81.0697	75.059	69641545	C8orf34_TSS5	C8orf34	ENSG00000165084	-103843
chr8	74210451	74210752	Lhx2_d14_peak_1141	257	10.1947	30.5126	25.7996	74210584	RDH10_TSS2	RDH10	ENSG00000121039	-1325
chr8	77753936	77754233	Lhx2_d14_peak_1142	158	7.26544	20.304	15.8399	77754061	ZFHX4_TSS2	ZFHX4	ENSG00000091656	-137773
chr8	78121590	78121958	Lhx2_d14_peak_1143	59	4.80177	10.0123	5.98358	78121719	PEX2_TSS2	PEX2	ENSG00000164751	-208527
chr8	81033674	81033920	Lhx2_d14_peak_1144	78	5.39787	11.9588	7.82062	81033752	TPD52_TSS1	TPD52	ENSG00000076554	-40733
chr8	81052583	81052867	Lhx2_d14_peak_1145	201	6.9519	24.7113	20.1231	81052719	TPD52_TSS2	TPD52	ENSG00000076554	30706
chr8	82000345	82000615	Lhx2_d14_peak_1146	105	6.18353	14.7923	10.5225	82000492	PAG1_TSS1	PAG1	ENSG00000076641	23801
chr8	84656372	84656698	Lhx2_d14_peak_1147	228	8.15482	27.4713	22.8241	84656526	RALYL_TSS1	RALYL	ENSG00000184672	438916
chr8	86366903	86367220	Lhx2_d14_peak_1148	161	8.12329	20.6464	16.1695	86367044	CA2_TSS1	CA2	ENSG00000104267	9026
chr8	87718633	87719071	Lhx2_d14_peak_1149	66	4.52094	10.6735	6.60432	87718878	CNGB3_TSS1	CNGB3	ENSG00000170289	-35543
chr8	87755822	87756308	Lhx2_d14_peak_1150	57	3.93464	9.74438	5.73324	87756148	CNGB3_TSS2	CNGB3	ENSG00000170289	-236
chr8	87979824	87980082	Lhx2_d14_peak_1151	110	5.69978	15.3187	11.0256	87979938	CNBD1_TSS1	CNBD1	ENSG00000176571	-101257
chr8	91896156	91896367	Lhx2_d14_peak_1152	74	5.07352	11.6209	7.49701	91896284	NECAB1_TSS2	NECAB1	ENSG00000123119	56125
chr8	95268963	95269278	Lhx2_d14_peak_1153	535	15.8972	58.8448	53.5072	95269116	GEM_TSS1	GEM	ENSG00000164949	5421
chr8	95299148	95299435	Lhx2_d14_peak_1154	133	6.72046	17.6895	13.3086	95299290	GEM_TSS1	GEM	ENSG00000164949	-24734
chr8	95337551	95337915	Lhx2_d14_peak_1155	229	8.40521	27.5689	22.9182	95337733	GEM_TSS1	GEM	ENSG00000164949	-63177
chr8	97535649	97535961	Lhx2_d14_peak_1156	198	8.44884	24.4664	19.8881	97535813	SDC2_TSS2	SDC2	ENSG00000169439	-29764
chr8	97791806	97792060	Lhx2_d14_peak_1157	144	6.45975	18.854	14.4309	97791927	CPQ_TSS2	CPQ	ENSG00000104324	5154
chr8	97951961	97952226	Lhx2_d14_peak_1158	119	6.48574	16.2908	11.9608	97952116	CPQ_TSS2	CPQ	ENSG00000104324	-155016
chr8	102951600	102951879	Lhx2_d14_peak_1159	86	5.1298	12.814	8.63321	102951771	NCALD_TSS2	NCALD	ENSG00000104490	-137864
chr8	103312733	103312965	Lhx2_d14_peak_1160	89	5.80885	13.1965	8.99805	103312842	UBR5_TSS2	UBR5	ENSG00000104517	-27674
chr8	109023980	109024239	Lhx2_d14_peak_1161	70	5.16318	11.1075	7.01498	109024117	RSPO2_TSS1	RSPO2	ENSG00000147655	70040
chr8	110619207	110619517	Lhx2_d14_peak_1162	124	6.49644	16.7502	12.4018	110619362	SYBU_TSS2	SYBU	ENSG00000147642	849
chr8	115096009	115096286	Lhx2_d14_peak_1163	97	5.79603	13.9598	9.72614	115096186	CSMD3_TSS3	CSMD3	ENSG00000164796	-647065
chr8	118979184	118979501	Lhx2_d14_peak_1164	134	6.77261	17.8051	13.42	118979354	EXT1_TSS1	EXT1	ENSG00000182197	144217
chr8	119669605	119669870	Lhx2_d14_peak_1165	112	6.33663	15.5394	11.2376	119669767	SAMD12_TSS1	SAMD12	ENSG00000177570	-35626
chr8	120613338	120613596	Lhx2_d14_peak_1166	92	4.94826	13.4139	9.20502	120613485	ENPP2_TSS2	ENPP2	ENSG00000136960	-8228
chr8	120615256	120615739	Lhx2_d14_peak_1167	528	15.2471	58.1621	52.8447	120615535	ENPP2_TSS2	ENPP2	ENSG00000136960	-10278
chr8	123351145	123351468	Lhx2_d14_peak_1168	150	7.13357	19.5319	15.0937	123351336	ZHX2_TSS1	ZHX2	ENSG00000178764	442286
chr8	124283954	124284209	Lhx2_d14_peak_1169	170	7.39889	21.5754	17.074	124284111	ZHX1_TSS2	ZHX1	ENSG00000165156	2426
chr8	126082794	126083047	Lhx2_d14_peak_1170	56	4.36983	9.69559	5.68737	126082937	KIAA0196_TSS1	KIAA0196	ENSG00000164961	21078
chr8	126266766	126267069	Lhx2_d14_peak_1171	159	7.9895	20.3765	15.9108	126266886	NSMCE2_TSS2	NSMCE2	ENSG00000156831	-130492
chr8	127387795	127388021	Lhx2_d14_peak_1172	161	7.18749	20.6017	16.1281	127387869	FAM84B_TSS1	FAM84B	ENSG00000168672	182759
chr8	127604666	127604947	Lhx2_d14_peak_1173	108	5.8036	15.1706	10.882	127604838	FAM84B_TSS1	FAM84B	ENSG00000168672	-34191
chr8	128095743	128096004	Lhx2_d14_peak_1174	90	5.49632	13.2958	9.09099	128095865	POU5F1B_TSS1	POU5F1B	ENSG00000212993	330659
chr8	135513074	135513285	Lhx2_d14_peak_1175	91	5.86472	13.312	9.106	135513156	ZFAT_TSS1	ZFAT	ENSG00000066827	64748
chr8	135904806	135905043	Lhx2_d14_peak_1176	133	6.72046	17.6895	13.3086	135904949	ZFAT_TSS3	ZFAT	ENSG00000066827	-179735
chr9	519721	520020	Lhx2_d14_peak_1177	117	6.59781	16.0919	11.7677	519883	KANK1_TSS2	KANK1	ENSG00000107104	-15180
chr9	573776	574342	Lhx2_d14_peak_1178	205	9.03693	25.1842	20.5866	573920	KANK1_TSS4	KANK1	ENSG00000107104	-4451
chr9	3929599	3930080	Lhx2_d14_peak_1179	670	17.8371	72.8335	67.0864	3929836	GLIS3_TSS1	GLIS3	ENSG00000107249	7343
chr9	4109244	4109455	Lhx2_d14_peak_1180	95	5.24429	13.8168	9.58893	4109328	GLIS3_TSS2	GLIS3	ENSG00000107249	9543
chr9	12629233	12629506	Lhx2_d14_peak_1181	123	6.86838	16.6524	12.3109	12629341	TYRP1_TSS1	TYRP1	ENSG00000107165	64034
chr9	22142076	22142426	Lhx2_d14_peak_1182	251	9.36281	29.8481	25.1488	22142231	CDKN2B_TSS1	CDKN2B	ENSG00000147883	-132951
chr9	28207234	28207554	Lhx2_d14_peak_1183	108	5.80948	15.1845	10.8955	28207381	LINGO2_TSS2	LINGO2	ENSG00000174482	87973
chr9	28249465	28249689	Lhx2_d14_peak_1184	65	4.76865	10.6024	6.54009	28249601	LINGO2_TSS2	LINGO2	ENSG00000174482	45753
chr9	31224460	31224671	Lhx2_d14_peak_1185	104	6.35961	14.7363	10.4686	31224555	ACO1_TSS1	ACO1	ENSG00000122729	1160035
chr9	33886645	33886886	Lhx2_d14_peak_1186	135	6.26976	17.9505	13.5596	33886776	UBAP2_TSS1	UBAP2	ENSG00000137073	42047
chr9	35894514	35894787	Lhx2_d14_peak_1187	121	6.57132	16.4752	12.1397	35894607	HRCT1_TSS1	HRCT1	ENSG00000196196	11571
chr9	37144914	37145194	Lhx2_d14_peak_1188	62	4.92849	10.2752	6.22843	37144994	ZCCHC7_TSS1	ZCCHC7	ENSG00000147905	-24517
chr9	37191506	37191826	Lhx2_d14_peak_1189	175	8.06399	22.0612	17.5414	37191664	ZCCHC7_TSS1	ZCCHC7	ENSG00000147905	-71187
chr9	37215883	37216094	Lhx2_d14_peak_1190	37	3.19116	7.57916	3.72019	37215948	ZCCHC7_TSS1	ZCCHC7	ENSG00000147905	-95471
chr9	71612632	71612897	Lhx2_d14_peak_1191	129	6.35325	17.2923	12.9258	71612733	PRKACG_TSS1	PRKACG	ENSG00000165059	16296
chr9	71760118	71760369	Lhx2_d14_peak_1192	90	5.00321	13.2081	9.00852	71760215	TJP2_TSS2	TJP2	ENSG00000119139	6336
chr9	71878036	71878295	Lhx2_d14_peak_1193	232	9.54816	27.959	23.2987	71878171	TJP2_TSS4	TJP2	ENSG00000119139	-58236
chr9	73496193	73496669	Lhx2_d14_peak_1194	618	15.8986	67.4357	61.839	73496478	TRPM3_TSS2	TRPM3	ENSG00000083067	-12530
chr9	73508576	73508809	Lhx2_d14_peak_1195	133	6.19233	17.7586	13.3744	73508700	TRPM3_TSS2	TRPM3	ENSG00000083067	-24752
chr9	73511457	73511730	Lhx2_d14_peak_1196	165	7.8089	21.0088	16.5203	73511590	TRPM3_TSS2	TRPM3	ENSG00000083067	-27642
chr9	73539289	73539651	Lhx2_d14_peak_1197	256	9.85639	30.3771	25.6684	73539444	TRPM3_TSS2	TRPM3	ENSG00000083067	-55496
chr9	75443387	75443606	Lhx2_d14_peak_1198	95	5.24429	13.8168	9.58893	75443447	ALDH1A1_TSS1	ALDH1A1	ENSG00000165092	97071
chr9	78987371	78987621	Lhx2_d14_peak_1199	200	8.28857	24.6374	20.0516	78987468	RFK_TSS1	RFK	ENSG00000135002	21943
chr9	80042157	80042512	Lhx2_d14_peak_1200	525	13.2995	57.8204	52.5132	80042309	VPS13A_TSS3	VPS13A	ENSG00000197969	-37674
chr9	81052918	81053514	Lhx2_d14_peak_1201	322	11.8075	37.0715	32.2282	81053317	PSAT1_TSS1	PSAT1	ENSG00000135069	-141266
chr9	81447092	81447368	Lhx2_d14_peak_1202	69	4.80298	11.0121	6.92219	81447194	PSAT1_TSS1	PSAT1	ENSG00000135069	-535143
chr9	82315963	82316215	Lhx2_d14_peak_1203	181	7.05267	22.6377	18.1015	82316108	TLE4_TSS3	TLE4	ENSG00000106829	-126312
chr9	82518153	82518364	Lhx2_d14_peak_1204	81	5.54418	12.2628	8.10943	82518226	TLE4_TSS3	TLE4	ENSG00000106829	-328430
chr9	82591268	82591780	Lhx2_d14_peak_1205	362	12.4648	41.1466	36.2251	82591591	TLE4_TSS3	TLE4	ENSG00000106829	-401795
chr9	84437317	84437652	Lhx2_d14_peak_1206	46	4.57892	8.60077	4.66576	84437501	SPATA31D3_TSS1	SPATA31D3	ENSG00000186788	120903
chr9	84447684	84447901	Lhx2_d14_peak_1207	65	5.46949	10.6285	6.56162	84447809	SPATA31D3_TSS1	SPATA31D3	ENSG00000186788	110595
chr9	86908000	86908211	Lhx2_d14_peak_1208	57	4.70432	9.80788	5.78869	86908069	SLC28A3_TSS1	SLC28A3	ENSG00000197506	47519
chr9	89259966	89260196	Lhx2_d14_peak_1209	58	4.74083	9.88469	5.86193	89260120	ZCCHC6_TSS4	ZCCHC6	ENSG00000083223	-290786
chr9	89381955	89382195	Lhx2_d14_peak_1210	32	4.07015	7.03998	3.22605	89382037	GAS1_TSS1	GAS1	ENSG00000180447	180057
chr9	89511434	89511749	Lhx2_d14_peak_1211	259	9.00558	30.6967	25.9791	89511617	GAS1_TSS1	GAS1	ENSG00000180447	50477
chr9	93960171	93960426	Lhx2_d14_peak_1212	143	6.99836	18.7629	14.3433	93960290	AUH_TSS1	AUH	ENSG00000148090	163877
chr9	97676059	97676287	Lhx2_d14_peak_1213	106	6.26734	14.9687	10.6898	97676182	C9orf3_TSS4	C9orf3	ENSG00000148120	7293
chr9	102227519	102227970	Lhx2_d14_peak_1214	167	7.92855	21.2631	16.7689	102227812	SEC61B_TSS1	SEC61B	ENSG00000106803	-243234
chr9	107809227	107809730	Lhx2_d14_peak_1215	230	8.66727	27.6621	23.0092	107809537	ABCA1_TSS1	ABCA1	ENSG00000165029	-119108
chr9	111764525	111764805	Lhx2_d14_peak_1216	113	5.52078	15.6464	11.3426	111764638	CTNNAL1_TSS3	CTNNAL1	ENSG00000119326	11116
chr9	112675724	112675935	Lhx2_d14_peak_1217	78	5.59645	11.9903	7.85008	112675776	PALM2-AKAP2_TSS2	PALM2-AKAP2	ENSG00000157654	-46121
chr9	118743479	118743694	Lhx2_d14_peak_1218	59	4.65073	10.016	5.98381	118743634	PAPPA_TSS1	PAPPA	ENSG00000182752	172426
chr9	121098313	121098654	Lhx2_d14_peak_1219	290	10.6063	33.844	29.0645	121098513	TLR4_TSS1	TLR4	ENSG00000136869	-632052
chr9	126480544	126480755	Lhx2_d14_peak_1220	61	4.60285	10.2302	6.18794	126480604	DENND1A_TSS2	DENND1A	ENSG00000119522	-66265
chr9	127936355	127936605	Lhx2_d14_peak_1221	70	4.2261	11.1252	7.02989	127936487	PPP6C_TSS1	PPP6C	ENSG00000119414	15574
chr9	128506863	128507195	Lhx2_d14_peak_1222	379	13.6629	42.9519	37.9988	128507017	PBX3_TSS1	PBX3	ENSG00000167081	2596
chr9	128517056	128517400	Lhx2_d14_peak_1223	291	9.85956	33.9417	29.1604	128517261	PBX3_TSS2	PBX3	ENSG00000167081	-6775
chr9	128517755	128518032	Lhx2_d14_peak_1224	109	6.01569	15.2539	10.963	128517872	PBX3_TSS2	PBX3	ENSG00000167081	-7386
chr9	128606750	128607150	Lhx2_d14_peak_1225	471	10.9163	52.3372	47.1935	128606977	PBX3_TSS3	PBX3	ENSG00000167081	-977
chr9	128674292	128674696	Lhx2_d14_peak_1226	167	7.25664	21.2412	16.7478	128674461	PBX3_TSS4	PBX3	ENSG00000167081	3493
chr9	129439113	129439395	Lhx2_d14_peak_1227	97	6.20576	14.0057	9.77102	129439267	LMX1B_TSS1	LMX1B	ENSG00000136944	-62537
chrX	4391144	4391355	Lhx2_d14_peak_1228	62	5.08769	10.2538	6.20873	4391238	PRKX_TSS1	PRKX	ENSG00000183943	-759580
chrX	5994543	5994902	Lhx2_d14_peak_1229	101	6.3916	14.3761	10.1229	5994711	NLGN4X_TSS1	NLGN4X	ENSG00000146938	75091
chrX	9579520	9579788	Lhx2_d14_peak_1230	61	4.31311	10.1633	6.12515	9579625	TBL1X_TSS3	TBL1X	ENSG00000101849	71795
chrX	9734303	9734528	Lhx2_d14_peak_1231	52	4.91186	9.23712	5.25984	9734474	GPR143_TSS1	GPR143	ENSG00000101850	-461
chrX	10989377	10989588	Lhx2_d14_peak_1232	107	5.91911	15.0355	10.7517	10989462	MID1_TSS10	MID1	ENSG00000101871	-137691
chrX	12441440	12441721	Lhx2_d14_peak_1233	156	7.41228	20.1504	15.6886	12441601	FRMPD4_TSS1	FRMPD4	ENSG00000169933	-285008
chrX	14177216	14177454	Lhx2_d14_peak_1234	71	5.23222	11.2505	7.14907	14177351	GEMIN8_TSS1	GEMIN8	ENSG00000046647	-129331
chrX	15618297	15618602	Lhx2_d14_peak_1235	175	7.61155	22.068	17.5479	15618439	ACE2_TSS1	ACE2	ENSG00000130234	688
chrX	15866686	15867043	Lhx2_d14_peak_1236	250	9.09006	29.7772	25.079	15866872	AP1S2_TSS1	AP1S2	ENSG00000182287	6045
chrX	15891739	15891986	Lhx2_d14_peak_1237	49	4.30382	8.94569	4.98772	15891788	AP1S2_TSS1	AP1S2	ENSG00000182287	-18852
chrX	16042370	16042758	Lhx2_d14_peak_1238	249	8.80546	29.6443	24.9487	16042572	GRPR_TSS1	GRPR	ENSG00000126010	98841
chrX	17711861	17712235	Lhx2_d14_peak_1239	457	13.981	50.8248	45.7199	17712049	NHS_TSS3	NHS	ENSG00000188158	-7133
chrX	19777676	19778142	Lhx2_d14_peak_1240	298	11.2827	34.6713	29.8759	19777940	SH3KBP1_TSS3	SH3KBP1	ENSG00000147010	39919
chrX	19842780	19842991	Lhx2_d14_peak_1241	65	5.28675	10.6431	6.57574	19842891	SH3KBP1_TSS3	SH3KBP1	ENSG00000147010	-25013
chrX	21415058	21415269	Lhx2_d14_peak_1242	57	4.68141	9.75952	5.74731	21415148	CNKSR2_TSS2	CNKSR2	ENSG00000149970	-22160
chrX	21759526	21759744	Lhx2_d14_peak_1243	107	6.09535	15.0184	10.7379	21759623	SMPX_TSS1	SMPX	ENSG00000091482	16645
chrX	23857846	23858143	Lhx2_d14_peak_1244	154	6.51016	19.8624	15.4074	23857976	SAT1_TSS1	SAT1	ENSG00000130066	-56693
chrX	24677854	24678124	Lhx2_d14_peak_1245	84	5.20323	12.6275	8.45462	24677932	PCYT1B_TSS1	PCYT1B	ENSG00000102230	-12768
chrX	24817783	24818167	Lhx2_d14_peak_1246	158	7.51008	20.3644	15.8989	24818025	POLA1_TSS1	POLA1	ENSG00000101868	-105981
chrX	24823419	24823797	Lhx2_d14_peak_1247	124	6.3419	16.8355	12.4838	24823588	POLA1_TSS1	POLA1	ENSG00000101868	-111544
chrX	29480380	29480659	Lhx2_d14_peak_1248	88	5.06346	13.0079	8.81688	29480487	MAGEB2_TSS1	MAGEB2	ENSG00000099399	753177
chrX	31290601	31290897	Lhx2_d14_peak_1249	70	5.34207	11.1121	7.01768	31290735	DMD_TSS1	DMD	ENSG00000198947	-5752
chrX	31293052	31293264	Lhx2_d14_peak_1250	83	5.85896	12.5097	8.34339	31293106	DMD_TSS1	DMD	ENSG00000198947	-8123
chrX	32580526	32580874	Lhx2_d14_peak_1251	186	8.33124	23.1527	18.6053	32580684	DMD_TSS5	DMD	ENSG00000198947	-150304
chrX	33147797	33148008	Lhx2_d14_peak_1252	52	4.15927	9.19997	5.225	33147887	DMD_TSS8	DMD	ENSG00000198947	-1401
chrX	37900669	37900886	Lhx2_d14_peak_1253	105	6.01895	14.8512	10.5775	37900766	SYTL5_TSS2	SYTL5	ENSG00000147041	-7971
chrX	38373061	38373279	Lhx2_d14_peak_1254	110	6.44195	15.3326	11.0388	38373180	TSPAN7_TSS1	TSPAN7	ENSG00000156298	47432
chrX	38576589	38576996	Lhx2_d14_peak_1255	281	9.90741	32.8649	28.105	38576823	MID1IP1_TSS1	MID1IP1	ENSG00000165175	83851
chrX	39513005	39513425	Lhx2_d14_peak_1256	741	17.7573	80.0932	74.1086	39513238	BCOR_TSS1	BCOR	ENSG00000183337	409076
chrX	39548204	39548415	Lhx2_d14_peak_1257	44	4.63898	8.40363	4.48389	39548282	BCOR_TSS1	BCOR	ENSG00000183337	374032
chrX	44312131	44312442	Lhx2_d14_peak_1258	33	4.11325	7.12168	3.30201	44312296	FUNDC1_TSS1	FUNDC1	ENSG00000069509	89915
chrX	45626795	45627021	Lhx2_d14_peak_1259	156	6.96808	20.0862	15.6265	45626917	CXorf36_TSS1	CXorf36	ENSG00000147113	-566762
chrX	45634573	45634864	Lhx2_d14_peak_1260	78	5.39787	11.9588	7.82062	45634719	CXorf36_TSS1	CXorf36	ENSG00000147113	-574564
chrX	45876996	45877423	Lhx2_d14_peak_1261	633	15.0094	69.029	63.3825	45877175	KRBOX4_TSS1	KRBOX4	ENSG00000147121	429106
chrX	61717666	61718034	Lhx2_d14_peak_1262	137	2.77045	18.1687	13.7724	61717847	SPIN4_TSS1	SPIN4	ENSG00000186767	853361
chrX	61719628	61719981	Lhx2_d14_peak_1263	83	3.40146	12.5505	8.38134	61719807	SPIN4_TSS1	SPIN4	ENSG00000186767	851401
chrX	68341336	68341590	Lhx2_d14_peak_1264	111	6.94358	15.4475	11.1493	68341485	PJA1_TSS1	PJA1	ENSG00000181191	41893
chrX	80510761	80511012	Lhx2_d14_peak_1265	90	5.82471	13.2293	9.02945	80510878	SH3BGRL_TSS2	SH3BGRL	ENSG00000131171	-52955
chrX	95224790	95225230	Lhx2_d14_peak_1266	206	9.05006	25.2116	20.6135	95225075	DIAPH2_TSS1	DIAPH2	ENSG00000147202	714576
chrX	96479194	96479491	Lhx2_d14_peak_1267	89	5.60038	13.1439	8.94683	96479363	RPA4_TSS1	RPA4	ENSG00000204086	-340448
chrX	106628715	106628983	Lhx2_d14_peak_1268	69	4.80298	11.0121	6.92219	106628853	PIH1D3_TSS2	PIH1D3	ENSG00000080572	-178467
chrX	109264276	109264630	Lhx2_d14_peak_1269	127	6.28088	17.1221	12.76	109264436	TMEM164_TSS2	TMEM164	ENSG00000157600	-18105
chrX	109269435	109269690	Lhx2_d14_peak_1270	115	6.50839	15.904	11.5879	109269511	TMEM164_TSS2	TMEM164	ENSG00000157600	-23180
chrX	114255896	114256107	Lhx2_d14_peak_1271	74	5.03467	11.5345	7.41759	114255964	IL13RA2_TSS2	IL13RA2	ENSG00000123496	-2419
chrX	117027487	117027704	Lhx2_d14_peak_1272	92	5.40335	13.4598	9.24766	117027586	KLHL13_TSS1	KLHL13	ENSG00000003096	54309
chrX	119570648	119570930	Lhx2_d14_peak_1273	53	4.77408	9.30015	5.31584	119570794	LAMP2_TSS1	LAMP2	ENSG00000005893	32043
chrX	119574860	119575115	Lhx2_d14_peak_1274	57	4.8672	9.8146	5.79518	119575027	LAMP2_TSS1	LAMP2	ENSG00000005893	27810
chrX	120724037	120724409	Lhx2_d14_peak_1275	76	5.0031	11.8114	7.6787	120724229	GLUD2_TSS1	GLUD2	ENSG00000182890	-542759
chrX	129934261	129934588	Lhx2_d14_peak_1276	331	11.6451	38.0344	33.1724	129934448	ENOX2_TSS2	ENOX2	ENSG00000165675	-91152
chrX	129963832	129964075	Lhx2_d14_peak_1277	54	4.7	9.47552	5.4797	129963990	ENOX2_TSS3	ENOX2	ENSG00000165675	73208
chrX	139400401	139400689	Lhx2_d14_peak_1278	81	5.77253	12.3399	8.18229	139400522	CXorf66_TSS1	CXorf66	ENSG00000203933	-352836
