# Supplementary material for: The LHX2-OTX2 transcriptional regulatory module controls retinal pigmented epithelium differentiation and underlies genetic risk for age-related macular degeneration
Source: PLoS Biol. 2023 Jan 17;21(1):e3001924. doi: 10.1371/journal.pbio.3001924 (PMC9844853; doi:10.1371/journal.pbio.3001924)
Supplement: S5 Table — (XLSX) [file pbio.3001924.s010.xlsx]

## Sheet: otx2chip_merge.n=6461
chr	start	end	peakid	score_ucsc	foldchange	minus_log10pv	minus_log10qv	summit	nearest_tss	nearest_sym	nearest_ensid	dis2tss
chr1	1758233	1758577	Otx2_d14_peak_1	174	5.58667	21.2788	17.4436	1758423	NADK_TSS4	NADK	ENSG00000008130	-46906
chr1	1790666	1790982	Otx2_d14_peak_2	101	4.26861	13.6386	10.1146	1790760	GNB1_TSS1	GNB1	ENSG00000078369	31567
chr1	2904535	2904882	Otx2_d14_peak_3	171	5.37759	20.9273	17.1054	2904714	ACTRT2_TSS1	ACTRT2	ENSG00000169717	33321
chr1	3022061	3022347	Otx2_d14_peak_4	135	4.14221	17.2665	13.5856	3022180	PRDM16_TSS1	PRDM16	ENSG00000142611	-36440
chr1	3051093	3051651	Otx2_d14_peak_5	741	11.2781	79.6389	74.105	3051361	PRDM16_TSS1	PRDM16	ENSG00000142611	-65621
chr1	3182689	3183029	Otx2_d14_peak_6	44	3.02093	7.63014	4.43665	3182800	PRDM16_TSS2	PRDM16	ENSG00000142611	-28297
chr1	4310318	4310596	Otx2_d14_peak_7	130	4.44897	16.7525	13.0935	4310441	AJAP1_TSS1	AJAP1	ENSG00000196581	404340
chr1	4796442	4796699	Otx2_d14_peak_8	76	3.92899	11.0907	7.69286	4796537	AJAP1_TSS1	AJAP1	ENSG00000196581	-81737
chr1	7283688	7283989	Otx2_d14_peak_9	124	4.82123	16.1308	12.498	7283817	CAMTA1_TSS1	CAMTA1	ENSG00000171735	-438425
chr1	7462003	7462250	Otx2_d14_peak_10	74	3.77576	10.8606	7.47444	7462163	CAMTA1_TSS2	CAMTA1	ENSG00000171735	269880
chr1	7487214	7487521	Otx2_d14_peak_11	73	3.97393	10.6802	7.3033	7487393	CAMTA1_TSS2	CAMTA1	ENSG00000171735	244650
chr1	8711418	8711732	Otx2_d14_peak_12	124	5.0232	16.0816	12.45	8711515	RERE_TSS3	RERE	ENSG00000142599	4905
chr1	8741780	8742266	Otx2_d14_peak_13	116	4.36574	15.1955	11.6035	8742078	RERE_TSS3	RERE	ENSG00000142599	-25639
chr1	8747655	8748006	Otx2_d14_peak_14	163	5.26318	20.1422	16.3504	8747820	RERE_TSS3	RERE	ENSG00000142599	-31381
chr1	9140743	9141068	Otx2_d14_peak_15	236	5.46221	27.7553	23.6952	9140890	SLC2A5_TSS3	SLC2A5	ENSG00000142583	4326
chr1	9185715	9186056	Otx2_d14_peak_16	388	8.30649	43.3722	38.8538	9185885	GPR157_TSS1	GPR157	ENSG00000180758	3288
chr1	9612057	9612338	Otx2_d14_peak_17	96	4.60179	13.1266	9.62792	9612222	SLC25A33_TSS1	SLC25A33	ENSG00000171612	-12686
chr1	9653414	9653746	Otx2_d14_peak_18	220	6.78304	26.0603	22.0574	9653566	TMEM201_TSS2	TMEM201	ENSG00000188807	3340
chr1	9858483	9858862	Otx2_d14_peak_19	165	4.60874	20.3002	16.5034	9858652	CLSTN1_TSS2	CLSTN1	ENSG00000171603	25361
chr1	9863115	9863397	Otx2_d14_peak_20	88	4.23085	12.3232	8.8611	9863234	CLSTN1_TSS2	CLSTN1	ENSG00000171603	20779
chr1	9871467	9871969	Otx2_d14_peak_21	125	4.54219	16.1536	12.5203	9871853	CLSTN1_TSS2	CLSTN1	ENSG00000171603	12160
chr1	10018987	10019302	Otx2_d14_peak_22	192	5.89349	23.1377	19.2344	10019131	NMNAT1_TSS1	NMNAT1	ENSG00000173614	-15637
chr1	10091585	10091904	Otx2_d14_peak_23	134	4.53139	17.0732	13.4007	10091767	UBE4B_TSS1	UBE4B	ENSG00000130939	1112
chr1	10313833	10314110	Otx2_d14_peak_24	25	2.67799	5.62299	2.59551	10313930	KIF1B_TSS4	KIF1B	ENSG00000054523	-21614
chr1	12414114	12414445	Otx2_d14_peak_25	178	4.91679	21.6526	17.8045	12414302	VPS13D_TSS3	VPS13D	ENSG00000048707	55571
chr1	12430583	12431114	Otx2_d14_peak_26	622	9.08673	67.3966	62.21	12430902	VPS13D_TSS3	VPS13D	ENSG00000048707	38971
chr1	12494576	12494997	Otx2_d14_peak_27	297	6.01308	33.9946	29.7387	12494787	VPS13D_TSS3	VPS13D	ENSG00000048707	-24895
chr1	12507626	12507974	Otx2_d14_peak_28	183	5.23627	22.2593	18.3869	12507800	VPS13D_TSS4	VPS13D	ENSG00000048707	30793
chr1	12548651	12549049	Otx2_d14_peak_29	236	6.34523	27.7128	23.6542	12548827	VPS13D_TSS4	VPS13D	ENSG00000048707	-10215
chr1	12570231	12570521	Otx2_d14_peak_30	55	3.59497	8.78325	5.51674	12570380	VPS13D_TSS4	VPS13D	ENSG00000048707	-31768
chr1	12664451	12664694	Otx2_d14_peak_31	54	3.22232	8.73498	5.4703	12664549	DHRS3_TSS1	DHRS3	ENSG00000162496	12229
chr1	12667245	12667492	Otx2_d14_peak_32	122	4.47222	15.8974	12.2755	12667374	DHRS3_TSS1	DHRS3	ENSG00000162496	9404
chr1	12675936	12676295	Otx2_d14_peak_33	216	6.26183	25.6767	21.6858	12676103	DHRS3_TSS1	DHRS3	ENSG00000162496	675
chr1	12678140	12678462	Otx2_d14_peak_34	181	6.35065	22.0572	18.1944	12678300	DHRS3_TSS2	DHRS3	ENSG00000162496	-554
chr1	12687268	12687715	Otx2_d14_peak_35	411	9.2725	45.7475	41.1614	12687499	DHRS3_TSS2	DHRS3	ENSG00000162496	-9753
chr1	13988856	13989236	Otx2_d14_peak_36	234	6.79049	27.4658	23.4176	13989019	PRDM2_TSS1	PRDM2	ENSG00000116731	37705
chr1	14315156	14315461	Otx2_d14_peak_37	182	4.94538	22.1247	18.2574	14315281	PRDM2_TSS3	PRDM2	ENSG00000116731	-239417
chr1	14344003	14344568	Otx2_d14_peak_38	204	5.57813	24.3771	20.4302	14344155	PRDM2_TSS3	PRDM2	ENSG00000116731	-268291
chr1	14770068	14770337	Otx2_d14_peak_39	137	5.1283	17.4864	13.7974	14770161	KAZN_TSS1	KAZN	ENSG00000189337	155028
chr1	14830896	14831344	Otx2_d14_peak_40	71	3.52441	10.4892	7.12323	14831125	KAZN_TSS1	KAZN	ENSG00000189337	94064
chr1	14841538	14841876	Otx2_d14_peak_41	283	7.44594	32.5251	28.314	14841699	KAZN_TSS1	KAZN	ENSG00000189337	83490
chr1	14986367	14986717	Otx2_d14_peak_42	245	5.18402	28.6335	24.5452	14986552	KAZN_TSS1	KAZN	ENSG00000189337	-61344
chr1	15050732	15051115	Otx2_d14_peak_43	292	7.03538	33.4802	29.241	15050935	KAZN_TSS1	KAZN	ENSG00000189337	-125727
chr1	15489758	15490003	Otx2_d14_peak_44	92	3.80007	12.7782	9.29343	15489856	TMEM51_TSS2	TMEM51	ENSG00000171729	-9619
chr1	19405081	19405330	Otx2_d14_peak_45	100	4.01203	13.5891	10.0687	19405175	UBR4_TSS1	UBR4	ENSG00000127481	3549
chr1	19422446	19422837	Otx2_d14_peak_46	437	7.98015	48.377	43.7194	19422650	UBR4_TSS2	UBR4	ENSG00000127481	3489
chr1	19731970	19732215	Otx2_d14_peak_47	84	3.85631	11.9273	8.48422	19732107	CAPZB_TSS1	CAPZB	ENSG00000077549	14128
chr1	20403082	20403468	Otx2_d14_peak_48	112	4.42548	14.7898	11.2138	20403222	PLA2G5_TSS2	PLA2G5	ENSG00000127472	-6513
chr1	21232015	21232297	Otx2_d14_peak_49	114	4.39466	14.9917	11.4054	21232206	EIF4G3_TSS1	EIF4G3	ENSG00000075151	-5791
chr1	21400964	21401355	Otx2_d14_peak_50	163	5.59596	20.1359	16.3458	21401157	EIF4G3_TSS5	EIF4G3	ENSG00000075151	14534
chr1	21455045	21455441	Otx2_d14_peak_51	139	4.1061	17.676	13.9801	21455233	EIF4G3_TSS6	EIF4G3	ENSG00000075151	-17348
chr1	21460512	21460822	Otx2_d14_peak_52	147	4.99285	18.4521	14.7257	21460633	EIF4G3_TSS6	EIF4G3	ENSG00000075151	-22748
chr1	22030843	22031141	Otx2_d14_peak_53	181	5.35599	21.9797	18.1187	22030979	USP48_TSS1	USP48	ENSG00000090686	20623
chr1	22091319	22091655	Otx2_d14_peak_54	69	3.42007	10.3387	6.97971	22091496	USP48_TSS2	USP48	ENSG00000090686	17978
chr1	22101985	22102308	Otx2_d14_peak_55	105	3.73611	14.0715	10.5269	22102154	USP48_TSS2	USP48	ENSG00000090686	7320
chr1	23090440	23090683	Otx2_d14_peak_56	61	3.93744	9.47961	6.1691	23090550	EPHB2_TSS2	EPHB2	ENSG00000133216	11110
chr1	23135079	23135356	Otx2_d14_peak_57	133	5.45184	16.9891	13.3215	23135188	EPHB2_TSS2	EPHB2	ENSG00000133216	-33509
chr1	23638066	23638329	Otx2_d14_peak_58	69	3.42007	10.3387	6.97971	23638217	HNRNPR_TSS1	HNRNPR	ENSG00000125944	159
chr1	25083697	25083940	Otx2_d14_peak_59	100	4.53573	13.5728	10.0528	25083767	CLIC4_TSS1	CLIC4	ENSG00000169504	-11999
chr1	25879833	25880160	Otx2_d14_peak_60	190	6.51193	22.9727	19.0759	25880007	LDLRAP1_TSS2	LDLRAP1	ENSG00000157978	9280
chr1	26676121	26676369	Otx2_d14_peak_61	110	4.99752	14.5958	11.0278	26676237	AIM1L_TSS3	AIM1L	ENSG00000176092	4340
chr1	26744532	26744825	Otx2_d14_peak_62	198	6.47126	23.7377	19.815	26744665	LIN28A_TSS1	LIN28A	ENSG00000131914	-7388
chr1	26756258	26756516	Otx2_d14_peak_63	69	3.42007	10.3387	6.97971	26756414	DHDDS_TSS1	DHDDS	ENSG00000117682	2348
chr1	27307673	27308076	Otx2_d14_peak_64	385	9.34738	43.0993	38.5882	27307882	TRNP1_TSS1	TRNP1	ENSG00000253368	12302
chr1	28394882	28395290	Otx2_d14_peak_65	67	3.53495	10.0473	6.70637	28395062	EYA3_TSS1	EYA3	ENSG00000158161	-10455
chr1	28425000	28425272	Otx2_d14_peak_66	103	4.76067	13.917	10.3779	28425133	EYA3_TSS2	EYA3	ENSG00000158161	-10049
chr1	28428708	28428997	Otx2_d14_peak_67	208	6.13905	24.8218	20.8597	28428818	EYA3_TSS2	EYA3	ENSG00000158161	-13734
chr1	28763874	28764146	Otx2_d14_peak_68	51	3.01629	8.38594	5.14414	28763946	PHACTR4_TSS2	PHACTR4	ENSG00000204138	704
chr1	28774351	28774599	Otx2_d14_peak_69	115	4.04622	15.1303	11.54	28774515	PHACTR4_TSS2	PHACTR4	ENSG00000204138	-9846
chr1	28969978	28970359	Otx2_d14_peak_70	385	8.23802	43.1106	38.598	28970136	TAF12_TSS1	TAF12	ENSG00000120656	-610
chr1	29063121	29063364	Otx2_d14_peak_71	48	3.5113	8.06481	4.84536	29063208	YTHDF2_TSS1	YTHDF2	ENSG00000198492	-67
chr1	29217066	29217309	Otx2_d14_peak_72	55	3.786	8.80883	5.53941	29217228	EPB41_TSS2	EPB41	ENSG00000159023	3014
chr1	29536955	29537341	Otx2_d14_peak_73	131	4.91124	16.7727	13.1122	29537128	MECR_TSS1	MECR	ENSG00000116353	20298
chr1	31289596	31289862	Otx2_d14_peak_74	117	5.0332	15.404	11.7996	31289716	LAPTM5_TSS1	LAPTM5	ENSG00000162511	-59086
chr1	32389361	32389874	Otx2_d14_peak_75	134	4.80551	17.0963	13.4218	32389686	PTP4A2_TSS2	PTP4A2	ENSG00000184007	-4418
chr1	33801831	33802092	Otx2_d14_peak_76	99	4.23343	13.5186	9.99922	33801946	PHC2_TSS1	PHC2	ENSG00000134686	13530
chr1	33804088	33804334	Otx2_d14_peak_77	128	4.38623	16.5059	12.8563	33804243	PHC2_TSS1	PHC2	ENSG00000134686	11233
chr1	33892687	33892932	Otx2_d14_peak_78	117	4.78808	15.3457	11.7465	33892805	PHC2_TSS4	PHC2	ENSG00000134686	3401
chr1	34463507	34463851	Otx2_d14_peak_79	242	6.40735	28.3807	24.2998	34463721	HMGB4_TSS1	HMGB4	ENSG00000176256	-137637
chr1	36103036	36103354	Otx2_d14_peak_80	292	5.81811	33.4378	29.2007	36103197	PSMB2_TSS2	PSMB2	ENSG00000126067	3945
chr1	36193179	36193508	Otx2_d14_peak_81	117	3.89855	15.3232	11.7242	36193278	C1orf216_TSS2	C1orf216	ENSG00000142686	-8196
chr1	36626974	36627230	Otx2_d14_peak_82	68	4.08888	10.1665	6.81823	36627103	MAP7D1_TSS1	MAP7D1	ENSG00000116871	-5529
chr1	37176584	37176942	Otx2_d14_peak_83	200	5.78717	23.9806	20.0468	37176777	CSF3R_TSS2	CSF3R	ENSG00000119535	-227889
chr1	37931247	37931641	Otx2_d14_peak_84	151	5.02385	18.9171	15.1697	37931408	ZC3H12A_TSS1	ZC3H12A	ENSG00000163874	8700
chr1	38518231	38518505	Otx2_d14_peak_85	143	5.29857	18.0332	14.3222	38518350	POU3F1_TSS1	POU3F1	ENSG00000185668	-5891
chr1	39278730	39279029	Otx2_d14_peak_86	106	4.63625	14.2053	10.6568	39278894	RRAGC_TSS1	RRAGC	ENSG00000116954	46436
chr1	39463067	39463653	Otx2_d14_peak_87	555	9.46557	60.4887	55.5032	39463429	AKIRIN1_TSS1	AKIRIN1	ENSG00000174574	-6526
chr1	39576343	39576607	Otx2_d14_peak_88	45	3.10647	7.72033	4.52096	39576476	MACF1_TSS3	MACF1	ENSG00000127603	-26664
chr1	39592931	39593304	Otx2_d14_peak_89	365	6.82776	41.042	36.5877	39593114	MACF1_TSS3	MACF1	ENSG00000127603	-43302
chr1	39636411	39636689	Otx2_d14_peak_90	74	3.77576	10.8606	7.47444	39636533	MACF1_TSS4	MACF1	ENSG00000127603	33879
chr1	39639465	39640167	Otx2_d14_peak_91	79	3.50672	11.3752	7.9621	39639601	MACF1_TSS4	MACF1	ENSG00000127603	30811
chr1	39644309	39644561	Otx2_d14_peak_92	58	3.56065	9.16724	5.87695	39644339	MACF1_TSS4	MACF1	ENSG00000127603	26073
chr1	39659167	39659435	Otx2_d14_peak_93	83	4.05177	11.7587	8.32411	39659339	MACF1_TSS4	MACF1	ENSG00000127603	11073
chr1	40251450	40251751	Otx2_d14_peak_94	82	4.31418	11.6736	8.24442	40251605	BMP8B_TSS1	BMP8B	ENSG00000116985	2906
chr1	40497710	40498202	Otx2_d14_peak_95	762	11.4795	81.8478	76.2473	40497946	CAP1_TSS1	CAP1	ENSG00000131236	7948
chr1	40512653	40512973	Otx2_d14_peak_96	138	5.03402	17.5337	13.8406	40512817	CAP1_TSS2	CAP1	ENSG00000131236	-6388
chr1	41206352	41206641	Otx2_d14_peak_97	108	4.49362	14.3925	10.8345	41206501	NFYC_TSS5	NFYC	ENSG00000066136	-1985
chr1	41231327	41231688	Otx2_d14_peak_98	224	6.90268	26.4333	22.4201	41231469	KCNQ4_TSS1	KCNQ4	ENSG00000117013	18204
chr1	41264554	41264810	Otx2_d14_peak_99	86	4.2607	12.1173	8.66699	41264675	KCNQ4_TSS1	KCNQ4	ENSG00000117013	-14983
chr1	41322412	41322824	Otx2_d14_peak_100	837	12.6401	89.5901	83.7837	41322622	CITED4_TSS1	CITED4	ENSG00000179862	5386
chr1	42747937	42748338	Otx2_d14_peak_101	255	5.98512	29.6929	25.5694	42748132	FOXJ3_TSS2	FOXJ3	ENSG00000198815	32988
chr1	43206482	43206772	Otx2_d14_peak_102	170	5.83777	20.9124	17.0929	43206628	CLDN19_TSS1	CLDN19	ENSG00000164007	-808
chr1	43229408	43229699	Otx2_d14_peak_103	99	3.89508	13.4152	9.90148	43229570	LEPRE1_TSS1	LEPRE1	NA	3077
chr1	43447139	43447418	Otx2_d14_peak_104	150	5.07619	18.7482	15.0092	43447292	SLC2A1_TSS1	SLC2A1	ENSG00000117394	-22782
chr1	43480221	43480586	Otx2_d14_peak_105	172	4.49346	21.0473	17.2217	43480388	SLC2A1_TSS1	SLC2A1	ENSG00000117394	-55878
chr1	43515281	43515599	Otx2_d14_peak_106	192	5.67369	23.1643	19.2599	43515419	SLC2A1_TSS1	SLC2A1	ENSG00000117394	-90909
chr1	43517755	43518019	Otx2_d14_peak_107	95	3.9272	12.9947	9.50064	43517860	FAM183A_TSS1	FAM183A	ENSG00000186973	92158
chr1	43548424	43548807	Otx2_d14_peak_108	229	6.14026	26.9511	22.9185	43548594	FAM183A_TSS1	FAM183A	ENSG00000186973	61424
chr1	43628383	43628728	Otx2_d14_peak_109	173	5.24887	21.2	17.3677	43628555	WDR65_TSS1	WDR65	NA	9254
chr1	44509422	44509738	Otx2_d14_peak_110	120	4.90118	15.7024	12.0861	44509606	KLF17_TSS1	KLF17	ENSG00000171872	4413
chr1	44547745	44548102	Otx2_d14_peak_111	220	6.65234	26.1009	22.0967	44547930	KLF17_TSS1	KLF17	ENSG00000171872	-33892
chr1	44574791	44575286	Otx2_d14_peak_112	458	10.354	50.5505	45.8352	44575023	KLF17_TSS2	KLF17	ENSG00000171872	9488
chr1	44722781	44723050	Otx2_d14_peak_113	141	5.60328	17.8109	14.109	44722868	DMAP1_TSS1	DMAP1	ENSG00000178028	-43735
chr1	46262700	46263137	Otx2_d14_peak_114	429	8.41203	47.5653	42.9298	46262935	MAST2_TSS1	MAST2	ENSG00000086015	6339
chr1	46347192	46347526	Otx2_d14_peak_115	192	5.89349	23.1377	19.2344	46347360	MAST2_TSS2	MAST2	ENSG00000086015	-17302
chr1	46411155	46411469	Otx2_d14_peak_116	236	6.10582	27.6679	23.61	46411300	MAST2_TSS3	MAST2	ENSG00000086015	-32032
chr1	46827990	46828245	Otx2_d14_peak_117	109	4.5429	14.5546	10.9898	46828078	NSUN4_TSS3	NSUN4	ENSG00000117481	-21194
chr1	46924546	46924895	Otx2_d14_peak_118	244	7.42057	28.4924	24.4094	46924718	DMBX1_TSS1	DMBX1	ENSG00000197587	47939
chr1	46932207	46932648	Otx2_d14_peak_119	771	13.6438	82.7444	77.1183	46932426	DMBX1_TSS1	DMBX1	ENSG00000197587	40231
chr1	46945489	46945890	Otx2_d14_peak_120	330	8.78353	37.3518	33.0026	46945676	DMBX1_TSS1	DMBX1	ENSG00000197587	26981
chr1	47957090	47957385	Otx2_d14_peak_121	137	5.1283	17.4864	13.7974	47957196	FOXD2_TSS1	FOXD2	ENSG00000186564	-55499
chr1	48094966	48095212	Otx2_d14_peak_122	47	2.96723	8.00996	4.79227	48095104	FOXD2_TSS1	FOXD2	ENSG00000186564	-193407
chr1	49395738	49396046	Otx2_d14_peak_123	296	6.46012	33.901	29.6481	49395882	AGBL4_TSS1	AGBL4	ENSG00000186094	115580
chr1	52106757	52107138	Otx2_d14_peak_124	146	4.86663	18.3415	14.6175	52106979	OSBPL9_TSS2	OSBPL9	ENSG00000117859	-24425
chr1	52300332	52300591	Otx2_d14_peak_125	115	4.61507	15.1155	11.5273	52300509	NRD1_TSS1	NRD1	ENSG00000078618	5667
chr1	53581567	53581919	Otx2_d14_peak_126	194	5.72085	23.3363	19.4246	53581745	SLC1A7_TSS1	SLC1A7	ENSG00000162383	-25082
chr1	53801564	53801985	Otx2_d14_peak_127	391	7.6028	43.6279	39.1059	53801765	LRP8_TSS2	LRP8	ENSG00000157193	-8070
chr1	54422380	54422741	Otx2_d14_peak_128	109	4.5429	14.5546	10.9898	54422551	HSPB11_TSS3	HSPB11	ENSG00000081870	-10567
chr1	54763724	54764002	Otx2_d14_peak_129	120	4.90118	15.7024	12.0861	54763861	MRPL37_TSS1	MRPL37	ENSG00000116221	-98013
chr1	55405839	55406084	Otx2_d14_peak_130	33	2.69748	6.49334	3.38599	55405903	TMEM61_TSS1	TMEM61	ENSG00000143001	40551
chr1	56192757	56193019	Otx2_d14_peak_131	125	5.3004	16.1792	12.5442	56192929	USP24_TSS1	USP24	ENSG00000162402	-512157
chr1	56285319	56285621	Otx2_d14_peak_132	159	5.59217	19.7324	15.9549	56285440	USP24_TSS1	USP24	ENSG00000162402	-604668
chr1	56613013	56613281	Otx2_d14_peak_133	130	4.37008	16.7498	13.0911	56613147	PPAP2B_TSS1	PPAP2B	ENSG00000162407	432084
chr1	57262142	57262435	Otx2_d14_peak_134	192	5.89349	23.1377	19.2344	57262318	C1orf168_TSS1	C1orf168	ENSG00000187889	22716
chr1	57276910	57277295	Otx2_d14_peak_135	319	7.25119	36.2317	31.9152	57277091	C1orf168_TSS1	C1orf168	ENSG00000187889	7943
chr1	57376812	57377055	Otx2_d14_peak_136	55	3.786	8.80883	5.53941	57376989	C8B_TSS1	C8B	ENSG00000021852	54689
chr1	57396925	57397257	Otx2_d14_peak_137	165	6.04823	20.3165	16.5176	57397101	C8B_TSS1	C8B	ENSG00000021852	34577
chr1	57939730	57940086	Otx2_d14_peak_138	147	4.04301	18.5043	14.7774	57939882	DAB1_TSS4	DAB1	ENSG00000173406	-50144
chr1	58009870	58010261	Otx2_d14_peak_139	145	5.51122	18.3149	14.592	58010042	DAB1_TSS4	DAB1	ENSG00000173406	-120304
chr1	59833490	59833810	Otx2_d14_peak_140	200	6.01627	23.9753	20.0421	59833697	FGGY_TSS2	FGGY	ENSG00000172456	-57939
chr1	59870723	59870969	Otx2_d14_peak_141	51	3.31809	8.40654	5.16109	59870867	FGGY_TSS2	FGGY	ENSG00000172456	-95109
chr1	60480603	60480953	Otx2_d14_peak_142	100	4.17493	13.6103	10.0883	60480718	C1orf87_TSS1	C1orf87	ENSG00000162598	-6214
chr1	60483369	60483927	Otx2_d14_peak_143	82	3.41123	11.6801	8.25016	60483717	C1orf87_TSS1	C1orf87	ENSG00000162598	-9213
chr1	61456292	61456684	Otx2_d14_peak_144	372	8.91206	41.6782	37.2085	61456468	NFIA_TSS2	NFIA	ENSG00000162599	86467
chr1	61460476	61460736	Otx2_d14_peak_145	60	3.32302	9.30715	6.00842	61460683	NFIA_TSS2	NFIA	ENSG00000162599	82252
chr1	61747328	61747596	Otx2_d14_peak_146	143	5.31564	18.0874	14.3754	61747467	NFIA_TSS6	NFIA	ENSG00000162599	122270
chr1	61918354	61918639	Otx2_d14_peak_147	97	4.32675	13.2275	9.72193	61918543	NFIA_TSS6	NFIA	ENSG00000162599	-48787
chr1	63194645	63195235	Otx2_d14_peak_148	844	13.5128	90.2704	84.4496	63194877	DOCK7_TSS5	DOCK7	ENSG00000116641	-40915
chr1	63199736	63200093	Otx2_d14_peak_149	200	5.78717	23.9806	20.0468	63199914	DOCK7_TSS5	DOCK7	ENSG00000116641	-45952
chr1	63735136	63735447	Otx2_d14_peak_150	124	4.69305	16.0352	12.406	63735276	ALG6_TSS1	ALG6	ENSG00000088035	97974
chr1	63762750	63763012	Otx2_d14_peak_151	99	4.735	13.5091	9.9917	63762869	ALG6_TSS1	ALG6	ENSG00000088035	70381
chr1	63817666	63818104	Otx2_d14_peak_152	185	4.86478	22.4598	18.5815	63817891	ALG6_TSS1	ALG6	ENSG00000088035	15359
chr1	63870656	63870899	Otx2_d14_peak_153	81	3.92251	11.6148	8.18943	63870846	ALG6_TSS3	ALG6	ENSG00000088035	1896
chr1	64159407	64159652	Otx2_d14_peak_154	53	3.70716	8.59812	5.3428	64159579	PGM1_TSS3	PGM1	ENSG00000079739	-70807
chr1	64420832	64421124	Otx2_d14_peak_155	89	4.17455	12.4394	8.97079	64420934	ROR1_TSS2	ROR1	ENSG00000185483	169272
chr1	64446475	64446757	Otx2_d14_peak_156	98	4.19853	13.399	9.8871	64446617	ROR1_TSS2	ROR1	ENSG00000185483	143589
chr1	64883386	64883863	Otx2_d14_peak_157	172	4.49346	21.0473	17.2217	64883641	CACHD1_TSS1	CACHD1	ENSG00000158966	52823
chr1	64959417	64960008	Otx2_d14_peak_158	112	4.53538	14.8495	11.2725	64959549	CACHD1_TSS2	CACHD1	ENSG00000158966	12037
chr1	64972025	64972312	Otx2_d14_peak_159	94	4.15324	12.9522	9.46112	64972182	CACHD1_TSS2	CACHD1	ENSG00000158966	-577
chr1	65056044	65056364	Otx2_d14_peak_160	152	4.26104	19.0014	15.2524	65056236	CACHD1_TSS3	CACHD1	ENSG00000158966	74102
chr1	65502401	65502802	Otx2_d14_peak_161	178	4.77943	21.7323	17.8801	65502608	JAK1_TSS2	JAK1	ENSG00000162434	-69980
chr1	66431095	66431407	Otx2_d14_peak_162	177	5.06853	21.5826	17.7353	66431276	PDE4B_TSS3	PDE4B	ENSG00000184588	26818
chr1	66532380	66532670	Otx2_d14_peak_163	107	3.84061	14.2647	10.7121	66532517	PDE4B_TSS3	PDE4B	ENSG00000184588	-74404
chr1	66677205	66677501	Otx2_d14_peak_164	107	4.1286	14.3135	10.7576	66677347	PDE4B_TSS4	PDE4B	ENSG00000184588	120329
chr1	67042332	67042667	Otx2_d14_peak_165	188	5.46311	22.7679	18.8787	67042492	SGIP1_TSS2	SGIP1	ENSG00000118473	-42661
chr1	67064442	67064737	Otx2_d14_peak_166	107	4.28479	14.2956	10.7416	67064621	SGIP1_TSS3	SGIP1	ENSG00000118473	44595
chr1	67071721	67072016	Otx2_d14_peak_167	197	5.12521	23.6215	19.7007	67071876	SGIP1_TSS3	SGIP1	ENSG00000118473	37340
chr1	67766381	67766647	Otx2_d14_peak_168	69	3.76493	10.3059	6.94969	67766500	IL12RB2_TSS1	IL12RB2	ENSG00000081985	6536
chr1	68132340	68132710	Otx2_d14_peak_169	88	4.03788	12.2774	8.81917	68132489	GADD45A_TSS1	GADD45A	ENSG00000116717	18244
chr1	68144162	68144870	Otx2_d14_peak_170	303	6.74673	34.6701	30.3941	68144351	GADD45A_TSS1	GADD45A	ENSG00000116717	6382
chr1	68152468	68152800	Otx2_d14_peak_171	329	7.28414	37.3358	32.9882	68152626	GADD45A_TSS1	GADD45A	ENSG00000116717	-1874
chr1	68484521	68484840	Otx2_d14_peak_172	89	4.34439	12.3691	8.90431	68484673	DIRAS3_TSS1	DIRAS3	ENSG00000162595	31777
chr1	68607171	68607622	Otx2_d14_peak_173	319	7.50888	36.2275	31.9116	68607373	WLS_TSS1	WLS	ENSG00000116729	52521
chr1	68842805	68843060	Otx2_d14_peak_174	76	3.92899	11.0907	7.69286	68842934	RPE65_TSS1	RPE65	ENSG00000116745	72698
chr1	68915652	68915914	Otx2_d14_peak_175	103	4.45037	13.9361	10.3964	68915825	RPE65_TSS1	RPE65	ENSG00000116745	-174
chr1	68922080	68922730	Otx2_d14_peak_176	194	5.72085	23.3363	19.4246	68922260	RPE65_TSS1	RPE65	ENSG00000116745	-6609
chr1	68924707	68925280	Otx2_d14_peak_177	339	6.7437	38.335	33.9566	68924995	RPE65_TSS1	RPE65	ENSG00000116745	-9344
chr1	69380651	69380921	Otx2_d14_peak_178	69	3.95263	10.3421	6.98301	69380830	DEPDC1_TSS2	DEPDC1	ENSG00000024526	-418056
chr1	69443568	69443849	Otx2_d14_peak_179	119	4.65473	15.5751	11.9663	69443747	DEPDC1_TSS2	DEPDC1	ENSG00000024526	-480973
chr1	70176199	70176530	Otx2_d14_peak_180	38	2.7874	6.98566	3.83921	70176398	LRRC7_TSS3	LRRC7	ENSG00000033122	49449
chr1	70582497	70582948	Otx2_d14_peak_181	75	3.80714	10.9645	7.57219	70582737	LRRC7_TSS4	LRRC7	ENSG00000033122	-80602
chr1	70877811	70878144	Otx2_d14_peak_182	60	3.02147	9.37215	6.07054	70878018	CTH_TSS1	CTH	ENSG00000116761	-1109
chr1	70949128	70949371	Otx2_d14_peak_183	67	3.77618	10.0813	6.73844	70949187	CTH_TSS1	CTH	ENSG00000116761	-72278
chr1	73637843	73638164	Otx2_d14_peak_184	158	4.52339	19.596	15.8245	73637936	NEGR1_TSS2	NEGR1	ENSG00000172260	-889650
chr1	76231332	76231695	Otx2_d14_peak_185	262	6.24325	30.3553	26.2098	76231494	RABGGTB_TSS1	RABGGTB	ENSG00000137955	20374
chr1	76504075	76504346	Otx2_d14_peak_186	65	3.63711	9.89856	6.56519	76504167	ST6GALNAC3_TSS1	ST6GALNAC3	ENSG00000184005	36211
chr1	76783022	76783302	Otx2_d14_peak_187	100	3.47557	13.5981	10.0768	76783128	ST6GALNAC3_TSS1	ST6GALNAC3	ENSG00000184005	-242731
chr1	76816508	76816969	Otx2_d14_peak_188	254	5.52295	29.5884	25.4687	76816763	ST6GALNAC3_TSS1	ST6GALNAC3	ENSG00000184005	-276366
chr1	77353544	77353838	Otx2_d14_peak_189	201	5.00187	24.1365	20.1987	77353686	ST6GALNAC5_TSS1	ST6GALNAC5	ENSG00000117069	-20552
chr1	77694399	77694896	Otx2_d14_peak_190	734	11.9071	78.9732	73.4587	77694673	PIGK_TSS1	PIGK	ENSG00000142892	-9553
chr1	77860045	77860288	Otx2_d14_peak_191	74	3.41681	10.7857	7.40336	77860099	AK5_TSS2	AK5	ENSG00000154027	-111804
chr1	78223315	78223573	Otx2_d14_peak_192	111	4.3259	14.7451	11.1702	78223483	USP33_TSS3	USP33	ENSG00000077254	2003
chr1	78447164	78447407	Otx2_d14_peak_193	120	4.40437	15.6466	12.0343	78447288	DNAJB4_TSS1	DNAJB4	ENSG00000162616	-2346
chr1	78636542	78636877	Otx2_d14_peak_194	93	4.11901	12.8362	9.34874	78636651	GIPC2_TSS1	GIPC2	ENSG00000137960	-125057
chr1	78716913	78717190	Otx2_d14_peak_195	133	5.45184	16.9891	13.3215	78717016	PTGFR_TSS1	PTGFR	ENSG00000122420	52541
chr1	81477367	81477716	Otx2_d14_peak_196	75	3.97443	10.9579	7.56614	81477540	LPHN2_TSS1	LPHN2	NA	294294
chr1	81692567	81692854	Otx2_d14_peak_197	117	4.18008	15.3868	11.7838	81692704	LPHN2_TSS1	LPHN2	NA	79130
chr1	81762388	81762657	Otx2_d14_peak_198	56	3.65123	8.94559	5.6682	81762574	LPHN2_TSS1	LPHN2	NA	9260
chr1	82930193	82930483	Otx2_d14_peak_199	107	4.11233	14.2519	10.7005	82930373	LPHN2_TSS4	LPHN2	NA	-514492
chr1	82930584	82930874	Otx2_d14_peak_200	96	3.4807	13.153	9.65133	82930715	LPHN2_TSS4	LPHN2	NA	-514834
chr1	83810008	83810295	Otx2_d14_peak_201	109	4.5429	14.5546	10.9898	83810133	TTLL7_TSS1	TTLL7	ENSG00000137941	603166
chr1	84419916	84420381	Otx2_d14_peak_202	359	7.55034	40.3899	35.9556	84420151	TTLL7_TSS2	TTLL7	ENSG00000137941	-2078
chr1	85229375	85229739	Otx2_d14_peak_203	245	5.18402	28.6335	24.5452	85229563	SSX2IP_TSS4	SSX2IP	ENSG00000117155	-73114
chr1	85710928	85711244	Otx2_d14_peak_204	113	4.46226	14.9174	11.3368	85711034	C1orf52_TSS1	C1orf52	ENSG00000162642	14281
chr1	85841734	85842102	Otx2_d14_peak_205	356	7.84257	40.0214	35.6001	85841916	DDAH1_TSS1	DDAH1	ENSG00000153904	28254
chr1	85863167	85863585	Otx2_d14_peak_206	172	4.79058	21.1054	17.2769	85863383	DDAH1_TSS1	DDAH1	ENSG00000153904	6787
chr1	86049871	86050178	Otx2_d14_peak_207	141	4.91993	17.8432	14.1373	86050051	CYR61_TSS1	CYR61	ENSG00000142871	-3599
chr1	86232981	86233380	Otx2_d14_peak_208	453	10.6008	50.0853	45.3837	86233196	ZNHIT6_TSS1	ZNHIT6	ENSG00000117174	-59086
chr1	87634796	87635082	Otx2_d14_peak_209	124	4.3501	16.0567	12.4271	87634915	LMO4_TSS1	LMO4	ENSG00000143013	159225
chr1	88265811	88266259	Otx2_d14_peak_210	180	5.87837	21.8583	18.0011	88265999	LMO4_TSS2	LMO4	ENSG00000143013	-468640
chr1	88283404	88283704	Otx2_d14_peak_211	119	4.63871	15.521	11.9144	88283560	LMO4_TSS2	LMO4	ENSG00000143013	-486201
chr1	88725910	88726224	Otx2_d14_peak_212	174	3.98236	21.2424	17.4083	88726044	PKN2_TSS1	PKN2	ENSG00000065243	423850
chr1	89163186	89163543	Otx2_d14_peak_213	160	5.27968	19.8297	16.0506	89163380	PKN2_TSS1	PKN2	ENSG00000065243	-13467
chr1	89315996	89316743	Otx2_d14_peak_214	328	7.48927	37.1506	32.8091	89316222	GTF2B_TSS1	GTF2B	ENSG00000137947	41069
chr1	89450661	89450998	Otx2_d14_peak_215	76	3.92899	11.0907	7.69286	89450825	CCBL2_TSS1	CCBL2	ENSG00000137944	7452
chr1	90135483	90136169	Otx2_d14_peak_216	182	4.71075	22.0861	18.2214	90135672	LRRC8C_TSS1	LRRC8C	ENSG00000171488	-37033
chr1	90157815	90158271	Otx2_d14_peak_217	472	8.09244	52.0445	47.29	90158047	LRRC8C_TSS1	LRRC8C	ENSG00000171488	-59408
chr1	90185186	90185501	Otx2_d14_peak_218	176	4.95632	21.4719	17.6302	90185361	LRRC8C_TSS1	LRRC8C	ENSG00000171488	-86722
chr1	90201232	90201501	Otx2_d14_peak_219	67	3.96488	10.1027	6.75793	90201359	LRRC8D_TSS1	LRRC8D	ENSG00000171492	85203
chr1	90388580	90388902	Otx2_d14_peak_220	142	4.30349	17.9934	14.2834	90388741	ZNF326_TSS1	ZNF326	ENSG00000162664	71919
chr1	90461418	90462025	Otx2_d14_peak_221	600	9.59519	65.1984	60.0776	90461806	ZNF326_TSS1	ZNF326	ENSG00000162664	-1127
chr1	90463905	90464181	Otx2_d14_peak_222	168	5.19108	20.6144	16.8059	90464040	ZNF326_TSS1	ZNF326	ENSG00000162664	-3361
chr1	90500557	90500813	Otx2_d14_peak_223	51	2.92392	8.39923	5.15602	90500645	ZNF326_TSS1	ZNF326	ENSG00000162664	-39966
chr1	90540523	90540910	Otx2_d14_peak_224	178	5.38346	21.7054	17.8563	90540717	ZNF326_TSS1	ZNF326	ENSG00000162664	-80038
chr1	90556810	90557053	Otx2_d14_peak_225	67	3.53495	10.0473	6.70637	90556925	ZNF326_TSS1	ZNF326	ENSG00000162664	-96246
chr1	90572602	90573149	Otx2_d14_peak_226	321	6.94813	36.4415	32.1172	90572938	ZNF326_TSS1	ZNF326	ENSG00000162664	-112259
chr1	90966680	90966969	Otx2_d14_peak_227	68	3.89124	10.1623	6.81635	90966837	BARHL2_TSS1	BARHL2	ENSG00000143032	215947
chr1	91480022	91480288	Otx2_d14_peak_228	71	3.24879	10.5437	7.17449	91480125	ZNF644_TSS2	ZNF644	ENSG00000122482	6879
chr1	91839751	91840072	Otx2_d14_peak_229	134	4.72426	17.1425	13.4659	91839877	HFM1_TSS2	HFM1	ENSG00000162669	26779
chr1	91990001	91990366	Otx2_d14_peak_230	224	5.80132	26.4624	22.4462	91990168	CDC7_TSS2	CDC7	ENSG00000097046	-9784
chr1	92256812	92257108	Otx2_d14_peak_231	135	5.16611	17.2453	13.5655	92256926	TGFBR3_TSS1	TGFBR3	ENSG00000069702	70214
chr1	92285504	92285794	Otx2_d14_peak_232	108	4.58148	14.3579	10.8009	92285624	TGFBR3_TSS1	TGFBR3	ENSG00000069702	41516
chr1	92311679	92311953	Otx2_d14_peak_233	171	4.9295	21.0105	17.1872	92311791	TGFBR3_TSS1	TGFBR3	ENSG00000069702	15349
chr1	92370596	92370949	Otx2_d14_peak_234	208	6.81481	24.7752	20.8155	92370769	TGFBR3_TSS4	TGFBR3	ENSG00000069702	780
chr1	93402487	93402814	Otx2_d14_peak_235	90	4.01908	12.4945	9.02431	93402652	FAM69A_TSS3	FAM69A	ENSG00000154511	24395
chr1	93411530	93411852	Otx2_d14_peak_236	96	3.89887	13.1593	9.6575	93411676	FAM69A_TSS3	FAM69A	ENSG00000154511	15371
chr1	93421853	93422229	Otx2_d14_peak_237	80	3.25853	11.4459	8.02918	93422079	FAM69A_TSS3	FAM69A	ENSG00000154511	4968
chr1	93766574	93767194	Otx2_d14_peak_238	325	6.25393	36.8836	32.5452	93767004	DR1_TSS1	DR1	ENSG00000117505	44430
chr1	93813529	93813782	Otx2_d14_peak_239	83	3.90744	11.8357	8.39829	93813672	DR1_TSS1	DR1	ENSG00000117505	-2219
chr1	93937609	93937969	Otx2_d14_peak_240	75	4.07286	10.9737	7.58033	93937692	FNBP1L_TSS1	FNBP1L	ENSG00000137942	-24026
chr1	94145578	94145908	Otx2_d14_peak_241	248	6.57027	28.9792	24.8799	94145720	BCAR3_TSS3	BCAR3	ENSG00000137936	1196
chr1	94180034	94180371	Otx2_d14_peak_242	224	5.19807	26.5063	22.4884	94180194	BCAR3_TSS4	BCAR3	ENSG00000137936	-32800
chr1	94442576	94442838	Otx2_d14_peak_243	86	4.23886	12.0511	8.60414	94442695	ABCA4_TSS1	ABCA4	ENSG00000198691	34476
chr1	94513898	94514223	Otx2_d14_peak_244	93	3.57367	12.8566	9.36829	94514086	ABCA4_TSS3	ABCA4	ENSG00000198691	14709
chr1	94882856	94883250	Otx2_d14_peak_245	172	4.9401	21.0545	17.2274	94883054	ABCD3_TSS1	ABCD3	ENSG00000117528	868
chr1	94938924	94939185	Otx2_d14_peak_246	78	3.72685	11.2103	7.80579	94939074	ABCD3_TSS2	ABCD3	ENSG00000117528	7964
chr1	94964537	94964982	Otx2_d14_peak_247	314	7.25667	35.7668	31.4589	94964681	ABCD3_TSS2	ABCD3	ENSG00000117528	-17624
chr1	94993159	94993496	Otx2_d14_peak_248	153	5.27958	19.0864	15.3346	94993292	F3_TSS1	F3	ENSG00000117525	13891
chr1	95016465	95016769	Otx2_d14_peak_249	129	4.06099	16.6102	12.9575	95016574	F3_TSS1	F3	ENSG00000117525	-9372
chr1	95402508	95402760	Otx2_d14_peak_250	61	3.51769	9.51108	6.19954	95402613	CNN3_TSS2	CNN3	ENSG00000117519	-9966
chr1	95439850	95440150	Otx2_d14_peak_251	181	5.79014	21.9718	18.1127	95439959	CNN3_TSS2	CNN3	ENSG00000117519	-47312
chr1	95451333	95451740	Otx2_d14_peak_252	210	5.18965	25.0012	21.0329	95451524	CNN3_TSS2	CNN3	ENSG00000117519	-58877
chr1	95466079	95466465	Otx2_d14_peak_253	233	6.92411	27.435	23.3871	95466299	ALG14_TSS1	ALG14	ENSG00000172339	72192
chr1	95484562	95485142	Otx2_d14_peak_254	185	4.86478	22.4598	18.5815	95484933	ALG14_TSS1	ALG14	ENSG00000172339	53558
chr1	95599290	95599592	Otx2_d14_peak_255	109	3.9563	14.4797	10.919	95599464	TMEM56-RWDD3_TSS1	TMEM56-RWDD3	ENSG00000271092	-15977
chr1	95675007	95675278	Otx2_d14_peak_256	101	4.0279	13.6488	10.1229	95675139	RWDD3_TSS1	RWDD3	ENSG00000122481	24561
chr1	95702387	95702739	Otx2_d14_peak_257	204	5.67735	24.3694	20.4229	95702604	TMEM56-RWDD3_TSS2	TMEM56-RWDD3	ENSG00000271092	-2885
chr1	95704611	95705343	Otx2_d14_peak_258	391	7.0838	43.6955	39.169	95704770	TMEM56-RWDD3_TSS2	TMEM56-RWDD3	ENSG00000271092	-5051
chr1	95767896	95768249	Otx2_d14_peak_259	314	6.47049	35.7246	31.4203	95768037	TMEM56-RWDD3_TSS2	TMEM56-RWDD3	ENSG00000271092	-68318
chr1	96926676	96927065	Otx2_d14_peak_260	294	7.36686	33.7304	29.4832	96926856	PTBP2_TSS1	PTBP2	ENSG00000117569	260308
chr1	97610924	97611410	Otx2_d14_peak_261	56	3.40981	8.92625	5.64988	97611260	PTBP2_TSS3	PTBP2	ENSG00000117569	-360637
chr1	99394807	99395126	Otx2_d14_peak_262	55	3.32071	8.85689	5.58334	99394921	LPPR5_TSS1	LPPR5	NA	75518
chr1	100116457	100116707	Otx2_d14_peak_263	92	4.07836	12.6978	9.21997	100116583	PALMD_TSS1	PALMD	ENSG00000099260	-5144
chr1	100506562	100506812	Otx2_d14_peak_264	158	4.75009	19.5851	15.8146	100506710	HIAT1_TSS1	HIAT1	ENSG00000156875	-3049
chr1	100542900	100543174	Otx2_d14_peak_265	114	4.39466	14.9917	11.4054	100543055	HIAT1_TSS1	HIAT1	ENSG00000156875	-39394
chr1	101415659	101415937	Otx2_d14_peak_266	136	5.19273	17.3293	13.6478	101415769	DPH5_TSS1	DPH5	ENSG00000117543	44927
chr1	101668116	101668425	Otx2_d14_peak_267	219	6.20631	25.9117	21.9139	101668293	S1PR1_TSS1	S1PR1	ENSG00000170989	34001
chr1	101950392	101950813	Otx2_d14_peak_268	229	5.37686	26.9779	22.9438	101950583	S1PR1_TSS1	S1PR1	ENSG00000170989	-248270
chr1	102222272	102222521	Otx2_d14_peak_269	78	3.8267	11.2935	7.88389	102222431	OLFM3_TSS1	OLFM3	ENSG00000118733	73802
chr1	103576340	103576653	Otx2_d14_peak_270	165	4.60874	20.3002	16.5034	103576463	COL11A1_TSS2	COL11A1	ENSG00000060718	-2419
chr1	103643131	103643392	Otx2_d14_peak_271	65	3.42372	9.89199	6.55932	103643175	COL11A1_TSS2	COL11A1	ENSG00000060718	-69131
chr1	103683960	103684351	Otx2_d14_peak_272	74	3.83916	10.8045	7.42184	103684168	COL11A1_TSS2	COL11A1	ENSG00000060718	-110124
chr1	103915093	103915391	Otx2_d14_peak_273	117	3.89855	15.3232	11.7242	103915246	RNPC3_TSS1	RNPC3	ENSG00000185946	153056
chr1	107220328	107220815	Otx2_d14_peak_274	274	6.92224	31.6434	27.4587	107220540	PRMT6_TSS1	PRMT6	ENSG00000198890	378716
chr1	107341856	107342222	Otx2_d14_peak_275	228	5.9987	26.8317	22.8011	107342002	PRMT6_TSS1	PRMT6	ENSG00000198890	257254
chr1	107585109	107585408	Otx2_d14_peak_276	161	4.93418	19.9841	16.1974	107585218	PRMT6_TSS1	PRMT6	ENSG00000198890	14038
chr1	107586268	107586658	Otx2_d14_peak_277	107	3.62882	14.3363	10.7796	107586464	PRMT6_TSS1	PRMT6	ENSG00000198890	12792
chr1	107862924	107863225	Otx2_d14_peak_278	141	4.91993	17.8432	14.1373	107863071	NTNG1_TSS3	NTNG1	ENSG00000162631	74694
chr1	108334383	108334842	Otx2_d14_peak_279	154	5.10632	19.2145	15.4598	108334675	VAV3_TSS2	VAV3	ENSG00000134215	-103540
chr1	108336794	108337652	Otx2_d14_peak_280	509	9.0582	55.8356	50.9785	108337435	VAV3_TSS2	VAV3	ENSG00000134215	-106300
chr1	108682588	108682963	Otx2_d14_peak_281	251	6.9232	29.3043	25.1952	108682780	SLC25A24_TSS1	SLC25A24	ENSG00000085491	52573
chr1	108743411	108743705	Otx2_d14_peak_282	54	3.76368	8.74939	5.48421	108743494	SLC25A24_TSS2	SLC25A24	ENSG00000085491	-587
chr1	109354460	109354777	Otx2_d14_peak_283	52	3.34567	8.4944	5.24541	109354635	AKNAD1_TSS1	AKNAD1	ENSG00000162641	40694
chr1	109931042	109931330	Otx2_d14_peak_284	123	4.49903	15.9959	12.3694	109931216	SORT1_TSS1	SORT1	ENSG00000134243	4753
chr1	112321194	112321661	Otx2_d14_peak_285	251	7.3341	29.2091	25.1035	112321472	DDX20_TSS3	DDX20	ENSG00000064703	-18445
chr1	112336707	112336978	Otx2_d14_peak_286	95	4.69464	13.0638	9.56632	112336884	DDX20_TSS3	DDX20	ENSG00000064703	-33857
chr1	112338054	112338442	Otx2_d14_peak_287	202	5.83526	24.1566	20.217	112338275	DDX20_TSS3	DDX20	ENSG00000064703	-35248
chr1	112859312	112859605	Otx2_d14_peak_288	109	4.85428	14.5292	10.9667	112859501	CTTNBP2NL_TSS1	CTTNBP2NL	ENSG00000143079	79288
chr1	113178763	113179010	Otx2_d14_peak_289	75	3.88638	10.9554	7.56431	113178893	ST7L_TSS3	ST7L	ENSG00000007341	-16844
chr1	113265145	113265443	Otx2_d14_peak_290	198	6.47126	23.7377	19.815	113265308	FAM19A3_TSS1	FAM19A3	ENSG00000184599	-2259
chr1	113975964	113976320	Otx2_d14_peak_291	323	7.24588	36.6968	32.3639	113976142	MAGI3_TSS1	MAGI3	ENSG00000081026	-42763
chr1	114357611	114357868	Otx2_d14_peak_292	55	3.61586	8.84368	5.57323	114357735	RSBN1_TSS1	RSBN1	ENSG00000081019	-2656
chr1	114888104	114888366	Otx2_d14_peak_293	116	4.66568	15.2829	11.6877	114888270	TRIM33_TSS1	TRIM33	ENSG00000197323	61442
chr1	116309950	116310331	Otx2_d14_peak_294	192	4.72588	23.1593	19.2554	116310168	CASQ2_TSS1	CASQ2	ENSG00000118729	1157
chr1	117935357	117935759	Otx2_d14_peak_295	135	4.14221	17.2665	13.5856	117935531	MAN1A2_TSS1	MAN1A2	ENSG00000198162	-25452
chr1	118852627	118852891	Otx2_d14_peak_296	73	3.97393	10.6802	7.3033	118852763	SPAG17_TSS2	SPAG17	ENSG00000155761	-124908
chr1	118882191	118882509	Otx2_d14_peak_297	148	5.35585	18.5906	14.8586	118882358	SPAG17_TSS2	SPAG17	ENSG00000155761	-154503
chr1	120310120	120310408	Otx2_d14_peak_298	138	5.03402	17.5337	13.8406	120310268	HMGCS2_TSS3	HMGCS2	ENSG00000134240	1239
chr1	120481975	120482243	Otx2_d14_peak_299	154	4.83348	19.2429	15.4851	120482088	ADAM30_TSS1	ADAM30	ENSG00000134249	-42961
chr1	120568530	120568778	Otx2_d14_peak_300	113	4.76872	14.9479	11.3648	120568627	NOTCH2_TSS1	NOTCH2	ENSG00000134250	25691
chr1	121484599	121485239	Otx2_d14_peak_301	167	1.75627	20.5146	16.7076	121485195	FCGR1B_TSS1	FCGR1B	ENSG00000198019	-549249
chr1	144929805	144930234	Otx2_d14_peak_302	406	6.27895	45.2523	40.6831	144930039	PDE4DIP_TSS3	PDE4DIP	ENSG00000178104	1983
chr1	144941085	144941499	Otx2_d14_peak_303	71	2.86964	10.4971	7.13097	144941321	PDE4DIP_TSS4	PDE4DIP	ENSG00000178104	-8760
chr1	144990682	144991152	Otx2_d14_peak_304	418	4.53268	46.4809	41.8752	144990866	PDE4DIP_TSS5	PDE4DIP	ENSG00000178104	3964
chr1	145035340	145035600	Otx2_d14_peak_305	69	2.38071	10.3314	6.97406	145035478	PDE4DIP_TSS7	PDE4DIP	ENSG00000178104	4283
chr1	145074114	145074438	Otx2_d14_peak_306	207	3.25755	24.7269	20.7684	145074282	PDE4DIP_TSS8	PDE4DIP	ENSG00000178104	1609
chr1	147145534	147146036	Otx2_d14_peak_307	330	7.55152	37.3873	33.0351	147145831	ACP6_TSS1	ACP6	ENSG00000162836	-3204
chr1	147146305	147146701	Otx2_d14_peak_308	188	5.46311	22.7679	18.8787	147146490	ACP6_TSS1	ACP6	ENSG00000162836	-3863
chr1	147184302	147184571	Otx2_d14_peak_309	144	4.6467	18.1723	14.4543	147184425	ACP6_TSS1	ACP6	ENSG00000162836	-41798
chr1	147251408	147251689	Otx2_d14_peak_310	120	4.40437	15.6466	12.0343	147251561	GJA5_TSS2	GJA5	ENSG00000265107	-6068
chr1	150284305	150284548	Otx2_d14_peak_311	95	4.69464	13.0638	9.56632	150284417	PRPF3_TSS1	PRPF3	ENSG00000117360	9497
chr1	150501282	150501854	Otx2_d14_peak_312	215	6.75887	25.5256	21.5413	150501727	ADAMTSL4_TSS1	ADAMTSL4	ENSG00000143382	20146
chr1	150683681	150683934	Otx2_d14_peak_313	119	4.01498	15.5606	11.9525	150683847	HORMAD1_TSS1	HORMAD1	ENSG00000143452	9495
chr1	151447267	151447549	Otx2_d14_peak_314	146	5.1921	18.4235	14.6984	151447390	POGZ_TSS2	POGZ	ENSG00000143442	-15726
chr1	151451386	151451838	Otx2_d14_peak_315	268	6.7506	31.008	26.8425	151451619	POGZ_TSS2	POGZ	ENSG00000143442	-19955
chr1	151953336	151953626	Otx2_d14_peak_316	127	5.12384	16.3901	12.7454	151953474	S100A10_TSS1	S100A10	ENSG00000197747	11570
chr1	153476217	153476588	Otx2_d14_peak_317	495	10.7398	54.3212	49.5061	153476416	S100A6_TSS1	S100A6	ENSG00000197956	32291
chr1	153890790	153891181	Otx2_d14_peak_318	141	4.91993	17.8432	14.1373	153890968	GATAD2B_TSS1	GATAD2B	ENSG00000143614	4473
chr1	154420816	154421267	Otx2_d14_peak_319	643	13.1753	69.6143	64.3583	154421039	IL6R_TSS1	IL6R	ENSG00000160712	-43362
chr1	154692651	154693198	Otx2_d14_peak_320	480	7.93727	52.8687	48.092	154692958	ADAR_TSS3	ADAR	ENSG00000160710	-92509
chr1	155362624	155363254	Otx2_d14_peak_321	719	11.0767	77.4455	71.9741	155362909	RUSC1_TSS4	RUSC1	ENSG00000160753	-68683
chr1	156362115	156362495	Otx2_d14_peak_322	406	9.63499	45.1966	40.6283	156362286	RHBG_TSS1	RHBG	ENSG00000132677	-23298
chr1	156497313	156497567	Otx2_d14_peak_323	68	3.66134	10.227	6.87416	156497438	MEF2D_TSS2	MEF2D	ENSG00000116604	-26900
chr1	157177673	157177975	Otx2_d14_peak_324	79	3.19185	11.3474	7.93703	157177794	ETV3_TSS1	ETV3	ENSG00000117036	-69626
chr1	157972565	157972878	Otx2_d14_peak_325	88	4.5432	12.3179	8.85661	157972714	KIRREL_TSS1	KIRREL	ENSG00000183853	-9643
chr1	157984568	157984974	Otx2_d14_peak_326	381	8.87511	42.6777	38.1819	157984734	KIRREL_TSS1	KIRREL	ENSG00000183853	-21663
chr1	157986335	157986635	Otx2_d14_peak_327	131	5.27171	16.8368	13.1748	157986510	KIRREL_TSS1	KIRREL	ENSG00000183853	-23439
chr1	158023116	158023364	Otx2_d14_peak_328	60	3.32302	9.30715	6.00842	158023166	KIRREL_TSS2	KIRREL	ENSG00000183853	22726
chr1	159907967	159908357	Otx2_d14_peak_329	370	9.38929	41.4876	37.0203	159908146	IGSF9_TSS1	IGSF9	ENSG00000085552	7230
chr1	162049738	162050001	Otx2_d14_peak_330	51	3.31809	8.40654	5.16109	162049826	NOS1AP_TSS1	NOS1AP	ENSG00000198929	-10254
chr1	162146790	162147203	Otx2_d14_peak_331	433	8.8101	48.0451	43.3976	162146967	NOS1AP_TSS1	NOS1AP	ENSG00000198929	-107395
chr1	162339106	162339369	Otx2_d14_peak_332	91	3.96343	12.5779	9.10269	162339304	NOS1AP_TSS2	NOS1AP	ENSG00000198929	-6523
chr1	162619429	162619798	Otx2_d14_peak_333	165	4.84509	20.3156	16.5167	162619639	DDR2_TSS1	DDR2	ENSG00000162733	-17403
chr1	164201448	164201729	Otx2_d14_peak_334	128	4.38623	16.5059	12.8563	164201628	PBX1_TSS1	PBX1	ENSG00000185630	326958
chr1	164744052	164744309	Otx2_d14_peak_335	89	4.17455	12.4394	8.97079	164744186	PBX1_TSS6	PBX1	ENSG00000185630	17532
chr1	164771240	164771679	Otx2_d14_peak_336	688	11.5743	74.2765	68.8965	164771455	PBX1_TSS6	PBX1	ENSG00000185630	-9718
chr1	164783002	164783404	Otx2_d14_peak_337	315	6.31568	35.882	31.5705	164783200	PBX1_TSS6	PBX1	ENSG00000185630	-21463
chr1	165014803	165015066	Otx2_d14_peak_338	88	4.12927	12.2934	8.83397	165014921	LMX1A_TSS1	LMX1A	ENSG00000162761	167361
chr1	165019165	165019458	Otx2_d14_peak_339	172	6.03985	21.1275	17.2982	165019321	LMX1A_TSS1	LMX1A	ENSG00000162761	162961
chr1	165204660	165205129	Otx2_d14_peak_340	251	6.52176	29.249	25.1412	165204892	LMX1A_TSS1	LMX1A	ENSG00000162761	-22591
chr1	165314171	165314489	Otx2_d14_peak_341	145	5.1568	18.305	14.5824	165314353	LMX1A_TSS2	LMX1A	ENSG00000162761	10620
chr1	166291059	166291372	Otx2_d14_peak_342	149	5.27704	18.7066	14.9696	166291232	FAM78B_TSS2	FAM78B	ENSG00000188859	-155017
chr1	166296887	166297218	Otx2_d14_peak_343	219	6.20631	25.9117	21.9139	166297040	FAM78B_TSS2	FAM78B	ENSG00000188859	-160825
chr1	166301388	166301672	Otx2_d14_peak_344	130	4.60615	16.7107	13.0546	166301527	FAM78B_TSS2	FAM78B	ENSG00000188859	-165312
chr1	166558055	166558381	Otx2_d14_peak_345	181	5.35599	21.9797	18.1187	166558174	POGK_TSS1	POGK	ENSG00000143157	250496
chr1	166559440	166560032	Otx2_d14_peak_346	660	11.3273	71.3113	66.0103	166559749	POGK_TSS1	POGK	ENSG00000143157	248921
chr1	166566795	166567195	Otx2_d14_peak_347	516	8.04077	56.5294	51.6535	166566992	POGK_TSS1	POGK	ENSG00000143157	241678
chr1	167297592	167297894	Otx2_d14_peak_348	67	3.53495	10.0473	6.70637	167297784	POU2F1_TSS2	POU2F1	ENSG00000143190	486
chr1	168641541	168641853	Otx2_d14_peak_349	119	4.65473	15.5751	11.9663	168641693	DPT_TSS1	DPT	ENSG00000143196	56739
chr1	169079632	169079942	Otx2_d14_peak_350	174	5.16493	21.2447	17.4102	169079787	ATP1B1_TSS4	ATP1B1	ENSG00000143153	38
chr1	169104436	169104783	Otx2_d14_peak_351	135	3.90115	17.2302	13.5518	169104645	ATP1B1_TSS4	ATP1B1	ENSG00000143153	-24801
chr1	169292616	169292904	Otx2_d14_peak_352	40	2.99935	7.17332	4.01324	169292765	NME7_TSS1	NME7	ENSG00000143156	44193
chr1	169441802	169442365	Otx2_d14_peak_353	169	5.03488	20.7341	16.918	169441981	CCDC181_TSS2	CCDC181	ENSG00000117477	-12065
chr1	169445060	169445470	Otx2_d14_peak_354	269	5.10165	31.0828	26.9164	169445289	SLC19A2_TSS1	SLC19A2	ENSG00000117479	9847
chr1	169642940	169643247	Otx2_d14_peak_355	99	4.23343	13.5186	9.99922	169643163	SELL_TSS1	SELL	ENSG00000188404	37666
chr1	169731493	169731842	Otx2_d14_peak_356	201	5.71306	24.1068	20.1695	169731651	SELE_TSS2	SELE	ENSG00000007908	-28439
chr1	169855677	169855950	Otx2_d14_peak_357	140	4.63209	17.7873	14.0878	169855805	SCYL3_TSS2	SCYL3	ENSG00000000457	2214
chr1	169968061	169969075	Otx2_d14_peak_358	364	7.80052	40.8866	36.4412	169968255	KIFAP3_TSS1	KIFAP3	ENSG00000075945	26777
chr1	169987522	169987918	Otx2_d14_peak_359	146	5.07951	18.4017	14.6773	169987710	KIFAP3_TSS1	KIFAP3	ENSG00000075945	7322
chr1	170135972	170136415	Otx2_d14_peak_360	340	6.57172	38.4369	34.0563	170136145	METTL11B_TSS1	METTL11B	ENSG00000203740	-20995
chr1	170302032	170302455	Otx2_d14_peak_361	181	5.35599	21.9797	18.1187	170302248	METTL11B_TSS1	METTL11B	ENSG00000203740	-187098
chr1	171181831	171182112	Otx2_d14_peak_362	86	4.23886	12.0511	8.60414	171181991	FMO2_TSS1	FMO2	ENSG00000094963	-27636
chr1	171712846	171713098	Otx2_d14_peak_363	49	3.23759	8.14804	4.92222	171712920	VAMP4_TSS1	VAMP4	ENSG00000117533	-1711
chr1	172318781	172319070	Otx2_d14_peak_364	147	4.4958	18.521	14.7909	172318884	C1orf105_TSS1	C1orf105	ENSG00000180999	70933
chr1	172456600	172457194	Otx2_d14_peak_365	782	12.1045	83.8712	78.214	172456906	C1orf105_TSS2	C1orf105	ENSG00000180999	-34865
chr1	173966407	173966705	Otx2_d14_peak_366	135	4.57999	17.2607	13.5806	173966580	RC3H1_TSS1	RC3H1	ENSG00000135870	-4369
chr1	174186965	174187289	Otx2_d14_peak_367	242	6.40735	28.3807	24.2998	174187146	RABGAP1L_TSS2	RABGAP1L	ENSG00000152061	32456
chr1	174844887	174845297	Otx2_d14_peak_368	205	5.33038	24.5092	20.559	174845079	RABGAP1L_TSS8	RABGAP1L	ENSG00000152061	-415
chr1	174914867	174915413	Otx2_d14_peak_369	265	5.93445	30.7145	26.558	174915155	RABGAP1L_TSS10	RABGAP1L	ENSG00000152061	18739
chr1	174920431	174920727	Otx2_d14_peak_370	171	4.9295	21.0105	17.1872	174920520	RABGAP1L_TSS10	RABGAP1L	ENSG00000152061	13374
chr1	176572898	176573167	Otx2_d14_peak_371	84	4.28436	11.8885	8.44882	176573032	PAPPA2_TSS1	PAPPA2	ENSG00000116183	-140717
chr1	178115267	178115629	Otx2_d14_peak_372	283	5.97429	32.557	28.3442	178115398	RASAL2_TSS2	RASAL2	ENSG00000075391	-52114
chr1	178118243	178118525	Otx2_d14_peak_373	88	3.88004	12.2799	8.82122	178118351	RASAL2_TSS2	RASAL2	ENSG00000075391	-55067
chr1	178231334	178231738	Otx2_d14_peak_374	375	8.68657	42.0287	37.5456	178231536	RASAL2_TSS3	RASAL2	ENSG00000075391	79059
chr1	179115491	179115948	Otx2_d14_peak_375	667	11.031	72.0679	66.7454	179115760	ABL2_TSS1	ABL2	ENSG00000143322	-3560
chr1	179136430	179136736	Otx2_d14_peak_376	117	3.89855	15.3232	11.7242	179136583	ABL2_TSS1	ABL2	ENSG00000143322	-24383
chr1	179138823	179139084	Otx2_d14_peak_377	87	4.0862	12.1536	8.70067	179138938	ABL2_TSS1	ABL2	ENSG00000143322	-26738
chr1	179148002	179148545	Otx2_d14_peak_378	642	9.38817	69.5036	64.2492	179148336	ABL2_TSS1	ABL2	ENSG00000143322	-36136
chr1	179723246	179723512	Otx2_d14_peak_379	82	3.72581	11.7191	8.28658	179723375	FAM163A_TSS2	FAM163A	ENSG00000143340	-11069
chr1	180327737	180328100	Otx2_d14_peak_380	303	7.20827	34.6122	30.3409	180327939	LHX4_TSS1	LHX4	ENSG00000121454	-128510
chr1	180464274	180464707	Otx2_d14_peak_381	590	10.3275	64.1089	59.0214	180464484	ACBD6_TSS1	ACBD6	ENSG00000230124	7528
chr1	180482969	180483256	Otx2_d14_peak_382	97	4.07055	13.2398	9.73201	180483173	ACBD6_TSS1	ACBD6	ENSG00000230124	-11142
chr1	180943440	180943918	Otx2_d14_peak_383	385	6.51706	43.0953	38.5845	180943671	KIAA1614_TSS2	KIAA1614	ENSG00000135835	-46380
chr1	182070654	182070976	Otx2_d14_peak_384	236	5.46221	27.7553	23.6952	182070823	ZNF648_TSS1	ZNF648	ENSG00000179930	-39967
chr1	182084244	182084612	Otx2_d14_peak_385	225	6.38461	26.54	22.5205	182084469	ZNF648_TSS1	ZNF648	ENSG00000179930	-53613
chr1	182287073	182287322	Otx2_d14_peak_386	161	5.79385	19.9661	16.1822	182287241	GLUL_TSS1	GLUL	ENSG00000135821	67466
chr1	182301454	182301865	Otx2_d14_peak_387	566	11.7921	61.6972	56.6794	182301636	GLUL_TSS1	GLUL	ENSG00000135821	53071
chr1	182366035	182366380	Otx2_d14_peak_388	147	4.4958	18.521	14.7909	182366170	TEDDM1_TSS1	TEDDM1	ENSG00000203730	3571
chr1	182584689	182585062	Otx2_d14_peak_389	277	6.86502	31.8985	27.7066	182584871	RGS16_TSS1	RGS16	ENSG00000143333	-11319
chr1	182808112	182808428	Otx2_d14_peak_390	209	6.28217	24.8815	20.9169	182808300	DHX9_TSS1	DHX9	ENSG00000135829	128
chr1	182941884	182942197	Otx2_d14_peak_391	60	3.4074	9.37591	6.07371	182941973	SHCBP1L_TSS1	SHCBP1L	ENSG00000157060	-19459
chr1	182990841	182991226	Otx2_d14_peak_392	288	6.92174	33.0478	28.8177	182991028	LAMC1_TSS1	LAMC1	ENSG00000135862	1556
chr1	183314414	183314698	Otx2_d14_peak_393	110	4.99752	14.5958	11.0278	183314570	NMNAT2_TSS2	NMNAT2	ENSG00000157064	-40552
chr1	183797047	183797411	Otx2_d14_peak_394	177	5.35791	21.6101	17.7626	183797208	RGL1_TSS2	RGL1	ENSG00000143344	-22946
chr1	183844240	183844677	Otx2_d14_peak_395	265	5.93445	30.7145	26.558	183844468	RGL1_TSS2	RGL1	ENSG00000143344	-70206
chr1	183994324	183994619	Otx2_d14_peak_396	201	5.3201	24.0906	20.1538	183994466	COLGALT2_TSS3	COLGALT2	ENSG00000198756	12135
chr1	184211614	184212124	Otx2_d14_peak_397	283	5.97429	32.557	28.3442	184211824	C1orf21_TSS1	C1orf21	ENSG00000116667	144315
chr1	184265416	184265897	Otx2_d14_peak_398	302	6.81771	34.5012	30.2329	184265668	C1orf21_TSS1	C1orf21	ENSG00000116667	90471
chr1	184603401	184603833	Otx2_d14_peak_399	457	8.45859	50.4763	45.7622	184603616	EDEM3_TSS1	EDEM3	ENSG00000116406	120075
chr1	185334991	185335378	Otx2_d14_peak_400	187	5.07469	22.6826	18.7967	185335144	IVNS1ABP_TSS4	IVNS1ABP	ENSG00000116679	-48674
chr1	185511105	185511581	Otx2_d14_peak_401	253	6.14255	29.5126	25.3949	185511320	HMCN1_TSS1	HMCN1	ENSG00000143341	192352
chr1	185615307	185615584	Otx2_d14_peak_402	111	4.08508	14.7197	11.1456	185615499	HMCN1_TSS1	HMCN1	ENSG00000143341	88173
chr1	187409599	187409899	Otx2_d14_peak_403	239	5.36051	28.0344	23.9667	187409762	PLA2G4A_TSS1	PLA2G4A	ENSG00000116711	-611722
chr1	187443407	187443692	Otx2_d14_peak_404	71	2.91263	10.5447	7.17544	187443511	PLA2G4A_TSS1	PLA2G4A	ENSG00000116711	-645471
chr1	187450757	187451089	Otx2_d14_peak_405	144	4.56009	18.1497	14.4347	187450899	PLA2G4A_TSS1	PLA2G4A	ENSG00000116711	-652859
chr1	187559363	187559753	Otx2_d14_peak_406	200	5.03547	23.9372	20.0053	187559529	PLA2G4A_TSS1	PLA2G4A	ENSG00000116711	-761489
chr1	187623821	187624173	Otx2_d14_peak_407	121	4.28876	15.8169	12.1967	187624023	PLA2G4A_TSS1	PLA2G4A	ENSG00000116711	-825983
chr1	187763683	187764009	Otx2_d14_peak_408	116	4.45844	15.2183	11.6254	187763836	PLA2G4A_TSS1	PLA2G4A	ENSG00000116711	-965796
chr1	188907061	188907336	Otx2_d14_peak_409	84	3.85631	11.9273	8.48422	188907183	BRINP3_TSS1	BRINP3	ENSG00000162670	1537749
chr1	190818502	190818818	Otx2_d14_peak_410	73	3.81927	10.7406	7.3618	190818690	BRINP3_TSS2	BRINP3	ENSG00000162670	-371922
chr1	192569453	192569865	Otx2_d14_peak_411	399	8.59335	44.4513	39.9055	192569665	RGS1_TSS1	RGS1	ENSG00000090104	-24800
chr1	192606451	192606854	Otx2_d14_peak_412	248	5.10696	28.9502	24.8516	192606658	RGS13_TSS1	RGS13	ENSG00000127074	-1382
chr1	192712469	192712741	Otx2_d14_peak_413	68	3.32689	10.2073	6.85683	192712627	RGS2_TSS1	RGS2	ENSG00000116741	65531
chr1	193432139	193432461	Otx2_d14_peak_414	63	3.23698	9.64019	6.32055	193432286	B3GALT2_TSS1	B3GALT2	ENSG00000162630	-276534
chr1	193493636	193494093	Otx2_d14_peak_415	269	6.5343	31.0866	26.9188	193493844	B3GALT2_TSS1	B3GALT2	ENSG00000162630	-338092
chr1	193740916	193741178	Otx2_d14_peak_416	38	2.85005	7.03638	3.88597	193740968	B3GALT2_TSS1	B3GALT2	ENSG00000162630	-585216
chr1	197109511	197109880	Otx2_d14_peak_417	161	4.93418	19.9841	16.1974	197109689	ASPM_TSS1	ASPM	ENSG00000066279	-5406
chr1	197567683	197568050	Otx2_d14_peak_418	133	3.81113	17.0351	13.3656	197567831	DENND1B_TSS1	DENND1B	ENSG00000213047	176481
chr1	197637820	197638139	Otx2_d14_peak_419	155	4.38587	19.285	15.5254	197637927	DENND1B_TSS1	DENND1B	ENSG00000213047	106385
chr1	197960475	197960900	Otx2_d14_peak_420	402	6.66517	44.8065	40.2468	197960681	LHX9_TSS3	LHX9	ENSG00000143355	-74169
chr1	198125153	198125405	Otx2_d14_peak_421	99	4.50379	13.4747	9.9581	198125278	NEK7_TSS1	NEK7	ENSG00000151414	804
chr1	198414015	198414267	Otx2_d14_peak_422	103	4.24236	13.8468	10.3118	198414138	ATP6V1G3_TSS1	ATP6V1G3	ENSG00000151418	95656
chr1	198488296	198488753	Otx2_d14_peak_423	450	9.58002	49.7437	45.0514	198488498	ATP6V1G3_TSS1	ATP6V1G3	ENSG00000151418	21296
chr1	198510937	198511205	Otx2_d14_peak_424	128	4.22605	16.4596	12.812	198511101	ATP6V1G3_TSS1	ATP6V1G3	ENSG00000151418	-1288
chr1	198878175	198878420	Otx2_d14_peak_425	85	3.41969	11.9462	8.503	198878279	PTPRC_TSS1	PTPRC	ENSG00000081237	-270134
chr1	199654578	199654877	Otx2_d14_peak_426	139	4.51747	17.6568	13.9614	199654747	NR5A2_TSS1	NR5A2	ENSG00000116833	341972
chr1	199692702	199693005	Otx2_d14_peak_427	109	4.354	14.5399	10.9768	199692831	NR5A2_TSS1	NR5A2	ENSG00000116833	303888
chr1	199915915	199916282	Otx2_d14_peak_428	129	3.83022	16.6047	12.9532	199916086	NR5A2_TSS1	NR5A2	ENSG00000116833	80633
chr1	201105837	201106086	Otx2_d14_peak_429	148	5.72079	18.5457	14.8149	201105936	TMEM9_TSS1	TMEM9	ENSG00000116857	17615
chr1	202832340	202832691	Otx2_d14_peak_430	212	6.51658	25.2133	21.2374	202832534	RABIF_TSS1	RABIF	ENSG00000183155	25719
chr1	203517226	203517589	Otx2_d14_peak_431	117	5.14896	15.3813	11.78	203517424	OPTC_TSS1	OPTC	ENSG00000188770	-54145
chr1	203829557	203829959	Otx2_d14_peak_432	285	6.97943	32.7961	28.5777	203829763	SNRPE_TSS1	SNRPE	ENSG00000182004	966
chr1	203954177	203954457	Otx2_d14_peak_433	93	4.11901	12.8362	9.34874	203954356	SOX13_TSS1	SOX13	ENSG00000143842	87879
chr1	204487396	204487655	Otx2_d14_peak_434	81	4.39176	11.5861	8.16158	204487561	MDM4_TSS1	MDM4	ENSG00000198625	-2046
chr1	204666849	204667209	Otx2_d14_peak_435	134	4.53139	17.0732	13.4007	204666989	LRRN2_TSS2	LRRN2	ENSG00000170382	-12499
chr1	204948984	204949400	Otx2_d14_peak_436	597	12.5695	64.8789	59.7688	204949207	NFASC_TSS5	NFASC	ENSG00000163531	-22415
chr1	205270015	205270351	Otx2_d14_peak_437	141	5.60328	17.8109	14.109	205270181	NUAK2_TSS1	NUAK2	ENSG00000163545	20692
chr1	205562704	205563018	Otx2_d14_peak_438	117	5.0332	15.404	11.7996	205562853	MFSD4_TSS2	MFSD4	ENSG00000174514	-14087
chr1	206227170	206227424	Otx2_d14_peak_439	162	5.43934	20.003	16.2147	206227282	AVPR1B_TSS1	AVPR1B	ENSG00000198049	-3298
chr1	207180731	207181110	Otx2_d14_peak_440	367	8.00918	41.178	36.7187	207180890	C1orf116_TSS1	C1orf116	ENSG00000182795	25192
chr1	207218917	207219212	Otx2_d14_peak_441	124	4.27508	16.0636	12.4324	207219086	PFKFB2_TSS2	PFKFB2	ENSG00000123836	3704
chr1	207219535	207219941	Otx2_d14_peak_442	249	5.75462	29.0902	24.9881	207219737	PFKFB2_TSS2	PFKFB2	ENSG00000123836	3053
chr1	207525827	207526141	Otx2_d14_peak_443	127	4.43069	16.3686	12.7248	207525983	CD55_TSS1	CD55	ENSG00000196352	-31158
chr1	207922058	207922329	Otx2_d14_peak_444	83	3.98909	11.8355	8.39829	207922178	CD46_TSS1	CD46	ENSG00000117335	3194
chr1	208214127	208214462	Otx2_d14_peak_445	125	5.3004	16.1792	12.5442	208214287	PLXNA2_TSS1	PLXNA2	ENSG00000076356	-11727
chr1	208382652	208383011	Otx2_d14_peak_446	227	7.01243	26.7717	22.7444	208382851	PLXNA2_TSS2	PLXNA2	ENSG00000076356	9234
chr1	208506103	208506452	Otx2_d14_peak_447	287	5.73304	33.005	28.7784	208506267	PLXNA2_TSS3	PLXNA2	ENSG00000076356	-88593
chr1	208827682	208827929	Otx2_d14_peak_448	112	4.42548	14.7898	11.2138	208827816	PLXNA2_TSS3	PLXNA2	ENSG00000076356	-410142
chr1	208870353	208870752	Otx2_d14_peak_449	606	10.7552	65.8194	60.6807	208870543	PLXNA2_TSS3	PLXNA2	ENSG00000076356	-452869
chr1	210044515	210044787	Otx2_d14_peak_450	61	3.83901	9.47828	6.1691	210044679	DIEXF_TSS1	DIEXF	ENSG00000117597	-43359
chr1	210626028	210626271	Otx2_d14_peak_451	40	2.99935	7.17332	4.01324	210626243	HHAT_TSS4	HHAT	ENSG00000054392	-13308
chr1	210823811	210824131	Otx2_d14_peak_452	137	5.1283	17.4864	13.7974	210823988	HHAT_TSS4	HHAT	ENSG00000054392	-211053
chr1	211077271	211077646	Otx2_d14_peak_453	130	4.37008	16.7498	13.0911	211077419	KCNH1_TSS1	KCNH1	ENSG00000143473	229886
chr1	211560184	211560615	Otx2_d14_peak_454	189	5.37153	22.7945	18.9048	211560390	TRAF5_TSS2	TRAF5	ENSG00000082512	-40676
chr1	211667671	211667914	Otx2_d14_peak_455	96	4.29733	13.1325	9.63224	211667792	RD3_TSS1	RD3	ENSG00000198570	-1524
chr1	211882391	211882712	Otx2_d14_peak_456	156	4.22128	19.403	15.6388	211882572	NEK2_TSS2	NEK2	ENSG00000117650	-33664
chr1	211898195	211898470	Otx2_d14_peak_457	69	3.84622	10.2953	6.94017	211898354	NEK2_TSS2	NEK2	ENSG00000117650	-49446
chr1	211915223	211915535	Otx2_d14_peak_458	219	5.39496	25.9227	21.9237	211915367	NEK2_TSS2	NEK2	ENSG00000117650	-66459
chr1	211923939	211924359	Otx2_d14_peak_459	459	8.266	50.7137	45.9961	211924170	NEK2_TSS2	NEK2	ENSG00000117650	-75262
chr1	211935700	211936084	Otx2_d14_peak_460	206	4.88083	24.6026	20.6498	211935882	LPGAT1_TSS1	LPGAT1	ENSG00000123684	67685
chr1	211961968	211962341	Otx2_d14_peak_461	138	4.34701	17.5746	13.8813	211962191	LPGAT1_TSS1	LPGAT1	ENSG00000123684	41376
chr1	212175891	212176329	Otx2_d14_peak_462	155	3.98975	19.3426	15.5826	212176113	INTS7_TSS1	INTS7	ENSG00000143493	32739
chr1	212393009	212393414	Otx2_d14_peak_463	173	4.32673	21.1412	17.3117	212393215	PPP2R5A_TSS1	PPP2R5A	ENSG00000066027	65653
chr1	212462813	212463327	Otx2_d14_peak_464	653	10.9867	70.5934	65.3091	212463099	PPP2R5A_TSS1	PPP2R5A	ENSG00000066027	-4212
chr1	214065563	214065814	Otx2_d14_peak_465	43	3.16781	7.50736	4.32385	214065782	PROX1_TSS1	PROX1	ENSG00000117707	95481
chr1	214453366	214453821	Otx2_d14_peak_466	135	5.26232	17.1782	13.5008	214453608	SMYD2_TSS1	SMYD2	ENSG00000143499	946
chr1	216357758	216358053	Otx2_d14_peak_467	128	4.22605	16.4596	12.812	216357912	USH2A_TSS1	USH2A	ENSG00000042781	238816
chr1	216599234	216599572	Otx2_d14_peak_468	207	5.12082	24.6867	20.7302	216599390	USH2A_TSS1	USH2A	ENSG00000042781	-2643
chr1	216775096	216775562	Otx2_d14_peak_469	277	6.86502	31.8985	27.7066	216775308	ESRRG_TSS1	ESRRG	ENSG00000196482	121477
chr1	217096584	217097097	Otx2_d14_peak_470	142	4.96082	17.9874	14.2775	217096904	ESRRG_TSS3	ESRRG	ENSG00000196482	16098
chr1	217101123	217101371	Otx2_d14_peak_471	81	3.61007	11.5363	8.11421	217101226	ESRRG_TSS3	ESRRG	ENSG00000196482	11776
chr1	218594595	218595201	Otx2_d14_peak_472	242	6.63017	28.2912	24.214	218594939	TGFB2_TSS2	TGFB2	ENSG00000092969	-75354
chr1	218597919	218598172	Otx2_d14_peak_473	90	4.01908	12.4945	9.02431	218598033	TGFB2_TSS2	TGFB2	ENSG00000092969	-78448
chr1	218892460	218892703	Otx2_d14_peak_474	80	3.71875	11.4375	8.02118	218892590	TGFB2_TSS2	TGFB2	ENSG00000092969	-373005
chr1	219215193	219215510	Otx2_d14_peak_475	98	4.19853	13.399	9.8871	219215308	LYPLAL1_TSS1	LYPLAL1	ENSG00000143353	131867
chr1	219323369	219323820	Otx2_d14_peak_476	189	4.79197	22.8051	18.9143	219323607	LYPLAL1_TSS1	LYPLAL1	ENSG00000143353	23568
chr1	219352351	219353238	Otx2_d14_peak_477	1042	13.4903	110.532	104.245	219352958	LYPLAL1_TSS1	LYPLAL1	ENSG00000143353	-5764
chr1	219366887	219367231	Otx2_d14_peak_478	140	4.61383	17.7162	14.0189	219367059	LYPLAL1_TSS1	LYPLAL1	ENSG00000143353	-19865
chr1	219532398	219532754	Otx2_d14_peak_479	210	5.74999	25.0491	21.0793	219532560	LYPLAL1_TSS1	LYPLAL1	ENSG00000143353	-185366
chr1	219663057	219663506	Otx2_d14_peak_480	269	5.68539	31.1676	26.997	219663276	LYPLAL1_TSS1	LYPLAL1	ENSG00000143353	-316082
chr1	220093138	220093489	Otx2_d14_peak_481	304	6.55513	34.7619	30.4836	220093289	SLC30A10_TSS1	SLC30A10	ENSG00000196660	8645
chr1	220093946	220094246	Otx2_d14_peak_482	168	5.19108	20.6144	16.8059	220094042	SLC30A10_TSS1	SLC30A10	ENSG00000196660	7892
chr1	220364066	220364532	Otx2_d14_peak_483	299	6.14498	34.2076	29.9462	220364305	RAB3GAP2_TSS1	RAB3GAP2	ENSG00000118873	81397
chr1	220446026	220446377	Otx2_d14_peak_484	155	5.56625	19.26	15.5017	220446176	RAB3GAP2_TSS1	RAB3GAP2	ENSG00000118873	-455
chr1	220503651	220503923	Otx2_d14_peak_485	112	4.53538	14.8495	11.2725	220503803	RAB3GAP2_TSS1	RAB3GAP2	ENSG00000118873	-58082
chr1	220509842	220510191	Otx2_d14_peak_486	120	4.32999	15.6737	12.0589	220510008	RAB3GAP2_TSS1	RAB3GAP2	ENSG00000118873	-64287
chr1	221457272	221457558	Otx2_d14_peak_487	43	2.87731	7.49132	4.31114	221457416	HLX_TSS3	HLX	ENSG00000136630	-402824
chr1	221457774	221458124	Otx2_d14_peak_488	176	5.13557	21.4925	17.6477	221457933	HLX_TSS3	HLX	ENSG00000136630	-403341
chr1	221579390	221579677	Otx2_d14_peak_489	133	5.33773	17.0337	13.3643	221579557	DUSP10_TSS1	DUSP10	ENSG00000143507	331235
chr1	221872961	221873300	Otx2_d14_peak_490	374	8.21283	41.9488	37.4679	221873118	DUSP10_TSS1	DUSP10	ENSG00000143507	37674
chr1	221877553	221877921	Otx2_d14_peak_491	303	7.20827	34.6122	30.3409	221877738	DUSP10_TSS1	DUSP10	ENSG00000143507	33054
chr1	221886938	221887198	Otx2_d14_peak_492	121	4.13613	15.7904	12.171	221887051	DUSP10_TSS1	DUSP10	ENSG00000143507	23741
chr1	221891619	221892124	Otx2_d14_peak_493	710	11.8013	76.5214	71.0769	221891875	DUSP10_TSS1	DUSP10	ENSG00000143507	18917
chr1	222191456	222191767	Otx2_d14_peak_494	116	4.39191	15.2911	11.6939	222191621	DUSP10_TSS2	DUSP10	ENSG00000143507	-276151
chr1	222244792	222245172	Otx2_d14_peak_495	192	6.16036	23.1925	19.2876	222244976	DUSP10_TSS2	DUSP10	ENSG00000143507	-329506
chr1	222423782	222424025	Otx2_d14_peak_496	51	3.40058	8.44027	5.19384	222423895	HHIPL2_TSS1	HHIPL2	ENSG00000143512	297539
chr1	222971653	222972103	Otx2_d14_peak_497	91	4.54809	12.6509	9.17347	222971937	DISP1_TSS1	DISP1	ENSG00000154309	16483
chr1	224019679	224020205	Otx2_d14_peak_498	103	4.42011	13.8377	10.3042	224020091	TP53BP2_TSS3	TP53BP2	ENSG00000143514	13531
chr1	224544229	224544564	Otx2_d14_peak_499	165	6.0576	20.3439	16.5432	224544383	CNIH4_TSS1	CNIH4	ENSG00000143771	158
chr1	224827392	224827677	Otx2_d14_peak_500	89	3.58457	12.4157	8.949	224827535	CNIH3_TSS1	CNIH3	ENSG00000143786	-23532
chr1	225783664	225784001	Otx2_d14_peak_501	235	5.19072	27.5697	23.5149	225783838	ENAH_TSS2	ENAH	ENSG00000154380	-28713
chr1	226207261	226207509	Otx2_d14_peak_502	93	4.11901	12.8362	9.34874	226207357	SDE2_TSS1	SDE2	ENSG00000143751	-20325
chr1	226914587	226915039	Otx2_d14_peak_503	105	4.41603	14.1351	10.5888	226914859	ITPKB_TSS1	ITPKB	ENSG00000143772	11995
chr1	227496295	227496697	Otx2_d14_peak_504	157	5.4224	19.565	15.7964	227496475	CDC42BPA_TSS4	CDC42BPA	ENSG00000143776	8425
chr1	228316943	228317234	Otx2_d14_peak_505	54	3.57654	8.72979	5.46722	228317046	GUK1_TSS1	GUK1	ENSG00000143774	10606
chr1	228397782	228398114	Otx2_d14_peak_506	208	6.81481	24.7752	20.8155	228397985	OBSCN_TSS1	OBSCN	ENSG00000154358	-2146
chr1	228643877	228644314	Otx2_d14_peak_507	624	11.5803	67.6459	62.4522	228644127	HIST3H2A_TSS1	HIST3H2A	ENSG00000181218	1423
chr1	229163660	229163913	Otx2_d14_peak_508	106	4.34784	14.2124	10.6619	229163793	RAB4A_TSS1	RAB4A	ENSG00000168118	243075
chr1	229267244	229267525	Otx2_d14_peak_509	117	4.18008	15.3868	11.7838	229267360	RAB4A_TSS1	RAB4A	ENSG00000168118	139508
chr1	229421115	229421536	Otx2_d14_peak_510	65	3.09894	9.90269	6.56859	229421392	RAB4A_TSS1	RAB4A	ENSG00000168118	-14505
chr1	229506717	229507073	Otx2_d14_peak_511	208	6.81481	24.7752	20.8155	229506875	CCSAP_TSS3	CCSAP	ENSG00000154429	-28178
chr1	230969222	230969587	Otx2_d14_peak_512	128	5.03364	16.4682	12.8197	230969385	C1orf198_TSS1	C1orf198	ENSG00000119280	22387
chr1	231177160	231177514	Otx2_d14_peak_513	211	5.30504	25.1483	21.1758	231177326	FAM89A_TSS1	FAM89A	ENSG00000182118	-1325
chr1	232168491	232168756	Otx2_d14_peak_514	123	4.49903	15.9959	12.3694	232168638	DISC1_TSS2	DISC1	ENSG00000162946	-348132
chr1	232176093	232176365	Otx2_d14_peak_515	134	4.80551	17.0963	13.4218	232176203	DISC1_TSS2	DISC1	ENSG00000162946	-355697
chr1	232242653	232242903	Otx2_d14_peak_516	106	4.34784	14.2124	10.6619	232242780	SIPA1L2_TSS1	SIPA1L2	ENSG00000116991	355373
chr1	233104660	233104971	Otx2_d14_peak_517	131	5.12874	16.7658	13.1067	233104803	NTPCR_TSS1	NTPCR	ENSG00000135778	-18425
chr1	233502417	233502742	Otx2_d14_peak_518	224	6.12759	26.479	22.4621	233502579	KIAA1804_TSS2	KIAA1804	NA	8939
chr1	233658702	233659046	Otx2_d14_peak_519	201	5.71306	24.1068	20.1695	233658821	KCNK1_TSS1	KCNK1	ENSG00000135750	90918
chr1	234722890	234723145	Otx2_d14_peak_520	115	4.94597	15.1456	11.5547	234723054	IRF2BP2_TSS1	IRF2BP2	ENSG00000168264	20796
chr1	234724145	234724611	Otx2_d14_peak_521	459	8.266	50.7137	45.9961	234724365	IRF2BP2_TSS1	IRF2BP2	ENSG00000168264	19485
chr1	234747219	234747513	Otx2_d14_peak_522	64	3.68343	9.7946	6.46701	234747301	IRF2BP2_TSS2	IRF2BP2	ENSG00000168264	-2021
chr1	234859989	234860239	Otx2_d14_peak_523	51	2.92392	8.39923	5.15602	234860039	IRF2BP2_TSS2	IRF2BP2	ENSG00000168264	-114759
chr1	235007365	235007683	Otx2_d14_peak_524	97	3.77647	13.2075	9.70244	235007532	IRF2BP2_TSS2	IRF2BP2	ENSG00000168264	-262252
chr1	235048211	235048505	Otx2_d14_peak_525	116	4.66568	15.2829	11.6877	235048369	TOMM20_TSS1	TOMM20	ENSG00000173726	243872
chr1	235660005	235660445	Otx2_d14_peak_526	265	5.93445	30.7145	26.558	235660286	B3GALNT2_TSS1	B3GALNT2	ENSG00000162885	7426
chr1	235661083	235661364	Otx2_d14_peak_527	76	3.67031	11.011	7.61584	235661180	B3GALNT2_TSS1	B3GALNT2	ENSG00000162885	6532
chr1	235716574	235716839	Otx2_d14_peak_528	25	2.51765	5.5504	2.53438	235716700	GNG4_TSS1	GNG4	ENSG00000168243	42069
chr1	235837444	235837736	Otx2_d14_peak_529	78	3.74919	11.2885	7.87893	235837617	GNG4_TSS3	GNG4	ENSG00000168243	-23554
chr1	236670694	236670937	Otx2_d14_peak_530	123	4.87188	15.9539	12.331	236670799	LGALS8_TSS1	LGALS8	ENSG00000116977	10704
chr1	237083817	237084131	Otx2_d14_peak_531	113	4.46226	14.9174	11.3368	237083947	RYR2_TSS1	RYR2	ENSG00000198626	121547
chr1	239431214	239431475	Otx2_d14_peak_532	81	4.07242	11.5403	8.11821	239431347	CHRM3_TSS1	CHRM3	ENSG00000133019	361015
chr1	239432208	239432554	Otx2_d14_peak_533	56	3.00514	8.91869	5.64255	239432348	CHRM3_TSS1	CHRM3	ENSG00000133019	360014
chr1	239432939	239433389	Otx2_d14_peak_534	188	5.46311	22.7679	18.8787	239433203	CHRM3_TSS1	CHRM3	ENSG00000133019	359159
chr1	239452469	239452717	Otx2_d14_peak_535	45	2.51825	7.70325	4.50653	239452579	CHRM3_TSS1	CHRM3	ENSG00000133019	339783
chr1	239882664	239882991	Otx2_d14_peak_536	239	6.81856	28.0206	23.9538	239882802	CHRM3_TSS1	CHRM3	ENSG00000133019	-90421
chr1	240379666	240379937	Otx2_d14_peak_537	130	4.60615	16.7107	13.0546	240379851	FMN2_TSS2	FMN2	ENSG00000155816	28698
chr1	240395866	240396221	Otx2_d14_peak_538	121	3.67502	15.8147	12.1948	240396014	FMN2_TSS2	FMN2	ENSG00000155816	12535
chr1	240994421	240994698	Otx2_d14_peak_539	142	5.4008	17.9774	14.2683	240994578	RGS7_TSS1	RGS7	ENSG00000182901	37564
chr1	241264912	241265217	Otx2_d14_peak_540	81	4.39176	11.5861	8.16158	241265022	RGS7_TSS2	RGS7	ENSG00000182901	42836
chr1	241429551	241429907	Otx2_d14_peak_541	107	4.1286	14.3135	10.7576	241429716	RGS7_TSS3	RGS7	ENSG00000182901	-57689
chr1	242605574	242606193	Otx2_d14_peak_542	338	6.93513	38.2669	33.8917	242605790	PLD5_TSS2	PLD5	ENSG00000180287	6958
chr1	242611092	242611482	Otx2_d14_peak_543	239	5.79511	28.0566	23.9867	242611304	PLD5_TSS2	PLD5	ENSG00000180287	1444
chr1	242859082	242859412	Otx2_d14_peak_544	138	4.64844	17.5225	13.8325	242859192	PLD5_TSS3	PLD5	ENSG00000180287	-171363
chr1	243882068	243882583	Otx2_d14_peak_545	829	11.6852	88.7802	82.9904	243882303	AKT3_TSS1	AKT3	ENSG00000117020	124225
chr1	243894726	243895328	Otx2_d14_peak_546	245	6.04185	28.677	24.5863	243894880	AKT3_TSS1	AKT3	ENSG00000117020	111648
chr1	244080684	244081058	Otx2_d14_peak_547	228	5.9987	26.8317	22.8011	244080844	AKT3_TSS2	AKT3	ENSG00000117020	-67405
chr1	244094551	244094941	Otx2_d14_peak_548	447	9.66666	49.4557	44.7704	244094757	AKT3_TSS2	AKT3	ENSG00000117020	-81318
chr1	245119019	245119315	Otx2_d14_peak_549	172	4.49346	21.0473	17.2217	245119107	EFCAB2_TSS1	EFCAB2	ENSG00000203666	14053
chr1	245129091	245129334	Otx2_d14_peak_550	80	3.89018	11.5069	8.08674	245129210	EFCAB2_TSS1	EFCAB2	ENSG00000203666	3950
chr1	245324474	245324887	Otx2_d14_peak_551	356	6.92353	40.0935	35.6672	245324706	KIF26B_TSS1	KIF26B	ENSG00000162849	-6411
chr1	245360353	245360786	Otx2_d14_peak_552	211	5.30504	25.1483	21.1758	245360606	KIF26B_TSS1	KIF26B	ENSG00000162849	-42311
chr1	246780630	246781175	Otx2_d14_peak_553	382	7.7474	42.7205	38.2227	246780944	CNST_TSS1	CNST	ENSG00000162852	-51297
chr1	246921727	246922026	Otx2_d14_peak_554	210	6.08696	25.0623	21.0919	246921869	SCCPDH_TSS1	SCCPDH	ENSG00000143653	-34512
chr10	1804264	1804639	Otx2_d14_peak_555	208	6.81481	24.7752	20.8155	1804466	ADARB2_TSS3	ADARB2	ENSG00000185736	-24787
chr10	2323030	2323306	Otx2_d14_peak_556	113	4.76872	14.9479	11.3648	2323114	ADARB2_TSS3	ADARB2	ENSG00000185736	-543435
chr10	3141588	3141863	Otx2_d14_peak_557	113	4.46226	14.9174	11.3368	3141748	PFKP_TSS4	PFKP	ENSG00000067057	8191
chr10	3494200	3494669	Otx2_d14_peak_558	617	10.8696	66.9088	61.7387	3494450	PITRM1_TSS2	PITRM1	ENSG00000107959	-279533
chr10	3789529	3789772	Otx2_d14_peak_559	79	4.3003	11.3329	7.92276	3789610	KLF6_TSS1	KLF6	ENSG00000067082	37765
chr10	3829739	3830099	Otx2_d14_peak_560	191	5.33697	23.0343	19.1343	3829927	KLF6_TSS1	KLF6	ENSG00000067082	-2533
chr10	4028716	4029131	Otx2_d14_peak_561	490	8.02262	53.8123	49.0103	4028940	KLF6_TSS1	KLF6	ENSG00000067082	-201546
chr10	4705357	4705817	Otx2_d14_peak_562	430	8.56958	47.6557	43.0172	4705575	AKR1E2_TSS1	AKR1E2	ENSG00000165568	162783
chr10	4863058	4863441	Otx2_d14_peak_563	426	7.42519	47.3058	42.6811	4863242	AKR1E2_TSS1	AKR1E2	ENSG00000165568	5116
chr10	5083360	5083624	Otx2_d14_peak_564	108	4.80466	14.3827	10.8253	5083492	AKR1C3_TSS2	AKR1C3	ENSG00000196139	7455
chr10	5465999	5466242	Otx2_d14_peak_565	64	3.51573	9.74287	6.41976	5466105	NET1_TSS2	NET1	ENSG00000173848	-10345
chr10	5556112	5556503	Otx2_d14_peak_566	390	9.69217	43.5975	39.0763	5556289	CALML3_TSS1	CALML3	ENSG00000178363	10624
chr10	5675202	5675676	Otx2_d14_peak_567	574	8.79074	62.5058	57.467	5675411	ASB13_TSS1	ASB13	ENSG00000196372	33120
chr10	5686861	5687288	Otx2_d14_peak_568	657	12.9425	70.9967	65.7018	5687075	ASB13_TSS1	ASB13	ENSG00000196372	21456
chr10	5709187	5709523	Otx2_d14_peak_569	207	5.12082	24.6867	20.7302	5709335	ASB13_TSS1	ASB13	ENSG00000196372	-785
chr10	6129632	6129975	Otx2_d14_peak_570	188	5.46311	22.7679	18.8787	6129775	RBM17_TSS1	RBM17	ENSG00000134453	1163
chr10	6130196	6130542	Otx2_d14_peak_571	89	4.45798	12.3933	8.92779	6130389	RBM17_TSS1	RBM17	ENSG00000134453	549
chr10	6166636	6166965	Otx2_d14_peak_572	113	4.46226	14.9174	11.3368	6166817	PFKFB3_TSS1	PFKFB3	ENSG00000170525	20015
chr10	6227062	6227482	Otx2_d14_peak_573	116	4.66568	15.2829	11.6877	6227323	PFKFB3_TSS3	PFKFB3	ENSG00000170525	17495
chr10	6261300	6261667	Otx2_d14_peak_574	210	6.18107	24.9672	21.0011	6261507	PFKFB3_TSS3	PFKFB3	ENSG00000170525	-16670
chr10	6286460	6286827	Otx2_d14_peak_575	440	8.85096	48.7637	44.0966	6286625	PFKFB3_TSS3	PFKFB3	ENSG00000170525	-41788
chr10	6606775	6607154	Otx2_d14_peak_576	446	8.18763	49.2988	44.6176	6606947	PRKCQ_TSS2	PRKCQ	ENSG00000065675	15244
chr10	6609538	6609851	Otx2_d14_peak_577	114	4.2293	14.9886	11.4028	6609703	PRKCQ_TSS2	PRKCQ	ENSG00000065675	12488
chr10	6666390	6666865	Otx2_d14_peak_578	101	4.37217	13.681	10.1541	6666710	PRKCQ_TSS2	PRKCQ	ENSG00000065675	-44500
chr10	6828780	6829023	Otx2_d14_peak_579	94	3.91173	12.9368	9.4465	6828954	PRKCQ_TSS2	PRKCQ	ENSG00000065675	-206744
chr10	7663097	7663380	Otx2_d14_peak_580	148	5.03434	18.5999	14.8662	7663240	ITIH5_TSS1	ITIH5	ENSG00000123243	-1608
chr10	9986746	9987016	Otx2_d14_peak_581	101	3.75527	13.6386	10.1146	9986907	CELF2_TSS1	CELF2	ENSG00000048740	1060341
chr10	9996948	9997281	Otx2_d14_peak_582	165	4.84509	20.3156	16.5167	9997121	CELF2_TSS1	CELF2	ENSG00000048740	1050127
chr10	10162621	10163056	Otx2_d14_peak_583	158	4.52339	19.596	15.8245	10162816	CELF2_TSS1	CELF2	ENSG00000048740	884432
chr10	10406801	10407342	Otx2_d14_peak_584	472	8.80873	51.9563	47.2047	10407036	CELF2_TSS1	CELF2	ENSG00000048740	640212
chr10	11210199	11210446	Otx2_d14_peak_585	63	3.23698	9.64019	6.32055	11210358	CELF2_TSS4	CELF2	ENSG00000048740	-2901
chr10	11558023	11558300	Otx2_d14_peak_586	134	4.39523	17.1606	13.4837	11558175	USP6NL_TSS1	USP6NL	ENSG00000148429	16089
chr10	11592227	11592515	Otx2_d14_peak_587	89	3.33371	12.4548	8.98589	11592338	USP6NL_TSS1	USP6NL	ENSG00000148429	-18055
chr10	11594196	11594654	Otx2_d14_peak_588	498	8.79907	54.7128	49.8874	11594425	USP6NL_TSS1	USP6NL	ENSG00000148429	-20142
chr10	12398879	12399155	Otx2_d14_peak_589	153	5.27958	19.0864	15.3346	12399014	CAMK1D_TSS1	CAMK1D	ENSG00000183049	-7525
chr10	12762399	12762751	Otx2_d14_peak_590	189	5.03529	22.8693	18.9755	12762589	CCDC3_TSS1	CCDC3	ENSG00000151468	281098
chr10	13107070	13107647	Otx2_d14_peak_591	125	5.17187	16.1726	12.5391	13107501	OPTN_TSS1	OPTN	ENSG00000123240	33937
chr10	13807523	13807821	Otx2_d14_peak_592	95	3.9272	12.9947	9.50064	13807745	PRPF18_TSS1	PRPF18	ENSG00000165630	-178810
chr10	14019163	14019420	Otx2_d14_peak_593	67	3.53495	10.0473	6.70637	14019232	FRMD4A_TSS1	FRMD4A	ENSG00000151474	-4854
chr10	14022806	14023095	Otx2_d14_peak_594	129	4.85797	16.5946	12.9433	14022935	FRMD4A_TSS1	FRMD4A	ENSG00000151474	-8557
chr10	14592861	14593138	Otx2_d14_peak_595	155	5.25149	19.3609	15.5999	14592987	FAM107B_TSS1	FAM107B	ENSG00000065809	-2351
chr10	14754970	14755342	Otx2_d14_peak_596	314	6.47395	35.7404	31.4347	14755170	FAM107B_TSS7	FAM107B	ENSG00000065809	61524
chr10	15151819	15152072	Otx2_d14_peak_597	113	4.46226	14.9174	11.3368	15151957	C10orf111_TSS1	C10orf111	ENSG00000176236	-12630
chr10	16787117	16787414	Otx2_d14_peak_598	163	5.84162	20.1121	16.3221	16787284	RSU1_TSS1	RSU1	ENSG00000148484	72088
chr10	16994538	16994855	Otx2_d14_peak_599	228	5.9987	26.8317	22.8011	16994704	CUBN_TSS1	CUBN	ENSG00000107611	70931
chr10	17052805	17053058	Otx2_d14_peak_600	117	3.89855	15.3232	11.7242	17052881	CUBN_TSS1	CUBN	ENSG00000107611	12754
chr10	17554602	17554960	Otx2_d14_peak_601	207	6.35829	24.699	20.7412	17554827	ST8SIA6_TSS1	ST8SIA6	ENSG00000148488	-58489
chr10	17702925	17703395	Otx2_d14_peak_602	541	9.02517	59.1089	54.1618	17703166	STAM_TSS1	STAM	ENSG00000136738	-17034
chr10	17705577	17705820	Otx2_d14_peak_603	105	3.7972	14.0784	10.5338	17705691	STAM_TSS1	STAM	ENSG00000136738	-19559
chr10	18240730	18240976	Otx2_d14_peak_604	116	4.66568	15.2829	11.6877	18240848	SLC39A12_TSS1	SLC39A12	ENSG00000148482	-72
chr10	18278052	18278393	Otx2_d14_peak_605	196	5.89919	23.5678	19.6494	18278244	SLC39A12_TSS2	SLC39A12	ENSG00000148482	-36061
chr10	18281317	18281686	Otx2_d14_peak_606	368	7.65521	41.3228	36.8605	18281502	SLC39A12_TSS2	SLC39A12	ENSG00000148482	-39319
chr10	18282279	18282549	Otx2_d14_peak_607	74	3.76939	10.8394	7.45592	18282385	SLC39A12_TSS2	SLC39A12	ENSG00000148482	-40202
chr10	18333511	18334039	Otx2_d14_peak_608	328	7.6262	37.1648	32.8224	18333750	SLC39A12_TSS2	SLC39A12	ENSG00000148482	-91567
chr10	20162100	20162474	Otx2_d14_peak_609	236	5.46221	27.7553	23.6952	20162274	PLXDC2_TSS1	PLXDC2	ENSG00000120594	-57098
chr10	20522303	20522641	Otx2_d14_peak_610	439	9.5904	48.598	43.9348	20522441	PLXDC2_TSS1	PLXDC2	ENSG00000120594	-417265
chr10	21279556	21279932	Otx2_d14_peak_611	176	5.64792	21.4892	17.6461	21279702	NEBL_TSS2	NEBL	ENSG00000078114	79234
chr10	21376408	21376718	Otx2_d14_peak_612	173	5.24887	21.2	17.3677	21376522	NEBL_TSS2	NEBL	ENSG00000078114	-17567
chr10	21384298	21384686	Otx2_d14_peak_613	473	9.26777	52.0938	47.337	21384496	NEBL_TSS2	NEBL	ENSG00000078114	-25541
chr10	21384803	21385157	Otx2_d14_peak_614	281	7.69359	32.3402	28.1341	21384978	NEBL_TSS2	NEBL	ENSG00000078114	-26023
chr10	22539065	22539319	Otx2_d14_peak_615	137	4.46509	17.4452	13.7574	22539197	COMMD3_TSS1	COMMD3	ENSG00000148444	65695
chr10	23112055	23112591	Otx2_d14_peak_616	652	10.2345	70.5245	65.2432	23112277	ARMC3_TSS1	ARMC3	ENSG00000165309	104665
chr10	23204942	23205209	Otx2_d14_peak_617	109	4.5415	14.55	10.9868	23205064	ARMC3_TSS1	ARMC3	ENSG00000165309	11878
chr10	23945246	23945643	Otx2_d14_peak_618	155	5.56625	19.26	15.5017	23945472	KIAA1217_TSS1	KIAA1217	ENSG00000120549	38192
chr10	24150309	24150585	Otx2_d14_peak_619	210	5.94968	24.9853	21.0174	24150437	KIAA1217_TSS1	KIAA1217	ENSG00000120549	-166754
chr10	24487092	24487368	Otx2_d14_peak_620	109	3.71873	14.5057	10.9434	24487251	KIAA1217_TSS2	KIAA1217	ENSG00000120549	10458
chr10	24490261	24490544	Otx2_d14_peak_621	97	3.77647	13.2075	9.70244	24490447	KIAA1217_TSS2	KIAA1217	ENSG00000120549	7262
chr10	24636321	24636662	Otx2_d14_peak_622	198	5.43767	23.8173	19.891	24636458	KIAA1217_TSS3	KIAA1217	ENSG00000120549	-92193
chr10	24640999	24641332	Otx2_d14_peak_623	213	5.91697	25.2772	21.3007	24641168	KIAA1217_TSS3	KIAA1217	ENSG00000120549	-96903
chr10	24923285	24923668	Otx2_d14_peak_624	428	8.26389	47.4913	42.8568	24923469	ARHGAP21_TSS2	ARHGAP21	ENSG00000107863	-1051
chr10	25159971	25160318	Otx2_d14_peak_625	312	7.32268	35.5306	31.232	25160145	PRTFDC1_TSS1	PRTFDC1	ENSG00000099256	81358
chr10	25190971	25191276	Otx2_d14_peak_626	81	3.61007	11.5363	8.11421	25191135	PRTFDC1_TSS1	PRTFDC1	ENSG00000099256	50368
chr10	25889636	25889921	Otx2_d14_peak_627	209	5.4151	24.869	20.9048	25889781	GPR158_TSS2	GPR158	ENSG00000151025	-6631
chr10	25893486	25893827	Otx2_d14_peak_628	120	4.32999	15.6737	12.0589	25893693	GPR158_TSS2	GPR158	ENSG00000151025	-10543
chr10	27167901	27168156	Otx2_d14_peak_629	101	4.0279	13.6488	10.1229	27168050	ABI1_TSS2	ABI1	ENSG00000136754	-18220
chr10	27486904	27487174	Otx2_d14_peak_630	90	4.10642	12.5063	9.03522	27487044	ACBD5_TSS1	ACBD5	ENSG00000107897	42433
chr10	27795771	27796273	Otx2_d14_peak_631	51	3.45519	8.37435	5.1332	27796166	RAB18_TSS1	RAB18	ENSG00000099246	-3055
chr10	27900731	27900987	Otx2_d14_peak_632	65	3.70864	9.8729	6.54231	27900842	RAB18_TSS1	RAB18	ENSG00000099246	-107731
chr10	28004291	28004713	Otx2_d14_peak_633	321	6.94813	36.4415	32.1172	28004506	MKX_TSS1	MKX	ENSG00000150051	30262
chr10	28734302	28734590	Otx2_d14_peak_634	151	4.92751	18.9137	15.1669	28734456	WAC_TSS1	WAC	ENSG00000095787	86955
chr10	28875078	28875490	Otx2_d14_peak_635	257	5.84454	29.899	25.7694	28875252	WAC_TSS5	WAC	ENSG00000095787	21920
chr10	29019008	29019378	Otx2_d14_peak_636	373	7.31514	41.8661	37.3915	29019187	BAMBI_TSS1	BAMBI	ENSG00000095739	-52908
chr10	29228954	29229204	Otx2_d14_peak_637	81	3.55102	11.5507	8.12838	29229081	BAMBI_TSS1	BAMBI	ENSG00000095739	-262802
chr10	29243118	29243465	Otx2_d14_peak_638	229	5.37686	26.9779	22.9438	29243273	BAMBI_TSS1	BAMBI	ENSG00000095739	-276994
chr10	29268778	29269058	Otx2_d14_peak_639	96	4.22374	13.1892	9.68579	29268942	BAMBI_TSS1	BAMBI	ENSG00000095739	-302663
chr10	29534453	29534701	Otx2_d14_peak_640	88	4.03788	12.2774	8.81917	29534592	LYZL1_TSS1	LYZL1	ENSG00000120563	43387
chr10	29634238	29634605	Otx2_d14_peak_641	232	5.70011	27.2489	23.2065	29634441	LYZL1_TSS1	LYZL1	ENSG00000120563	-56443
chr10	30344845	30345088	Otx2_d14_peak_642	103	4.24236	13.8468	10.3118	30344961	KIAA1462_TSS1	KIAA1462	ENSG00000165757	3482
chr10	30707552	30708260	Otx2_d14_peak_643	207	5.12082	24.6867	20.7302	30707719	MAP3K8_TSS1	MAP3K8	ENSG00000107968	15136
chr10	30830279	30830756	Otx2_d14_peak_644	615	10.0698	66.7197	61.5544	30830518	LYZL2_TSS1	LYZL2	ENSG00000151033	88119
chr10	30868521	30868814	Otx2_d14_peak_645	129	5.30417	16.5617	12.9112	30868642	LYZL2_TSS1	LYZL2	ENSG00000151033	49995
chr10	31493066	31493350	Otx2_d14_peak_646	100	4.52699	13.546	10.0261	31493223	ZEB1_TSS1	ZEB1	ENSG00000148516	114190
chr10	31893231	31893564	Otx2_d14_peak_647	207	6.35829	24.699	20.7412	31893407	ARHGAP12_TSS1	ARHGAP12	ENSG00000165322	204839
chr10	32179344	32179939	Otx2_d14_peak_648	401	7.85441	44.7114	40.1539	32179714	ARHGAP12_TSS2	ARHGAP12	ENSG00000165322	18078
chr10	32343010	32343297	Otx2_d14_peak_649	109	4.5429	14.5546	10.9898	32343165	KIF5B_TSS1	KIF5B	ENSG00000170759	2184
chr10	32349633	32349953	Otx2_d14_peak_650	99	3.89508	13.4152	9.90148	32349752	KIF5B_TSS1	KIF5B	ENSG00000170759	-4384
chr10	33323962	33324344	Otx2_d14_peak_651	67	3.77618	10.0813	6.73844	33324254	ITGB1_TSS2	ITGB1	ENSG00000150093	-76952
chr10	33481492	33481735	Otx2_d14_peak_652	74	4.21532	10.8004	7.4178	33481562	NRP1_TSS1	NRP1	ENSG00000099250	141878
chr10	33622120	33622372	Otx2_d14_peak_653	73	3.97393	10.6802	7.3033	33622270	NRP1_TSS1	NRP1	ENSG00000099250	1170
chr10	34628772	34629065	Otx2_d14_peak_654	135	4.84545	17.2365	13.5576	34628923	PARD3_TSS1	PARD3	ENSG00000148498	32528
chr10	35329949	35330273	Otx2_d14_peak_655	251	6.52176	29.249	25.1412	35330097	CUL2_TSS1	CUL2	ENSG00000108094	30160
chr10	35472068	35472509	Otx2_d14_peak_656	622	10.3817	67.4443	62.2567	35472291	CREM_TSS5	CREM	ENSG00000095794	-7768
chr10	35515722	35515980	Otx2_d14_peak_657	78	3.74919	11.2885	7.87893	35515799	CCNY_TSS1	CCNY	ENSG00000108100	20143
chr10	35613096	35613484	Otx2_d14_peak_658	111	4.08508	14.7197	11.1456	35613271	CCNY_TSS3	CCNY	ENSG00000108100	12520
chr10	35881317	35881733	Otx2_d14_peak_659	216	4.88779	25.6735	21.6838	35881531	GJD4_TSS1	GJD4	ENSG00000177291	12796
chr10	35881848	35882092	Otx2_d14_peak_660	78	3.66399	11.2397	7.83324	35881993	GJD4_TSS1	GJD4	ENSG00000177291	12334
chr10	35915847	35916414	Otx2_d14_peak_661	273	6.02437	31.5365	27.3544	35916145	FZD8_TSS1	FZD8	ENSG00000177283	14207
chr10	36073560	36073916	Otx2_d14_peak_662	97	4.32675	13.2275	9.72193	36073787	FZD8_TSS1	FZD8	ENSG00000177283	-143416
chr10	36525442	36525700	Otx2_d14_peak_663	88	3.49245	12.2634	8.80635	36525607	FZD8_TSS1	FZD8	ENSG00000177283	-595236
chr10	36757367	36758209	Otx2_d14_peak_664	478	9.11892	52.6578	47.8876	36758002	ANKRD30A_TSS1	ANKRD30A	ENSG00000148513	656772
chr10	43655286	43655634	Otx2_d14_peak_665	122	4.47222	15.8974	12.2755	43655456	CSGALNACT2_TSS1	CSGALNACT2	ENSG00000169826	-21514
chr10	44729166	44729411	Otx2_d14_peak_666	99	4.71482	13.4515	9.93691	44729272	CXCL12_TSS1	CXCL12	ENSG00000107562	151209
chr10	45250879	45251260	Otx2_d14_peak_667	265	5.93445	30.7145	26.558	45251083	TMEM72_TSS1	TMEM72	ENSG00000187783	155554
chr10	45409118	45409373	Otx2_d14_peak_668	99	3.89508	13.4152	9.90148	45409222	TMEM72_TSS1	TMEM72	ENSG00000187783	-2566
chr10	46979553	46979964	Otx2_d14_peak_669	397	5.85641	44.2603	39.7181	46979752	SYT15_TSS2	SYT15	ENSG00000204176	-8343
chr10	49599273	49599516	Otx2_d14_peak_670	72	3.62037	10.5863	7.21534	49599342	MAPK8_TSS2	MAPK8	ENSG00000107643	10289
chr10	49637391	49637782	Otx2_d14_peak_671	116	4.39191	15.2911	11.6939	49637599	ARHGAP22_TSS1	ARHGAP22	ENSG00000128805	21949
chr10	50439195	50439456	Otx2_d14_peak_672	124	4.27508	16.0636	12.4324	50439328	C10orf128_TSS2	C10orf128	ENSG00000204161	-42915
chr10	50787729	50788342	Otx2_d14_peak_673	986	12.5882	104.758	98.6217	50788021	CHAT_TSS1	CHAT	ENSG00000070748	29109
chr10	52311989	52312590	Otx2_d14_peak_674	209	5.4151	24.869	20.9048	52312257	SGMS1_TSS2	SGMS1	ENSG00000198964	70480
chr10	52321189	52321457	Otx2_d14_peak_675	130	4.60615	16.7107	13.0546	52321308	SGMS1_TSS2	SGMS1	ENSG00000198964	61429
chr10	52329942	52330230	Otx2_d14_peak_676	156	5.14876	19.3663	15.6037	52330086	SGMS1_TSS2	SGMS1	ENSG00000198964	52651
chr10	52337922	52338293	Otx2_d14_peak_677	366	6.66003	41.1353	36.6781	52338124	SGMS1_TSS2	SGMS1	ENSG00000198964	44613
chr10	52341214	52341621	Otx2_d14_peak_678	410	6.73923	45.6693	41.0852	52341417	SGMS1_TSS2	SGMS1	ENSG00000198964	41320
chr10	53523524	53523955	Otx2_d14_peak_679	150	5.43104	18.8317	15.0906	53523728	CSTF2T_TSS1	CSTF2T	ENSG00000177613	-64364
chr10	54727826	54728098	Otx2_d14_peak_680	96	4.04629	13.1529	9.65133	54727924	MBL2_TSS1	MBL2	ENSG00000165471	-196455
chr10	56665422	56665833	Otx2_d14_peak_681	220	6.1145	26.0068	22.0046	56665605	PCDH15_TSS2	PCDH15	ENSG00000150275	-104648
chr10	57111134	57111383	Otx2_d14_peak_682	113	4.46226	14.9174	11.3368	57111261	MTRNR2L5_TSS1	MTRNR2L5	ENSG00000249860	247478
chr10	57689047	57689327	Otx2_d14_peak_683	38	2.7874	6.98566	3.83921	57689193	PCDH15_TSS3	PCDH15	ENSG00000150275	-301482
chr10	58944783	58945144	Otx2_d14_peak_684	303	6.96278	34.6178	30.3449	58945000	ZWINT_TSS2	ZWINT	ENSG00000122952	-823988
chr10	59228902	59229221	Otx2_d14_peak_685	117	3.89855	15.3232	11.7242	59229071	IPMK_TSS1	IPMK	ENSG00000151151	798613
chr10	60080101	60080495	Otx2_d14_peak_686	123	4.78846	16.0224	12.3941	60080279	UBE2D1_TSS1	UBE2D1	ENSG00000072401	14445
chr10	60723550	60724013	Otx2_d14_peak_687	328	7.6262	37.1648	32.8224	60723785	BICC1_TSS2	BICC1	ENSG00000122870	-170533
chr10	60863143	60863873	Otx2_d14_peak_688	209	4.81374	24.9495	20.9839	60863498	PHYHIPL_TSS1	PHYHIPL	ENSG00000165443	72839
chr10	60971400	60972031	Otx2_d14_peak_689	1110	15.7895	117.53	111.004	60971719	PHYHIPL_TSS2	PHYHIPL	ENSG00000165443	-34693
chr10	61194804	61195077	Otx2_d14_peak_690	92	3.80007	12.7782	9.29343	61194947	FAM13C_TSS2	FAM13C	ENSG00000148541	-72670
chr10	61316776	61317275	Otx2_d14_peak_691	296	6.36643	33.9295	29.6749	61316940	SLC16A9_TSS1	SLC16A9	ENSG00000165449	152699
chr10	62046298	62046724	Otx2_d14_peak_692	427	7.64286	47.3454	42.7168	62046522	ANK3_TSS5	ANK3	ENSG00000151150	102956
chr10	62239141	62239415	Otx2_d14_peak_693	161	5.2198	19.9863	16.1989	62239243	ANK3_TSS5	ANK3	ENSG00000151150	-89746
chr10	62286019	62286534	Otx2_d14_peak_694	488	9.22878	53.674	48.8762	62286315	ANK3_TSS6	ANK3	ENSG00000151150	46096
chr10	62557719	62558101	Otx2_d14_peak_695	291	6.05964	33.3793	29.1424	62557938	CDK1_TSS2	CDK1	ENSG00000170312	-18019
chr10	62559762	62560135	Otx2_d14_peak_696	226	6.42831	26.6922	22.6677	62559947	CDK1_TSS2	CDK1	ENSG00000170312	-20028
chr10	62590575	62590869	Otx2_d14_peak_697	193	5.93383	23.2764	19.3689	62590717	CDK1_TSS2	CDK1	ENSG00000170312	-50798
chr10	62711183	62711462	Otx2_d14_peak_698	141	4.91993	17.8432	14.1373	62711344	RHOBTB1_TSS2	RHOBTB1	ENSG00000072422	-7330
chr10	62721099	62721536	Otx2_d14_peak_699	214	5.63906	25.407	21.4256	62721347	RHOBTB1_TSS2	RHOBTB1	ENSG00000072422	-17333
chr10	62724455	62724815	Otx2_d14_peak_700	85	3.33259	12.0056	8.56009	62724642	RHOBTB1_TSS2	RHOBTB1	ENSG00000072422	-20628
chr10	63393435	63393703	Otx2_d14_peak_701	147	4.4958	18.521	14.7909	63393554	C10orf107_TSS1	C10orf107	ENSG00000183346	29154
chr10	63507145	63507486	Otx2_d14_peak_702	161	4.67563	19.938	16.1544	63507297	C10orf107_TSS1	C10orf107	ENSG00000183346	-84570
chr10	63521549	63521811	Otx2_d14_peak_703	65	3.63711	9.89856	6.56519	63521676	C10orf107_TSS1	C10orf107	ENSG00000183346	-98949
chr10	63595360	63595603	Otx2_d14_peak_704	80	3.89018	11.5069	8.08674	63595465	ARID5B_TSS1	ARID5B	ENSG00000150347	65537
chr10	63697255	63697508	Otx2_d14_peak_705	92	3.79192	12.7465	9.2654	63697418	ARID5B_TSS1	ARID5B	ENSG00000150347	-36397
chr10	63703304	63703550	Otx2_d14_peak_706	41	2.71157	7.36002	4.1889	63703465	ARID5B_TSS1	ARID5B	ENSG00000150347	-42444
chr10	63753690	63754076	Otx2_d14_peak_707	268	6.40452	31.0133	26.8474	63753897	ARID5B_TSS2	ARID5B	ENSG00000150347	55062
chr10	63796917	63797500	Otx2_d14_peak_708	89	4.26247	12.4214	8.95473	63797327	ARID5B_TSS2	ARID5B	ENSG00000150347	11632
chr10	63844200	63844567	Otx2_d14_peak_709	309	6.09149	35.2214	30.9325	63844348	ARID5B_TSS2	ARID5B	ENSG00000150347	-35370
chr10	64252128	64252452	Otx2_d14_peak_710	252	5.6329	29.3302	25.2194	64252274	ZNF365_TSS3	ZNF365	ENSG00000138311	27922
chr10	65345833	65346222	Otx2_d14_peak_711	454	8.15263	50.2055	45.4991	65346026	REEP3_TSS1	REEP3	ENSG00000165476	-64895
chr10	65353435	65353718	Otx2_d14_peak_712	87	4.00459	12.1655	8.71034	65353608	REEP3_TSS1	REEP3	ENSG00000165476	-72477
chr10	65434938	65435268	Otx2_d14_peak_713	79	4.02793	11.4018	7.98687	65435080	REEP3_TSS1	REEP3	ENSG00000165476	-153949
chr10	65693525	65693854	Otx2_d14_peak_714	159	4.33852	19.6758	15.9002	65693704	REEP3_TSS1	REEP3	ENSG00000165476	-412573
chr10	65934785	65935102	Otx2_d14_peak_715	103	3.86639	13.8386	10.3042	65934934	REEP3_TSS1	REEP3	ENSG00000165476	-653803
chr10	66125459	66125854	Otx2_d14_peak_716	312	6.72555	35.499	31.2036	66125647	REEP3_TSS1	REEP3	ENSG00000165476	-844516
chr10	66190419	66190732	Otx2_d14_peak_717	105	3.73611	14.0715	10.5269	66190567	REEP3_TSS1	REEP3	ENSG00000165476	-909436
chr10	66245990	66246309	Otx2_d14_peak_718	151	4.74557	18.8958	15.152	66246172	REEP3_TSS1	REEP3	ENSG00000165476	-965041
chr10	67053549	67053833	Otx2_d14_peak_719	158	5.45224	19.664	15.8909	67053705	CTNNA3_TSS1	CTNNA3	ENSG00000183230	785146
chr10	67111020	67111286	Otx2_d14_peak_720	91	4.32716	12.6212	9.14424	67111202	CTNNA3_TSS1	CTNNA3	ENSG00000183230	727649
chr10	67231278	67231666	Otx2_d14_peak_721	59	3.67153	9.25495	5.95976	67231494	CTNNA3_TSS1	CTNNA3	ENSG00000183230	607357
chr10	69015181	69015449	Otx2_d14_peak_722	124	4.27508	16.0636	12.4324	69015313	LRRTM3_TSS1	LRRTM3	ENSG00000198739	-329541
chr10	69815128	69815504	Otx2_d14_peak_723	321	5.9246	36.4509	32.1262	69815296	HERC4_TSS2	HERC4	ENSG00000148634	-15563
chr10	70346676	70346929	Otx2_d14_peak_724	109	4.25925	14.504	10.9422	70346779	TET1_TSS1	TET1	ENSG00000138336	-26654
chr10	70573496	70573750	Otx2_d14_peak_725	78	3.41388	11.2329	7.82675	70573635	STOX1_TSS1	STOX1	ENSG00000165730	13648
chr10	70976852	70977342	Otx2_d14_peak_726	175	4.85546	21.3879	17.5484	70977140	HKDC1_TSS1	HKDC1	ENSG00000156510	2908
chr10	71217458	71217709	Otx2_d14_peak_727	109	4.5429	14.5546	10.9898	71217575	TSPAN15_TSS1	TSPAN15	ENSG00000099282	-6341
chr10	71987491	71987804	Otx2_d14_peak_728	140	5.22522	17.799	14.0982	71987647	PPA1_TSS1	PPA1	ENSG00000180817	5436
chr10	72003417	72003702	Otx2_d14_peak_729	142	5.4008	17.9774	14.2683	72003517	PPA1_TSS1	PPA1	ENSG00000180817	-10415
chr10	72044680	72044987	Otx2_d14_peak_730	100	3.47557	13.5981	10.0768	72044835	PPA1_TSS1	PPA1	ENSG00000180817	-51733
chr10	72050367	72050633	Otx2_d14_peak_731	127	4.69109	16.3596	12.7177	72050485	PPA1_TSS1	PPA1	ENSG00000180817	-57383
chr10	72057286	72057555	Otx2_d14_peak_732	137	4.71327	17.4355	13.7496	72057418	PPA1_TSS1	PPA1	ENSG00000180817	-64316
chr10	72078761	72079088	Otx2_d14_peak_733	172	6.17243	21.1024	17.2739	72078946	LRRC20_TSS1	LRRC20	ENSG00000172731	62458
chr10	72137879	72138184	Otx2_d14_peak_734	73	3.97393	10.6802	7.3033	72138085	LRRC20_TSS1	LRRC20	ENSG00000172731	3319
chr10	72686959	72687393	Otx2_d14_peak_735	539	9.64078	58.8671	53.9263	72687162	PCBD1_TSS1	PCBD1	ENSG00000166228	-38612
chr10	73141475	73141718	Otx2_d14_peak_736	69	3.76493	10.3059	6.94969	73141620	CDH23_TSS1	CDH23	ENSG00000107736	15060
chr10	73392744	73393046	Otx2_d14_peak_737	206	6.61507	24.627	20.6721	73392871	CDH23_TSS3	CDH23	ENSG00000107736	79479
chr10	73632160	73632518	Otx2_d14_peak_738	262	7.72345	30.4042	26.2565	73632326	PSAP_TSS1	PSAP	ENSG00000197746	-21311
chr10	74215947	74216251	Otx2_d14_peak_739	149	5.75472	18.6442	14.9075	74216136	MICU1_TSS1	MICU1	ENSG00000107745	67548
chr10	74446798	74447074	Otx2_d14_peak_740	95	4.35905	13.0252	9.52923	74446909	MCU_TSS1	MCU	ENSG00000156026	4969
chr10	74455259	74455518	Otx2_d14_peak_741	69	3.94485	10.3194	6.96266	74455413	MCU_TSS2	MCU	ENSG00000156026	-3028
chr10	74942270	74942693	Otx2_d14_peak_742	248	6.80953	28.9149	24.8177	74942466	FAM149B1_TSS2	FAM149B1	ENSG00000138286	-4854
chr10	75754641	75755017	Otx2_d14_peak_743	272	5.57809	31.4218	27.2422	75754835	VCL_TSS1	VCL	ENSG00000035403	105
chr10	75973600	75974077	Otx2_d14_peak_744	486	9.94394	53.4384	48.6456	75973883	ADK_TSS2	ADK	ENSG00000156110	-37628
chr10	76178096	76178552	Otx2_d14_peak_745	114	4.2293	14.9886	11.4028	76178426	ADK_TSS2	ADK	ENSG00000156110	-242171
chr10	76707711	76707998	Otx2_d14_peak_746	132	4.94486	16.8845	13.22	76707796	KAT6B_TSS3	KAT6B	ENSG00000156650	-109347
chr10	76930045	76930290	Otx2_d14_peak_747	90	4.20313	12.5311	9.05907	76930172	VDAC2_TSS1	VDAC2	ENSG00000165637	39729
chr10	77251858	77252153	Otx2_d14_peak_748	179	4.87929	21.8359	17.9797	77252013	C10orf11_TSS1	C10orf11	ENSG00000148655	-60794
chr10	77252545	77252790	Otx2_d14_peak_749	116	4.46564	15.2437	11.6502	77252654	C10orf11_TSS1	C10orf11	ENSG00000148655	-61435
chr10	77258245	77258608	Otx2_d14_peak_750	472	10.0673	52.0508	47.2959	77258456	C10orf11_TSS1	C10orf11	ENSG00000148655	-67237
chr10	77305454	77305759	Otx2_d14_peak_751	75	3.51507	10.9319	7.54157	77305628	C10orf11_TSS1	C10orf11	ENSG00000148655	-114409
chr10	77411101	77411362	Otx2_d14_peak_752	86	4.23886	12.0511	8.60414	77411274	C10orf11_TSS2	C10orf11	ENSG00000148655	131234
chr10	77432654	77433054	Otx2_d14_peak_753	160	5.40236	19.8777	16.0962	77432754	C10orf11_TSS2	C10orf11	ENSG00000148655	109754
chr10	77772695	77773135	Otx2_d14_peak_754	421	9.40497	46.7832	42.1684	77772924	C10orf11_TSS2	C10orf11	ENSG00000148655	-230397
chr10	77829654	77829939	Otx2_d14_peak_755	159	5.59217	19.7324	15.9549	77829833	C10orf11_TSS2	C10orf11	ENSG00000148655	-287306
chr10	77830768	77831034	Otx2_d14_peak_756	131	5.15896	16.8597	13.1973	77830851	C10orf11_TSS2	C10orf11	ENSG00000148655	-288324
chr10	77833381	77834062	Otx2_d14_peak_757	482	8.18235	52.9989	48.2189	77833851	C10orf11_TSS2	C10orf11	ENSG00000148655	-291324
chr10	77835574	77835978	Otx2_d14_peak_758	529	11.4436	57.9057	52.9909	77835763	C10orf11_TSS2	C10orf11	ENSG00000148655	-293236
chr10	78071239	78071583	Otx2_d14_peak_759	77	3.87176	11.177	7.77447	78071435	C10orf11_TSS2	C10orf11	ENSG00000148655	-528908
chr10	78201914	78202187	Otx2_d14_peak_760	58	3.46104	9.09145	5.80471	78202119	C10orf11_TSS2	C10orf11	ENSG00000148655	-659592
chr10	78921867	78922223	Otx2_d14_peak_761	122	4.37644	15.8509	12.2296	78922077	KCNMA1_TSS2	KCNMA1	ENSG00000156113	21203
chr10	79183803	79184110	Otx2_d14_peak_762	99	4.23343	13.5186	9.99922	79183970	KCNMA1_TSS3	KCNMA1	ENSG00000156113	-73442
chr10	79423879	79424249	Otx2_d14_peak_763	181	6.18365	21.9877	18.1263	79424098	KCNMA1_TSS5	KCNMA1	ENSG00000156113	-25962
chr10	80027935	80028217	Otx2_d14_peak_764	91	3.96343	12.5779	9.10269	80028102	RPS24_TSS1	RPS24	ENSG00000138326	-234576
chr10	80386210	80386479	Otx2_d14_peak_765	127	4.43069	16.3686	12.7248	80386321	ZMIZ1_TSS1	ZMIZ1	ENSG00000108175	442460
chr10	80986277	80986527	Otx2_d14_peak_766	80	3.89018	11.5069	8.08674	80986406	ZMIZ1_TSS3	ZMIZ1	ENSG00000108175	17008
chr10	81658496	81658792	Otx2_d14_peak_767	88	4.5432	12.3179	8.85661	81658712	SFTPD_TSS1	SFTPD	ENSG00000133661	50137
chr10	81891206	81891531	Otx2_d14_peak_768	281	8.02633	32.3495	28.1424	81891355	PLAC9_TSS1	PLAC9	ENSG00000189129	111
chr10	82446845	82447088	Otx2_d14_peak_769	60	3.32302	9.30715	6.00842	82446942	SH2D4B_TSS2	SH2D4B	ENSG00000178217	-146359
chr10	84200483	84201043	Otx2_d14_peak_770	590	9.50018	64.1726	59.0824	84200826	NRG3_TSS3	NRG3	ENSG00000185737	-82323
chr10	84237456	84238040	Otx2_d14_peak_771	649	11.2129	70.204	64.9328	84237764	NRG3_TSS3	NRG3	ENSG00000185737	-119261
chr10	84238382	84238738	Otx2_d14_peak_772	256	6.65371	29.7358	25.6119	84238552	NRG3_TSS3	NRG3	ENSG00000185737	-120049
chr10	85524600	85524867	Otx2_d14_peak_773	85	3.59664	11.9755	8.53048	85524755	GHITM_TSS1	GHITM	ENSG00000165678	374419
chr10	85641353	85641783	Otx2_d14_peak_774	118	4.83333	15.489	11.8832	85641641	GHITM_TSS1	GHITM	ENSG00000165678	257533
chr10	85985169	85985602	Otx2_d14_peak_775	225	6.51441	26.5438	22.5242	85985343	LRIT2_TSS1	LRIT2	ENSG00000204033	-52
chr10	85986254	85986731	Otx2_d14_peak_776	519	8.54202	56.8632	51.9772	85986521	LRIT2_TSS1	LRIT2	ENSG00000204033	-1230
chr10	86004399	86004788	Otx2_d14_peak_777	234	7.26913	27.5496	23.4958	86004588	RGR_TSS1	RGR	ENSG00000148604	210
chr10	86122239	86122519	Otx2_d14_peak_778	82	3.72581	11.7191	8.28658	86122340	CCSER2_TSS2	CCSER2	ENSG00000107771	31258
chr10	86157988	86158276	Otx2_d14_peak_779	169	5.03488	20.7341	16.918	86158134	CCSER2_TSS2	CCSER2	ENSG00000107771	-4517
chr10	86865768	86866074	Otx2_d14_peak_780	109	4.75167	14.56	10.9949	86865903	CCSER2_TSS3	CCSER2	ENSG00000107771	-681200
chr10	88828112	88828550	Otx2_d14_peak_781	249	5.75462	29.0902	24.9881	88828272	GLUD1_TSS1	GLUD1	ENSG00000148672	25545
chr10	91386408	91386789	Otx2_d14_peak_782	223	6.21829	26.3838	22.3717	91386617	PANK1_TSS1	PANK1	ENSG00000152782	17004
chr10	91406985	91407314	Otx2_d14_peak_783	158	5.03463	19.6668	15.8918	91407094	PANK1_TSS2	PANK1	ENSG00000152782	-2113
chr10	91647610	91647919	Otx2_d14_peak_784	147	5.10569	18.4923	14.7657	91647780	KIF20B_TSS2	KIF20B	ENSG00000138182	-164451
chr10	91733239	91733482	Otx2_d14_peak_785	78	3.74919	11.2885	7.87893	91733305	KIF20B_TSS2	KIF20B	ENSG00000138182	-249976
chr10	91735499	91735818	Otx2_d14_peak_786	142	5.16078	17.9549	14.2462	91735698	KIF20B_TSS2	KIF20B	ENSG00000138182	-252369
chr10	92691152	92691509	Otx2_d14_peak_787	64	3.85433	9.78724	6.46197	92691308	ANKRD1_TSS1	ANKRD1	ENSG00000148677	-10267
chr10	92962015	92962401	Otx2_d14_peak_788	95	3.9272	12.9947	9.50064	92962228	PCGF5_TSS2	PCGF5	ENSG00000180628	17669
chr10	93882919	93883312	Otx2_d14_peak_789	131	4.91124	16.7727	13.1122	93883148	CPEB3_TSS1	CPEB3	ENSG00000107864	116960
chr10	94068604	94068900	Otx2_d14_peak_790	103	4.17767	13.9128	10.374	94068797	38412_TSS1	38412	NA	-17869
chr10	94113073	94113364	Otx2_d14_peak_791	115	3.7962	15.1227	11.5339	94113238	38412_TSS1	38412	NA	-62310
chr10	95040783	95041045	Otx2_d14_peak_792	92	3.80007	12.7782	9.29343	95040875	MYOF_TSS1	MYOF	ENSG00000138119	201189
chr10	95466778	95467306	Otx2_d14_peak_793	658	12.3827	71.1934	65.8945	95467018	FRA10AC1_TSS3	FRA10AC1	ENSG00000148690	-4096
chr10	95532831	95533173	Otx2_d14_peak_794	362	8.46169	40.6976	36.2552	95533015	LGI1_TSS1	LGI1	ENSG00000108231	-15441
chr10	95536118	95536480	Otx2_d14_peak_795	277	6.86502	31.8985	27.7066	95536292	LGI1_TSS1	LGI1	ENSG00000108231	-18718
chr10	95538138	95538497	Otx2_d14_peak_796	612	11.9942	66.4232	61.2686	95538312	LGI1_TSS1	LGI1	ENSG00000108231	-20738
chr10	95550295	95550718	Otx2_d14_peak_797	440	7.94882	48.7572	44.0906	95550475	LGI1_TSS1	LGI1	ENSG00000108231	-32901
chr10	95874351	95874598	Otx2_d14_peak_798	140	5.46462	17.7904	14.09	95874454	PLCE1_TSS3	PLCE1	ENSG00000138193	-25616
chr10	95877589	95877887	Otx2_d14_peak_799	106	4.34784	14.2124	10.6619	95877721	PLCE1_TSS3	PLCE1	ENSG00000138193	-28883
chr10	96075886	96076219	Otx2_d14_peak_800	137	4.46509	17.4452	13.7574	96076090	PLCE1_TSS4	PLCE1	ENSG00000138193	-31477
chr10	96157460	96157778	Otx2_d14_peak_801	92	4.37132	12.7565	9.27416	96157569	TBC1D12_TSS1	TBC1D12	ENSG00000108239	4606
chr10	96947309	96947644	Otx2_d14_peak_802	159	3.96612	19.7648	15.987	96947481	C10orf129_TSS1	C10orf129	NA	6465
chr10	96948829	96949216	Otx2_d14_peak_803	182	4.71075	22.0861	18.2214	96948984	C10orf129_TSS1	C10orf129	NA	4962
chr10	97118135	97118423	Otx2_d14_peak_804	144	4.82039	18.1699	14.4523	97118259	SORBS1_TSS1	SORBS1	ENSG00000095637	26793
chr10	98233674	98233992	Otx2_d14_peak_805	194	5.72085	23.3363	19.4246	98233816	TLL2_TSS1	TLL2	ENSG00000095587	39842
chr10	98340696	98341008	Otx2_d14_peak_806	154	4.83348	19.2429	15.4851	98340835	TM9SF3_TSS1	TM9SF3	ENSG00000077147	5964
chr10	99404808	99405064	Otx2_d14_peak_807	89	4.45798	12.3933	8.92779	99404998	PI4K2A_TSS2	PI4K2A	ENSG00000155252	-4547
chr10	99520786	99521178	Otx2_d14_peak_808	263	6.08012	30.5213	26.3702	99520996	SFRP5_TSS1	SFRP5	ENSG00000120057	10703
chr10	102721158	102721610	Otx2_d14_peak_809	348	8.05813	39.2634	34.8607	102721372	SEMA4G_TSS1	SEMA4G	ENSG00000095539	7897
chr10	103356852	103357107	Otx2_d14_peak_810	93	4.11901	12.8362	9.34874	103356931	DPCD_TSS2	DPCD	ENSG00000166171	-8878
chr10	104073269	104073631	Otx2_d14_peak_811	276	7.1213	31.8874	27.6969	104073461	GBF1_TSS1	GBF1	ENSG00000107862	-68198
chr10	104538502	104538888	Otx2_d14_peak_812	242	6.40735	28.3807	24.2998	104538653	WBP1L_TSS2	WBP1L	ENSG00000166272	-2757
chr10	104748503	104748908	Otx2_d14_peak_813	117	4.18008	15.3868	11.7838	104748702	CNNM2_TSS1	CNNM2	ENSG00000148842	-70623
chr10	104831183	104831426	Otx2_d14_peak_814	94	4.66696	12.9864	9.49417	104831276	NT5C2_TSS1	NT5C2	ENSG00000076685	82098
chr10	104874396	104874644	Otx2_d14_peak_815	42	3.2257	7.47269	4.29414	104874603	NT5C2_TSS1	NT5C2	ENSG00000076685	38771
chr10	104883222	104883657	Otx2_d14_peak_816	202	5.83526	24.1566	20.217	104883399	NT5C2_TSS1	NT5C2	ENSG00000076685	29975
chr10	104913642	104914294	Otx2_d14_peak_817	161	5.31577	19.9561	16.1724	104913870	NT5C2_TSS1	NT5C2	ENSG00000076685	-477
chr10	104948715	104948996	Otx2_d14_peak_818	116	4.39191	15.2911	11.6939	104948893	NT5C2_TSS3	NT5C2	ENSG00000076685	4153
chr10	104990928	104991232	Otx2_d14_peak_819	137	4.71327	17.4355	13.7496	104991115	LOC729020_TSS1	LOC729020	NA	14518
chr10	105008223	105008594	Otx2_d14_peak_820	367	8.00918	41.178	36.7187	105008380	LOC729020_TSS1	LOC729020	NA	-2728
chr10	105711832	105712174	Otx2_d14_peak_821	149	4.78355	18.7083	14.9708	105712009	SLK_TSS1	SLK	ENSG00000065613	14939
chr10	106095508	106095821	Otx2_d14_peak_822	88	4.31052	12.2675	8.81043	106095671	ITPRIP_TSS2	ITPRIP	ENSG00000148841	-1999
chr10	107153340	107153663	Otx2_d14_peak_823	116	4.74368	15.2043	11.6116	107153471	SORCS3_TSS2	SORCS3	ENSG00000156395	-215938
chr10	107270501	107270897	Otx2_d14_peak_824	242	6.40735	28.3807	24.2998	107270701	SORCS3_TSS2	SORCS3	ENSG00000156395	-333168
chr10	107324394	107324878	Otx2_d14_peak_825	609	11.1733	66.139	60.9933	107324626	SORCS3_TSS2	SORCS3	ENSG00000156395	-387093
chr10	107358402	107358732	Otx2_d14_peak_826	161	4.93418	19.9841	16.1974	107358621	SORCS3_TSS2	SORCS3	ENSG00000156395	-421088
chr10	107532178	107532527	Otx2_d14_peak_827	175	5.85846	21.3854	17.5474	107532307	SORCS3_TSS2	SORCS3	ENSG00000156395	-594774
chr10	107562408	107562675	Otx2_d14_peak_828	115	4.04622	15.1303	11.54	107562546	SORCS3_TSS2	SORCS3	ENSG00000156395	-625013
chr10	108731074	108731500	Otx2_d14_peak_829	400	6.98491	44.6315	40.0776	108731271	SORCS1_TSS2	SORCS1	ENSG00000108018	193011
chr10	109253210	109253473	Otx2_d14_peak_830	97	4.32675	13.2275	9.72193	109253349	SORCS1_TSS2	SORCS1	ENSG00000108018	-329048
chr10	109277439	109277763	Otx2_d14_peak_831	92	4.00145	12.7125	9.23352	109277558	SORCS1_TSS2	SORCS1	ENSG00000108018	-353257
chr10	109995037	109995280	Otx2_d14_peak_832	74	3.41681	10.7857	7.40336	109995079	SORCS1_TSS2	SORCS1	ENSG00000108018	-1070778
chr10	110468765	110469051	Otx2_d14_peak_833	84	3.85631	11.9273	8.48422	110468898	XPNPEP1_TSS1	XPNPEP1	ENSG00000108039	1175122
chr10	110792065	110792503	Otx2_d14_peak_834	285	7.24408	32.8053	28.586	110792284	XPNPEP1_TSS1	XPNPEP1	ENSG00000108039	851736
chr10	111119565	111119863	Otx2_d14_peak_835	137	4.71327	17.4355	13.7496	111119764	XPNPEP1_TSS1	XPNPEP1	ENSG00000108039	524256
chr10	111180687	111181262	Otx2_d14_peak_836	1002	14.7598	106.384	100.213	111180986	XPNPEP1_TSS1	XPNPEP1	ENSG00000108039	463034
chr10	111829265	111829736	Otx2_d14_peak_837	225	6.04266	26.5822	22.5618	111829525	ADD3_TSS4	ADD3	ENSG00000148700	53242
chr10	112342995	112343390	Otx2_d14_peak_838	400	7.60015	44.6244	40.0714	112343203	SMC3_TSS1	SMC3	ENSG00000108055	-15746
chr10	112625195	112625530	Otx2_d14_peak_839	165	5.5384	20.3358	16.5361	112625344	PDCD4_TSS1	PDCD4	ENSG00000150593	6198
chr10	113714371	113714638	Otx2_d14_peak_840	99	4.23343	13.5186	9.99922	113714496	GPAM_TSS1	GPAM	ENSG00000119927	228962
chr10	114298490	114298806	Otx2_d14_peak_841	189	5.37153	22.7945	18.9048	114298663	VTI1A_TSS1	VTI1A	ENSG00000151532	-91899
chr10	114382752	114383005	Otx2_d14_peak_842	137	4.71327	17.4355	13.7496	114382899	VTI1A_TSS1	VTI1A	ENSG00000151532	-176135
chr10	114397594	114397943	Otx2_d14_peak_843	63	3.23698	9.64019	6.32055	114397772	VTI1A_TSS1	VTI1A	ENSG00000151532	-191008
chr10	114418710	114418997	Otx2_d14_peak_844	76	3.92899	11.0907	7.69286	114418822	VTI1A_TSS1	VTI1A	ENSG00000151532	-212058
chr10	114714940	114715325	Otx2_d14_peak_845	303	6.96278	34.6178	30.3449	114715113	TCF7L2_TSS3	TCF7L2	ENSG00000148737	-4223
chr10	114816314	114816563	Otx2_d14_peak_846	120	4.57668	15.6332	12.0214	114816440	TCF7L2_TSS4	TCF7L2	ENSG00000148737	-16669
chr10	115017609	115017910	Otx2_d14_peak_847	50	3.21359	8.28167	5.04497	115017827	TCF7L2_TSS8	TCF7L2	ENSG00000148737	-106977
chr10	115726815	115727264	Otx2_d14_peak_848	160	5.40236	19.8777	16.0962	115727139	ADRB1_TSS1	ADRB1	ENSG00000043591	76656
chr10	116284981	116285597	Otx2_d14_peak_849	401	6.81767	44.7048	40.149	116285278	ABLIM1_TSS3	ABLIM1	ENSG00000099204	1306
chr10	116331386	116331749	Otx2_d14_peak_850	224	5.60511	26.4483	22.4332	116331582	ABLIM1_TSS4	ABLIM1	ENSG00000099204	3766
chr10	116409938	116410272	Otx2_d14_peak_851	148	4.30465	18.6041	14.8696	116410144	ABLIM1_TSS6	ABLIM1	ENSG00000099204	7813
chr10	116437929	116438328	Otx2_d14_peak_852	99	3.89508	13.4152	9.90148	116438116	ABLIM1_TSS7	ABLIM1	ENSG00000099204	6288
chr10	116464030	116464757	Otx2_d14_peak_853	158	5.03463	19.6668	15.8918	116464584	ABLIM1_TSS7	ABLIM1	ENSG00000099204	-20161
chr10	116551611	116551896	Otx2_d14_peak_854	149	5.75472	18.6442	14.9075	116551772	FAM160B1_TSS1	FAM160B1	ENSG00000151553	29720
chr10	116734463	116734913	Otx2_d14_peak_855	551	9.64766	60.0848	55.1115	116734670	TRUB1_TSS1	TRUB1	ENSG00000165832	-36747
chr10	116812084	116812410	Otx2_d14_peak_856	248	6.67971	28.92	24.8221	116812231	ATRNL1_TSS1	ATRNL1	ENSG00000107518	40882
chr10	117706740	117707127	Otx2_d14_peak_857	68	2.99446	10.2088	6.85827	117706980	GFRA1_TSS1	GFRA1	ENSG00000151892	308317
chr10	117930494	117930927	Otx2_d14_peak_858	383	8.17012	42.8496	38.3437	117930726	GFRA1_TSS1	GFRA1	ENSG00000151892	84571
chr10	118038246	118038571	Otx2_d14_peak_859	103	4.17767	13.9128	10.374	118038395	GFRA1_TSS3	GFRA1	ENSG00000151892	-5590
chr10	118601468	118601716	Otx2_d14_peak_860	113	4.46226	14.9174	11.3368	118601608	ENO4_TSS1	ENO4	ENSG00000188316	7404
chr10	118685866	118686355	Otx2_d14_peak_861	145	5.04503	18.282	14.5609	118686200	KIAA1598_TSS1	KIAA1598	NA	47471
chr10	119147315	119147581	Otx2_d14_peak_862	89	4.17455	12.4394	8.97079	119147416	PDZD8_TSS1	PDZD8	ENSG00000165650	-12470
chr10	119229427	119229737	Otx2_d14_peak_863	111	4.08508	14.7197	11.1456	119229598	EMX2_TSS1	EMX2	ENSG00000170370	72346
chr10	120092358	120092693	Otx2_d14_peak_864	197	5.12521	23.6215	19.7007	120092539	FAM204A_TSS1	FAM204A	ENSG00000165669	9283
chr10	120428889	120429326	Otx2_d14_peak_865	571	10.8047	62.1849	57.153	120429085	CACUL1_TSS1	CACUL1	ENSG00000151893	56802
chr10	120441681	120442123	Otx2_d14_peak_866	173	5.66427	21.1491	17.3191	120441970	CACUL1_TSS1	CACUL1	ENSG00000151893	43917
chr10	120521121	120521587	Otx2_d14_peak_867	497	9.1574	54.5352	49.7149	120521359	CACUL1_TSS2	CACUL1	ENSG00000151893	-6790
chr10	120604271	120604726	Otx2_d14_peak_868	277	6.86502	31.8985	27.7066	120604495	CACUL1_TSS2	CACUL1	ENSG00000151893	-89926
chr10	120677685	120678238	Otx2_d14_peak_869	549	11.4464	59.893	54.9251	120678013	NANOS1_TSS1	NANOS1	ENSG00000188613	111204
chr10	120819322	120820023	Otx2_d14_peak_870	382	6.08274	42.7818	38.2802	120819799	EIF3A_TSS1	EIF3A	ENSG00000107581	-10293
chr10	121801711	121802046	Otx2_d14_peak_871	128	5.03364	16.4682	12.8197	121801907	SEC23IP_TSS1	SEC23IP	ENSG00000107651	-149814
chr10	122298721	122298964	Otx2_d14_peak_872	117	5.0074	15.3279	11.7289	122298852	PPAPDC1A_TSS2	PPAPDC1A	ENSG00000203805	-35753
chr10	122355708	122356045	Otx2_d14_peak_873	113	4.65729	14.9268	11.3453	122355871	PPAPDC1A_TSS2	PPAPDC1A	ENSG00000203805	-92772
chr10	122738063	122738360	Otx2_d14_peak_874	272	5.82237	31.4258	27.2461	122738171	WDR11_TSS2	WDR11	ENSG00000120008	-126127
chr10	122831820	122832129	Otx2_d14_peak_875	145	5.1568	18.305	14.5824	122831976	WDR11_TSS2	WDR11	ENSG00000120008	-219932
chr10	122857693	122857969	Otx2_d14_peak_876	116	4.46564	15.2437	11.6502	122857866	WDR11_TSS2	WDR11	ENSG00000120008	-245822
chr10	122859159	122859540	Otx2_d14_peak_877	183	5.63166	22.2217	18.3515	122859382	WDR11_TSS2	WDR11	ENSG00000120008	-247338
chr10	122998499	122998863	Otx2_d14_peak_878	353	6.22083	39.7322	35.3156	122998689	FGFR2_TSS1	FGFR2	ENSG00000066468	278287
chr10	123094641	123094885	Otx2_d14_peak_879	110	4.98979	14.574	11.0088	123094778	FGFR2_TSS1	FGFR2	ENSG00000066468	182198
chr10	123260431	123260707	Otx2_d14_peak_880	175	5.11533	21.4119	17.5717	123260556	FGFR2_TSS1	FGFR2	ENSG00000066468	16420
chr10	123269432	123269708	Otx2_d14_peak_881	120	4.32999	15.6737	12.0589	123269537	FGFR2_TSS1	FGFR2	ENSG00000066468	7439
chr10	123295952	123296212	Otx2_d14_peak_882	78	3.60646	11.2763	7.86906	123296096	FGFR2_TSS1	FGFR2	ENSG00000066468	-19101
chr10	123440753	123441144	Otx2_d14_peak_883	477	10.3862	52.5191	47.7523	123440931	FGFR2_TSS5	FGFR2	ENSG00000066468	-83324
chr10	124214944	124215323	Otx2_d14_peak_884	293	6.81481	33.5627	29.3214	124215160	ARMS2_TSS1	ARMS2	ENSG00000254636	-983
chr10	124592446	124592809	Otx2_d14_peak_885	279	6.92207	32.1114	27.9107	124592623	CUZD1_TSS1	CUZD1	ENSG00000138161	4978
chr10	124608450	124608693	Otx2_d14_peak_886	88	4.5432	12.3179	8.85661	124608539	CUZD1_TSS3	CUZD1	ENSG00000138161	1760
chr10	125655351	125655702	Otx2_d14_peak_887	301	7.55236	34.3852	30.1208	125655569	CPXM2_TSS1	CPXM2	ENSG00000121898	-4286
chr10	126360177	126360566	Otx2_d14_peak_888	237	6.2519	27.7997	23.739	126360367	FAM53B_TSS1	FAM53B	ENSG00000189319	71162
chr10	126706031	126706314	Otx2_d14_peak_889	135	4.14221	17.2665	13.5856	126706210	CTBP2_TSS2	CTBP2	ENSG00000175029	10233
chr10	126716524	126717141	Otx2_d14_peak_890	104	4.57207	14.0058	10.4653	126716940	CTBP2_TSS2	CTBP2	ENSG00000175029	-478
chr10	127293835	127294135	Otx2_d14_peak_891	126	4.77408	16.3116	12.672	127293951	TEX36_TSS1	TEX36	ENSG00000175018	77714
chr10	129724091	129724522	Otx2_d14_peak_892	418	8.83206	46.4492	41.8447	129724298	PTPRE_TSS1	PTPRE	ENSG00000132334	-18965
chr10	129731245	129731507	Otx2_d14_peak_893	90	4.51931	12.569	9.0966	129731394	PTPRE_TSS1	PTPRE	ENSG00000132334	-26061
chr10	130398815	130399058	Otx2_d14_peak_894	34	2.81953	6.58068	3.4666	130398917	MKI67_TSS1	MKI67	ENSG00000148773	-474440
chr10	130671750	130672086	Otx2_d14_peak_895	257	6.58148	29.9205	25.7902	130671911	MGMT_TSS1	MGMT	ENSG00000170430	593526
chr10	130878003	130878277	Otx2_d14_peak_896	74	3.41681	10.7857	7.40336	130878160	MGMT_TSS1	MGMT	ENSG00000170430	387277
chr10	130982951	130983448	Otx2_d14_peak_897	378	7.89476	42.2923	37.8024	130983146	MGMT_TSS1	MGMT	ENSG00000170430	282291
chr10	133370571	133370835	Otx2_d14_peak_898	88	4.5432	12.3179	8.85661	133370691	TCERG1L_TSS1	TCERG1L	ENSG00000176769	-260698
chr11	632985	633377	Otx2_d14_peak_899	234	6.29293	27.5201	23.4677	633211	DRD4_TSS1	DRD4	ENSG00000069696	4071
chr11	638230	638551	Otx2_d14_peak_900	188	5.46311	22.7679	18.8787	638381	DRD4_TSS1	DRD4	ENSG00000069696	-1080
chr11	1807778	1808239	Otx2_d14_peak_901	417	9.27477	46.3336	41.7356	1808019	MOB2_TSS3	MOB2	ENSG00000182208	-22509
chr11	2724658	2724921	Otx2_d14_peak_902	88	4.5432	12.3179	8.85661	2724844	CDKN1C_TSS1	CDKN1C	ENSG00000129757	182125
chr11	2768336	2768589	Otx2_d14_peak_903	102	4.84608	13.8232	10.2918	2768520	CDKN1C_TSS1	CDKN1C	ENSG00000129757	138449
chr11	4716659	4716953	Otx2_d14_peak_904	105	3.85397	14.0547	10.5129	4716860	OR51E2_TSS1	OR51E2	ENSG00000167332	2202
chr11	4997041	4997303	Otx2_d14_peak_905	130	4.37008	16.7498	13.0911	4997194	MMP26_TSS2	MMP26	ENSG00000167346	12219
chr11	6343158	6343528	Otx2_d14_peak_906	59	3.65765	9.21398	5.91985	6343321	PRKCDBP_TSS1	PRKCDBP	ENSG00000170955	-1572
chr11	6723560	6723826	Otx2_d14_peak_907	84	4.40138	11.9212	8.48036	6723650	MRPL17_TSS1	MRPL17	ENSG00000158042	-19009
chr11	7518889	7519132	Otx2_d14_peak_908	89	4.17455	12.4394	8.97079	7519024	OLFML1_TSS1	OLFML1	ENSG00000183801	-12416
chr11	7535881	7536216	Otx2_d14_peak_909	260	7.05141	30.2133	26.0739	7536033	PPFIBP2_TSS1	PPFIBP2	ENSG00000166387	-1029
chr11	7614838	7615368	Otx2_d14_peak_910	88	3.82651	12.3514	8.88704	7615233	PPFIBP2_TSS4	PPFIBP2	ENSG00000166387	3173
chr11	7616544	7616964	Otx2_d14_peak_911	442	9.03412	48.902	44.2322	7616735	PPFIBP2_TSS4	PPFIBP2	ENSG00000166387	1671
chr11	7617317	7617637	Otx2_d14_peak_912	21	2.42773	5.10064	2.13862	7617527	PPFIBP2_TSS4	PPFIBP2	ENSG00000166387	879
chr11	7633857	7634229	Otx2_d14_peak_913	148	5.13214	18.5835	14.8518	7634036	PPFIBP2_TSS5	PPFIBP2	ENSG00000166387	-7059
chr11	7698959	7699277	Otx2_d14_peak_914	128	4.38623	16.5059	12.8563	7699154	CYB5R2_TSS3	CYB5R2	ENSG00000166394	-3706
chr11	7991179	7991479	Otx2_d14_peak_915	113	3.70287	14.941	11.359	7991306	EIF3F_TSS1	EIF3F	ENSG00000175390	481
chr11	8105674	8106006	Otx2_d14_peak_916	176	5.64792	21.4892	17.6461	8105823	TUB_TSS3	TUB	ENSG00000166402	-2906
chr11	8304540	8304789	Otx2_d14_peak_917	110	4.99752	14.5958	11.0278	8304627	LMO1_TSS2	LMO1	ENSG00000166407	-14436
chr11	8351207	8351763	Otx2_d14_peak_918	392	9.57697	43.8298	39.2973	8351526	LMO1_TSS2	LMO1	ENSG00000166407	-61335
chr11	8429861	8430212	Otx2_d14_peak_919	201	5.30869	24.0425	20.1079	8430043	STK33_TSS1	STK33	ENSG00000130413	67318
chr11	8715681	8715960	Otx2_d14_peak_920	205	6.16776	24.4948	20.5449	8715790	RPL27A_TSS3	RPL27A	ENSG00000166441	-9976
chr11	8956298	8956643	Otx2_d14_peak_921	148	5.60843	18.6086	14.8737	8956458	C11orf16_TSS1	C11orf16	ENSG00000176029	-1952
chr11	9241293	9241559	Otx2_d14_peak_922	89	4.45798	12.3933	8.92779	9241442	DENND5A_TSS2	DENND5A	ENSG00000184014	45182
chr11	9590155	9590407	Otx2_d14_peak_923	52	3.20226	8.45414	5.20703	9590324	WEE1_TSS1	WEE1	ENSG00000166483	4893
chr11	9634454	9634883	Otx2_d14_peak_924	316	8.17045	35.958	31.6456	9634666	WEE1_TSS3	WEE1	ENSG00000166483	-37570
chr11	9723325	9723611	Otx2_d14_peak_925	150	5.43104	18.8317	15.0906	9723464	SWAP70_TSS1	SWAP70	ENSG00000133789	-37832
chr11	9830525	9830860	Otx2_d14_peak_926	207	5.98364	24.6936	20.7364	9830672	SBF2_TSS2	SBF2	ENSG00000133812	8526
chr11	10353377	10353620	Otx2_d14_peak_927	57	3.66558	8.98677	5.70782	10353484	ADM_TSS2	ADM	ENSG00000148926	-26845
chr11	11117588	11117854	Otx2_d14_peak_928	89	3.58457	12.4157	8.949	11117707	ZBED5_TSS1	ZBED5	ENSG00000236287	-238332
chr11	11576813	11577206	Otx2_d14_peak_929	191	5.33697	23.0343	19.1343	11576974	GALNT18_TSS1	GALNT18	ENSG00000110328	66568
chr11	11968609	11969065	Otx2_d14_peak_930	502	9.44373	55.1163	50.2811	11968839	USP47_TSS4	USP47	ENSG00000170242	3061
chr11	12462829	12463334	Otx2_d14_peak_931	429	8.1565	47.5699	42.9328	12463045	PARVA_TSS3	PARVA	ENSG00000197702	-43249
chr11	12714987	12715280	Otx2_d14_peak_932	85	3.59664	11.9755	8.53048	12715115	TEAD1_TSS2	TEAD1	ENSG00000187079	-18057
chr11	12716952	12717275	Otx2_d14_peak_933	189	5.91602	22.8038	18.9136	12717102	TEAD1_TSS2	TEAD1	ENSG00000187079	-20044
chr11	12821085	12821381	Otx2_d14_peak_934	137	4.45551	17.4064	13.723	12821250	TEAD1_TSS3	TEAD1	ENSG00000187079	79729
chr11	13119691	13119939	Otx2_d14_peak_935	86	4.05797	12.0616	8.61299	13119802	RASSF10_TSS1	RASSF10	ENSG00000189431	-88824
chr11	13243271	13243674	Otx2_d14_peak_936	303	6.74673	34.6701	30.3941	13243446	ARNTL_TSS1	ARNTL	ENSG00000133794	55868
chr11	13516284	13516827	Otx2_d14_peak_937	646	11.832	69.9049	64.6407	13516620	PTH_TSS1	PTH	ENSG00000152266	937
chr11	14153991	14154234	Otx2_d14_peak_938	71	3.83226	10.5175	7.15019	14154115	RRAS2_TSS1	RRAS2	ENSG00000133818	163280
chr11	14322047	14322386	Otx2_d14_peak_939	322	8.02916	36.5405	32.2121	14322197	RRAS2_TSS1	RRAS2	ENSG00000133818	-4783
chr11	15002702	15003366	Otx2_d14_peak_940	332	7.35403	37.6139	33.2562	15003196	CALCA_TSS2	CALCA	ENSG00000110680	-9369
chr11	15414574	15414867	Otx2_d14_peak_941	61	3.93744	9.47961	6.1691	15414676	INSC_TSS3	INSC	ENSG00000188487	-244020
chr11	15911464	15911911	Otx2_d14_peak_942	428	8.95141	47.4569	42.8229	15911699	SOX6_TSS1	SOX6	ENSG00000110693	451106
chr11	16005893	16006323	Otx2_d14_peak_943	325	7.56202	36.9256	32.5868	16006102	SOX6_TSS1	SOX6	ENSG00000110693	356703
chr11	16023209	16023941	Otx2_d14_peak_944	786	11.3052	84.3565	78.6848	16023689	SOX6_TSS1	SOX6	ENSG00000110693	339116
chr11	16045198	16045584	Otx2_d14_peak_945	285	5.84783	32.7714	28.5544	16045383	SOX6_TSS1	SOX6	ENSG00000110693	317422
chr11	16061309	16061556	Otx2_d14_peak_946	100	3.87522	13.6061	10.0846	16061478	SOX6_TSS1	SOX6	ENSG00000110693	301327
chr11	16417516	16417940	Otx2_d14_peak_947	438	8.2572	48.5335	43.8708	16417707	SOX6_TSS2	SOX6	ENSG00000110693	6675
chr11	16424539	16424795	Otx2_d14_peak_948	58	3.23006	9.18781	5.89569	16424640	SOX6_TSS2	SOX6	ENSG00000110693	-239
chr11	16426288	16426693	Otx2_d14_peak_949	180	5.44403	21.9301	18.0719	16426462	SOX6_TSS2	SOX6	ENSG00000110693	-2061
chr11	17008458	17008861	Otx2_d14_peak_950	267	7.56696	30.9296	26.7695	17008678	PLEKHA7_TSS4	PLEKHA7	ENSG00000166689	27271
chr11	17185996	17186372	Otx2_d14_peak_951	132	5.16911	16.8912	13.2265	17186227	PIK3C2A_TSS1	PIK3C2A	ENSG00000011405	5116
chr11	17455765	17456051	Otx2_d14_peak_952	133	5.32082	16.9834	13.3169	17455940	ABCC8_TSS1	ABCC8	ENSG00000006071	42416
chr11	17532168	17532506	Otx2_d14_peak_953	109	4.5429	14.5546	10.9898	17532351	USH1C_TSS1	USH1C	ENSG00000006611	22696
chr11	19242475	19242864	Otx2_d14_peak_954	291	6.05964	33.3793	29.1424	19242658	CSRP3_TSS2	CSRP3	ENSG00000129170	-10529
chr11	19530906	19531162	Otx2_d14_peak_955	86	3.89331	12.0574	8.60944	19531042	NAV2_TSS1	NAV2	ENSG00000166833	-158763
chr11	19848966	19849252	Otx2_d14_peak_956	112	4.84688	14.8487	11.2721	19849078	NAV2_TSS2	NAV2	ENSG00000166833	-114189
chr11	19853305	19853661	Otx2_d14_peak_957	116	4.39191	15.2911	11.6939	19853499	NAV2_TSS2	NAV2	ENSG00000166833	-118610
chr11	19854471	19854727	Otx2_d14_peak_958	96	4.22374	13.1892	9.68579	19854611	NAV2_TSS2	NAV2	ENSG00000166833	-119722
chr11	19898581	19898994	Otx2_d14_peak_959	463	8.00252	51.0949	46.365	19898769	NAV2_TSS3	NAV2	ENSG00000166833	145322
chr11	20500113	20500594	Otx2_d14_peak_960	664	10.0997	71.752	66.4378	20500365	PRMT3_TSS1	PRMT3	ENSG00000185238	-91281
chr11	20588468	20588828	Otx2_d14_peak_961	390	8.6535	43.5697	39.0492	20588649	SLC6A5_TSS1	SLC6A5	ENSG00000165970	32286
chr11	22211211	22211466	Otx2_d14_peak_962	58	3.46104	9.09145	5.80471	22211405	ANO5_TSS1	ANO5	ENSG00000171714	3306
chr11	23164477	23164810	Otx2_d14_peak_963	127	4.69109	16.3596	12.7177	23164616	CCDC179_TSS1	CCDC179	ENSG00000255359	-282635
chr11	23531396	23531692	Otx2_d14_peak_964	158	4.61315	19.6683	15.8933	23531559	CCDC179_TSS1	CCDC179	ENSG00000255359	-649578
chr11	23750579	23751044	Otx2_d14_peak_965	215	6.49075	25.5744	21.5887	23750816	LUZP2_TSS1	LUZP2	ENSG00000187398	767689
chr11	26412750	26413063	Otx2_d14_peak_966	183	5.99161	22.2266	18.3561	26412885	ANO3_TSS4	ANO3	ENSG00000134343	-59209
chr11	27330633	27330921	Otx2_d14_peak_967	77	4.23668	11.1549	7.75376	27330751	CCDC34_TSS1	CCDC34	ENSG00000109881	54020
chr11	27865238	27865554	Otx2_d14_peak_968	214	6.18305	25.4014	21.4217	27865424	BDNF_TSS9	BDNF	ENSG00000176697	-121810
chr11	28137530	28137842	Otx2_d14_peak_969	67	3.53495	10.0473	6.70637	28137725	METTL15_TSS2	METTL15	ENSG00000169519	-5858
chr11	30188322	30188670	Otx2_d14_peak_970	259	5.71825	30.1274	25.9901	30188493	FSHB_TSS1	FSHB	ENSG00000131808	64059
chr11	31584605	31584886	Otx2_d14_peak_971	147	4.4958	18.521	14.7909	31584766	ELP4_TSS1	ELP4	ENSG00000109911	-53461
chr11	34019177	34019458	Otx2_d14_peak_972	78	3.74919	11.2885	7.87893	34019320	CAPRIN1_TSS1	CAPRIN1	ENSG00000135387	53899
chr11	34983358	34983800	Otx2_d14_peak_973	152	5.1536	19.0204	15.2711	34983595	PDHX_TSS2	PDHX	ENSG00000110435	-45468
chr11	34987421	34987673	Otx2_d14_peak_974	83	3.90744	11.8357	8.39829	34987588	PDHX_TSS2	PDHX	ENSG00000110435	-49461
chr11	35212245	35212488	Otx2_d14_peak_975	53	3.43787	8.55427	5.30024	35212315	CD44_TSS3	CD44	ENSG00000026508	-925
chr11	35302625	35302927	Otx2_d14_peak_976	136	5.45151	17.3696	13.6865	35302729	CD44_TSS3	CD44	ENSG00000026508	-91339
chr11	35332832	35333133	Otx2_d14_peak_977	182	5.70812	22.0932	18.2277	35333026	SLC1A2_TSS1	SLC1A2	ENSG00000110436	107760
chr11	35650617	35650995	Otx2_d14_peak_978	146	5.1921	18.4235	14.6984	35650850	FJX1_TSS1	FJX1	ENSG00000179431	-11107
chr11	36218025	36218428	Otx2_d14_peak_979	76	3.62511	11.0983	7.69842	36218208	COMMD9_TSS1	COMMD9	ENSG00000110442	92756
chr11	36491621	36492051	Otx2_d14_peak_980	87	4.38072	12.17	8.71445	36491817	TRAF6_TSS1	TRAF6	ENSG00000175104	39979
chr11	36599862	36600351	Otx2_d14_peak_981	188	4.18691	22.754	18.8667	36600176	RAG1_TSS2	RAG1	ENSG00000166349	-10605
chr11	38328255	38328560	Otx2_d14_peak_982	137	5.00581	17.439	13.7531	38328411	RAG2_TSS1	RAG2	ENSG00000175097	-1708616
chr11	40036850	40037149	Otx2_d14_peak_983	137	5.48659	17.4722	13.7838	40037007	LRRC4C_TSS1	LRRC4C	ENSG00000148948	277663
chr11	42061356	42061631	Otx2_d14_peak_984	117	4.79706	15.3742	11.7743	42061482	LRRC4C_TSS3	LRRC4C	ENSG00000148948	-580338
chr11	42063821	42064153	Otx2_d14_peak_985	154	4.83348	19.2429	15.4851	42063978	LRRC4C_TSS3	LRRC4C	ENSG00000148948	-582834
chr11	43644179	43644554	Otx2_d14_peak_986	473	8.34223	52.1308	47.3731	43644382	HSD17B12_TSS1	HSD17B12	ENSG00000149084	57750
chr11	43856615	43857040	Otx2_d14_peak_987	356	6.92353	40.0935	35.6672	43856803	ALKBH3_TSS1	ALKBH3	ENSG00000166199	45543
chr11	44782906	44783187	Otx2_d14_peak_988	99	4.60683	13.4653	9.94985	44783046	TSPAN18_TSS2	TSPAN18	ENSG00000157570	2919
chr11	44999358	44999660	Otx2_d14_peak_989	365	8.86286	40.9539	36.5069	44999495	TP53I11_TSS3	TP53I11	ENSG00000175274	-26646
chr11	45868127	45868478	Otx2_d14_peak_990	257	6.58148	29.9205	25.7902	45868317	CRY2_TSS1	CRY2	ENSG00000121671	341
chr11	45943263	45943531	Otx2_d14_peak_991	103	4.74559	13.8731	10.3374	45943404	GYLTL1B_TSS1	GYLTL1B	ENSG00000165905	-224
chr11	46629075	46629534	Otx2_d14_peak_992	374	6.91311	41.9212	37.4411	46629289	HARBI1_TSS1	HARBI1	ENSG00000180423	9478
chr11	46719709	46719969	Otx2_d14_peak_993	96	4.60179	13.1266	9.62792	46719882	ARHGAP1_TSS1	ARHGAP1	ENSG00000175220	2228
chr11	47049066	47049326	Otx2_d14_peak_994	114	4.2293	14.9886	11.4028	47049208	C11orf49_TSS1	C11orf49	ENSG00000149179	-90952
chr11	47787360	47787676	Otx2_d14_peak_995	132	5.44341	16.9649	13.2989	47787529	FNBP4_TSS1	FNBP4	ENSG00000109920	1125
chr11	48051560	48051960	Otx2_d14_peak_996	321	7.4371	36.4556	32.1294	48051736	PTPRJ_TSS1	PTPRJ	ENSG00000149177	-49618
chr11	57312042	57312451	Otx2_d14_peak_997	380	9.54073	42.5391	38.0446	57312248	SMTNL1_TSS1	SMTNL1	ENSG00000214872	-2126
chr11	57318156	57318478	Otx2_d14_peak_998	81	4.39176	11.5861	8.16158	57318329	SMTNL1_TSS1	SMTNL1	ENSG00000214872	-8207
chr11	59318496	59318781	Otx2_d14_peak_999	89	4.47215	12.434	8.96705	59318613	OSBP_TSS1	OSBP	ENSG00000110048	64994
chr11	59884925	59885345	Otx2_d14_peak_1000	296	6.46012	33.901	29.6481	59885137	MS4A2_TSS1	MS4A2	ENSG00000149534	-28992
chr11	59894927	59895280	Otx2_d14_peak_1001	173	5.24887	21.2	17.3677	59895107	MS4A2_TSS1	MS4A2	ENSG00000149534	-38962
chr11	59992027	59992288	Otx2_d14_peak_1002	84	3.85631	11.9273	8.48422	59992127	MS4A6A_TSS2	MS4A6A	ENSG00000110077	-40227
chr11	60686602	60686874	Otx2_d14_peak_1003	106	4.63625	14.2053	10.6568	60686741	TMEM109_TSS2	TMEM109	ENSG00000110108	398
chr11	61412647	61413010	Otx2_d14_peak_1004	393	8.44748	43.906	39.3706	61412828	DAGLA_TSS1	DAGLA	ENSG00000134780	35066
chr11	61588566	61588841	Otx2_d14_peak_1005	192	5.67369	23.1643	19.2599	61588674	FADS1_TSS6	FADS1	ENSG00000149485	-4136
chr11	61664495	61664869	Otx2_d14_peak_1006	234	7.26913	27.5496	23.4958	61664675	FADS3_TSS2	FADS3	ENSG00000221968	-5143
chr11	61716755	61717024	Otx2_d14_peak_1007	49	3.63456	8.15469	4.9266	61716953	BEST1_TSS1	BEST1	ENSG00000167995	329
chr11	62107048	62107421	Otx2_d14_peak_1008	134	4.53139	17.0732	13.4007	62107257	ASRGL1_TSS1	ASRGL1	ENSG00000162174	-2475
chr11	62202629	62202984	Otx2_d14_peak_1009	316	8.34074	35.9726	31.6598	62202797	SCGB1A1_TSS2	SCGB1A1	ENSG00000149021	-16282
chr11	62643478	62643870	Otx2_d14_peak_1010	250	6.75295	29.1787	25.0736	62643646	SLC3A2_TSS2	SLC3A2	ENSG00000168003	4687
chr11	63379727	63380080	Otx2_d14_peak_1011	346	7.01506	39.0915	34.6965	63379920	PLA2G16_TSS1	PLA2G16	ENSG00000176485	1911
chr11	63430917	63431250	Otx2_d14_peak_1012	151	4.92751	18.9137	15.1669	63431108	ATL3_TSS2	ATL3	ENSG00000184743	7965
chr11	63437565	63437908	Otx2_d14_peak_1013	222	5.73976	26.2134	22.2047	63437780	ATL3_TSS2	ATL3	ENSG00000184743	1293
chr11	63775326	63775588	Otx2_d14_peak_1014	95	4.69464	13.0638	9.56632	63775480	OTUB1_TSS3	OTUB1	ENSG00000167770	-21158
chr11	63808428	63808713	Otx2_d14_peak_1015	141	5.60328	17.8109	14.109	63808553	OTUB1_TSS3	OTUB1	ENSG00000167770	-54231
chr11	64177475	64177760	Otx2_d14_peak_1016	151	4.92751	18.9137	15.1669	64177620	RPS6KA4_TSS1	RPS6KA4	ENSG00000162302	-50992
chr11	64730056	64730309	Otx2_d14_peak_1017	88	4.5432	12.3179	8.85661	64730215	C11orf85_TSS1	C11orf85	ENSG00000168070	-2599
chr11	65059327	65059570	Otx2_d14_peak_1018	77	3.87176	11.177	7.77447	65059396	POLA2_TSS2	POLA2	ENSG00000014138	-11449
chr11	65266596	65267188	Otx2_d14_peak_1019	259	6.63618	30.1248	25.9886	65267025	SCYL1_TSS1	SCYL1	ENSG00000142186	25512
chr11	65971468	65971772	Otx2_d14_peak_1020	101	4.37217	13.681	10.1541	65971586	PACS1_TSS2	PACS1	ENSG00000175115	26254
chr11	66377794	66378178	Otx2_d14_peak_1021	259	7.15307	30.0785	25.9442	66377993	RBM14_TSS1	RBM14	ENSG00000239306	6049
chr11	66482850	66483238	Otx2_d14_peak_1022	333	8.21279	37.6909	33.3302	66483014	SPTBN2_TSS1	SPTBN2	ENSG00000173898	5817
chr11	66534471	66534742	Otx2_d14_peak_1023	64	3.31793	9.7307	6.40811	66534581	C11orf80_TSS3	C11orf80	ENSG00000173715	-8042
chr11	66579874	66580280	Otx2_d14_peak_1024	305	7.8154	34.7811	30.5022	66580071	C11orf80_TSS4	C11orf80	ENSG00000173715	1254
chr11	67372769	67373049	Otx2_d14_peak_1025	168	5.19108	20.6144	16.8059	67372911	NDUFV1_TSS1	NDUFV1	ENSG00000167792	1401
chr11	67896159	67896489	Otx2_d14_peak_1026	88	4.5432	12.3179	8.85661	67896299	CHKA_TSS1	CHKA	ENSG00000110721	-7619
chr11	68416884	68417352	Otx2_d14_peak_1027	103	3.64125	13.8974	10.3607	68417190	GAL_TSS1	GAL	ENSG00000069482	34742
chr11	68882694	68883094	Otx2_d14_peak_1028	242	7.21314	28.3464	24.2682	68882876	TPCN2_TSS1	TPCN2	ENSG00000162341	-66518
chr11	69051529	69051778	Otx2_d14_peak_1029	117	5.14896	15.3813	11.78	69051648	MYEOV_TSS1	MYEOV	ENSG00000172927	9946
chr11	69642853	69643358	Otx2_d14_peak_1030	95	3.9272	12.9947	9.50064	69643159	FGF3_TSS1	FGF3	ENSG00000186895	-9358
chr11	70842948	70843204	Otx2_d14_peak_1031	68	4.08888	10.1665	6.81823	70843010	SHANK2_TSS3	SHANK2	ENSG00000162105	92788
chr11	70867469	70867862	Otx2_d14_peak_1032	234	7.26913	27.5496	23.4958	70867682	SHANK2_TSS3	SHANK2	ENSG00000162105	68116
chr11	70981485	70981758	Otx2_d14_peak_1033	104	4.57207	14.0058	10.4653	70981619	SHANK2_TSS3	SHANK2	ENSG00000162105	-45802
chr11	70990291	70990796	Otx2_d14_peak_1034	549	9.88798	59.877	54.9095	70990470	SHANK2_TSS3	SHANK2	ENSG00000162105	-54653
chr11	72019648	72019952	Otx2_d14_peak_1035	165	5.5384	20.3358	16.5361	72019825	CLPB_TSS1	CLPB	ENSG00000162129	-188
chr11	72145545	72145860	Otx2_d14_peak_1036	137	5.1283	17.4864	13.7974	72145747	CLPB_TSS2	CLPB	ENSG00000162129	-312
chr11	72682269	72682623	Otx2_d14_peak_1037	304	7.3617	34.6947	30.4186	72682437	FCHSD2_TSS1	FCHSD2	ENSG00000137478	-127870
chr11	73145961	73146279	Otx2_d14_peak_1038	204	6.27026	24.4094	20.4606	73146128	RELT_TSS3	RELT	ENSG00000054967	-44320
chr11	73405118	73405729	Otx2_d14_peak_1039	529	8.63193	57.8408	52.9271	73405393	PLEKHB1_TSS3	PLEKHB1	ENSG00000021300	-45650
chr11	73849233	73849478	Otx2_d14_peak_1040	56	3.40422	8.90812	5.63272	73849403	C2CD3_TSS1	C2CD3	ENSG00000168014	32589
chr11	74386786	74387186	Otx2_d14_peak_1041	389	9.09606	43.4257	38.9066	74386952	CHRDL2_TSS1	CHRDL2	ENSG00000054938	37511
chr11	74466147	74466432	Otx2_d14_peak_1042	109	4.25925	14.504	10.9422	74466281	RNF169_TSS1	RNF169	ENSG00000166439	-6360
chr11	74530509	74530984	Otx2_d14_peak_1043	253	6.14255	29.5126	25.3949	74530766	RNF169_TSS1	RNF169	ENSG00000166439	-70845
chr11	75024518	75024849	Otx2_d14_peak_1044	265	7.48961	30.6847	26.5303	75024701	ARRB1_TSS1	ARRB1	ENSG00000137486	38038
chr11	75177112	75177366	Otx2_d14_peak_1045	125	5.3004	16.1792	12.5442	75177213	GDPD5_TSS3	GDPD5	ENSG00000158555	11673
chr11	75290049	75290412	Otx2_d14_peak_1046	164	5.89604	20.2774	16.4821	75290255	SERPINH1_TSS3	SERPINH1	ENSG00000149257	-11420
chr11	75366125	75366487	Otx2_d14_peak_1047	259	6.38888	30.0706	25.938	75366296	MAP6_TSS1	MAP6	ENSG00000171533	13145
chr11	75551601	75551966	Otx2_d14_peak_1048	129	4.47821	16.5509	12.9005	75551743	UVRAG_TSS2	UVRAG	ENSG00000198382	-1746
chr11	75561588	75562117	Otx2_d14_peak_1049	410	7.9551	45.6588	41.0751	75561879	UVRAG_TSS2	UVRAG	ENSG00000198382	-11882
chr11	75563465	75563801	Otx2_d14_peak_1050	113	4.2995	14.9521	11.3685	75563638	UVRAG_TSS2	UVRAG	ENSG00000198382	-13641
chr11	75791101	75791386	Otx2_d14_peak_1051	117	4.57572	15.3072	11.7092	75791227	UVRAG_TSS7	UVRAG	ENSG00000198382	35706
chr11	75831965	75832348	Otx2_d14_peak_1052	239	5.79511	28.0566	23.9867	75832144	UVRAG_TSS7	UVRAG	ENSG00000198382	-5192
chr11	75981539	75981818	Otx2_d14_peak_1053	103	4.45037	13.9361	10.3964	75981720	WNT11_TSS2	WNT11	ENSG00000085741	-59908
chr11	76504475	76504718	Otx2_d14_peak_1054	88	4.03788	12.2774	8.81917	76504644	TSKU_TSS2	TSKU	ENSG00000182704	-1840
chr11	76941007	76941404	Otx2_d14_peak_1055	120	4.90118	15.7024	12.0861	76941192	MYO7A_TSS2	MYO7A	ENSG00000137474	-55540
chr11	77414306	77414566	Otx2_d14_peak_1056	89	3.58457	12.4157	8.949	77414464	RSF1_TSS1	RSF1	ENSG00000048649	104
chr11	77820652	77820928	Otx2_d14_peak_1057	132	4.94486	16.8845	13.22	77820833	ALG8_TSS1	ALG8	ENSG00000159063	29795
chr11	78055840	78056083	Otx2_d14_peak_1058	64	3.68343	9.7946	6.46701	78055995	GAB2_TSS1	GAB2	ENSG00000033327	-3060
chr11	78238262	78238546	Otx2_d14_peak_1059	111	4.3259	14.7451	11.1702	78238454	NARS2_TSS1	NARS2	ENSG00000137513	46111
chr11	78284764	78285017	Otx2_d14_peak_1060	121	4.13613	15.7904	12.171	78284886	NARS2_TSS1	NARS2	ENSG00000137513	-302
chr11	78975258	78975628	Otx2_d14_peak_1061	214	5.20617	25.4435	21.4605	78975445	TENM4_TSS2	TENM4	ENSG00000149256	176240
chr11	79907086	79907388	Otx2_d14_peak_1062	104	4.58072	14.0328	10.4917	79907272	TENM4_TSS2	TENM4	ENSG00000149256	-755568
chr11	82525621	82525935	Otx2_d14_peak_1063	142	5.4008	17.9774	14.2683	82525731	FAM181B_TSS1	FAM181B	ENSG00000182103	-80816
chr11	83646295	83646543	Otx2_d14_peak_1064	134	5.00755	17.0918	13.4191	83646415	DLG2_TSS2	DLG2	ENSG00000150672	-210407
chr11	83931589	83931908	Otx2_d14_peak_1065	172	5.21759	21.0813	17.2535	83931736	DLG2_TSS3	DLG2	ENSG00000150672	52485
chr11	84100039	84100299	Otx2_d14_peak_1066	88	4.03788	12.2774	8.81917	84100153	DLG2_TSS4	DLG2	ENSG00000150672	-71762
chr11	84829349	84829651	Otx2_d14_peak_1067	81	3.97985	11.528	8.1076	84829513	DLG2_TSS6	DLG2	ENSG00000150672	-194871
chr11	86012941	86013307	Otx2_d14_peak_1068	68	3.66134	10.227	6.87416	86013140	C11orf73_TSS1	C11orf73	ENSG00000149196	102
chr11	86070612	86070917	Otx2_d14_peak_1069	142	5.16078	17.9549	14.2462	86070781	CCDC81_TSS1	CCDC81	ENSG00000149201	14986
chr11	86380520	86380900	Otx2_d14_peak_1070	189	5.03529	22.8693	18.9755	86380715	ME3_TSS1	ME3	ENSG00000151376	2515
chr11	86407069	86407713	Otx2_d14_peak_1071	141	4.40588	17.8251	14.1212	86407515	ME3_TSS2	ME3	ENSG00000151376	-23828
chr11	86666814	86667136	Otx2_d14_peak_1072	210	5.94968	24.9853	21.0174	86666981	FZD4_TSS1	FZD4	ENSG00000174804	-539
chr11	86701218	86701521	Otx2_d14_peak_1073	130	4.37008	16.7498	13.0911	86701356	FZD4_TSS1	FZD4	ENSG00000174804	-34914
chr11	86701781	86702129	Otx2_d14_peak_1074	144	4.3527	18.2118	14.4925	86701946	FZD4_TSS1	FZD4	ENSG00000174804	-35504
chr11	87031874	87032203	Otx2_d14_peak_1075	101	3.75527	13.6386	10.1146	87032012	TMEM135_TSS1	TMEM135	ENSG00000166575	-283118
chr11	87129120	87129440	Otx2_d14_peak_1076	200	6.01627	23.9753	20.0421	87129231	TMEM135_TSS1	TMEM135	ENSG00000166575	-380337
chr11	87677756	87678067	Otx2_d14_peak_1077	206	6.07246	24.5899	20.638	87677901	RAB38_TSS1	RAB38	ENSG00000123892	230724
chr11	87852874	87853149	Otx2_d14_peak_1078	116	4.66568	15.2829	11.6877	87853040	RAB38_TSS1	RAB38	ENSG00000123892	55585
chr11	87921902	87922286	Otx2_d14_peak_1079	95	3.9272	12.9947	9.50064	87921995	RAB38_TSS1	RAB38	ENSG00000123892	-13351
chr11	88251425	88251674	Otx2_d14_peak_1080	93	4.39385	12.8252	9.33977	88251513	CTSC_TSS1	CTSC	ENSG00000109861	-180603
chr11	88269057	88269594	Otx2_d14_peak_1081	229	5.37686	26.9779	22.9438	88269286	CTSC_TSS1	CTSC	ENSG00000109861	-198376
chr11	88852588	88853053	Otx2_d14_peak_1082	151	5.02385	18.9171	15.1697	88852897	GRM5_TSS3	GRM5	ENSG00000168959	-53775
chr11	88899024	88899281	Otx2_d14_peak_1083	92	4.07836	12.6978	9.21997	88899153	TYR_TSS1	TYR	ENSG00000077498	11456
chr11	88908952	88909285	Otx2_d14_peak_1084	135	4.57999	17.2607	13.5806	88909136	TYR_TSS1	TYR	ENSG00000077498	1473
chr11	90156643	90156975	Otx2_d14_peak_1085	115	3.7962	15.1227	11.5339	90156844	CHORDC1_TSS3	CHORDC1	ENSG00000110172	-200637
chr11	91708669	91709043	Otx2_d14_peak_1086	426	7.42519	47.3058	42.6811	91708899	FAT3_TSS1	FAT3	ENSG00000165323	376352
chr11	92001017	92001334	Otx2_d14_peak_1087	78	3.72685	11.2103	7.80579	92001193	FAT3_TSS1	FAT3	ENSG00000165323	84058
chr11	92187923	92188253	Otx2_d14_peak_1088	166	5.46522	20.4737	16.6672	92188103	FAT3_TSS2	FAT3	ENSG00000165323	-102388
chr11	92589480	92589856	Otx2_d14_peak_1089	189	5.91602	22.8038	18.9136	92589673	FAT3_TSS3	FAT3	ENSG00000165323	-12159
chr11	92709126	92709379	Otx2_d14_peak_1090	101	4.37217	13.681	10.1541	92709256	MTNR1B_TSS1	MTNR1B	ENSG00000134640	-6459
chr11	93370728	93371111	Otx2_d14_peak_1091	109	4.5429	14.5546	10.9898	93370956	KIAA1731_TSS1	KIAA1731	NA	23838
chr11	93470552	93470941	Otx2_d14_peak_1092	417	8.96301	46.3688	41.7698	93470737	TAF1D_TSS1	TAF1D	ENSG00000166012	3898
chr11	94355713	94356005	Otx2_d14_peak_1093	120	4.57668	15.6332	12.0214	94355891	PIWIL4_TSS4	PIWIL4	ENSG00000134627	-4928
chr11	94395909	94396255	Otx2_d14_peak_1094	161	4.93418	19.9841	16.1974	94396073	PIWIL4_TSS4	PIWIL4	ENSG00000134627	-45110
chr11	94517357	94517806	Otx2_d14_peak_1095	78	3.41388	11.2329	7.82675	94517434	AMOTL1_TSS1	AMOTL1	ENSG00000166025	-15918
chr11	94568000	94568402	Otx2_d14_peak_1096	450	8.6767	49.7419	45.0496	94568217	AMOTL1_TSS1	AMOTL1	ENSG00000166025	-66701
chr11	95070810	95071191	Otx2_d14_peak_1097	76	3.62511	11.0983	7.69842	95071030	SESN3_TSS2	SESN3	ENSG00000149212	-105316
chr11	95287847	95288240	Otx2_d14_peak_1098	401	6.81767	44.7048	40.149	95288036	FAM76B_TSS1	FAM76B	ENSG00000077458	234679
chr11	95299456	95299788	Otx2_d14_peak_1099	150	4.64511	18.8221	15.0818	95299628	FAM76B_TSS1	FAM76B	ENSG00000077458	223087
chr11	95319832	95320372	Otx2_d14_peak_1100	503	9.61102	55.1863	50.3472	95320146	FAM76B_TSS1	FAM76B	ENSG00000077458	202569
chr11	95788370	95788620	Otx2_d14_peak_1101	70	3.17641	10.4437	7.08029	95788481	MTMR2_TSS1	MTMR2	ENSG00000087053	-131212
chr11	95819291	95819539	Otx2_d14_peak_1102	50	3.59515	8.29488	5.05698	95819372	MTMR2_TSS1	MTMR2	ENSG00000087053	-162103
chr11	95877347	95877800	Otx2_d14_peak_1103	226	6.17851	26.6672	22.6433	95877570	MAML2_TSS1	MAML2	ENSG00000184384	198764
chr11	95896013	95896311	Otx2_d14_peak_1104	134	5.2518	17.1459	13.4692	95896177	MAML2_TSS1	MAML2	ENSG00000184384	180157
chr11	95901927	95902185	Otx2_d14_peak_1105	76	3.62511	11.0983	7.69842	95902028	MAML2_TSS1	MAML2	ENSG00000184384	174306
chr11	95970182	95970428	Otx2_d14_peak_1106	75	4.06488	10.9502	7.55979	95970362	MAML2_TSS1	MAML2	ENSG00000184384	105972
chr11	96011390	96011939	Otx2_d14_peak_1107	596	10.6408	64.7346	59.6297	96011653	MAML2_TSS1	MAML2	ENSG00000184384	64681
chr11	96123424	96123753	Otx2_d14_peak_1108	198	5.73072	23.7727	19.8485	96123568	JRKL_TSS1	JRKL	ENSG00000183340	-402
chr11	98182287	98182656	Otx2_d14_peak_1109	134	4.80551	17.0963	13.4218	98182478	CNTN5_TSS1	CNTN5	ENSG00000149972	709217
chr11	98478165	98478460	Otx2_d14_peak_1110	151	4.74557	18.8958	15.152	98478288	CNTN5_TSS1	CNTN5	ENSG00000149972	413407
chr11	99883396	99883756	Otx2_d14_peak_1111	265	5.93445	30.7145	26.558	99883582	CNTN5_TSS3	CNTN5	ENSG00000149972	178265
chr11	99991053	99991479	Otx2_d14_peak_1112	310	7.02777	35.3494	31.0568	99991285	CNTN5_TSS3	CNTN5	ENSG00000149972	70562
chr11	102027963	102028243	Otx2_d14_peak_1113	164	4.45355	20.2248	16.4308	102028094	YAP1_TSS4	YAP1	ENSG00000137693	28644
chr11	102094660	102095386	Otx2_d14_peak_1114	199	5.36095	23.8848	19.955	102094839	YAP1_TSS4	YAP1	ENSG00000137693	-38082
chr11	102290402	102290815	Otx2_d14_peak_1115	99	3.89508	13.4152	9.90148	102290583	TMEM123_TSS1	TMEM123	ENSG00000152558	31369
chr11	102364340	102364654	Otx2_d14_peak_1116	147	4.71413	18.4376	14.7121	102364494	MMP7_TSS1	MMP7	ENSG00000137673	36974
chr11	102472409	102472658	Otx2_d14_peak_1117	77	4.12964	11.1404	7.73936	102472536	MMP20_TSS1	MMP20	ENSG00000137674	23517
chr11	102473946	102474211	Otx2_d14_peak_1118	57	3.07249	8.99564	5.71561	102473996	MMP20_TSS1	MMP20	ENSG00000137674	22057
chr11	103898080	103898404	Otx2_d14_peak_1119	120	4.99537	15.6438	12.032	103898264	DDI1_TSS1	DDI1	ENSG00000170967	9033
chr11	104405671	104406076	Otx2_d14_peak_1120	293	6.81481	33.5627	29.3214	104405860	CASP12_TSS1	CASP12	ENSG00000204403	363290
chr11	105890526	105890892	Otx2_d14_peak_1121	179	5.0351	21.8016	17.9459	105890659	MSANTD4_TSS1	MSANTD4	ENSG00000170903	2275
chr11	106101550	106101914	Otx2_d14_peak_1122	232	6.24106	27.3278	23.2835	106101736	AASDHPPT_TSS2	AASDHPPT	ENSG00000149313	-140451
chr11	106327043	106327358	Otx2_d14_peak_1123	127	4.69093	16.359	12.7177	106327227	AASDHPPT_TSS2	AASDHPPT	ENSG00000149313	-365942
chr11	106333746	106334274	Otx2_d14_peak_1124	975	13.7374	103.612	97.511	106334033	AASDHPPT_TSS2	AASDHPPT	ENSG00000149313	-372748
chr11	106343389	106343785	Otx2_d14_peak_1125	375	7.81974	41.9911	37.5088	106343572	AASDHPPT_TSS2	AASDHPPT	ENSG00000149313	-382287
chr11	106352342	106352645	Otx2_d14_peak_1126	131	4.93603	16.8552	13.1932	106352526	AASDHPPT_TSS2	AASDHPPT	ENSG00000149313	-391241
chr11	106562754	106563084	Otx2_d14_peak_1127	117	4.68087	15.333	11.7339	106562934	GUCY1A2_TSS1	GUCY1A2	ENSG00000152402	325933
chr11	108368350	108368657	Otx2_d14_peak_1128	186	5.60643	22.5246	18.643	108368504	KDELC2_TSS2	KDELC2	ENSG00000178202	645
chr11	108432270	108432516	Otx2_d14_peak_1129	65	3.42372	9.89199	6.55932	108432351	EXPH5_TSS2	EXPH5	ENSG00000110723	-9410
chr11	109197153	109197459	Otx2_d14_peak_1130	197	5.12521	23.6215	19.7007	109197311	C11orf87_TSS1	C11orf87	ENSG00000185742	95524
chr11	109361786	109362102	Otx2_d14_peak_1131	169	5.03488	20.7341	16.918	109361952	C11orf87_TSS1	C11orf87	ENSG00000185742	-69098
chr11	109452473	109452808	Otx2_d14_peak_1132	219	5.57475	25.9279	21.9286	109452635	C11orf87_TSS1	C11orf87	ENSG00000185742	-159781
chr11	109475551	109476060	Otx2_d14_peak_1133	233	6.50739	27.4115	23.3647	109475783	C11orf87_TSS1	C11orf87	ENSG00000185742	-182929
chr11	109533340	109533726	Otx2_d14_peak_1134	116	4.39191	15.2911	11.6939	109533554	C11orf87_TSS1	C11orf87	ENSG00000185742	-240700
chr11	109833835	109834199	Otx2_d14_peak_1135	134	4.31597	17.138	13.4618	109834037	ZC3H12C_TSS1	ZC3H12C	ENSG00000149289	130039
chr11	109993938	109994394	Otx2_d14_peak_1136	163	5.16372	20.1476	16.3552	109994105	ZC3H12C_TSS2	ZC3H12C	ENSG00000149289	7613
chr11	110022864	110023216	Otx2_d14_peak_1137	105	4.59814	14.087	10.5424	110023049	ZC3H12C_TSS4	ZC3H12C	ENSG00000149289	-15653
chr11	110132530	110132909	Otx2_d14_peak_1138	157	5.40269	19.4994	15.7328	110132721	RDX_TSS3	RDX	ENSG00000137710	17712
chr11	110227385	110227925	Otx2_d14_peak_1139	418	7.79015	46.4902	41.8826	110227698	RDX_TSS4	RDX	ENSG00000137710	-60367
chr11	111562554	111562801	Otx2_d14_peak_1140	87	4.00459	12.1655	8.71034	111562687	PPP2R1B_TSS1	PPP2R1B	ENSG00000137713	74394
chr11	112148564	112148825	Otx2_d14_peak_1141	156	4.88532	19.4457	15.6806	112148715	PLET1_TSS1	PLET1	ENSG00000188771	-17123
chr11	113718190	113718469	Otx2_d14_peak_1142	164	5.61711	20.2047	16.4109	113718297	USP28_TSS1	USP28	ENSG00000048028	-18099
chr11	114642884	114643146	Otx2_d14_peak_1143	61	3.93744	9.47961	6.1691	114643039	NXPE2_TSS1	NXPE2	ENSG00000204361	-93923
chr11	116044907	116045220	Otx2_d14_peak_1144	153	5.27958	19.0864	15.3346	116045031	BUD13_TSS1	BUD13	ENSG00000137656	598662
chr11	116063084	116063404	Otx2_d14_peak_1145	153	5.27958	19.0864	15.3346	116063262	BUD13_TSS1	BUD13	ENSG00000137656	580431
chr11	116865006	116865357	Otx2_d14_peak_1146	57	3.52203	9.04791	5.76345	116865223	SIK3_TSS3	SIK3	ENSG00000160584	103754
chr11	116915875	116916422	Otx2_d14_peak_1147	689	10.9497	74.3059	68.9246	116916147	SIK3_TSS3	SIK3	ENSG00000160584	52830
chr11	117330653	117330928	Otx2_d14_peak_1148	125	5.19346	16.2365	12.599	117330861	CEP164_TSS2	CEP164	ENSG00000110274	-132282
chr11	118628748	118629067	Otx2_d14_peak_1149	148	5.03434	18.5999	14.8662	118628902	DDX6_TSS1	DDX6	ENSG00000110367	1166
chr11	118690118	118690411	Otx2_d14_peak_1150	103	4.74559	13.8731	10.3374	118690255	DDX6_TSS2	DDX6	ENSG00000110367	-28658
chr11	118846990	118847382	Otx2_d14_peak_1151	463	9.15335	51.0735	46.3455	118847187	FOXR1_TSS1	FOXR1	ENSG00000176302	-4762
chr11	118869635	118869886	Otx2_d14_peak_1152	55	3.32071	8.85689	5.58334	118869764	CCDC84_TSS1	CCDC84	ENSG00000186166	-904
chr11	119478462	119478854	Otx2_d14_peak_1153	130	4.36071	16.712	13.0557	119478693	PVRL1_TSS1	PVRL1	ENSG00000110400	120732
chr11	119497782	119498331	Otx2_d14_peak_1154	54	3.22232	8.73498	5.4703	119497994	PVRL1_TSS1	PVRL1	ENSG00000110400	101431
chr11	120202336	120202681	Otx2_d14_peak_1155	338	6.92026	38.2014	33.8313	120202496	ARHGEF12_TSS1	ARHGEF12	ENSG00000196914	5111
chr11	120647115	120647427	Otx2_d14_peak_1156	110	4.28479	14.5966	11.0278	120647263	GRIK4_TSS2	GRIK4	ENSG00000149403	-212112
chr11	120919729	120920048	Otx2_d14_peak_1157	80	3.89018	11.5069	8.08674	120919878	TBCEL_TSS2	TBCEL	ENSG00000154114	5568
chr11	120990197	120990522	Otx2_d14_peak_1158	343	8.20528	38.7287	34.3391	120990349	TECTA_TSS1	TECTA	ENSG00000109927	-18459
chr11	121523881	121524227	Otx2_d14_peak_1159	257	6.58148	29.9205	25.7902	121524042	SORL1_TSS4	SORL1	ENSG00000137642	-62906
chr11	121625328	121625637	Otx2_d14_peak_1160	82	3.72581	11.7191	8.28658	121625477	SORL1_TSS4	SORL1	ENSG00000137642	-164341
chr11	121909376	121909691	Otx2_d14_peak_1161	105	3.99008	14.0624	10.5186	121909545	BLID_TSS1	BLID	ENSG00000259571	77368
chr11	122330756	122331062	Otx2_d14_peak_1162	40	3.08926	7.26399	4.09846	122330848	UBASH3B_TSS1	UBASH3B	ENSG00000154127	195524
chr11	122383457	122383719	Otx2_d14_peak_1163	81	4.39176	11.5861	8.16158	122383623	UBASH3B_TSS1	UBASH3B	ENSG00000154127	142749
chr11	122767080	122767458	Otx2_d14_peak_1164	271	6.17512	31.3564	27.1787	122767255	C11orf63_TSS2	C11orf63	ENSG00000109944	-10781
chr11	123196059	123196370	Otx2_d14_peak_1165	127	5.12384	16.3901	12.7454	123196175	CLMP_TSS1	CLMP	ENSG00000166250	-130177
chr11	123305785	123306060	Otx2_d14_peak_1166	149	5.62625	18.6621	14.9252	123305920	GRAMD1B_TSS1	GRAMD1B	ENSG00000023171	90413
chr11	123308675	123309108	Otx2_d14_peak_1167	268	6.99852	30.977	26.8138	123308888	GRAMD1B_TSS1	GRAMD1B	ENSG00000023171	87445
chr11	125071778	125072076	Otx2_d14_peak_1168	85	3.33259	12.0056	8.56009	125071932	PKNOX2_TSS1	PKNOX2	ENSG00000165495	-37365
chr11	125240972	125241463	Otx2_d14_peak_1169	68	4.08888	10.1665	6.81823	125241156	PKNOX2_TSS3	PKNOX2	ENSG00000165495	-19938
chr11	125252439	125252714	Otx2_d14_peak_1170	123	4.49903	15.9959	12.3694	125252538	PKNOX2_TSS4	PKNOX2	ENSG00000165495	28810
chr11	125271658	125271927	Otx2_d14_peak_1171	86	3.89331	12.0574	8.60944	125271807	PKNOX2_TSS4	PKNOX2	ENSG00000165495	9541
chr11	125289455	125289703	Otx2_d14_peak_1172	127	4.43069	16.3686	12.7248	125289535	PKNOX2_TSS4	PKNOX2	ENSG00000165495	-8168
chr11	125353200	125353627	Otx2_d14_peak_1173	500	8.95643	54.8314	50.0017	125353403	FEZ1_TSS1	FEZ1	ENSG00000149557	12148
chr11	125369252	125369536	Otx2_d14_peak_1174	113	4.76872	14.9479	11.3648	125369431	FEZ1_TSS2	FEZ1	ENSG00000149557	-3261
chr11	125377768	125378190	Otx2_d14_peak_1175	220	4.82324	26.0211	22.0186	125377983	FEZ1_TSS2	FEZ1	ENSG00000149557	-11813
chr11	125528334	125528716	Otx2_d14_peak_1176	342	7.87724	38.6036	34.2169	125528497	ACRV1_TSS1	ACRV1	ENSG00000134940	22286
chr11	126192972	126193297	Otx2_d14_peak_1177	148	5.03434	18.5999	14.8662	126193202	DCPS_TSS1	DCPS	ENSG00000110063	-19547
chr11	126208315	126208604	Otx2_d14_peak_1178	169	5.56296	20.8073	16.989	126208472	ST3GAL4_TSS1	ST3GAL4	ENSG00000110080	17052
chr11	127143309	127143621	Otx2_d14_peak_1179	187	6.1093	22.6045	18.7201	127143464	KIRREL3_TSS2	KIRREL3	ENSG00000149571	-273039
chr11	128193895	128194144	Otx2_d14_peak_1180	47	2.9018	7.94558	4.73351	128194048	ETS1_TSS1	ETS1	ENSG00000134954	198038
chr11	129085568	129085832	Otx2_d14_peak_1181	115	4.8399	15.1686	11.5773	129085672	ARHGAP32_TSS4	ARHGAP32	ENSG00000134909	-51423
chr11	129957647	129957950	Otx2_d14_peak_1182	138	4.9277	17.5229	13.8325	129957783	APLP2_TSS2	APLP2	ENSG00000084234	-17312
chr11	130242774	130243177	Otx2_d14_peak_1183	208	6.81481	24.7752	20.8155	130242984	ADAMTS8_TSS1	ADAMTS8	ENSG00000134917	39014
chr11	130686345	130686669	Otx2_d14_peak_1184	134	4.31597	17.138	13.4618	130686444	SNX19_TSS1	SNX19	ENSG00000120451	77315
chr11	131685554	131685885	Otx2_d14_peak_1185	181	6.18365	21.9877	18.1263	131685702	NTM_TSS2	NTM	ENSG00000182667	93787
chr11	132321848	132322228	Otx2_d14_peak_1186	125	4.09665	16.1984	12.562	132322014	OPCML_TSS1	OPCML	ENSG00000183715	491013
chr11	132326612	132326893	Otx2_d14_peak_1187	92	3.92535	12.715	9.23563	132326777	OPCML_TSS1	OPCML	ENSG00000183715	486250
chr11	132460865	132461193	Otx2_d14_peak_1188	64	3.68343	9.7946	6.46701	132461029	OPCML_TSS1	OPCML	ENSG00000183715	351998
chr11	132496346	132496692	Otx2_d14_peak_1189	306	6.92115	34.9212	30.6368	132496518	OPCML_TSS1	OPCML	ENSG00000183715	316509
chr11	132558895	132559260	Otx2_d14_peak_1190	262	6.24325	30.3553	26.2098	132559100	OPCML_TSS1	OPCML	ENSG00000183715	253927
chr11	132611311	132611661	Otx2_d14_peak_1191	163	5.26318	20.1422	16.3504	132611489	OPCML_TSS1	OPCML	ENSG00000183715	201538
chr11	132622359	132622611	Otx2_d14_peak_1192	94	3.9849	12.9315	9.44205	132622461	OPCML_TSS1	OPCML	ENSG00000183715	190566
chr11	132806189	132806525	Otx2_d14_peak_1193	163	5.16372	20.1476	16.3552	132806359	OPCML_TSS1	OPCML	ENSG00000183715	6668
chr11	132807894	132808235	Otx2_d14_peak_1194	222	5.73976	26.2134	22.2047	132808067	OPCML_TSS1	OPCML	ENSG00000183715	4960
chr11	132809054	132809462	Otx2_d14_peak_1195	412	8.24822	45.8218	41.2334	132809257	OPCML_TSS1	OPCML	ENSG00000183715	3770
chr11	134177544	134177809	Otx2_d14_peak_1196	93	4.11901	12.8362	9.34874	134177669	GLB1L2_TSS1	GLB1L2	ENSG00000149328	24088
chr11	134402114	134402509	Otx2_d14_peak_1197	345	8.77216	38.9849	34.5935	134402290	B3GAT1_TSS3	B3GAT1	ENSG00000109956	-120469
chr11	134450798	134451082	Otx2_d14_peak_1198	125	5.3004	16.1792	12.5442	134450947	B3GAT1_TSS3	B3GAT1	ENSG00000109956	-169126
chr12	309016	309362	Otx2_d14_peak_1199	161	4.93418	19.9841	16.1974	309196	SLC6A12_TSS1	SLC6A12	ENSG00000111181	-963
chr12	1427562	1427881	Otx2_d14_peak_1200	141	3.97208	17.8635	14.157	1427734	ERC1_TSS4	ERC1	ENSG00000082805	-213814
chr12	1762710	1762966	Otx2_d14_peak_1201	79	4.10639	11.3589	7.94725	1762824	WNT5B_TSS5	WNT5B	ENSG00000111186	-22335
chr12	2987599	2987884	Otx2_d14_peak_1202	168	5.64113	20.6769	16.8644	2987744	TULP3_TSS1	TULP3	ENSG00000078246	-1347
chr12	3451076	3451359	Otx2_d14_peak_1203	97	4.07055	13.2398	9.73201	3451265	PRMT8_TSS1	PRMT8	ENSG00000111218	39239
chr12	4440425	4440724	Otx2_d14_peak_1204	115	4.94597	15.1456	11.5547	4440545	C12orf5_TSS1	C12orf5	NA	-10178
chr12	5172322	5172671	Otx2_d14_peak_1205	347	7.49838	39.1796	34.7787	5172481	KCNA5_TSS1	KCNA5	ENSG00000130037	-19388
chr12	5329434	5329892	Otx2_d14_peak_1206	347	7.49838	39.1796	34.7787	5329702	KCNA5_TSS1	KCNA5	ENSG00000130037	-176609
chr12	5567743	5567986	Otx2_d14_peak_1207	71	3.52441	10.4892	7.12323	5567839	NTF3_TSS1	NTF3	ENSG00000185652	-26552
chr12	5797467	5797835	Otx2_d14_peak_1208	198	5.43767	23.8173	19.891	5797638	ANO2_TSS1	ANO2	ENSG00000047617	-123825
chr12	6339403	6339815	Otx2_d14_peak_1209	265	7.18468	30.6654	26.5117	6339591	CD9_TSS3	CD9	ENSG00000010278	-29620
chr12	7339063	7339376	Otx2_d14_peak_1210	117	5.14896	15.3813	11.78	7339166	PEX5_TSS1	PEX5	ENSG00000139197	2582
chr12	8057676	8058091	Otx2_d14_peak_1211	188	5.65303	22.693	18.8065	8057876	SLC2A14_TSS4	SLC2A14	ENSG00000173262	-14123
chr12	8841205	8841493	Otx2_d14_peak_1212	83	4.05177	11.7587	8.32411	8841372	RIMKLB_TSS1	RIMKLB	ENSG00000166532	-7077
chr12	10153671	10154059	Otx2_d14_peak_1213	374	6.91311	41.9212	37.4411	10153873	CLEC1B_TSS1	CLEC1B	ENSG00000165682	-1985
chr12	12362183	12362480	Otx2_d14_peak_1214	101	4.0279	13.6488	10.1229	12362353	LRP6_TSS1	LRP6	ENSG00000070018	57340
chr12	12367168	12367697	Otx2_d14_peak_1215	589	8.44461	64.0162	58.9331	12367484	LRP6_TSS1	LRP6	ENSG00000070018	52209
chr12	12393942	12394325	Otx2_d14_peak_1216	168	5.30713	20.6727	16.8607	12394117	LRP6_TSS1	LRP6	ENSG00000070018	25576
chr12	12423632	12424077	Otx2_d14_peak_1217	173	5.24887	21.2	17.3677	12423870	LRP6_TSS1	LRP6	ENSG00000070018	-4158
chr12	12435642	12436059	Otx2_d14_peak_1218	599	9.9742	65.0849	59.9697	12435861	LRP6_TSS1	LRP6	ENSG00000070018	-16149
chr12	12510632	12510891	Otx2_d14_peak_1219	99	4.23343	13.5186	9.99922	12510712	LOH12CR1_TSS1	LOH12CR1	ENSG00000165714	-691
chr12	12552793	12553172	Otx2_d14_peak_1220	130	5.2286	16.7073	13.0531	12552976	LOH12CR1_TSS1	LOH12CR1	ENSG00000165714	-42955
chr12	12589083	12589372	Otx2_d14_peak_1221	158	4.52339	19.596	15.8245	12589237	LOH12CR1_TSS1	LOH12CR1	ENSG00000165714	-79216
chr12	12652080	12652357	Otx2_d14_peak_1222	113	4.46226	14.9174	11.3368	12652199	DUSP16_TSS1	DUSP16	ENSG00000111266	21850
chr12	12662433	12662775	Otx2_d14_peak_1223	142	5.27507	17.9584	14.2496	12662610	DUSP16_TSS1	DUSP16	ENSG00000111266	11439
chr12	12692409	12692671	Otx2_d14_peak_1224	103	4.17767	13.9128	10.374	12692539	DUSP16_TSS1	DUSP16	ENSG00000111266	-18471
chr12	12760112	12760552	Otx2_d14_peak_1225	341	7.22621	38.5588	34.1747	12760337	CREBL2_TSS1	CREBL2	ENSG00000111269	4478
chr12	12857423	12857806	Otx2_d14_peak_1226	541	11.2171	59.1273	54.1797	12857608	GPR19_TSS2	GPR19	ENSG00000183150	-8478
chr12	12879539	12879844	Otx2_d14_peak_1227	249	5.75462	29.0902	24.9881	12879732	DDX47_TSS1	DDX47	ENSG00000213782	-873
chr12	12913952	12914461	Otx2_d14_peak_1228	916	14.4525	97.5956	91.6363	12914226	APOLD1_TSS2	APOLD1	ENSG00000178878	24304
chr12	12968303	12968887	Otx2_d14_peak_1229	228	5.9987	26.8317	22.8011	12968657	DDX47_TSS2	DDX47	ENSG00000213782	-2508
chr12	12981632	12981902	Otx2_d14_peak_1230	82	4.10264	11.6339	8.2067	12981757	DDX47_TSS2	DDX47	ENSG00000213782	-15608
chr12	13054025	13054283	Otx2_d14_peak_1231	64	3.68343	9.7946	6.46701	13054123	GPRC5A_TSS1	GPRC5A	ENSG00000013588	-10399
chr12	13281563	13281867	Otx2_d14_peak_1232	108	3.39953	14.3638	10.8068	13281698	GSG1_TSS2	GSG1	ENSG00000111305	-25110
chr12	13328517	13328850	Otx2_d14_peak_1233	248	6.10665	28.9414	24.8432	13328670	EMP1_TSS1	EMP1	ENSG00000134531	20921
chr12	13446074	13446429	Otx2_d14_peak_1234	215	6.49075	25.5744	21.5887	13446240	EMP1_TSS1	EMP1	ENSG00000134531	-96630
chr12	13698623	13698989	Otx2_d14_peak_1235	260	6.42718	30.2211	26.0801	13698862	EMP1_TSS1	EMP1	ENSG00000134531	-349252
chr12	14950903	14951317	Otx2_d14_peak_1236	454	8.93128	50.2045	45.4985	14951090	WBP11_TSS1	WBP11	ENSG00000084463	3262
chr12	15756671	15756917	Otx2_d14_peak_1237	79	4.21356	11.3845	7.97128	15756781	PTPRO_TSS2	PTPRO	ENSG00000151490	-57495
chr12	16440103	16440436	Otx2_d14_peak_1238	271	6.16188	31.2991	27.1239	16440271	MGST1_TSS1	MGST1	ENSG00000008394	59794
chr12	18324260	18324760	Otx2_d14_peak_1239	202	5.83526	24.1566	20.217	18324525	PIK3C2G_TSS1	PIK3C2G	ENSG00000139144	76012
chr12	19332991	19333317	Otx2_d14_peak_1240	158	4.75009	19.5851	15.8146	19333158	PLEKHA5_TSS2	PLEKHA5	ENSG00000052126	25090
chr12	19344112	19344378	Otx2_d14_peak_1241	161	5.3067	19.9244	16.1423	19344219	PLEKHA5_TSS2	PLEKHA5	ENSG00000052126	14029
chr12	19380234	19380500	Otx2_d14_peak_1242	103	3.64125	13.8974	10.3607	19380308	PLEKHA5_TSS3	PLEKHA5	ENSG00000052126	9539
chr12	19380795	19381196	Otx2_d14_peak_1243	210	6.19215	25.0054	21.0364	19381012	PLEKHA5_TSS3	PLEKHA5	ENSG00000052126	8835
chr12	19564225	19564731	Otx2_d14_peak_1244	610	9.69019	66.2285	61.078	19564504	AEBP2_TSS1	AEBP2	ENSG00000139154	-7496
chr12	19728322	19728626	Otx2_d14_peak_1245	191	5.33697	23.0343	19.1343	19728485	AEBP2_TSS3	AEBP2	ENSG00000139154	-134962
chr12	20009512	20009771	Otx2_d14_peak_1246	58	3.56065	9.16724	5.87695	20009617	AEBP2_TSS3	AEBP2	ENSG00000139154	-416094
chr12	20083547	20083946	Otx2_d14_peak_1247	257	5.42314	29.8625	25.7347	20083748	PDE3A_TSS1	PDE3A	ENSG00000172572	438420
chr12	20277721	20278132	Otx2_d14_peak_1248	198	5.43767	23.8173	19.891	20277938	PDE3A_TSS1	PDE3A	ENSG00000172572	244230
chr12	20342786	20343104	Otx2_d14_peak_1249	152	4.26104	19.0014	15.2524	20342903	PDE3A_TSS1	PDE3A	ENSG00000172572	179265
chr12	20679351	20679617	Otx2_d14_peak_1250	138	5.03402	17.5337	13.8406	20679461	PDE3A_TSS2	PDE3A	ENSG00000172572	45326
chr12	20745794	20746061	Otx2_d14_peak_1251	109	3.9563	14.4797	10.919	20745923	PDE3A_TSS2	PDE3A	ENSG00000172572	-21117
chr12	21569767	21570038	Otx2_d14_peak_1252	38	2.7874	6.98566	3.83921	21569914	PYROXD1_TSS1	PYROXD1	ENSG00000121350	20613
chr12	21583043	21583297	Otx2_d14_peak_1253	46	3.20367	7.82785	4.62149	21583184	PYROXD1_TSS1	PYROXD1	ENSG00000121350	7343
chr12	21879079	21879420	Otx2_d14_peak_1254	164	5.5183	20.2686	16.4742	21879259	KCNJ8_TSS1	KCNJ8	ENSG00000121361	48371
chr12	22882071	22882624	Otx2_d14_peak_1255	155	5.5772	19.2944	15.5347	22882412	ETNK1_TSS1	ETNK1	ENSG00000139163	-104395
chr12	23717426	23717678	Otx2_d14_peak_1256	84	4.08682	11.8703	8.4312	23717565	SOX5_TSS1	SOX5	ENSG00000134532	19933
chr12	23882409	23882917	Otx2_d14_peak_1257	262	5.60417	30.3749	26.2281	23882731	SOX5_TSS1	SOX5	ENSG00000134532	-145214
chr12	24051087	24051359	Otx2_d14_peak_1258	130	4.37008	16.7498	13.0911	24051215	SOX5_TSS2	SOX5	ENSG00000134532	-2246
chr12	24913232	24913627	Otx2_d14_peak_1259	468	8.22936	51.6181	46.8757	24913439	BCAT1_TSS1	BCAT1	ENSG00000060982	141781
chr12	25782304	25782737	Otx2_d14_peak_1260	483	9.38219	53.1194	48.3357	25782541	IFLTD1_TSS2	IFLTD1	NA	18937
chr12	26143245	26143496	Otx2_d14_peak_1261	48	3.28513	8.08335	4.86314	26143425	RASSF8_TSS3	RASSF8	ENSG00000123094	4501
chr12	26270835	26271204	Otx2_d14_peak_1262	165	4.60874	20.3002	16.5034	26271034	BHLHE41_TSS1	BHLHE41	ENSG00000123095	6798
chr12	27201811	27202211	Otx2_d14_peak_1263	341	7.72965	38.5668	34.1823	27201983	MED21_TSS1	MED21	ENSG00000152944	-26496
chr12	27583463	27583912	Otx2_d14_peak_1264	515	7.82482	56.4335	51.5589	27583681	SMCO2_TSS1	SMCO2	ENSG00000165935	36051
chr12	27601368	27601751	Otx2_d14_peak_1265	300	8.32921	34.3272	30.0641	27601547	SMCO2_TSS1	SMCO2	ENSG00000165935	18185
chr12	27768373	27768641	Otx2_d14_peak_1266	83	4.05177	11.7587	8.32411	27768558	PPFIBP1_TSS2	PPFIBP1	ENSG00000110841	61137
chr12	28527638	28527884	Otx2_d14_peak_1267	76	3.5563	11.0879	7.69162	28527791	CCDC91_TSS5	CCDC91	ENSG00000123106	-68108
chr12	28628107	28628501	Otx2_d14_peak_1268	183	5.23627	22.2593	18.3869	28628297	CCDC91_TSS5	CCDC91	ENSG00000123106	-168614
chr12	28732360	28732689	Otx2_d14_peak_1269	100	4.52699	13.546	10.0261	28732536	CCDC91_TSS5	CCDC91	ENSG00000123106	-272853
chr12	29949889	29950289	Otx2_d14_peak_1270	283	5.97429	32.557	28.3442	29950112	TMTC1_TSS5	TMTC1	ENSG00000133687	-12411
chr12	30035680	30036076	Otx2_d14_peak_1271	481	8.9136	52.955	48.1768	30035881	TMTC1_TSS5	TMTC1	ENSG00000133687	-98180
chr12	30125458	30125830	Otx2_d14_peak_1272	213	5.61684	25.3169	21.3391	30125648	TMTC1_TSS5	TMTC1	ENSG00000133687	-187947
chr12	30163025	30163337	Otx2_d14_peak_1273	138	4.64844	17.5225	13.8325	30163213	TMTC1_TSS5	TMTC1	ENSG00000133687	-225512
chr12	30491820	30492140	Otx2_d14_peak_1274	102	4.84608	13.8232	10.2918	30491975	IPO8_TSS1	IPO8	ENSG00000133704	324603
chr12	30701193	30701534	Otx2_d14_peak_1275	269	7.17962	31.13	26.9607	30701381	IPO8_TSS1	IPO8	ENSG00000133704	115197
chr12	30752384	30752870	Otx2_d14_peak_1276	210	5.94968	24.9853	21.0174	30752679	IPO8_TSS1	IPO8	ENSG00000133704	63899
chr12	30974876	30975156	Otx2_d14_peak_1277	166	5.46522	20.4737	16.6672	30974997	CAPRIN2_TSS4	CAPRIN2	ENSG00000110888	-67743
chr12	31539679	31539987	Otx2_d14_peak_1278	204	6.27026	24.4094	20.4606	31539848	FAM60A_TSS3	FAM60A	ENSG00000139146	-60789
chr12	31644789	31645186	Otx2_d14_peak_1279	41	3.15768	7.2701	4.10314	31644846	DENND5B_TSS1	DENND5B	ENSG00000170456	3997
chr12	32268876	32269135	Otx2_d14_peak_1280	81	4.39176	11.5861	8.16158	32269031	BICD1_TSS2	BICD1	ENSG00000151746	-8838
chr12	32292262	32292532	Otx2_d14_peak_1281	139	5.54609	17.6455	13.9512	32292421	BICD1_TSS2	BICD1	ENSG00000151746	-32228
chr12	33043114	33043511	Otx2_d14_peak_1282	388	9.07823	43.3658	38.8479	33043310	PKP2_TSS1	PKP2	ENSG00000057294	6370
chr12	38793593	38793921	Otx2_d14_peak_1283	113	4.46226	14.9174	11.3368	38793737	ALG10B_TSS1	ALG10B	ENSG00000175548	-83349
chr12	39019092	39019550	Otx2_d14_peak_1284	180	5.14103	21.8769	18.0193	39019331	CPNE8_TSS1	CPNE8	ENSG00000139117	95683
chr12	39081458	39081959	Otx2_d14_peak_1285	216	4.69586	25.6661	21.6769	39081682	CPNE8_TSS1	CPNE8	ENSG00000139117	33332
chr12	39085129	39085405	Otx2_d14_peak_1286	68	3.51215	10.2068	6.85683	39085325	CPNE8_TSS1	CPNE8	ENSG00000139117	29689
chr12	39436853	39437319	Otx2_d14_peak_1287	617	8.67703	66.9261	61.7549	39437081	CPNE8_TSS3	CPNE8	ENSG00000139117	-135840
chr12	39688428	39689134	Otx2_d14_peak_1288	269	6.31894	31.1014	26.9332	39688947	KIF21A_TSS1	KIF21A	ENSG00000139116	37253
chr12	39750861	39751215	Otx2_d14_peak_1289	277	6.86478	31.8976	27.7066	39751037	KIF21A_TSS2	KIF21A	ENSG00000139116	-16132
chr12	39828003	39828427	Otx2_d14_peak_1290	252	6.19792	29.3105	25.2009	39828192	KIF21A_TSS3	KIF21A	ENSG00000139116	8586
chr12	39830456	39830817	Otx2_d14_peak_1291	263	6.08012	30.5213	26.3702	39830612	KIF21A_TSS3	KIF21A	ENSG00000139116	6166
chr12	39834341	39834766	Otx2_d14_peak_1292	244	6.21294	28.5116	24.4263	39834550	KIF21A_TSS3	KIF21A	ENSG00000139116	2228
chr12	39935263	39935665	Otx2_d14_peak_1293	261	4.69704	30.3182	26.1752	39935523	ABCD2_TSS1	ABCD2	ENSG00000173208	78020
chr12	39999019	39999291	Otx2_d14_peak_1294	43	3.12595	7.58119	4.39155	39999184	ABCD2_TSS1	ABCD2	ENSG00000173208	14359
chr12	40732449	40732760	Otx2_d14_peak_1295	71	3.24879	10.5437	7.17449	40732553	LRRK2_TSS4	LRRK2	ENSG00000188906	-35954
chr12	41413129	41413646	Otx2_d14_peak_1296	464	8.24743	51.1657	46.4345	41413337	CNTN1_TSS3	CNTN1	ENSG00000018236	-111173
chr12	41908014	41908298	Otx2_d14_peak_1297	184	5.34816	22.3263	18.452	41908158	PDZRN4_TSS2	PDZRN4	ENSG00000165966	-76665
chr12	42361798	42362125	Otx2_d14_peak_1298	164	5.74716	20.2233	16.4292	42361962	GXYLT1_TSS1	GXYLT1	ENSG00000151233	176542
chr12	43055285	43055542	Otx2_d14_peak_1299	42	3.19231	7.37348	4.20012	43055375	PRICKLE1_TSS3	PRICKLE1	ENSG00000139174	-71209
chr12	43063483	43063838	Otx2_d14_peak_1300	72	3.64207	10.6617	7.28659	43063718	PRICKLE1_TSS3	PRICKLE1	ENSG00000139174	-79552
chr12	44467038	44467350	Otx2_d14_peak_1301	68	2.94326	10.1484	6.80253	44467205	TMEM117_TSS1	TMEM117	ENSG00000139173	-237311
chr12	44539084	44539343	Otx2_d14_peak_1302	87	4.00459	12.1655	8.71034	44539210	TMEM117_TSS1	TMEM117	ENSG00000139173	-309316
chr12	44556810	44557200	Otx2_d14_peak_1303	250	6.37226	29.1276	25.0243	44556982	TMEM117_TSS1	TMEM117	ENSG00000139173	-327088
chr12	44701156	44701508	Otx2_d14_peak_1304	216	6.26183	25.6767	21.6858	44701336	TMEM117_TSS1	TMEM117	ENSG00000139173	-471442
chr12	45045627	45046012	Otx2_d14_peak_1305	173	5.24887	21.2	17.3677	45045788	NELL2_TSS1	NELL2	ENSG00000184613	223639
chr12	45142122	45142613	Otx2_d14_peak_1306	115	3.7962	15.1227	11.5339	45142460	NELL2_TSS1	NELL2	ENSG00000184613	126967
chr12	45144699	45145020	Otx2_d14_peak_1307	170	4.97106	20.8315	17.0126	45144826	NELL2_TSS1	NELL2	ENSG00000184613	124601
chr12	45147381	45147626	Otx2_d14_peak_1308	91	3.96343	12.5779	9.10269	45147451	NELL2_TSS1	NELL2	ENSG00000184613	121976
chr12	45157325	45157756	Otx2_d14_peak_1309	391	8.25648	43.716	39.1872	45157560	NELL2_TSS1	NELL2	ENSG00000184613	111867
chr12	45161736	45162053	Otx2_d14_peak_1310	158	4.75009	19.5851	15.8146	45161877	NELL2_TSS1	NELL2	ENSG00000184613	107550
chr12	45168280	45168769	Otx2_d14_peak_1311	649	10.7381	70.2052	64.9334	45168561	NELL2_TSS1	NELL2	ENSG00000184613	100866
chr12	45240983	45241268	Otx2_d14_peak_1312	134	4.72426	17.1425	13.4659	45241103	NELL2_TSS1	NELL2	ENSG00000184613	28324
chr12	45678581	45678851	Otx2_d14_peak_1313	77	3.79579	11.189	7.7852	45678663	ANO6_TSS2	ANO6	ENSG00000177119	7792
chr12	45742707	45742976	Otx2_d14_peak_1314	103	4.42011	13.8377	10.3042	45742825	ANO6_TSS2	ANO6	ENSG00000177119	-56351
chr12	45830168	45830442	Otx2_d14_peak_1315	135	5.16611	17.2453	13.5655	45830304	ANO6_TSS2	ANO6	ENSG00000177119	-143830
chr12	45853337	45853662	Otx2_d14_peak_1316	168	4.54831	20.6703	16.8584	45853508	ANO6_TSS2	ANO6	ENSG00000177119	-167034
chr12	46340719	46340991	Otx2_d14_peak_1317	41	3.11493	7.34385	4.1738	46340885	SCAF11_TSS1	SCAF11	ENSG00000139218	-17128
chr12	46756905	46757377	Otx2_d14_peak_1318	617	9.98546	66.9582	61.7851	46757077	SLC38A2_TSS1	SLC38A2	ENSG00000134294	2003
chr12	46759097	46759461	Otx2_d14_peak_1319	328	7.36105	37.1501	32.8091	46759287	SLC38A2_TSS1	SLC38A2	ENSG00000134294	-188
chr12	49662403	49662737	Otx2_d14_peak_1320	275	5.88894	31.7409	27.5531	49662562	TUBA1C_TSS2	TUBA1C	ENSG00000167553	-3864
chr12	50377692	50377955	Otx2_d14_peak_1321	148	5.03434	18.5999	14.8662	50377845	RACGAP1_TSS1	RACGAP1	ENSG00000161800	8286
chr12	50514254	50514603	Otx2_d14_peak_1322	232	5.70011	27.2489	23.2065	50514446	COX14_TSS1	COX14	ENSG00000178449	-8676
chr12	50830493	50830790	Otx2_d14_peak_1323	74	3.77576	10.8606	7.47444	50830615	LARP4_TSS3	LARP4	ENSG00000161813	892
chr12	50836277	50836647	Otx2_d14_peak_1324	217	6.83744	25.7675	21.7737	50836502	LARP4_TSS3	LARP4	ENSG00000161813	-4976
chr12	51057849	51058118	Otx2_d14_peak_1325	78	3.74919	11.2885	7.87893	51057994	DIP2B_TSS3	DIP2B	ENSG00000066084	21611
chr12	51058844	51059131	Otx2_d14_peak_1326	67	3.24319	10.0922	6.74833	51058978	DIP2B_TSS3	DIP2B	ENSG00000066084	20627
chr12	51403155	51403454	Otx2_d14_peak_1327	60	3.709	9.36516	6.06403	51403297	SLC11A2_TSS2	SLC11A2	ENSG00000110911	-256
chr12	51775314	51775608	Otx2_d14_peak_1328	102	4.61591	13.8171	10.2877	51775375	GALNT6_TSS2	GALNT6	ENSG00000139629	1962
chr12	52171171	52171533	Otx2_d14_peak_1329	259	7.15307	30.0785	25.9442	52171369	FIGNL2_TSS1	FIGNL2	ENSG00000261308	54322
chr12	52604283	52604566	Otx2_d14_peak_1330	173	6.20904	21.2098	17.3765	52604451	C12orf80_TSS1	C12orf80	ENSG00000257137	178
chr12	52909578	52909986	Otx2_d14_peak_1331	359	8.22633	40.4002	35.9648	52909783	KRT5_TSS1	KRT5	ENSG00000186081	4385
chr12	53030378	53030711	Otx2_d14_peak_1332	216	6.26183	25.6767	21.6858	53030538	KRT2_TSS1	KRT2	ENSG00000172867	15400
chr12	53350716	53351221	Otx2_d14_peak_1333	489	9.10518	53.7471	48.9463	53350994	KRT8_TSS3	KRT8	ENSG00000170421	-7377
chr12	53851395	53851728	Otx2_d14_peak_1334	373	7.10336	41.8744	37.3981	53851576	PCBP2_TSS4	PCBP2	ENSG00000197111	-2447
chr12	53927197	53927490	Otx2_d14_peak_1335	217	5.93279	25.7491	21.7564	53927329	NPFF_TSS1	NPFF	ENSG00000139574	-25898
chr12	53935305	53935566	Otx2_d14_peak_1336	162	5.70201	20.0811	16.2915	53935425	NPFF_TSS1	NPFF	ENSG00000139574	-33994
chr12	54653424	54653720	Otx2_d14_peak_1337	153	4.11394	19.1526	15.3996	54653584	CBX5_TSS1	CBX5	ENSG00000094916	-246
chr12	54718316	54718687	Otx2_d14_peak_1338	113	4.46226	14.9174	11.3368	54718464	COPZ1_TSS1	COPZ1	ENSG00000111481	436
chr12	56111752	56112063	Otx2_d14_peak_1339	143	5.29857	18.0332	14.3222	56111891	BLOC1S1_TSS2	BLOC1S1	ENSG00000135441	-1586
chr12	56303123	56303625	Otx2_d14_peak_1340	321	6.74513	36.5023	32.1741	56303281	WIBG_TSS1	WIBG	ENSG00000170473	17605
chr12	56616360	56616657	Otx2_d14_peak_1341	148	5.03434	18.5999	14.8662	56616492	RNF41_TSS2	RNF41	ENSG00000181852	-998
chr12	56778860	56779119	Otx2_d14_peak_1342	133	5.32082	16.9834	13.3169	56778945	APOF_TSS1	APOF	ENSG00000175336	-22353
chr12	56884501	56884938	Otx2_d14_peak_1343	341	8.62012	38.497	34.1151	56884739	GLS2_TSS2	GLS2	ENSG00000135423	-2817
chr12	56996046	56996398	Otx2_d14_peak_1344	210	6.18107	24.9672	21.0011	56996213	BAZ2A_TSS1	BAZ2A	ENSG00000076108	-228
chr12	58146695	58146980	Otx2_d14_peak_1345	189	5.03529	22.8693	18.9755	58146872	CDK4_TSS1	CDK4	ENSG00000135446	-785
chr12	59236440	59236698	Otx2_d14_peak_1346	34	2.875	6.58573	3.47097	59236638	LRIG3_TSS1	LRIG3	ENSG00000139263	76679
chr12	59464152	59464405	Otx2_d14_peak_1347	67	3.79692	10.1449	6.79903	59464339	LRIG3_TSS2	LRIG3	ENSG00000139263	-150115
chr12	59782151	59782394	Otx2_d14_peak_1348	69	3.62559	10.3568	6.99688	59782230	SLC16A7_TSS1	SLC16A7	ENSG00000118596	207607
chr12	61319982	61320360	Otx2_d14_peak_1349	272	6.50168	31.4042	27.2252	61320207	FAM19A2_TSS1	FAM19A2	ENSG00000198673	900797
chr12	62498197	62498491	Otx2_d14_peak_1350	105	4.41603	14.1351	10.5888	62498327	FAM19A2_TSS2	FAM19A2	ENSG00000198673	86880
chr12	63118635	63119003	Otx2_d14_peak_1351	342	7.11835	38.5862	34.2002	63118822	C12orf61_TSS1	C12orf61	NA	-121599
chr12	63254833	63255124	Otx2_d14_peak_1352	54	3.57654	8.72979	5.46722	63254962	PPM1H_TSS1	PPM1H	ENSG00000111110	73693
chr12	63333121	63333389	Otx2_d14_peak_1353	120	4.32999	15.6737	12.0589	63333205	PPM1H_TSS1	PPM1H	ENSG00000111110	-4531
chr12	64369429	64369706	Otx2_d14_peak_1354	54	3.34923	8.72924	5.46722	64369617	SRGAP1_TSS3	SRGAP1	ENSG00000196935	6677
chr12	64376636	64376999	Otx2_d14_peak_1355	133	4.51353	17.0041	13.336	64376811	SRGAP1_TSS3	SRGAP1	ENSG00000196935	-498
chr12	64487452	64487846	Otx2_d14_peak_1356	213	5.91697	25.2772	21.3007	64487666	SRGAP1_TSS4	SRGAP1	ENSG00000196935	-110072
chr12	64991848	64992124	Otx2_d14_peak_1357	76	3.92899	11.0907	7.69286	64992035	RASSF3_TSS1	RASSF3	ENSG00000153179	12247
chr12	65003207	65003568	Otx2_d14_peak_1358	369	8.82454	41.3864	36.9216	65003350	RASSF3_TSS1	RASSF3	ENSG00000153179	932
chr12	65016339	65016595	Otx2_d14_peak_1359	169	5.56296	20.8073	16.989	65016444	RASSF3_TSS2	RASSF3	ENSG00000153179	6546
chr12	65067324	65067726	Otx2_d14_peak_1360	197	5.69369	23.6356	19.7142	65067536	RASSF3_TSS2	RASSF3	ENSG00000153179	-44527
chr12	65076698	65077134	Otx2_d14_peak_1361	556	10.5661	60.6629	55.673	65076950	RASSF3_TSS2	RASSF3	ENSG00000153179	-53941
chr12	65128375	65128640	Otx2_d14_peak_1362	95	4.35905	13.0252	9.52923	65128477	GNS_TSS1	GNS	ENSG00000135677	18164
chr12	65138199	65138591	Otx2_d14_peak_1363	309	6.09149	35.2214	30.9325	65138379	GNS_TSS1	GNS	ENSG00000135677	8262
chr12	65173461	65174047	Otx2_d14_peak_1364	138	5.25345	17.5201	13.8306	65173641	TBC1D30_TSS1	TBC1D30	ENSG00000111490	6139
chr12	65729041	65729357	Otx2_d14_peak_1365	82	3.41123	11.6801	8.25016	65729238	MSRB3_TSS1	MSRB3	ENSG00000174099	-56807
chr12	65737621	65738008	Otx2_d14_peak_1366	285	6.97943	32.7961	28.5777	65737822	MSRB3_TSS1	MSRB3	ENSG00000174099	-65391
chr12	65898661	65898994	Otx2_d14_peak_1367	95	3.66992	13.0222	9.52674	65898796	MSRB3_TSS1	MSRB3	ENSG00000174099	-226365
chr12	66289952	66290298	Otx2_d14_peak_1368	105	4.41603	14.1351	10.5888	66290119	HMGA2_TSS2	HMGA2	ENSG00000149948	-71433
chr12	66355709	66355952	Otx2_d14_peak_1369	134	5.11392	17.0797	13.407	66355827	HMGA2_TSS2	HMGA2	ENSG00000149948	-137141
chr12	67503353	67503782	Otx2_d14_peak_1370	600	10.2835	65.1687	60.051	67503548	CAND1_TSS1	CAND1	ENSG00000111530	159502
chr12	69280581	69280847	Otx2_d14_peak_1371	91	3.96343	12.5779	9.10269	69280761	CPM_TSS1	CPM	ENSG00000135678	45850
chr12	69424175	69424444	Otx2_d14_peak_1372	43	2.94506	7.55453	4.36583	69424327	CPM_TSS2	CPM	ENSG00000135678	-67298
chr12	69861365	69861694	Otx2_d14_peak_1373	78	3.41388	11.2329	7.82675	69861520	FRS2_TSS1	FRS2	ENSG00000166225	2598
chr12	69868710	69869159	Otx2_d14_peak_1374	47	2.96723	8.00996	4.79227	69868833	FRS2_TSS1	FRS2	ENSG00000166225	-4696
chr12	69900377	69900864	Otx2_d14_peak_1375	601	10.172	65.3191	60.1953	69900644	FRS2_TSS2	FRS2	ENSG00000166225	23948
chr12	70056550	70057049	Otx2_d14_peak_1376	310	6.38744	35.3429	31.0507	70056795	BEST3_TSS1	BEST3	ENSG00000127325	26251
chr12	70133662	70134339	Otx2_d14_peak_1377	400	7.60015	44.6244	40.0714	70133855	RAB3IP_TSS2	RAB3IP	ENSG00000127328	-677
chr12	70587888	70588157	Otx2_d14_peak_1378	121	4.2082	15.794	12.1744	70588046	CNOT2_TSS1	CNOT2	ENSG00000111596	48717
chr12	70589764	70590103	Otx2_d14_peak_1379	96	4.21658	13.1653	9.66284	70589863	CNOT2_TSS1	CNOT2	ENSG00000111596	46900
chr12	70664638	70664907	Otx2_d14_peak_1380	134	4.80551	17.0963	13.4218	70664765	CNOT2_TSS3	CNOT2	ENSG00000111596	7136
chr12	72087798	72088115	Otx2_d14_peak_1381	115	4.61507	15.1155	11.5273	72087997	TMEM19_TSS2	TMEM19	ENSG00000139291	-7713
chr12	72199863	72200145	Otx2_d14_peak_1382	177	5.68658	21.6211	17.7732	72199980	TBC1D15_TSS1	TBC1D15	ENSG00000121749	33496
chr12	75240900	75241403	Otx2_d14_peak_1383	454	7.91261	50.1501	45.4454	75241177	ATXN7L3B_TSS1	ATXN7L3B	ENSG00000253719	-309618
chr12	75309458	75310050	Otx2_d14_peak_1384	583	10.2994	63.3751	58.3111	75309732	KCNC2_TSS1	KCNC2	ENSG00000166006	292040
chr12	75947178	75947427	Otx2_d14_peak_1385	105	4.49865	14.0922	10.547	75947375	KRR1_TSS1	KRR1	ENSG00000111615	-41965
chr12	76132088	76132331	Otx2_d14_peak_1386	79	3.85811	11.3993	7.98489	76132252	KRR1_TSS1	KRR1	ENSG00000111615	-226842
chr12	76214503	76214746	Otx2_d14_peak_1387	58	3.23006	9.18781	5.89569	76214644	PHLDA1_TSS1	PHLDA1	ENSG00000139289	210840
chr12	76230438	76230681	Otx2_d14_peak_1388	65	3.42372	9.89199	6.55932	76230503	PHLDA1_TSS1	PHLDA1	ENSG00000139289	194981
chr12	76264633	76264968	Otx2_d14_peak_1389	92	4.17732	12.7408	9.25992	76264800	PHLDA1_TSS1	PHLDA1	ENSG00000139289	160684
chr12	76276286	76276646	Otx2_d14_peak_1390	86	4.05797	12.0616	8.61299	76276469	PHLDA1_TSS1	PHLDA1	ENSG00000139289	149015
chr12	76368522	76368926	Otx2_d14_peak_1391	286	7.70867	32.8962	28.6737	76368697	PHLDA1_TSS1	PHLDA1	ENSG00000139289	56787
chr12	76940619	76941135	Otx2_d14_peak_1392	386	7.61268	43.1663	38.6526	76940841	OSBPL8_TSS2	OSBPL8	ENSG00000091039	12464
chr12	76950815	76951157	Otx2_d14_peak_1393	97	4.07055	13.2398	9.73201	76950961	OSBPL8_TSS2	OSBPL8	ENSG00000091039	2344
chr12	77493623	77493915	Otx2_d14_peak_1394	129	4.06099	16.6102	12.9575	77493773	E2F7_TSS2	E2F7	ENSG00000165891	-34421
chr12	77624009	77624289	Otx2_d14_peak_1395	111	4.3259	14.7451	11.1702	77624133	E2F7_TSS2	E2F7	ENSG00000165891	-164781
chr12	78088655	78088934	Otx2_d14_peak_1396	142	4.96082	17.9874	14.2775	78088798	NAV3_TSS1	NAV3	ENSG00000067798	136260
chr12	78359559	78360054	Otx2_d14_peak_1397	622	9.21747	67.4841	62.2945	78359866	NAV3_TSS2	NAV3	ENSG00000067798	70766
chr12	78434777	78435124	Otx2_d14_peak_1398	305	6.38062	34.8718	30.5905	78434904	NAV3_TSS2	NAV3	ENSG00000067798	-4253
chr12	78564809	78565334	Otx2_d14_peak_1399	1105	15.1039	117.022	110.512	78565096	NAV3_TSS4	NAV3	ENSG00000067798	27749
chr12	78865686	78865931	Otx2_d14_peak_1400	51	2.92392	8.39923	5.15602	78865819	NAV3_TSS4	NAV3	ENSG00000067798	-272955
chr12	78962199	78962444	Otx2_d14_peak_1401	49	3.23759	8.14804	4.92222	78962332	SYT1_TSS1	SYT1	ENSG00000067715	295430
chr12	79998065	79998400	Otx2_d14_peak_1402	314	7.65084	35.7392	31.4347	79998219	PAWR_TSS1	PAWR	ENSG00000177425	86561
chr12	80644487	80644830	Otx2_d14_peak_1403	96	3.89887	13.1593	9.6575	80644716	OTOGL_TSS1	OTOGL	ENSG00000165899	-41475
chr12	81326301	81326793	Otx2_d14_peak_1404	333	7.01948	37.6877	33.3276	81326585	LIN7A_TSS1	LIN7A	ENSG00000111052	4964
chr12	82518588	82518844	Otx2_d14_peak_1405	99	4.23343	13.5186	9.99922	82518681	CCDC59_TSS1	CCDC59	ENSG00000133773	233508
chr12	83406446	83406916	Otx2_d14_peak_1406	338	6.93513	38.2669	33.8917	83406684	TMTC2_TSS3	TMTC2	ENSG00000179104	-117079
chr12	85036643	85036897	Otx2_d14_peak_1407	72	3.56221	10.6255	7.25377	85036810	SLC6A15_TSS1	SLC6A15	ENSG00000072041	224792
chr12	87904961	87905366	Otx2_d14_peak_1408	252	6.11834	29.413	25.2985	87905147	C12orf50_TSS1	C12orf50	ENSG00000165805	517989
chr12	88098279	88098698	Otx2_d14_peak_1409	310	7.67823	35.3297	31.0377	88098480	C12orf50_TSS1	C12orf50	ENSG00000165805	324656
chr12	88122669	88122922	Otx2_d14_peak_1410	64	2.97906	9.7571	6.43223	88122819	C12orf50_TSS1	C12orf50	ENSG00000165805	300317
chr12	88403957	88404455	Otx2_d14_peak_1411	2173	24.561	226.63	217.38	88404208	C12orf50_TSS1	C12orf50	ENSG00000165805	18928
chr12	88525280	88525573	Otx2_d14_peak_1412	231	5.68788	27.1967	23.1564	88525439	CEP290_TSS2	CEP290	ENSG00000198707	-1777
chr12	88865451	88865736	Otx2_d14_peak_1413	124	4.80405	16.074	12.4428	88865545	KITLG_TSS1	KITLG	ENSG00000049130	62984
chr12	88914160	88914516	Otx2_d14_peak_1414	94	4.25072	12.9811	9.4891	88914292	KITLG_TSS1	KITLG	ENSG00000049130	14237
chr12	88916625	88916877	Otx2_d14_peak_1415	109	4.354	14.5399	10.9768	88916733	KITLG_TSS1	KITLG	ENSG00000049130	11796
chr12	88972065	88972514	Otx2_d14_peak_1416	586	11.0418	63.7033	58.6289	88972284	KITLG_TSS2	KITLG	ENSG00000049130	1944
chr12	89329543	89330039	Otx2_d14_peak_1417	800	11.0597	85.7981	80.0927	89329789	KITLG_TSS2	KITLG	ENSG00000049130	-355542
chr12	89767605	89767884	Otx2_d14_peak_1418	103	3.86639	13.8386	10.3042	89767714	DUSP6_TSS3	DUSP6	ENSG00000139318	-20657
chr12	89780142	89780695	Otx2_d14_peak_1419	412	8.68214	45.887	41.2978	89780493	DUSP6_TSS3	DUSP6	ENSG00000139318	-33436
chr12	89795316	89795621	Otx2_d14_peak_1420	186	5.60643	22.5246	18.643	89795522	DUSP6_TSS3	DUSP6	ENSG00000139318	-48465
chr12	90484642	90485050	Otx2_d14_peak_1421	314	6.47395	35.7404	31.4347	90484836	ATP2B1_TSS4	ATP2B1	ENSG00000070961	-382219
chr12	91800757	91801018	Otx2_d14_peak_1422	63	3.36144	9.6678	6.3471	91800875	DCN_TSS4	DCN	ENSG00000011465	-223966
chr12	91812422	91813055	Otx2_d14_peak_1423	577	7.94416	62.8021	57.7524	91812730	DCN_TSS4	DCN	ENSG00000011465	-235821
chr12	92271337	92271667	Otx2_d14_peak_1424	236	6.10582	27.6679	23.61	92271500	BTG1_TSS1	BTG1	ENSG00000133639	268163
chr12	92281541	92281827	Otx2_d14_peak_1425	123	4.78846	16.0224	12.3941	92281665	BTG1_TSS1	BTG1	ENSG00000133639	257998
chr12	92309585	92309951	Otx2_d14_peak_1426	84	3.83333	11.8462	8.4082	92309718	BTG1_TSS1	BTG1	ENSG00000133639	229945
chr12	92518566	92518809	Otx2_d14_peak_1427	34	2.81953	6.58068	3.4666	92518631	BTG1_TSS1	BTG1	ENSG00000133639	21032
chr12	92602533	92602845	Otx2_d14_peak_1428	144	5.32588	18.1198	14.4065	92602708	BTG1_TSS1	BTG1	ENSG00000133639	-63026
chr12	93017892	93018305	Otx2_d14_peak_1429	385	8.23802	43.1106	38.598	93018074	C12orf74_TSS1	C12orf74	ENSG00000214215	78534
chr12	93731979	93732230	Otx2_d14_peak_1430	64	3.32506	9.75729	6.43223	93732075	NUDT4_TSS1	NUDT4	ENSG00000173598	39573
chr12	94987334	94987667	Otx2_d14_peak_1431	72	3.64207	10.6617	7.28659	94987507	TMCC3_TSS1	TMCC3	ENSG00000057704	22320
chr12	94995811	94996099	Otx2_d14_peak_1432	70	3.17641	10.4437	7.08029	94995957	TMCC3_TSS1	TMCC3	ENSG00000057704	13870
chr12	95007985	95008249	Otx2_d14_peak_1433	96	4.51563	13.1934	9.68987	95008059	TMCC3_TSS1	TMCC3	ENSG00000057704	1768
chr12	95011183	95011426	Otx2_d14_peak_1434	60	3.32302	9.30715	6.00842	95011324	TMCC3_TSS1	TMCC3	ENSG00000057704	-1478
chr12	95016870	95017305	Otx2_d14_peak_1435	285	5.84783	32.7714	28.5544	95017063	TMCC3_TSS1	TMCC3	ENSG00000057704	-7217
chr12	96027924	96028253	Otx2_d14_peak_1436	133	3.81113	17.0351	13.3656	96028119	USP44_TSS4	USP44	ENSG00000136014	-82847
chr12	96160087	96160514	Otx2_d14_peak_1437	249	5.34567	29.092	24.9892	96160308	NTN4_TSS1	NTN4	ENSG00000074527	24218
chr12	97017549	97018038	Otx2_d14_peak_1438	1022	12.1018	108.481	102.262	97017772	C12orf63_TSS2	C12orf63	NA	23970
chr12	97204771	97205127	Otx2_d14_peak_1439	222	5.29151	26.2072	22.2004	97204948	NEDD1_TSS1	NEDD1	ENSG00000139350	96042
chr12	97456904	97457417	Otx2_d14_peak_1440	279	6.8101	32.1551	27.9534	97457116	NEDD1_TSS2	NEDD1	ENSG00000139350	-150754
chr12	97693327	97693667	Otx2_d14_peak_1441	184	5.77071	22.3089	18.4351	97693502	NEDD1_TSS2	NEDD1	ENSG00000139350	-387140
chr12	98656688	98657190	Otx2_d14_peak_1442	178	4.57094	21.7441	17.8913	98656957	TMPO_TSS1	TMPO	ENSG00000120802	252322
chr12	98698106	98698365	Otx2_d14_peak_1443	126	4.99226	16.3377	12.698	98698193	TMPO_TSS1	TMPO	ENSG00000120802	211086
chr12	100796442	100796957	Otx2_d14_peak_1444	719	11.0767	77.4455	71.9741	100796734	SLC17A8_TSS1	SLC17A8	ENSG00000179520	-45869
chr12	100818552	100818918	Otx2_d14_peak_1445	169	5.13843	20.7788	16.9612	100818740	NR1H4_TSS1	NR1H4	ENSG00000012504	48735
chr12	100819816	100820225	Otx2_d14_peak_1446	310	7.97862	35.3268	31.0355	100820023	NR1H4_TSS1	NR1H4	ENSG00000012504	47452
chr12	100836351	100836626	Otx2_d14_peak_1447	163	5.26318	20.1422	16.3504	100836454	NR1H4_TSS1	NR1H4	ENSG00000012504	31021
chr12	100882802	100883253	Otx2_d14_peak_1448	414	9.18794	46.0311	41.4388	100883042	NR1H4_TSS2	NR1H4	ENSG00000012504	4026
chr12	101560884	101561167	Otx2_d14_peak_1449	160	5.08293	19.8476	16.068	101560965	SLC5A8_TSS1	SLC5A8	ENSG00000256870	43041
chr12	102369286	102369611	Otx2_d14_peak_1450	113	4.46226	14.9174	11.3368	102369512	CCDC53_TSS1	CCDC53	ENSG00000120860	86230
chr12	102826057	102826385	Otx2_d14_peak_1451	109	4.61547	14.4661	10.9072	102826193	IGF1_TSS1	IGF1	ENSG00000017427	46226
chr12	102833395	102833666	Otx2_d14_peak_1452	121	4.92643	15.7813	12.1633	102833548	IGF1_TSS1	IGF1	ENSG00000017427	38871
chr12	102856159	102856491	Otx2_d14_peak_1453	175	5.11533	21.4119	17.5717	102856356	IGF1_TSS1	IGF1	ENSG00000017427	16063
chr12	103773449	103773895	Otx2_d14_peak_1454	1121	15.4912	118.66	112.107	103773680	C12orf42_TSS1	C12orf42	ENSG00000179088	116054
chr12	104199113	104199475	Otx2_d14_peak_1455	97	3.77647	13.2075	9.70244	104199340	NT5DC3_TSS1	NT5DC3	ENSG00000111696	35625
chr12	104616751	104617162	Otx2_d14_peak_1456	139	4.1061	17.676	13.9801	104616928	TXNRD1_TSS1	TXNRD1	ENSG00000198431	-7361
chr12	104808355	104809248	Otx2_d14_peak_1457	718	9.74638	77.2697	71.8006	104809029	CHST11_TSS1	CHST11	ENSG00000171310	41652
chr12	104867860	104868103	Otx2_d14_peak_1458	51	3.40058	8.44027	5.19384	104867961	CHST11_TSS1	CHST11	ENSG00000171310	-17261
chr12	104890104	104890506	Otx2_d14_peak_1459	210	5.53649	24.9893	21.0212	104890306	CHST11_TSS1	CHST11	ENSG00000171310	-39606
chr12	105077590	105077936	Otx2_d14_peak_1460	91	3.68655	12.5863	9.10966	105077779	CHST11_TSS1	CHST11	ENSG00000171310	-227079
chr12	105552709	105552957	Otx2_d14_peak_1461	94	4.25072	12.9811	9.4891	105552783	APPL2_TSS1	APPL2	ENSG00000136044	17359
chr12	105824840	105825175	Otx2_d14_peak_1462	173	5.24887	21.2	17.3677	105825013	C12orf75_TSS1	C12orf75	ENSG00000235162	-100591
chr12	106689980	106690326	Otx2_d14_peak_1463	120	4.90118	15.7024	12.0861	106690138	TCP11L2_TSS1	TCP11L2	ENSG00000166046	6432
chr12	106889090	106889349	Otx2_d14_peak_1464	30	2.78511	6.12413	3.04871	106889190	RFX4_TSS1	RFX4	ENSG00000111783	87484
chr12	106990881	106991173	Otx2_d14_peak_1465	96	4.29733	13.1325	9.63224	106991003	RFX4_TSS2	RFX4	ENSG00000111783	3901
chr12	107278728	107279141	Otx2_d14_peak_1466	534	10.9967	58.3805	53.4537	107278932	RIC8B_TSS2	RIC8B	ENSG00000111785	-62888
chr12	107406125	107406496	Otx2_d14_peak_1467	171	5.37759	20.9273	17.1054	107406279	MTERFD3_TSS2	MTERFD3	NA	-25616
chr12	107504975	107505557	Otx2_d14_peak_1468	69	3.11041	10.3554	6.99597	107505184	CRY1_TSS1	CRY1	ENSG00000008405	-17577
chr12	108487170	108487549	Otx2_d14_peak_1469	141	5.60328	17.8109	14.109	108487346	WSCD2_TSS1	WSCD2	ENSG00000075035	35891
chr12	108665771	108666113	Otx2_d14_peak_1470	141	5.60328	17.8109	14.109	108665895	WSCD2_TSS3	WSCD2	ENSG00000075035	-47371
chr12	108792322	108792709	Otx2_d14_peak_1471	251	6.52176	29.249	25.1412	108792495	CMKLR1_TSS2	CMKLR1	ENSG00000174600	-59396
chr12	108793407	108793719	Otx2_d14_peak_1472	121	4.13613	15.7904	12.171	108793581	CMKLR1_TSS2	CMKLR1	ENSG00000174600	-60482
chr12	109205543	109205807	Otx2_d14_peak_1473	181	6.32298	21.9757	18.1165	109205685	SSH1_TSS2	SSH1	ENSG00000084112	5457
chr12	109227027	109227323	Otx2_d14_peak_1474	184	5.34816	22.3263	18.452	109227189	SSH1_TSS3	SSH1	ENSG00000084112	-5853
chr12	109252039	109252388	Otx2_d14_peak_1475	176	5.13557	21.4925	17.6477	109252228	DAO_TSS1	DAO	ENSG00000110887	469
chr12	109370157	109370424	Otx2_d14_peak_1476	111	4.90494	14.6778	11.1072	109370302	SVOP_TSS1	SVOP	ENSG00000166111	88533
chr12	109448129	109448375	Otx2_d14_peak_1477	47	2.96723	8.00996	4.79227	109448255	SVOP_TSS1	SVOP	ENSG00000166111	10580
chr12	109630784	109631107	Otx2_d14_peak_1478	68	4.08888	10.1665	6.81823	109630957	ACACB_TSS3	ACACB	ENSG00000076555	39506
chr12	109749725	109750095	Otx2_d14_peak_1479	186	5.1191	22.5107	18.631	109749926	FOXN4_TSS2	FOXN4	ENSG00000139445	-2892
chr12	110258702	110258989	Otx2_d14_peak_1480	91	3.96343	12.5779	9.10269	110258848	TRPV4_TSS1	TRPV4	ENSG00000111199	-6207
chr12	111228614	111228996	Otx2_d14_peak_1481	310	7.67823	35.3297	31.0377	111228773	PPP1CC_TSS5	PPP1CC	ENSG00000186298	-48120
chr12	111251107	111251382	Otx2_d14_peak_1482	88	4.23085	12.3232	8.8611	111251245	CCDC63_TSS1	CCDC63	ENSG00000173093	33508
chr12	111840697	111840940	Otx2_d14_peak_1483	95	4.69464	13.0638	9.56632	111840789	SH2B3_TSS1	SH2B3	ENSG00000111252	2952
chr12	112076516	112076769	Otx2_d14_peak_1484	55	2.88824	8.7953	5.52789	112076643	ATXN2_TSS5	ATXN2	ENSG00000204842	-39157
chr12	112543761	112544112	Otx2_d14_peak_1485	203	6.50042	24.2717	20.3284	112543984	NAA25_TSS1	NAA25	ENSG00000111300	2589
chr12	116410140	116410447	Otx2_d14_peak_1486	120	4.57668	15.6332	12.0214	116410345	MED13L_TSS1	MED13L	ENSG00000123066	304636
chr12	116621767	116622025	Otx2_d14_peak_1487	97	4.07055	13.2398	9.73201	116621833	MED13L_TSS1	MED13L	ENSG00000123066	93148
chr12	118775208	118775598	Otx2_d14_peak_1488	183	5.40737	22.1744	18.3055	118775389	TAOK3_TSS4	TAOK3	ENSG00000135090	22013
chr12	119644098	119644377	Otx2_d14_peak_1489	190	5.82956	22.9166	19.0219	119644218	HSPB8_TSS1	HSPB8	ENSG00000152137	-27763
chr12	119646505	119646837	Otx2_d14_peak_1490	180	5.53766	21.8859	18.0278	119646709	HSPB8_TSS1	HSPB8	ENSG00000152137	-30254
chr12	120428265	120428788	Otx2_d14_peak_1491	541	11.2171	59.1273	54.1797	120428551	CCDC64_TSS1	CCDC64	ENSG00000135127	-895
chr12	120799276	120799778	Otx2_d14_peak_1492	102	4.84608	13.8232	10.2918	120799482	MSI1_TSS1	MSI1	ENSG00000135097	7466
chr12	122983011	122983315	Otx2_d14_peak_1493	158	4.84443	19.6282	15.856	122983124	ZCCHC8_TSS3	ZCCHC8	ENSG00000033030	280
chr12	123526761	123527091	Otx2_d14_peak_1494	254	6.3807	29.5991	25.4788	123526902	PITPNM2_TSS1	PITPNM2	ENSG00000090975	-7692
chr12	123530924	123531339	Otx2_d14_peak_1495	176	5.13557	21.4925	17.6477	123531137	PITPNM2_TSS1	PITPNM2	ENSG00000090975	-11927
chr12	124717246	124717654	Otx2_d14_peak_1496	553	10.3247	60.3736	55.3922	124717434	FAM101A_TSS1	FAM101A	ENSG00000178882	56265
chr12	124948134	124948408	Otx2_d14_peak_1497	148	5.03434	18.5999	14.8662	124948263	NCOR2_TSS2	NCOR2	ENSG00000196498	31525
chr12	125033736	125034068	Otx2_d14_peak_1498	181	6.32298	21.9757	18.1165	125033932	NCOR2_TSS3	NCOR2	ENSG00000196498	-13774
chr12	125277618	125277947	Otx2_d14_peak_1499	55	3.32071	8.85689	5.58334	125277788	SCARB1_TSS1	SCARB1	ENSG00000073060	24455
chr12	125527832	125528137	Otx2_d14_peak_1500	88	4.5432	12.3179	8.85661	125528016	AACS_TSS1	AACS	ENSG00000081760	21898
chr12	127530170	127530525	Otx2_d14_peak_1501	216	6.01411	25.6381	21.6508	127530359	TMEM132B_TSS3	TMEM132B	ENSG00000139364	-1423309
chr12	128170671	128170963	Otx2_d14_peak_1502	124	4.44184	16.0984	12.4664	128170852	TMEM132C_TSS1	TMEM132C	ENSG00000181234	857637
chr12	129338672	129338922	Otx2_d14_peak_1503	102	4.84608	13.8232	10.2918	129338773	GLT1D1_TSS1	GLT1D1	ENSG00000151948	-793
chr12	133005190	133005484	Otx2_d14_peak_1504	143	5.29857	18.0332	14.3222	133005293	FBRSL1_TSS1	FBRSL1	ENSG00000112787	60833
chr13	21265706	21265977	Otx2_d14_peak_1505	59	3.51979	9.27942	5.98315	21265779	IL17D_TSS1	IL17D	ENSG00000172458	11692
chr13	22066071	22066442	Otx2_d14_peak_1506	203	5.88376	24.3332	20.3892	22066256	MICU2_TSS1	MICU2	ENSG00000165487	22302
chr13	22068524	22068884	Otx2_d14_peak_1507	172	5.74774	21.0267	17.2018	22068750	MICU2_TSS1	MICU2	ENSG00000165487	19808
chr13	22689938	22690210	Otx2_d14_peak_1508	131	4.91124	16.7727	13.1122	22690026	FGF9_TSS1	FGF9	ENSG00000102678	-444803
chr13	23015146	23015556	Otx2_d14_peak_1509	223	5.87249	26.3386	22.3272	23015350	SGCG_TSS1	SGCG	ENSG00000102683	739699
chr13	23285012	23285654	Otx2_d14_peak_1510	431	8.73749	47.7638	43.1245	23285215	SGCG_TSS1	SGCG	ENSG00000102683	469834
chr13	23996456	23996793	Otx2_d14_peak_1511	44	3.02093	7.63014	4.43665	23996564	SACS_TSS4	SACS	ENSG00000151835	-10903
chr13	24044071	24044434	Otx2_d14_peak_1512	74	3.77576	10.8606	7.47444	24044241	SACS_TSS5	SACS	ENSG00000151835	-36391
chr13	24045304	24045687	Otx2_d14_peak_1513	183	5.04984	22.2195	18.3499	24045469	SACS_TSS5	SACS	ENSG00000151835	-37619
chr13	24064745	24065132	Otx2_d14_peak_1514	227	5.11325	26.8181	22.7896	24064946	SACS_TSS5	SACS	ENSG00000151835	-57096
chr13	24073404	24073935	Otx2_d14_peak_1515	194	5.2251	23.3198	19.41	24073636	SACS_TSS5	SACS	ENSG00000151835	-65786
chr13	24146187	24146540	Otx2_d14_peak_1516	106	3.33739	14.2498	10.6988	24146338	TNFRSF19_TSS1	TNFRSF19	ENSG00000127863	-1821
chr13	24189818	24190122	Otx2_d14_peak_1517	97	4.07055	13.2398	9.73201	24189973	TNFRSF19_TSS2	TNFRSF19	ENSG00000127863	-36466
chr13	24296771	24297142	Otx2_d14_peak_1518	176	6.01499	21.4684	17.6269	24296976	TNFRSF19_TSS2	TNFRSF19	ENSG00000127863	-143469
chr13	24325261	24325583	Otx2_d14_peak_1519	107	4.1286	14.3135	10.7576	24325416	MIPEP_TSS1	MIPEP	ENSG00000027001	138132
chr13	24326153	24326477	Otx2_d14_peak_1520	135	4.14221	17.2665	13.5856	24326304	MIPEP_TSS1	MIPEP	ENSG00000027001	137244
chr13	24406072	24406460	Otx2_d14_peak_1521	197	6.04189	23.6449	19.7232	24406245	MIPEP_TSS1	MIPEP	ENSG00000027001	57303
chr13	24705103	24705394	Otx2_d14_peak_1522	128	5.03364	16.4682	12.8197	24705229	SPATA13_TSS2	SPATA13	ENSG00000182957	29621
chr13	24709867	24710377	Otx2_d14_peak_1523	85	3.59664	11.9755	8.53048	24710246	SPATA13_TSS2	SPATA13	ENSG00000182957	24604
chr13	25600354	25600598	Otx2_d14_peak_1524	89	4.45798	12.3933	8.92779	25600498	PABPC3_TSS1	PABPC3	ENSG00000151846	69767
chr13	27977384	27977763	Otx2_d14_peak_1525	281	6.51376	32.3462	28.1396	27977568	GTF3A_TSS1	GTF3A	ENSG00000122034	21102
chr13	29413582	29413825	Otx2_d14_peak_1526	75	3.73546	10.9835	7.5895	29413663	SLC46A3_TSS2	SLC46A3	ENSG00000139508	-120676
chr13	29798329	29798702	Otx2_d14_peak_1527	284	6.81172	32.6243	28.41	29798509	MTUS2_TSS1	MTUS2	ENSG00000132938	-199753
chr13	29804910	29805331	Otx2_d14_peak_1528	314	7.13773	35.7861	31.4779	29805140	MTUS2_TSS2	MTUS2	ENSG00000132938	197613
chr13	29866553	29866848	Otx2_d14_peak_1529	147	4.4958	18.521	14.7909	29866670	MTUS2_TSS2	MTUS2	ENSG00000132938	136083
chr13	30095026	30095312	Otx2_d14_peak_1530	103	4.45037	13.9361	10.3964	30095159	MTUS2_TSS4	MTUS2	ENSG00000132938	-24667
chr13	30125937	30126315	Otx2_d14_peak_1531	233	7.04649	27.3499	23.3052	30126133	SLC7A1_TSS1	SLC7A1	ENSG00000139514	43578
chr13	30131006	30131380	Otx2_d14_peak_1532	337	7.2309	38.0931	33.7253	30131208	SLC7A1_TSS1	SLC7A1	ENSG00000139514	38503
chr13	31084302	31084720	Otx2_d14_peak_1533	411	9.2725	45.7475	41.1614	31084512	HMGB1_TSS3	HMGB1	ENSG00000189403	-44428
chr13	31935075	31935463	Otx2_d14_peak_1534	115	4.04622	15.1303	11.54	31935285	B3GALTL_TSS1	B3GALTL	NA	-161204
chr13	32711936	32712297	Otx2_d14_peak_1535	322	6.56387	36.5994	32.2687	32712113	FRY_TSS1	FRY	ENSG00000073910	-106668
chr13	33021693	33022083	Otx2_d14_peak_1536	193	5.93383	23.2764	19.3689	33021905	N4BP2L1_TSS2	N4BP2L1	ENSG00000139597	-19626
chr13	33050052	33050391	Otx2_d14_peak_1537	162	4.29533	20.0714	16.282	33050191	N4BP2L2_TSS1	N4BP2L2	ENSG00000244754	4573
chr13	33608114	33608464	Otx2_d14_peak_1538	151	5.33523	18.8989	15.1549	33608305	KL_TSS1	KL	ENSG00000133116	-18096
chr13	33624276	33624550	Otx2_d14_peak_1539	112	4.52756	14.8233	11.2472	33624403	KL_TSS1	KL	ENSG00000133116	-34194
chr13	33627373	33627672	Otx2_d14_peak_1540	74	3.12092	10.8077	7.42479	33627503	KL_TSS1	KL	ENSG00000133116	-37294
chr13	33741717	33742374	Otx2_d14_peak_1541	437	7.98015	48.377	43.7194	33741945	STARD13_TSS1	STARD13	ENSG00000133121	18261
chr13	33788475	33788752	Otx2_d14_peak_1542	175	5.51433	21.4152	17.5744	33788607	STARD13_TSS2	STARD13	ENSG00000133121	-8455
chr13	33894451	33894744	Otx2_d14_peak_1543	183	5.63166	22.2217	18.3515	33894583	STARD13_TSS4	STARD13	ENSG00000133121	30174
chr13	34730071	34730431	Otx2_d14_peak_1544	196	5.57023	23.5646	19.6462	34730202	RFC3_TSS1	RFC3	ENSG00000133119	-338008
chr13	34736052	34736595	Otx2_d14_peak_1545	558	8.90168	60.8002	55.8066	34736366	RFC3_TSS1	RFC3	ENSG00000133119	-344172
chr13	34753837	34754160	Otx2_d14_peak_1546	178	5.49201	21.7215	17.8704	34754031	RFC3_TSS1	RFC3	ENSG00000133119	-361837
chr13	34804408	34804940	Otx2_d14_peak_1547	903	11.2083	96.3261	90.3925	34804711	RFC3_TSS1	RFC3	ENSG00000133119	-412517
chr13	34824465	34824749	Otx2_d14_peak_1548	92	3.48631	12.7081	9.22952	34824551	RFC3_TSS1	RFC3	ENSG00000133119	-432357
chr13	34843611	34843898	Otx2_d14_peak_1549	81	3.92251	11.6148	8.18943	34843698	RFC3_TSS1	RFC3	ENSG00000133119	-451504
chr13	34919092	34919506	Otx2_d14_peak_1550	323	6.40102	36.7279	32.3925	34919308	RFC3_TSS1	RFC3	ENSG00000133119	-527114
chr13	34920739	34921069	Otx2_d14_peak_1551	263	6.08012	30.5213	26.3702	34920923	RFC3_TSS1	RFC3	ENSG00000133119	-528729
chr13	35293579	35294071	Otx2_d14_peak_1552	689	11.9352	74.3443	68.9622	35293816	NBEA_TSS1	NBEA	ENSG00000172915	222597
chr13	35305717	35305983	Otx2_d14_peak_1553	113	4.46226	14.9174	11.3368	35305863	NBEA_TSS1	NBEA	ENSG00000172915	210550
chr13	35307756	35308326	Otx2_d14_peak_1554	164	4.53041	20.2668	16.4725	35307934	NBEA_TSS1	NBEA	ENSG00000172915	208479
chr13	35400695	35401105	Otx2_d14_peak_1555	99	3.89508	13.4152	9.90148	35400805	NBEA_TSS1	NBEA	ENSG00000172915	115608
chr13	36043965	36044214	Otx2_d14_peak_1556	109	3.9563	14.4797	10.919	36044117	NBEA_TSS3	NBEA	ENSG00000172915	1519
chr13	36075110	36075409	Otx2_d14_peak_1557	168	5.01503	20.6554	16.8457	36075271	NBEA_TSS4	NBEA	ENSG00000172915	-24377
chr13	36088334	36088614	Otx2_d14_peak_1558	109	4.25925	14.504	10.9422	36088520	NBEA_TSS4	NBEA	ENSG00000172915	-37626
chr13	37312931	37313253	Otx2_d14_peak_1559	25	2.4366	5.53698	2.52537	37313011	SERTM1_TSS1	SERTM1	ENSG00000180440	-64954
chr13	37332387	37332714	Otx2_d14_peak_1560	172	5.04216	21.1189	17.29	37332501	RFXAP_TSS1	RFXAP	ENSG00000133111	60827
chr13	37749141	37749405	Otx2_d14_peak_1561	123	4.49903	15.9959	12.3694	37749255	CSNK1A1L_TSS1	CSNK1A1L	ENSG00000180138	-69445
chr13	38259366	38259759	Otx2_d14_peak_1562	232	6.75147	27.3371	23.2926	38259574	POSTN_TSS3	POSTN	ENSG00000133110	-76002
chr13	38280100	38280551	Otx2_d14_peak_1563	643	8.66473	69.6294	64.3729	38280363	TRPC4_TSS1	TRPC4	ENSG00000133107	77124
chr13	38281501	38281940	Otx2_d14_peak_1564	299	6.64302	34.2355	29.9737	38281708	TRPC4_TSS1	TRPC4	ENSG00000133107	75779
chr13	38282206	38282452	Otx2_d14_peak_1565	78	3.13057	11.2595	7.8526	38282352	TRPC4_TSS1	TRPC4	ENSG00000133107	75135
chr13	38458123	38458366	Otx2_d14_peak_1566	40	2.95155	7.2041	4.04181	38458141	TRPC4_TSS3	TRPC4	ENSG00000133107	-13570
chr13	38823171	38823533	Otx2_d14_peak_1567	71	3.52441	10.4892	7.12323	38823396	UFM1_TSS1	UFM1	ENSG00000120686	100535
chr13	39138843	39139278	Otx2_d14_peak_1568	166	5.14175	20.4289	16.6249	39139129	FREM2_TSS1	FREM2	ENSG00000150893	122033
chr13	39224562	39224943	Otx2_d14_peak_1569	136	4.97069	17.3207	13.6394	39224738	FREM2_TSS1	FREM2	ENSG00000150893	36424
chr13	39707946	39708328	Otx2_d14_peak_1570	456	9.11406	50.3485	45.6386	39708124	NHLRC3_TSS1	NHLRC3	ENSG00000188811	-95668
chr13	40022820	40023227	Otx2_d14_peak_1571	285	6.61111	32.7439	28.528	40023021	LHFP_TSS1	LHFP	ENSG00000183722	154277
chr13	40068752	40069073	Otx2_d14_peak_1572	210	6.18107	24.9672	21.0011	40068882	LHFP_TSS1	LHFP	ENSG00000183722	108416
chr13	40090812	40091199	Otx2_d14_peak_1573	222	6.41951	26.2207	22.2114	40091044	LHFP_TSS1	LHFP	ENSG00000183722	86254
chr13	40694978	40695268	Otx2_d14_peak_1574	72	3.32853	10.6571	7.28416	40695182	COG6_TSS1	COG6	ENSG00000133103	-465410
chr13	40959736	40960065	Otx2_d14_peak_1575	176	5.64792	21.4892	17.6461	40959893	FOXO1_TSS1	FOXO1	ENSG00000150907	225361
chr13	40960492	40961027	Otx2_d14_peak_1576	247	7.3669	28.8211	24.7275	40960792	FOXO1_TSS1	FOXO1	ENSG00000150907	224462
chr13	40988770	40989114	Otx2_d14_peak_1577	113	4.76872	14.9479	11.3648	40988955	FOXO1_TSS1	FOXO1	ENSG00000150907	196299
chr13	41790215	41790749	Otx2_d14_peak_1578	169	5.03488	20.7341	16.918	41790425	KBTBD7_TSS1	KBTBD7	ENSG00000120696	-21809
chr13	42188558	42189014	Otx2_d14_peak_1579	427	9.08579	47.3847	42.7544	42188811	RGCC_TSS1	RGCC	ENSG00000102760	-157261
chr13	42650003	42650310	Otx2_d14_peak_1580	99	4.23343	13.5186	9.99922	42650168	DGKH_TSS2	DGKH	ENSG00000102780	-27317
chr13	43230300	43230545	Otx2_d14_peak_1581	70	3.80621	10.4359	7.07322	43230426	TNFSF11_TSS3	TNFSF11	ENSG00000120659	-82129
chr13	43581061	43581314	Otx2_d14_peak_1582	103	4.17767	13.9128	10.374	43581152	EPSTI1_TSS1	EPSTI1	ENSG00000133106	-14777
chr13	43876792	43877055	Otx2_d14_peak_1583	147	4.71413	18.4376	14.7121	43876890	ENOX1_TSS1	ENOX1	ENSG00000120658	58313
chr13	43982386	43982695	Otx2_d14_peak_1584	269	6.31894	31.1014	26.9332	43982510	ENOX1_TSS1	ENOX1	ENSG00000120658	-47288
chr13	44390387	44390663	Otx2_d14_peak_1585	120	4.40437	15.6466	12.0343	44390507	ENOX1_TSS4	ENOX1	ENSG00000120658	-29454
chr13	44409844	44410342	Otx2_d14_peak_1586	835	9.85927	89.3355	83.534	44410075	CCDC122_TSS1	CCDC122	ENSG00000151773	38958
chr13	45111484	45111736	Otx2_d14_peak_1587	69	3.42007	10.3387	6.97971	45111581	TSC22D1_TSS4	TSC22D1	ENSG00000102804	38801
chr13	45153874	45154134	Otx2_d14_peak_1588	91	4.43143	12.6281	9.15072	45153952	TSC22D1_TSS4	TSC22D1	ENSG00000102804	-3551
chr13	45193812	45194086	Otx2_d14_peak_1589	145	5.1568	18.305	14.5824	45193931	TSC22D1_TSS4	TSC22D1	ENSG00000102804	-43530
chr13	45226128	45226533	Otx2_d14_peak_1590	161	5.2198	19.9863	16.1989	45226341	TSC22D1_TSS4	TSC22D1	ENSG00000102804	-75940
chr13	45236681	45237008	Otx2_d14_peak_1591	229	5.84046	27.0272	22.9909	45236869	TSC22D1_TSS4	TSC22D1	ENSG00000102804	-86468
chr13	45390974	45391284	Otx2_d14_peak_1592	283	7.30061	32.5176	28.3072	45391119	NUFIP1_TSS1	NUFIP1	ENSG00000083635	172484
chr13	45477885	45478237	Otx2_d14_peak_1593	227	6.32566	26.7692	22.742	45478090	NUFIP1_TSS1	NUFIP1	ENSG00000083635	85513
chr13	45676223	45676623	Otx2_d14_peak_1594	125	4.09665	16.1984	12.562	45676445	GTF2F2_TSS1	GTF2F2	ENSG00000188342	18175
chr13	45690045	45690311	Otx2_d14_peak_1595	109	4.5429	14.5546	10.9898	45690157	GTF2F2_TSS1	GTF2F2	ENSG00000188342	4463
chr13	45716846	45717307	Otx2_d14_peak_1596	553	8.92307	60.3371	55.3574	45717076	GTF2F2_TSS1	GTF2F2	ENSG00000188342	-22437
chr13	45724068	45724350	Otx2_d14_peak_1597	57	3.14706	9.08473	5.79861	45724288	GTF2F2_TSS1	GTF2F2	ENSG00000188342	-29649
chr13	45791725	45791968	Otx2_d14_peak_1598	67	3.53495	10.0473	6.70637	45791839	KCTD4_TSS2	KCTD4	ENSG00000180332	-16655
chr13	46053816	46054293	Otx2_d14_peak_1599	304	6.55513	34.7619	30.4836	46054031	COG3_TSS2	COG3	ENSG00000136152	-3687
chr13	46103467	46103887	Otx2_d14_peak_1600	248	6.57027	28.9792	24.8799	46103668	COG3_TSS2	COG3	ENSG00000136152	-53324
chr13	46104976	46105271	Otx2_d14_peak_1601	77	3.33001	11.1068	7.70613	46105117	COG3_TSS2	COG3	ENSG00000136152	-54773
chr13	46323168	46323449	Otx2_d14_peak_1602	100	4.76561	13.5961	10.075	46323299	SPERT_TSS2	SPERT	ENSG00000174015	-46028
chr13	46417888	46418246	Otx2_d14_peak_1603	186	5.60643	22.5246	18.643	46418101	SIAH3_TSS1	SIAH3	ENSG00000215475	7735
chr13	47430652	47431021	Otx2_d14_peak_1604	200	5.03547	23.9372	20.0053	47430848	HTR2A_TSS1	HTR2A	ENSG00000102468	39315
chr13	49068072	49068443	Otx2_d14_peak_1605	286	6.74854	32.8386	28.6168	49068235	RCBTB2_TSS1	RCBTB2	ENSG00000136161	38968
chr13	49069527	49069899	Otx2_d14_peak_1606	275	6.17202	31.7705	27.5824	49069721	RCBTB2_TSS1	RCBTB2	ENSG00000136161	37482
chr13	49101982	49102315	Otx2_d14_peak_1607	74	3.12092	10.8077	7.42479	49102153	RCBTB2_TSS1	RCBTB2	ENSG00000136161	5050
chr13	49108374	49108708	Otx2_d14_peak_1608	190	5.82956	22.9166	19.0219	49108547	RCBTB2_TSS1	RCBTB2	ENSG00000136161	-1325
chr13	49392544	49392874	Otx2_d14_peak_1609	100	4.74516	13.538	10.0184	49392747	CYSLTR2_TSS1	CYSLTR2	ENSG00000152207	-111788
chr13	49909733	49910019	Otx2_d14_peak_1610	49	3.23759	8.14804	4.92222	49909844	CAB39L_TSS1	CAB39L	ENSG00000102547	15409
chr13	49948898	49949148	Otx2_d14_peak_1611	75	3.51507	10.9319	7.54157	49948992	CAB39L_TSS1	CAB39L	ENSG00000102547	-23720
chr13	50019247	50019534	Otx2_d14_peak_1612	111	4.59041	14.7099	11.1378	50019376	SETDB2_TSS2	SETDB2	ENSG00000136169	-473
chr13	50512753	50513093	Otx2_d14_peak_1613	324	7.94886	36.7865	32.4501	50512907	SPRYD7_TSS1	SPRYD7	ENSG00000123178	-2422
chr13	50909014	50909327	Otx2_d14_peak_1614	141	4.91993	17.8432	14.1373	50909140	KCNRG_TSS1	KCNRG	ENSG00000198553	-319742
chr13	51285578	51285822	Otx2_d14_peak_1615	68	4.01423	10.242	6.88904	51285725	DLEU7_TSS1	DLEU7	ENSG00000186047	132097
chr13	51843298	51843774	Otx2_d14_peak_1616	95	3.66992	13.0222	9.52674	51843397	FAM124A_TSS1	FAM124A	ENSG00000150510	-46919
chr13	51902605	51902897	Otx2_d14_peak_1617	114	4.2293	14.9886	11.4028	51902737	SERPINE3_TSS1	SERPINE3	ENSG00000253309	7161
chr13	52212535	52212912	Otx2_d14_peak_1618	254	6.47518	29.5199	25.4015	52212696	WDFY2_TSS1	WDFY2	ENSG00000139668	-54204
chr13	52686633	52686946	Otx2_d14_peak_1619	181	5.35599	21.9797	18.1187	52686790	NEK5_TSS1	NEK5	ENSG00000197168	16414
chr13	53685837	53686186	Otx2_d14_peak_1620	232	5.70011	27.2489	23.2065	53685992	OLFM4_TSS1	OLFM4	ENSG00000102837	-83108
chr13	53860027	53860454	Otx2_d14_peak_1621	283	7.30061	32.5176	28.3072	53860258	OLFM4_TSS1	OLFM4	ENSG00000102837	-257374
chr13	53885494	53885982	Otx2_d14_peak_1622	493	10.3322	54.1981	49.3852	53885722	OLFM4_TSS1	OLFM4	ENSG00000102837	-282838
chr13	54161717	54161980	Otx2_d14_peak_1623	114	4.39466	14.9917	11.4054	54161883	OLFM4_TSS1	OLFM4	ENSG00000102837	-558999
chr13	54184304	54184816	Otx2_d14_peak_1624	336	7.71733	38.0111	33.6459	54184509	OLFM4_TSS1	OLFM4	ENSG00000102837	-581625
chr13	54381483	54381874	Otx2_d14_peak_1625	128	4.73008	16.4957	12.8464	54381665	OLFM4_TSS1	OLFM4	ENSG00000102837	-778781
chr13	54414951	54415377	Otx2_d14_peak_1626	529	9.53366	57.8333	52.9214	54415183	OLFM4_TSS1	OLFM4	ENSG00000102837	-812299
chr13	54608825	54609090	Otx2_d14_peak_1627	51	2.92392	8.39923	5.15602	54609016	OLFM4_TSS1	OLFM4	ENSG00000102837	-1006132
chr13	57285836	57286258	Otx2_d14_peak_1628	110	4.28479	14.5966	11.0278	57286047	PCDH17_TSS1	PCDH17	ENSG00000118946	919731
chr13	58655316	58655841	Otx2_d14_peak_1629	374	7.55231	41.9025	37.4237	58655622	PCDH17_TSS2	PCDH17	ENSG00000118946	-448959
chr13	58829398	58829984	Otx2_d14_peak_1630	288	5.37642	33.0321	28.8047	58829579	PCDH17_TSS2	PCDH17	ENSG00000118946	-622916
chr13	59467948	59468298	Otx2_d14_peak_1631	89	3.58457	12.4157	8.949	59468071	DIAPH3_TSS1	DIAPH3	ENSG00000139734	1097327
chr13	59686779	59687118	Otx2_d14_peak_1632	119	4.74	15.5268	11.9202	59686954	DIAPH3_TSS1	DIAPH3	ENSG00000139734	878444
chr13	59983301	59983589	Otx2_d14_peak_1633	116	4.36574	15.1955	11.6035	59983420	DIAPH3_TSS1	DIAPH3	ENSG00000139734	581978
chr13	59983768	59984097	Otx2_d14_peak_1634	158	4.75009	19.5851	15.8146	59983954	DIAPH3_TSS1	DIAPH3	ENSG00000139734	581444
chr13	59985344	59985705	Otx2_d14_peak_1635	392	6.90369	43.7498	39.2202	59985494	DIAPH3_TSS1	DIAPH3	ENSG00000139734	579904
chr13	60022350	60022677	Otx2_d14_peak_1636	56	3.00514	8.91869	5.64255	60022504	DIAPH3_TSS1	DIAPH3	ENSG00000139734	542894
chr13	60162631	60162919	Otx2_d14_peak_1637	161	4.93418	19.9841	16.1974	60162804	DIAPH3_TSS1	DIAPH3	ENSG00000139734	402594
chr13	60164122	60164453	Otx2_d14_peak_1638	64	3.68343	9.7946	6.46701	60164284	DIAPH3_TSS1	DIAPH3	ENSG00000139734	401114
chr13	60732354	60732739	Otx2_d14_peak_1639	312	7.32268	35.5306	31.232	60732570	DIAPH3_TSS3	DIAPH3	ENSG00000139734	5412
chr13	61093614	61094013	Otx2_d14_peak_1640	419	8.30555	46.5909	41.9811	61093795	TDRD3_TSS3	TDRD3	ENSG00000083544	-85604
chr13	63338749	63339043	Otx2_d14_peak_1641	41	3.25346	7.34018	4.17078	63338923	PCDH20_TSS2	PCDH20	ENSG00000197991	-1336932
chr13	64460111	64460365	Otx2_d14_peak_1642	62	3.46072	9.55726	6.24386	64460251	PCDH20_TSS2	PCDH20	ENSG00000197991	-2458260
chr13	64653249	64653562	Otx2_d14_peak_1643	92	3.48631	12.7081	9.22952	64653369	PCDH20_TSS2	PCDH20	ENSG00000197991	-2651378
chr13	64813651	64813950	Otx2_d14_peak_1644	83	3.49923	11.8191	8.38287	64813776	PCDH20_TSS2	PCDH20	ENSG00000197991	-2811785
chr13	65080264	65080582	Otx2_d14_peak_1645	140	4.63209	17.7873	14.0878	65080424	PCDH9_TSS1	PCDH9	ENSG00000184226	2722273
chr13	65836839	65837317	Otx2_d14_peak_1646	80	3.97292	11.5057	8.08674	65837128	PCDH9_TSS1	PCDH9	ENSG00000184226	1965569
chr13	66377771	66378141	Otx2_d14_peak_1647	314	6.47395	35.7404	31.4347	66377918	PCDH9_TSS1	PCDH9	ENSG00000184226	1424779
chr13	66686419	66686678	Otx2_d14_peak_1648	68	3.66134	10.227	6.87416	66686486	PCDH9_TSS1	PCDH9	ENSG00000184226	1116211
chr13	66811616	66811893	Otx2_d14_peak_1649	117	4.18008	15.3868	11.7838	66811678	PCDH9_TSS1	PCDH9	ENSG00000184226	991019
chr13	67018014	67018592	Otx2_d14_peak_1650	1065	13.6803	112.888	106.525	67018278	PCDH9_TSS1	PCDH9	ENSG00000184226	784419
chr13	67035204	67035481	Otx2_d14_peak_1651	78	3.72685	11.2103	7.80579	67035377	PCDH9_TSS1	PCDH9	ENSG00000184226	767320
chr13	67184647	67184948	Otx2_d14_peak_1652	131	4.182	16.8609	13.1974	67184786	PCDH9_TSS1	PCDH9	ENSG00000184226	617911
chr13	67277310	67277741	Otx2_d14_peak_1653	135	5.26232	17.1782	13.5008	67277485	PCDH9_TSS1	PCDH9	ENSG00000184226	525212
chr13	67946608	67946981	Otx2_d14_peak_1654	74	3.12092	10.8077	7.42479	67946815	PCDH9_TSS2	PCDH9	ENSG00000184226	-142343
chr13	68584009	68584280	Otx2_d14_peak_1655	108	4.59841	14.4118	10.8538	68584141	PCDH9_TSS2	PCDH9	ENSG00000184226	-779669
chr13	69171768	69172148	Otx2_d14_peak_1656	302	7.06514	34.5454	30.2768	69171947	PCDH9_TSS2	PCDH9	ENSG00000184226	-1367475
chr13	71329515	71329983	Otx2_d14_peak_1657	868	13.3899	92.6843	86.8196	71329768	KLHL1_TSS2	KLHL1	ENSG00000150361	-647168
chr13	73304368	73304787	Otx2_d14_peak_1658	58	2.81245	9.15314	5.86507	73304487	BORA_TSS1	BORA	ENSG00000136122	-2437
chr13	73643624	73643867	Otx2_d14_peak_1659	64	3.32506	9.75729	6.43223	73643806	KLF5_TSS2	KLF5	ENSG00000102554	-10868
chr13	73715675	73715984	Otx2_d14_peak_1660	130	4.37008	16.7498	13.0911	73715812	KLF5_TSS2	KLF5	ENSG00000102554	-82874
chr13	73847966	73848593	Otx2_d14_peak_1661	165	4.84509	20.3156	16.5167	73848416	KLF5_TSS2	KLF5	ENSG00000102554	-215478
chr13	74672739	74672994	Otx2_d14_peak_1662	88	3.74854	12.319	8.85744	74672886	KLF12_TSS2	KLF12	ENSG00000118922	35170
chr13	74706579	74706905	Otx2_d14_peak_1663	186	5.1301	22.5567	18.6735	74706735	KLF12_TSS2	KLF12	ENSG00000118922	1321
chr13	75089843	75090135	Otx2_d14_peak_1664	113	4.46226	14.9174	11.3368	75090002	KLF12_TSS2	KLF12	ENSG00000118922	-381927
chr13	75476034	75476367	Otx2_d14_peak_1665	216	6.01411	25.6381	21.6508	75476196	TBC1D4_TSS1	TBC1D4	ENSG00000136111	414533
chr13	76881560	76881803	Otx2_d14_peak_1666	73	3.81927	10.7406	7.3618	76881695	LMO7_TSS4	LMO7	ENSG00000136153	-503262
chr13	77215229	77215577	Otx2_d14_peak_1667	203	5.88376	24.3332	20.3892	77215402	KCTD12_TSS1	KCTD12	ENSG00000178695	245113
chr13	77285495	77285853	Otx2_d14_peak_1668	290	7.37278	33.2598	29.0257	77285663	KCTD12_TSS1	KCTD12	ENSG00000178695	174852
chr13	78162749	78163022	Otx2_d14_peak_1669	132	4.94486	16.8845	13.22	78162882	SCEL_TSS1	SCEL	ENSG00000136155	-53065
chr13	78316624	78316919	Otx2_d14_peak_1670	168	5.01503	20.6554	16.8457	78316804	SLAIN1_TSS6	SLAIN1	ENSG00000139737	336
chr13	78407188	78407546	Otx2_d14_peak_1671	234	5.57479	27.4926	23.4424	78407341	EDNRB_TSS1	EDNRB	ENSG00000136160	85594
chr13	78427677	78428212	Otx2_d14_peak_1672	365	8.09551	40.9793	36.5285	78427922	EDNRB_TSS1	EDNRB	ENSG00000136160	65013
chr13	78554770	78555013	Otx2_d14_peak_1673	64	3.51573	9.74287	6.41976	78554933	EDNRB_TSS3	EDNRB	ENSG00000136160	-5260
chr13	80489457	80489787	Otx2_d14_peak_1674	203	5.88376	24.3332	20.3892	80489642	SPRY2_TSS1	SPRY2	ENSG00000136158	423320
chr13	80510551	80511098	Otx2_d14_peak_1675	182	4.94538	22.1247	18.2574	80510944	SPRY2_TSS1	SPRY2	ENSG00000136158	402018
chr13	80658241	80658739	Otx2_d14_peak_1676	199	5.55789	23.9071	19.9766	80658476	SPRY2_TSS1	SPRY2	ENSG00000136158	254486
chr13	80745339	80745764	Otx2_d14_peak_1677	504	10.4647	55.28	50.4393	80745560	SPRY2_TSS1	SPRY2	ENSG00000136158	167402
chr13	80915963	80916296	Otx2_d14_peak_1678	138	5.03402	17.5337	13.8406	80916181	SPRY2_TSS3	SPRY2	ENSG00000136158	-1086
chr13	82319498	82319877	Otx2_d14_peak_1679	270	6.34394	31.2048	27.0312	82319690	SPRY2_TSS3	SPRY2	ENSG00000136158	-1404595
chr13	82898045	82898354	Otx2_d14_peak_1680	92	3.80007	12.7782	9.29343	82898198	SLITRK1_TSS1	SLITRK1	ENSG00000178235	1558320
chr13	82903948	82904287	Otx2_d14_peak_1681	124	4.82123	16.1308	12.498	82904147	SLITRK1_TSS1	SLITRK1	ENSG00000178235	1552371
chr13	82906832	82907104	Otx2_d14_peak_1682	109	3.9563	14.4797	10.919	82906989	SLITRK1_TSS1	SLITRK1	ENSG00000178235	1549529
chr13	87236789	87237107	Otx2_d14_peak_1683	116	4.96628	15.206	11.6133	87236959	SLITRK6_TSS1	SLITRK6	ENSG00000184564	-863467
chr13	87307944	87308190	Otx2_d14_peak_1684	97	3.77647	13.2075	9.70244	87308078	SLITRK6_TSS1	SLITRK6	ENSG00000184564	-934586
chr13	88538747	88539057	Otx2_d14_peak_1685	150	5.19493	18.7988	15.0593	88538902	SLITRK5_TSS2	SLITRK5	ENSG00000165300	-213396
chr13	88539777	88540128	Otx2_d14_peak_1686	320	7.67829	36.3438	32.0238	88539939	SLITRK5_TSS2	SLITRK5	ENSG00000165300	-214433
chr13	89448341	89448601	Otx2_d14_peak_1687	90	3.93981	12.4938	9.02417	89448411	SLITRK5_TSS2	SLITRK5	ENSG00000165300	-1122905
chr13	91097382	91097714	Otx2_d14_peak_1688	88	3.82651	12.3514	8.88704	91097569	GPC5_TSS1	GPC5	ENSG00000179399	953349
chr13	93936392	93936765	Otx2_d14_peak_1689	141	4.91993	17.8432	14.1373	93936604	GPC6_TSS1	GPC6	ENSG00000183098	-57518
chr13	93998143	93998446	Otx2_d14_peak_1690	85	3.04533	12.0123	8.5667	93998310	GPC6_TSS1	GPC6	ENSG00000183098	-119224
chr13	94341530	94341862	Otx2_d14_peak_1691	160	5.08293	19.8476	16.068	94341711	GPC6_TSS2	GPC6	ENSG00000183098	-144187
chr13	94457933	94458294	Otx2_d14_peak_1692	242	6.63017	28.2912	24.214	94458131	GPC6_TSS2	GPC6	ENSG00000183098	-260607
chr13	94711140	94711557	Otx2_d14_peak_1693	505	8.96208	55.422	50.5765	94711335	DCT_TSS1	DCT	ENSG00000080166	420578
chr13	94725442	94725713	Otx2_d14_peak_1694	145	5.04503	18.282	14.5609	94725551	DCT_TSS1	DCT	ENSG00000080166	406362
chr13	94856338	94856792	Otx2_d14_peak_1695	314	6.47049	35.7246	31.4203	94856561	DCT_TSS1	DCT	ENSG00000080166	275352
chr13	94858315	94858558	Otx2_d14_peak_1696	86	3.89331	12.0574	8.60944	94858436	DCT_TSS1	DCT	ENSG00000080166	273477
chr13	94866910	94867241	Otx2_d14_peak_1697	112	4.42548	14.7898	11.2138	94867064	DCT_TSS1	DCT	ENSG00000080166	264849
chr13	94977752	94978046	Otx2_d14_peak_1698	142	5.16078	17.9549	14.2462	94977905	DCT_TSS1	DCT	ENSG00000080166	154008
chr13	94995556	94995800	Otx2_d14_peak_1699	59	3.73902	9.19633	5.9034	94995633	DCT_TSS1	DCT	ENSG00000080166	136280
chr13	95131783	95132026	Otx2_d14_peak_1700	81	4.29205	11.6104	8.18565	95131888	DCT_TSS1	DCT	ENSG00000080166	25
chr13	95172348	95172679	Otx2_d14_peak_1701	180	5.32407	21.8581	18.0011	95172534	DCT_TSS1	DCT	ENSG00000080166	-40602
chr13	95280103	95280490	Otx2_d14_peak_1702	115	4.04622	15.1303	11.54	95280307	GPR180_TSS1	GPR180	ENSG00000152749	-26195
chr13	95927508	95927785	Otx2_d14_peak_1703	143	5.29857	18.0332	14.3222	95927583	ABCC4_TSS1	ABCC4	ENSG00000125257	25996
chr13	95999632	95999924	Otx2_d14_peak_1704	148	5.60843	18.6086	14.8737	95999756	ABCC4_TSS1	ABCC4	ENSG00000125257	-46158
chr13	98154977	98155223	Otx2_d14_peak_1705	63	3.23698	9.64019	6.32055	98155064	RAP2A_TSS1	RAP2A	ENSG00000125249	-68581
chr13	98192635	98192878	Otx2_d14_peak_1706	53	3.52702	8.5855	5.33028	98192700	RAP2A_TSS1	RAP2A	ENSG00000125249	-106217
chr13	98225338	98225814	Otx2_d14_peak_1707	639	8.04491	69.1712	63.9304	98225553	RAP2A_TSS1	RAP2A	ENSG00000125249	-139070
chr13	98620242	98620524	Otx2_d14_peak_1708	86	3.70507	12.1519	8.69895	98620403	IPO5_TSS2	IPO5	ENSG00000065150	-7892
chr13	98816178	98816482	Otx2_d14_peak_1709	172	5.74774	21.0267	17.2018	98816321	RNF113B_TSS1	RNF113B	ENSG00000139797	13188
chr13	98898884	98899156	Otx2_d14_peak_1710	76	3.92899	11.0907	7.69286	98898950	RNF113B_TSS1	RNF113B	ENSG00000139797	-69422
chr13	99145164	99145520	Otx2_d14_peak_1711	125	5.17701	16.1878	12.5524	99145351	STK24_TSS1	STK24	ENSG00000102572	28891
chr13	99173273	99173616	Otx2_d14_peak_1712	301	7.7072	34.4149	30.1481	99173390	STK24_TSS1	STK24	ENSG00000102572	852
chr13	99210093	99210480	Otx2_d14_peak_1713	260	6.42718	30.2211	26.0801	99210269	STK24_TSS2	STK24	ENSG00000102572	18838
chr13	99575876	99576192	Otx2_d14_peak_1714	134	4.80551	17.0963	13.4218	99576001	DOCK9_TSS6	DOCK9	ENSG00000088387	2162
chr13	100277512	100277826	Otx2_d14_peak_1715	139	5.29472	17.649	13.9539	100277642	CLYBL_TSS1	CLYBL	ENSG00000125246	-18715
chr13	100291426	100291844	Otx2_d14_peak_1716	306	6.38403	34.8874	30.6038	100291693	CLYBL_TSS1	CLYBL	ENSG00000125246	-32766
chr13	100300622	100300865	Otx2_d14_peak_1717	106	4.03689	14.2461	10.6953	100300710	CLYBL_TSS1	CLYBL	ENSG00000125246	-41783
chr13	100508271	100508521	Otx2_d14_peak_1718	57	3.58981	9.01254	5.72935	100508461	ZIC5_TSS1	ZIC5	ENSG00000139800	115692
chr13	102076692	102076965	Otx2_d14_peak_1719	116	4.39191	15.2911	11.6939	102076824	NALCN_TSS2	NALCN	ENSG00000102452	-8109
chr13	102314093	102314455	Otx2_d14_peak_1720	296	7.28048	33.9088	29.6554	102314314	ITGBL1_TSS2	ITGBL1	ENSG00000198542	-172003
chr13	102319262	102319505	Otx2_d14_peak_1721	88	4.12927	12.2934	8.83397	102319380	ITGBL1_TSS2	ITGBL1	ENSG00000198542	-177069
chr13	102413183	102413447	Otx2_d14_peak_1722	117	3.89855	15.3232	11.7242	102413321	ITGBL1_TSS2	ITGBL1	ENSG00000198542	-271010
chr13	102937475	102937761	Otx2_d14_peak_1723	76	3.62511	11.0983	7.69842	102937558	FGF14_TSS1	FGF14	ENSG00000102466	116556
chr13	104308128	104308529	Otx2_d14_peak_1724	321	6.94813	36.4415	32.1172	104308331	SLC10A2_TSS1	SLC10A2	ENSG00000125255	-589126
chr13	104463810	104464055	Otx2_d14_peak_1725	115	4.04622	15.1303	11.54	104463940	SLC10A2_TSS1	SLC10A2	ENSG00000125255	-744735
chr13	104643175	104643682	Otx2_d14_peak_1726	541	9.9857	59.0554	54.1114	104643488	SLC10A2_TSS1	SLC10A2	ENSG00000125255	-924283
chr13	104763477	104763870	Otx2_d14_peak_1727	159	4.33852	19.6758	15.9002	104763702	SLC10A2_TSS1	SLC10A2	ENSG00000125255	-1044497
chr13	105296533	105296933	Otx2_d14_peak_1728	365	7.45162	40.9775	36.5273	105296735	DAOA_TSS1	DAOA	ENSG00000182346	821470
chr13	105588820	105589131	Otx2_d14_peak_1729	100	4.08977	13.5943	10.0733	105588928	DAOA_TSS1	DAOA	ENSG00000182346	529277
chr13	106296401	106296744	Otx2_d14_peak_1730	139	3.87919	17.6568	13.9614	106296563	DAOA_TSS2	DAOA	ENSG00000182346	-177936
chr13	106761955	106762222	Otx2_d14_peak_1731	90	4.31081	12.5708	9.09797	106762122	EFNB2_TSS1	EFNB2	ENSG00000125266	425256
chr13	106824929	106825178	Otx2_d14_peak_1732	68	3.66134	10.227	6.87416	106825104	EFNB2_TSS1	EFNB2	ENSG00000125266	362274
chr13	106948429	106948734	Otx2_d14_peak_1733	96	4.29733	13.1325	9.63224	106948535	EFNB2_TSS1	EFNB2	ENSG00000125266	238843
chr13	107026649	107026933	Otx2_d14_peak_1734	83	4.05177	11.7587	8.32411	107026765	EFNB2_TSS1	EFNB2	ENSG00000125266	160613
chr13	107108121	107108466	Otx2_d14_peak_1735	49	3.56932	8.2243	4.99132	107108317	EFNB2_TSS1	EFNB2	ENSG00000125266	79061
chr13	107311612	107311994	Otx2_d14_peak_1736	274	7.31531	31.5914	27.4086	107311797	ARGLU1_TSS2	ARGLU1	ENSG00000134884	-91294
chr13	108498985	108499304	Otx2_d14_peak_1737	79	3.50672	11.3752	7.9621	108499135	FAM155A_TSS1	FAM155A	ENSG00000204442	19938
chr13	109567890	109568340	Otx2_d14_peak_1738	29	2.4439	5.97196	2.91435	109568324	MYO16_TSS5	MYO16	ENSG00000041515	-29821
chr13	109682735	109683102	Otx2_d14_peak_1739	198	6.62408	23.7525	19.8289	109682892	MYO16_TSS5	MYO16	ENSG00000041515	-144389
chr13	109779891	109780231	Otx2_d14_peak_1740	233	6.50739	27.4115	23.3647	109780093	MYO16_TSS5	MYO16	ENSG00000041515	-241590
chr13	109926622	109926900	Otx2_d14_peak_1741	127	4.43069	16.3686	12.7248	109926757	MYO16_TSS5	MYO16	ENSG00000041515	-388254
chr13	110388002	110388380	Otx2_d14_peak_1742	316	8.17045	35.958	31.6456	110388181	IRS2_TSS1	IRS2	ENSG00000185950	50723
chr13	110424133	110424447	Otx2_d14_peak_1743	319	7.50888	36.2275	31.9116	110424280	IRS2_TSS1	IRS2	ENSG00000185950	14624
chr13	110932767	110933166	Otx2_d14_peak_1744	146	4.18357	18.3348	14.6112	110932988	COL4A1_TSS1	COL4A1	ENSG00000187498	26480
chr13	111408578	111408835	Otx2_d14_peak_1745	38	2.7874	6.98566	3.83921	111408645	ING1_TSS3	ING1	ENSG00000153487	-41308
chr13	112622040	112622285	Otx2_d14_peak_1746	99	3.89508	13.4152	9.90148	112622128	SOX1_TSS1	SOX1	ENSG00000182968	99774
chr13	114106945	114107266	Otx2_d14_peak_1747	138	5.03402	17.5337	13.8406	114107081	ADPRHL1_TSS2	ADPRHL1	ENSG00000153531	748
chr13	114116622	114116945	Otx2_d14_peak_1748	194	5.72085	23.3363	19.4246	114116788	ADPRHL1_TSS2	ADPRHL1	ENSG00000153531	-8940
chr14	20803066	20803371	Otx2_d14_peak_1749	111	4.08508	14.7197	11.1456	20803194	CCNB1IP1_TSS2	CCNB1IP1	ENSG00000100814	-2016
chr14	21168126	21168415	Otx2_d14_peak_1750	84	3.85631	11.9273	8.48422	21168238	RNASE4_TSS3	RNASE4	ENSG00000258818	-11298
chr14	21317377	21317645	Otx2_d14_peak_1751	67	3.77618	10.0813	6.73844	21317493	RNASE3_TSS1	RNASE3	ENSG00000169397	42054
chr14	23611107	23611645	Otx2_d14_peak_1752	101	3.75527	13.6386	10.1146	23611522	SLC7A8_TSS2	SLC7A8	ENSG00000092068	12070
chr14	23636433	23636808	Otx2_d14_peak_1753	356	8.1371	40.0769	35.6519	23636626	SLC7A8_TSS4	SLC7A8	ENSG00000092068	-1993
chr14	23645165	23645412	Otx2_d14_peak_1754	92	3.48631	12.7081	9.22952	23645285	SLC7A8_TSS5	SLC7A8	ENSG00000092068	7554
chr14	23654792	23655082	Otx2_d14_peak_1755	169	5.03488	20.7341	16.918	23654907	C14orf164_TSS1	C14orf164	NA	-374
chr14	23717800	23718110	Otx2_d14_peak_1756	214	5.63906	25.407	21.4256	23717972	C14orf164_TSS2	C14orf164	NA	9711
chr14	25192686	25193016	Otx2_d14_peak_1757	108	4.49362	14.3925	10.8345	25192849	GZMB_TSS1	GZMB	ENSG00000100453	-89460
chr14	27055200	27055639	Otx2_d14_peak_1758	226	5.48487	26.7041	22.6779	27055363	NOVA1_TSS1	NOVA1	ENSG00000139910	11269
chr14	27065167	27065620	Otx2_d14_peak_1759	547	9.2934	59.7353	54.7706	27065382	NOVA1_TSS1	NOVA1	ENSG00000139910	1250
chr14	27281094	27281537	Otx2_d14_peak_1760	424	8.2844	47.0408	42.4208	27281325	NOVA1_TSS1	NOVA1	ENSG00000139910	-214674
chr14	27285114	27285491	Otx2_d14_peak_1761	169	5.32453	20.7358	16.9197	27285318	NOVA1_TSS1	NOVA1	ENSG00000139910	-218667
chr14	30831880	30832557	Otx2_d14_peak_1762	614	8.22788	66.5703	61.4097	30832292	G2E3_TSS1	G2E3	ENSG00000092140	196026
chr14	31029029	31029272	Otx2_d14_peak_1763	55	3.59497	8.78325	5.51674	31029145	G2E3_TSS1	G2E3	ENSG00000092140	-808
chr14	31038812	31039077	Otx2_d14_peak_1764	79	3.50672	11.3752	7.9621	31038982	G2E3_TSS1	G2E3	ENSG00000092140	-10645
chr14	31805821	31806179	Otx2_d14_peak_1765	152	4.85504	18.9844	15.236	31806023	HEATR5A_TSS1	HEATR5A	ENSG00000129493	50548
chr14	31974575	31974824	Otx2_d14_peak_1766	49	3.12162	8.17585	4.94503	31974699	HEATR5A_TSS4	HEATR5A	ENSG00000129493	-48010
chr14	32583738	32584042	Otx2_d14_peak_1767	95	3.66992	13.0222	9.52674	32583829	ARHGAP5_TSS1	ARHGAP5	ENSG00000100852	-37648
chr14	32942026	32942416	Otx2_d14_peak_1768	265	5.93445	30.7145	26.558	32942243	AKAP6_TSS1	AKAP6	ENSG00000151320	-143756
chr14	33028801	33029115	Otx2_d14_peak_1769	136	4.37048	17.3669	13.684	33028972	AKAP6_TSS1	AKAP6	ENSG00000151320	-230485
chr14	33164140	33164441	Otx2_d14_peak_1770	82	3.72581	11.7191	8.28658	33164302	NPAS3_TSS1	NPAS3	ENSG00000151322	244136
chr14	33193583	33193827	Otx2_d14_peak_1771	52	3.05714	8.54121	5.28993	33193701	NPAS3_TSS1	NPAS3	ENSG00000151322	214737
chr14	33194943	33195316	Otx2_d14_peak_1772	188	5.65303	22.693	18.8065	33195138	NPAS3_TSS1	NPAS3	ENSG00000151322	213300
chr14	34539785	34540112	Otx2_d14_peak_1773	142	5.16078	17.9549	14.2462	34539931	EGLN3_TSS1	EGLN3	ENSG00000129521	-119890
chr14	34540437	34540788	Otx2_d14_peak_1774	236	5.46221	27.7553	23.6952	34540608	EGLN3_TSS1	EGLN3	ENSG00000129521	-120567
chr14	34807352	34807689	Otx2_d14_peak_1775	148	5.35585	18.5906	14.8586	34807512	SPTSSA_TSS1	SPTSSA	ENSG00000165389	123946
chr14	34929025	34929268	Otx2_d14_peak_1776	67	3.53495	10.0473	6.70637	34929131	SPTSSA_TSS1	SPTSSA	ENSG00000165389	2327
chr14	35511099	35511384	Otx2_d14_peak_1777	130	5.2286	16.7073	13.0531	35511212	FAM177A1_TSS1	FAM177A1	ENSG00000151327	2890
chr14	36455130	36455396	Otx2_d14_peak_1778	99	4.29668	13.4321	9.91771	36455246	BRMS1L_TSS1	BRMS1L	ENSG00000100916	-159714
chr14	40582181	40582495	Otx2_d14_peak_1779	184	5.77071	22.3089	18.4351	40582325	FBXO33_TSS2	FBXO33	ENSG00000165355	-680612
chr14	40591878	40592453	Otx2_d14_peak_1780	192	5.67369	23.1643	19.2599	40592053	FBXO33_TSS2	FBXO33	ENSG00000165355	-690340
chr14	40615812	40616076	Otx2_d14_peak_1781	74	4.24032	10.8688	7.48106	40615916	FBXO33_TSS2	FBXO33	ENSG00000165355	-714203
chr14	41157284	41157648	Otx2_d14_peak_1782	161	4.46709	19.9738	16.1891	41157415	LRFN5_TSS1	LRFN5	ENSG00000165379	919338
chr14	41166926	41167204	Otx2_d14_peak_1783	100	4.01203	13.5891	10.0687	41167039	LRFN5_TSS1	LRFN5	ENSG00000165379	909714
chr14	41542009	41542328	Otx2_d14_peak_1784	153	5.06475	19.065	15.3146	41542190	LRFN5_TSS1	LRFN5	ENSG00000165379	534563
chr14	42453918	42454162	Otx2_d14_peak_1785	67	3.63116	10.1275	6.78194	42454013	LRFN5_TSS3	LRFN5	ENSG00000165379	-285375
chr14	43489018	43489347	Otx2_d14_peak_1786	125	3.85099	16.1758	12.5419	43489216	LRFN5_TSS3	LRFN5	ENSG00000165379	-1320578
chr14	44412760	44413026	Otx2_d14_peak_1787	67	3.53495	10.0473	6.70637	44412982	FSCB_TSS1	FSCB	ENSG00000189139	563490
chr14	45246114	45246423	Otx2_d14_peak_1788	110	4.28479	14.5966	11.0278	45246302	C14orf28_TSS1	C14orf28	ENSG00000179476	120185
chr14	45426561	45427185	Otx2_d14_peak_1789	236	5.91774	27.7527	23.6937	45427005	KLHL28_TSS1	KLHL28	ENSG00000179454	3320
chr14	48758940	48759242	Otx2_d14_peak_1790	103	4.45037	13.9361	10.3964	48759136	MDGA2_TSS4	MDGA2	ENSG00000139915	-614970
chr14	49435970	49436241	Otx2_d14_peak_1791	60	2.9623	9.30495	6.00821	49436145	RPS29_TSS1	RPS29	ENSG00000213741	616939
chr14	49455275	49455537	Otx2_d14_peak_1792	33	2.59904	6.44038	3.33965	49455355	RPS29_TSS1	RPS29	ENSG00000213741	597729
chr14	49602026	49602363	Otx2_d14_peak_1793	294	6.85566	33.7248	29.4784	49602210	RPS29_TSS1	RPS29	ENSG00000213741	450874
chr14	50233670	50233955	Otx2_d14_peak_1794	57	3.43251	8.9996	5.71735	50233879	KLHDC2_TSS1	KLHDC2	ENSG00000165516	436
chr14	50243099	50243360	Otx2_d14_peak_1795	82	4.31418	11.6736	8.24442	50243187	KLHDC2_TSS2	KLHDC2	ENSG00000165516	-8392
chr14	50442178	50442502	Otx2_d14_peak_1796	147	4.82383	18.5234	14.7928	50442323	C14orf182_TSS1	C14orf182	NA	31905
chr14	50976112	50976439	Otx2_d14_peak_1797	72	3.64207	10.6617	7.28659	50976246	MAP4K5_TSS1	MAP4K5	ENSG00000012983	22549
chr14	51137803	51138145	Otx2_d14_peak_1798	71	3.52441	10.4892	7.12323	51137973	SAV1_TSS1	SAV1	ENSG00000151748	-2941
chr14	51164419	51164671	Otx2_d14_peak_1799	78	4.15446	11.2129	7.80797	51164528	SAV1_TSS1	SAV1	ENSG00000151748	-29496
chr14	51244593	51244836	Otx2_d14_peak_1800	71	3.91891	10.5152	7.1484	51244658	NIN_TSS1	NIN	ENSG00000100503	52529
chr14	51785874	51786120	Otx2_d14_peak_1801	96	4.29733	13.1325	9.63224	51786044	TMX1_TSS1	TMX1	ENSG00000139921	-79150
chr14	52325701	52325950	Otx2_d14_peak_1802	86	4.1538	12.082	8.63242	52325873	GNG2_TSS2	GNG2	ENSG00000186469	1138
chr14	52499360	52499633	Otx2_d14_peak_1803	131	5.12874	16.7658	13.1067	52499494	NID2_TSS1	NID2	ENSG00000087303	36262
chr14	52553352	52553804	Otx2_d14_peak_1804	265	6.22856	30.7254	26.5685	52553557	NID2_TSS1	NID2	ENSG00000087303	-17782
chr14	52558671	52558960	Otx2_d14_peak_1805	93	4.49446	12.8138	9.32872	52558847	NID2_TSS1	NID2	ENSG00000087303	-23072
chr14	52815843	52816256	Otx2_d14_peak_1806	133	4.02862	17.0253	13.3562	52815995	PTGER2_TSS1	PTGER2	ENSG00000125384	-34971
chr14	53274949	53275383	Otx2_d14_peak_1807	150	4.89814	18.8037	15.0636	53275176	GNPNAT1_TSS1	GNPNAT1	ENSG00000100522	-16939
chr14	53365070	53365313	Otx2_d14_peak_1808	82	4.32789	11.7127	8.28209	53365180	FERMT2_TSS1	FERMT2	ENSG00000073712	52401
chr14	53498896	53499148	Otx2_d14_peak_1809	119	4.01131	15.5447	11.9372	53499009	DDHD1_TSS1	DDHD1	ENSG00000100523	29023
chr14	53925089	53925417	Otx2_d14_peak_1810	86	3.70507	12.1519	8.69895	53925277	DDHD1_TSS3	DDHD1	ENSG00000100523	-305346
chr14	54066861	54067296	Otx2_d14_peak_1811	545	9.36487	59.466	54.5073	54067089	BMP4_TSS1	BMP4	ENSG00000125378	353074
chr14	54330158	54330463	Otx2_d14_peak_1812	108	4.49362	14.3925	10.8345	54330303	BMP4_TSS1	BMP4	ENSG00000125378	89860
chr14	54332152	54332954	Otx2_d14_peak_1813	267	6.59199	30.8617	26.7021	54332601	BMP4_TSS1	BMP4	ENSG00000125378	87562
chr14	54347712	54348195	Otx2_d14_peak_1814	213	6.29363	25.3535	21.3744	54347925	BMP4_TSS1	BMP4	ENSG00000125378	72238
chr14	54410739	54411030	Otx2_d14_peak_1815	118	4.83333	15.489	11.8832	54410871	BMP4_TSS1	BMP4	ENSG00000125378	9292
chr14	54418019	54418286	Otx2_d14_peak_1816	113	5.00949	14.9817	11.3978	54418096	BMP4_TSS1	BMP4	ENSG00000125378	2067
chr14	54446243	54446573	Otx2_d14_peak_1817	147	4.4958	18.521	14.7909	54446455	BMP4_TSS3	BMP4	ENSG00000125378	-22917
chr14	54465780	54466144	Otx2_d14_peak_1818	162	5.43934	20.003	16.2147	54465972	BMP4_TSS3	BMP4	ENSG00000125378	-42434
chr14	54588445	54588876	Otx2_d14_peak_1819	285	6.61111	32.7439	28.528	54588648	BMP4_TSS3	BMP4	ENSG00000125378	-165110
chr14	54632748	54633164	Otx2_d14_peak_1820	625	10.7597	67.7476	62.5509	54632964	BMP4_TSS3	BMP4	ENSG00000125378	-209426
chr14	54652843	54653186	Otx2_d14_peak_1821	119	4.31293	15.6082	11.9987	54652988	CDKN3_TSS1	CDKN3	ENSG00000100526	210674
chr14	54724056	54724466	Otx2_d14_peak_1822	498	9.33865	54.6954	49.8707	54724266	CDKN3_TSS1	CDKN3	ENSG00000100526	139396
chr14	54802350	54802610	Otx2_d14_peak_1823	96	4.13072	13.165	9.66252	54802506	CDKN3_TSS1	CDKN3	ENSG00000100526	61156
chr14	54803955	54804332	Otx2_d14_peak_1824	137	4.46509	17.4452	13.7574	54804154	CDKN3_TSS1	CDKN3	ENSG00000100526	59508
chr14	54831399	54831778	Otx2_d14_peak_1825	280	6.70514	32.2094	28.0053	54831572	CDKN3_TSS1	CDKN3	ENSG00000100526	32090
chr14	55323609	55324120	Otx2_d14_peak_1826	335	6.19788	37.8912	33.5267	55323903	GCH1_TSS1	GCH1	ENSG00000131979	45612
chr14	55544584	55544914	Otx2_d14_peak_1827	181	5.35599	21.9797	18.1187	55544733	MAPK1IP1L_TSS1	MAPK1IP1L	ENSG00000168175	-26376
chr14	55735252	55735642	Otx2_d14_peak_1828	412	8.68214	45.887	41.2978	55735431	FBXO34_TSS1	FBXO34	ENSG00000178974	2579
chr14	55970303	55970563	Otx2_d14_peak_1829	71	3.52441	10.4892	7.12323	55970423	TBPL2_TSS1	TBPL2	ENSG00000182521	-63080
chr14	55975814	55976085	Otx2_d14_peak_1830	117	4.88744	15.3149	11.7167	55975950	TBPL2_TSS1	TBPL2	ENSG00000182521	-68607
chr14	56215643	56216124	Otx2_d14_peak_1831	104	3.98152	14.0286	10.4876	56215921	KTN1_TSS6	KTN1	ENSG00000126777	-85852
chr14	56424601	56424860	Otx2_d14_peak_1832	65	3.09894	9.90269	6.56859	56424661	PELI2_TSS1	PELI2	ENSG00000139946	160421
chr14	56593748	56594064	Otx2_d14_peak_1833	141	5.24505	17.8625	14.1563	56593936	PELI2_TSS1	PELI2	ENSG00000139946	-8835
chr14	57021631	57021918	Otx2_d14_peak_1834	55	2.94399	8.85234	5.58142	57021772	TMEM260_TSS1	TMEM260	ENSG00000070269	24555
chr14	57153826	57154178	Otx2_d14_peak_1835	237	5.94115	27.8485	23.7853	57154024	TMEM260_TSS2	TMEM260	ENSG00000070269	-71847
chr14	57287301	57287675	Otx2_d14_peak_1836	210	5.74999	25.0491	21.0793	57287509	OTX2_TSS2	OTX2	ENSG00000165588	-10403
chr14	57354948	57355267	Otx2_d14_peak_1837	252	6.20719	29.3478	25.2366	57355080	OTX2_TSS2	OTX2	ENSG00000165588	-77974
chr14	57357712	57358427	Otx2_d14_peak_1838	487	8.4164	53.55	48.756	57358030	OTX2_TSS2	OTX2	ENSG00000165588	-80924
chr14	57419406	57419789	Otx2_d14_peak_1839	161	4.46709	19.9738	16.1891	57419623	OTX2_TSS2	OTX2	ENSG00000165588	-142517
chr14	57431380	57431767	Otx2_d14_peak_1840	191	4.28089	23.0076	19.1095	57431567	OTX2_TSS2	OTX2	ENSG00000165588	-154461
chr14	57538290	57538715	Otx2_d14_peak_1841	152	4.26104	19.0014	15.2524	57538587	EXOC5_TSS1	EXOC5	ENSG00000070367	160493
chr14	57547369	57547840	Otx2_d14_peak_1842	732	10.807	78.8009	73.2919	57547598	EXOC5_TSS1	EXOC5	ENSG00000070367	151482
chr14	57553306	57553637	Otx2_d14_peak_1843	212	5.68143	25.1803	21.2066	57553441	EXOC5_TSS1	EXOC5	ENSG00000070367	145639
chr14	57578372	57578749	Otx2_d14_peak_1844	182	5.96089	22.1272	18.2591	57578542	EXOC5_TSS1	EXOC5	ENSG00000070367	120538
chr14	57655681	57656023	Otx2_d14_peak_1845	114	4.2293	14.9886	11.4028	57655912	EXOC5_TSS1	EXOC5	ENSG00000070367	43168
chr14	57887294	57887568	Otx2_d14_peak_1846	34	2.75505	6.53203	3.42235	57887415	NAA30_TSS1	NAA30	ENSG00000139977	-30145
chr14	59184067	59184310	Otx2_d14_peak_1847	61	3.08635	9.44945	6.14167	59184209	DACT1_TSS3	DACT1	ENSG00000165617	-78646
chr14	59408364	59408780	Otx2_d14_peak_1848	146	5.1921	18.4235	14.6984	59408561	DAAM1_TSS1	DAAM1	ENSG00000100592	246826
chr14	59596953	59597298	Otx2_d14_peak_1849	239	5.79511	28.0566	23.9867	59597108	DAAM1_TSS1	DAAM1	ENSG00000100592	58279
chr14	59643476	59643866	Otx2_d14_peak_1850	227	6.32566	26.7692	22.742	59643679	DAAM1_TSS1	DAAM1	ENSG00000100592	11708
chr14	59665150	59665400	Otx2_d14_peak_1851	96	4.29733	13.1325	9.63224	59665275	DAAM1_TSS1	DAAM1	ENSG00000100592	-9869
chr14	59719124	59719433	Otx2_d14_peak_1852	197	5.80716	23.6488	19.727	59719289	DAAM1_TSS2	DAAM1	ENSG00000100592	10873
chr14	59772822	59773249	Otx2_d14_peak_1853	40	2.99935	7.17332	4.01324	59773146	DAAM1_TSS2	DAAM1	ENSG00000100592	-42965
chr14	59813706	59814300	Otx2_d14_peak_1854	678	10.8464	73.2188	67.8649	59814011	DAAM1_TSS2	DAAM1	ENSG00000100592	-83830
chr14	60052620	60053053	Otx2_d14_peak_1855	444	7.39101	49.1139	44.4392	60052837	CCDC175_TSS1	CCDC175	ENSG00000151838	-9279
chr14	60211536	60211947	Otx2_d14_peak_1856	641	12.4634	69.3947	64.1469	60211732	RTN1_TSS2	RTN1	ENSG00000139970	-17292
chr14	60824888	60825200	Otx2_d14_peak_1857	137	4.46509	17.4452	13.7574	60825039	PPM1A_TSS2	PPM1A	ENSG00000100614	-109065
chr14	61328907	61329277	Otx2_d14_peak_1858	83	3.19863	11.7987	8.3637	61329100	TRMT5_TSS1	TRMT5	ENSG00000126814	118672
chr14	61615276	61615560	Otx2_d14_peak_1859	105	4.69898	14.0677	10.5238	61615462	PRKCH_TSS1	PRKCH	ENSG00000027075	38814
chr14	61955611	61955862	Otx2_d14_peak_1860	124	4.69305	16.0352	12.406	61955718	PRKCH_TSS4	PRKCH	ENSG00000027075	-11825
chr14	62069485	62069744	Otx2_d14_peak_1861	136	4.97942	17.3502	13.6673	62069695	HIF1A_TSS1	HIF1A	ENSG00000100644	92413
chr14	62163793	62164040	Otx2_d14_peak_1862	54	3.40246	8.6742	5.41457	62163946	HIF1A_TSS2	HIF1A	ENSG00000100644	383
chr14	62747139	62747593	Otx2_d14_peak_1863	669	9.36111	72.2856	66.9573	62747381	SYT16_TSS3	SYT16	ENSG00000139973	-201315
chr14	62766513	62766985	Otx2_d14_peak_1864	119	4.96546	15.5531	11.9455	62766705	SYT16_TSS3	SYT16	ENSG00000139973	-220639
chr14	63384279	63384689	Otx2_d14_peak_1865	234	6.06944	27.5261	23.4731	63384521	KCNH5_TSS1	KCNH5	ENSG00000140015	127424
chr14	63409866	63410334	Otx2_d14_peak_1866	213	4.5784	25.3364	21.3578	63410149	KCNH5_TSS1	KCNH5	ENSG00000140015	101796
chr14	64223916	64224175	Otx2_d14_peak_1867	99	4.23343	13.5186	9.99922	64224014	SGPP1_TSS1	SGPP1	ENSG00000126821	-29249
chr14	64357850	64358096	Otx2_d14_peak_1868	72	3.62037	10.5863	7.21534	64357969	SYNE2_TSS2	SYNE2	ENSG00000054654	17836
chr14	64384456	64384917	Otx2_d14_peak_1869	227	4.89417	26.7441	22.7173	64384676	SYNE2_TSS2	SYNE2	ENSG00000054654	-8852
chr14	64399961	64400309	Otx2_d14_peak_1870	161	4.93418	19.9841	16.1974	64400108	SYNE2_TSS2	SYNE2	ENSG00000054654	-24284
chr14	64400618	64400911	Otx2_d14_peak_1871	74	3.77576	10.8606	7.47444	64400707	SYNE2_TSS2	SYNE2	ENSG00000054654	-24883
chr14	64502630	64502990	Otx2_d14_peak_1872	355	7.8297	39.9721	35.552	64502791	SYNE2_TSS3	SYNE2	ENSG00000054654	39531
chr14	64933808	64934094	Otx2_d14_peak_1873	137	4.71327	17.4355	13.7496	64933933	AKAP5_TSS2	AKAP5	ENSG00000179841	-100
chr14	64939266	64939553	Otx2_d14_peak_1874	144	4.56009	18.1497	14.4347	64939411	AKAP5_TSS2	AKAP5	ENSG00000179841	-5578
chr14	65875929	65876194	Otx2_d14_peak_1875	88	3.69069	12.3497	8.88704	65876056	FUT8_TSS1	FUT8	ENSG00000033170	1243
chr14	66037011	66037254	Otx2_d14_peak_1876	114	4.2293	14.9886	11.4028	66037107	FUT8_TSS5	FUT8	ENSG00000033170	46690
chr14	66041289	66041594	Otx2_d14_peak_1877	135	4.57999	17.2607	13.5806	66041446	FUT8_TSS5	FUT8	ENSG00000033170	42351
chr14	67526465	67526741	Otx2_d14_peak_1878	174	5.58667	21.2788	17.4436	67526627	FAM71D_TSS1	FAM71D	ENSG00000172717	129472
chr14	67635145	67635524	Otx2_d14_peak_1879	296	6.46012	33.901	29.6481	67635325	FAM71D_TSS1	FAM71D	ENSG00000172717	20774
chr14	67989003	67989314	Otx2_d14_peak_1880	169	5.03488	20.7341	16.918	67989136	TMEM229B_TSS1	TMEM229B	ENSG00000198133	-7106
chr14	68033552	68033823	Otx2_d14_peak_1881	117	5.0332	15.404	11.7996	68033674	PLEKHH1_TSS2	PLEKHH1	ENSG00000054690	2065
chr14	68226686	68227013	Otx2_d14_peak_1882	148	5.03434	18.5999	14.8662	68226879	ZFYVE26_TSS1	ZFYVE26	ENSG00000072121	1412
chr14	68504659	68504954	Otx2_d14_peak_1883	166	5.14175	20.4289	16.6249	68504863	RAD51B_TSS1	RAD51B	ENSG00000182185	-218359
chr14	68602282	68602591	Otx2_d14_peak_1884	68	3.66134	10.227	6.87416	68602467	RAD51B_TSS1	RAD51B	ENSG00000182185	-315963
chr14	68638920	68639333	Otx2_d14_peak_1885	86	4.05797	12.0616	8.61299	68639152	RAD51B_TSS1	RAD51B	ENSG00000182185	-352648
chr14	68731319	68731833	Otx2_d14_peak_1886	76	3.62511	11.0983	7.69842	68731416	RAD51B_TSS1	RAD51B	ENSG00000182185	-444912
chr14	68753434	68753792	Otx2_d14_peak_1887	138	4.26735	17.5321	13.8405	68753634	RAD51B_TSS1	RAD51B	ENSG00000182185	-467130
chr14	68761957	68762206	Otx2_d14_peak_1888	80	3.89018	11.5069	8.08674	68762055	RAD51B_TSS1	RAD51B	ENSG00000182185	-475551
chr14	68764731	68765013	Otx2_d14_peak_1889	162	5.43934	20.003	16.2147	68764869	RAD51B_TSS1	RAD51B	ENSG00000182185	-478365
chr14	68833560	68833805	Otx2_d14_peak_1890	117	4.88744	15.3149	11.7167	68833651	ZFP36L1_TSS1	ZFP36L1	ENSG00000185650	424299
chr14	68868363	68868701	Otx2_d14_peak_1891	207	5.98364	24.6936	20.7364	68868558	ZFP36L1_TSS1	ZFP36L1	ENSG00000185650	389392
chr14	68880645	68880918	Otx2_d14_peak_1892	82	3.41123	11.6801	8.25016	68880791	ZFP36L1_TSS1	ZFP36L1	ENSG00000185650	377159
chr14	69050712	69051062	Otx2_d14_peak_1893	83	3.49923	11.8191	8.38287	69050920	ZFP36L1_TSS1	ZFP36L1	ENSG00000185650	207030
chr14	69135810	69136076	Otx2_d14_peak_1894	139	5.06848	17.6488	13.9539	69135935	ZFP36L1_TSS1	ZFP36L1	ENSG00000185650	122015
chr14	69216163	69216406	Otx2_d14_peak_1895	88	4.03788	12.2774	8.81917	69216300	ZFP36L1_TSS1	ZFP36L1	ENSG00000185650	41650
chr14	69414541	69415059	Otx2_d14_peak_1896	83	4.05177	11.7587	8.32411	69414646	ACTN1_TSS3	ACTN1	ENSG00000072110	29627
chr14	69524165	69524471	Otx2_d14_peak_1897	95	3.9272	12.9947	9.50064	69524363	ACTN1_TSS4	ACTN1	ENSG00000072110	-78398
chr14	69536594	69536906	Otx2_d14_peak_1898	166	5.69597	20.4596	16.654	69536745	DCAF5_TSS1	DCAF5	ENSG00000139990	82561
chr14	69544576	69544903	Otx2_d14_peak_1899	157	4.08336	19.5661	15.7973	69544739	DCAF5_TSS1	DCAF5	ENSG00000139990	74567
chr14	69560460	69560742	Otx2_d14_peak_1900	92	4.08506	12.7206	9.2407	69560600	DCAF5_TSS1	DCAF5	ENSG00000139990	58706
chr14	70138579	70138850	Otx2_d14_peak_1901	116	5.1186	15.2949	11.6975	70138719	SRSF5_TSS1	SRSF5	ENSG00000100650	54887
chr14	70223091	70223414	Otx2_d14_peak_1902	213	6.29363	25.3535	21.3744	70223236	SRSF5_TSS2	SRSF5	ENSG00000100650	9584
chr14	70232685	70233052	Otx2_d14_peak_1903	262	6.14072	30.3562	26.2103	70232847	SRSF5_TSS2	SRSF5	ENSG00000100650	-8
chr14	70407309	70407582	Otx2_d14_peak_1904	110	4.8894	14.6323	11.0626	70407461	SMOC1_TSS1	SMOC1	ENSG00000198732	-61339
chr14	71133110	71133496	Otx2_d14_peak_1905	287	7.29366	32.981	28.7559	71133338	TTC9_TSS1	TTC9	ENSG00000133985	-24826
chr14	71188367	71188613	Otx2_d14_peak_1906	107	3.84061	14.2647	10.7121	71188475	MAP3K9_TSS1	MAP3K9	ENSG00000006432	61672
chr14	72058474	72058717	Otx2_d14_peak_1907	51	3.1191	8.36967	5.12859	72058569	SIPA1L1_TSS3	SIPA1L1	ENSG00000197555	-4273
chr14	72094282	72094587	Otx2_d14_peak_1908	92	4.3686	12.7482	9.26702	72094437	SIPA1L1_TSS4	SIPA1L1	ENSG00000197555	-29478
chr14	72113806	72114101	Otx2_d14_peak_1909	101	4.0279	13.6488	10.1229	72113947	SIPA1L1_TSS4	SIPA1L1	ENSG00000197555	-48988
chr14	72357366	72357612	Otx2_d14_peak_1910	120	4.32999	15.6737	12.0589	72357523	SIPA1L1_TSS4	SIPA1L1	ENSG00000197555	-292564
chr14	72777957	72778239	Otx2_d14_peak_1911	210	6.18107	24.9672	21.0011	72778142	DPF3_TSS1	DPF3	ENSG00000205683	581205
chr14	73361076	73361339	Otx2_d14_peak_1912	91	4.52886	12.5962	9.11948	73361195	DPF3_TSS2	DPF3	ENSG00000205683	-377
chr14	73614118	73614563	Otx2_d14_peak_1913	64	3.32506	9.75729	6.43223	73614488	PSEN1_TSS1	PSEN1	ENSG00000080815	-11337
chr14	74195569	74195840	Otx2_d14_peak_1914	141	5.60328	17.8109	14.109	74195732	PNMA1_TSS1	PNMA1	ENSG00000176903	-14595
chr14	75709338	75709736	Otx2_d14_peak_1915	286	6.74854	32.8386	28.6168	75709534	FOS_TSS1	FOS	ENSG00000170345	35932
chr14	75780048	75780332	Otx2_d14_peak_1916	64	3.46057	9.79022	6.46448	75780171	FOS_TSS3	FOS	ENSG00000170345	-33267
chr14	75796980	75797255	Otx2_d14_peak_1917	88	4.5432	12.3179	8.85661	75797163	FOS_TSS3	FOS	ENSG00000170345	-50259
chr14	76078732	76079029	Otx2_d14_peak_1918	128	4.73008	16.4957	12.8464	76078808	FLVCR2_TSS2	FLVCR2	ENSG00000119686	-6995
chr14	76301830	76302100	Otx2_d14_peak_1919	33	2.69748	6.49334	3.38599	76302021	TTLL5_TSS3	TTLL5	ENSG00000119685	-52523
chr14	76660548	76660791	Otx2_d14_peak_1920	88	4.22301	12.2988	8.83894	76660652	GPATCH2L_TSS4	GPATCH2L	ENSG00000089916	1588
chr14	76661159	76661402	Otx2_d14_peak_1921	41	2.71157	7.36002	4.1889	76661331	GPATCH2L_TSS4	GPATCH2L	ENSG00000089916	909
chr14	77474780	77475161	Otx2_d14_peak_1922	493	9.4966	54.1502	49.3401	77474981	IRF2BPL_TSS1	IRF2BPL	ENSG00000119669	20043
chr14	78059804	78060061	Otx2_d14_peak_1923	63	3.5764	9.70243	6.38028	78059950	SPTLC2_TSS1	SPTLC2	ENSG00000100596	23150
chr14	79212287	79212839	Otx2_d14_peak_1924	337	7.60275	38.0847	33.7173	79212619	NRXN3_TSS2	NRXN3	ENSG00000021645	-342518
chr14	79230746	79231119	Otx2_d14_peak_1925	189	5.03529	22.8693	18.9755	79230961	NRXN3_TSS2	NRXN3	ENSG00000021645	-360860
chr14	80187886	80188394	Otx2_d14_peak_1926	208	6.39105	24.8062	20.8455	80188166	NRXN3_TSS4	NRXN3	ENSG00000021645	-441909
chr14	81867134	81867463	Otx2_d14_peak_1927	132	4.7659	16.9566	13.2906	81867248	STON2_TSS1	STON2	ENSG00000140022	-2312
chr14	81912745	81913015	Otx2_d14_peak_1928	113	4.76872	14.9479	11.3648	81912848	STON2_TSS2	STON2	ENSG00000140022	-19283
chr14	82780158	82780519	Otx2_d14_peak_1929	285	5.84783	32.7714	28.5544	82780310	SEL1L_TSS1	SEL1L	ENSG00000071537	-780124
chr14	84779033	84779331	Otx2_d14_peak_1930	163	5.37085	20.1479	16.3552	84779208	FLRT2_TSS1	FLRT2	ENSG00000185070	1217269
chr14	85403714	85403973	Otx2_d14_peak_1931	92	4.35193	12.6972	9.21936	85403823	FLRT2_TSS1	FLRT2	ENSG00000185070	592654
chr14	86005818	86006169	Otx2_d14_peak_1932	165	4.84509	20.3156	16.5167	86005965	FLRT2_TSS2	FLRT2	ENSG00000185070	-6413
chr14	86008856	86009280	Otx2_d14_peak_1933	264	5.50062	30.6392	26.4859	86009112	FLRT2_TSS2	FLRT2	ENSG00000185070	-9560
chr14	86797738	86798057	Otx2_d14_peak_1934	96	4.50671	13.1666	9.66413	86797887	FLRT2_TSS2	FLRT2	ENSG00000185070	-798335
chr14	87636533	87636962	Otx2_d14_peak_1935	103	4.17767	13.9128	10.374	87636750	GALC_TSS1	GALC	ENSG00000054983	810232
chr14	87707270	87707554	Otx2_d14_peak_1936	39	2.92023	7.09827	3.94353	87707376	GALC_TSS1	GALC	ENSG00000054983	739606
chr14	88359031	88359274	Otx2_d14_peak_1937	105	4.70839	14.0959	10.5504	88359140	GALC_TSS1	GALC	ENSG00000054983	87842
chr14	90505913	90506266	Otx2_d14_peak_1938	133	4.89344	17.0586	13.3884	90506064	KCNK13_TSS1	KCNK13	ENSG00000152315	22033
chr14	90878457	90878716	Otx2_d14_peak_1939	80	3.89018	11.5069	8.08674	90878636	NRDE2_TSS2	NRDE2	ENSG00000119720	-80373
chr14	91108473	91108752	Otx2_d14_peak_1940	148	5.03434	18.5999	14.8662	91108564	TTC7B_TSS1	TTC7B	ENSG00000165914	1978
chr14	91131528	91131854	Otx2_d14_peak_1941	87	4.4871	12.1618	8.70874	91131683	TTC7B_TSS1	TTC7B	ENSG00000165914	-21122
chr14	91147302	91147585	Otx2_d14_peak_1942	140	4.87938	17.6994	14.0028	91147445	TTC7B_TSS1	TTC7B	ENSG00000165914	-36884
chr14	92012586	92013090	Otx2_d14_peak_1943	603	11.1731	65.4869	60.3586	92012782	SMEK1_TSS4	SMEK1	ENSG00000100796	-36129
chr14	92208982	92209238	Otx2_d14_peak_1944	118	4.83333	15.489	11.8832	92209107	CATSPERB_TSS2	CATSPERB	ENSG00000133962	-10685
chr14	92221877	92222322	Otx2_d14_peak_1945	93	4.11901	12.8362	9.34874	92222177	CATSPERB_TSS2	CATSPERB	ENSG00000133962	-23755
chr14	92356647	92357024	Otx2_d14_peak_1946	230	6.66216	27.0405	23.004	92356861	TC2N_TSS2	TC2N	ENSG00000165929	-22979
chr14	92764252	92764562	Otx2_d14_peak_1947	171	5.37759	20.9273	17.1054	92764400	SLC24A4_TSS1	SLC24A4	ENSG00000140090	24514
chr14	92834316	92834761	Otx2_d14_peak_1948	175	4.62953	21.3745	17.5369	92834519	SLC24A4_TSS3	SLC24A4	ENSG00000140090	-44562
chr14	92846485	92846851	Otx2_d14_peak_1949	260	7.4779	30.1514	26.0134	92846680	SLC24A4_TSS3	SLC24A4	ENSG00000140090	-56723
chr14	92852929	92853236	Otx2_d14_peak_1950	116	4.39191	15.2911	11.6939	92853109	SLC24A4_TSS4	SLC24A4	ENSG00000140090	52559
chr14	93083933	93084282	Otx2_d14_peak_1951	220	5.89159	26.0031	22.0013	93084139	RIN3_TSS3	RIN3	ENSG00000100599	33777
chr14	93685438	93685691	Otx2_d14_peak_1952	135	5.26232	17.1782	13.5008	93685618	UBR7_TSS2	UBR7	ENSG00000012963	-9448
chr14	94515151	94515493	Otx2_d14_peak_1953	137	4.71327	17.4355	13.7496	94515339	DDX24_TSS1	DDX24	ENSG00000089737	13250
chr14	94735646	94735953	Otx2_d14_peak_1954	148	4.67864	18.6288	14.893	94735802	SERPINA10_TSS1	SERPINA10	ENSG00000140093	21173
chr14	94756109	94756421	Otx2_d14_peak_1955	83	4.05177	11.7587	8.32411	94756248	SERPINA10_TSS1	SERPINA10	ENSG00000140093	727
chr14	95010786	95011029	Otx2_d14_peak_1956	116	4.66568	15.2829	11.6877	95010852	SERPINA4_TSS1	SERPINA4	ENSG00000100665	16565
chr14	95078445	95078770	Otx2_d14_peak_1957	78	4.2728	11.2561	7.84937	95078552	SERPINA3_TSS2	SERPINA3	ENSG00000196136	71
chr14	95402764	95403226	Otx2_d14_peak_1958	290	8.17777	33.3344	29.0989	95403001	GSC_TSS1	GSC	ENSG00000133937	-166493
chr14	95588222	95588589	Otx2_d14_peak_1959	295	6.64604	33.7939	29.5444	95588382	DICER1_TSS3	DICER1	ENSG00000100697	11412
chr14	95623850	95624093	Otx2_d14_peak_1960	82	4.3099	11.6614	8.23358	95623955	DICER1_TSS6	DICER1	ENSG00000100697	-187
chr14	96025469	96025800	Otx2_d14_peak_1961	157	5.90616	19.4886	15.7221	96025663	GLRX5_TSS1	GLRX5	ENSG00000182512	-24725
chr14	96523362	96523687	Otx2_d14_peak_1962	262	6.58682	30.3911	26.2438	96523546	C14orf132_TSS1	C14orf132	ENSG00000227051	-17877
chr14	96830572	96830894	Otx2_d14_peak_1963	209	4.81374	24.9495	20.9839	96830719	GSKIP_TSS2	GSKIP	ENSG00000100744	343
chr14	97766265	97766521	Otx2_d14_peak_1964	97	4.07055	13.2398	9.73201	97766419	VRK1_TSS1	VRK1	ENSG00000100749	-502770
chr14	100496663	100497042	Otx2_d14_peak_1965	151	4.92751	18.9137	15.1669	100496852	EVL_TSS2	EVL	ENSG00000196405	-11125
chr14	100828825	100829276	Otx2_d14_peak_1966	418	7.79015	46.4902	41.8826	100829042	WARS_TSS1	WARS	ENSG00000140105	12632
chr14	101067645	101067969	Otx2_d14_peak_1967	110	4.8894	14.6323	11.0626	101067810	BEGAIN_TSS4	BEGAIN	ENSG00000183092	-31670
chr14	101653160	101653540	Otx2_d14_peak_1968	289	6.2042	33.1995	28.9664	101653326	RTL1_TSS1	RTL1	ENSG00000254656	-302133
chr14	101826198	101826613	Otx2_d14_peak_1969	373	7.6441	41.7832	37.3116	101826400	DIO3_TSS1	DIO3	ENSG00000197406	201277
chr14	101831634	101832095	Otx2_d14_peak_1970	610	10.3906	66.235	61.0832	101831873	DIO3_TSS1	DIO3	ENSG00000197406	195804
chr14	102053660	102054101	Otx2_d14_peak_1971	477	9.6997	52.5497	47.7815	102053877	DIO3_TSS1	DIO3	ENSG00000197406	-26181
chr14	102707559	102707847	Otx2_d14_peak_1972	102	4.84608	13.8232	10.2918	102707679	MOK_TSS3	MOK	ENSG00000080823	-736
chr14	102856311	102856554	Otx2_d14_peak_1973	101	3.81472	13.6263	10.1042	102856395	TECPR2_TSS1	TECPR2	ENSG00000196663	-27087
chr14	103343953	103344238	Otx2_d14_peak_1974	74	4.24032	10.8688	7.48106	103344038	AMN_TSS1	AMN	ENSG00000166126	44944
chr14	103829486	103829743	Otx2_d14_peak_1975	53	3.13506	8.63062	5.372	103829575	MARK3_TSS1	MARK3	ENSG00000075413	22115
chr14	103917572	103917890	Otx2_d14_peak_1976	183	5.23627	22.2593	18.3869	103917727	MARK3_TSS3	MARK3	ENSG00000075413	14156
chr14	104153793	104154156	Otx2_d14_peak_1977	191	5.33697	23.0343	19.1343	104153962	XRCC3_TSS1	XRCC3	ENSG00000126215	24469
chr14	104296857	104297212	Otx2_d14_peak_1978	206	4.88083	24.6026	20.6498	104297036	PPP1R13B_TSS2	PPP1R13B	ENSG00000088808	16176
chr14	104399014	104399284	Otx2_d14_peak_1979	106	4.34784	14.2124	10.6619	104399152	TDRD9_TSS1	TDRD9	ENSG00000156414	-4345
chr14	104497595	104497864	Otx2_d14_peak_1980	147	5.43048	18.4492	14.7234	104497759	ASPG_TSS1	ASPG	ENSG00000166183	54246
chr14	104763006	104763270	Otx2_d14_peak_1981	86	4.23886	12.0511	8.60414	104763155	KIF26A_TSS1	KIF26A	ENSG00000066735	-157770
chr15	26314338	26314659	Otx2_d14_peak_1982	188	5.46311	22.7679	18.8787	26314514	ATP10A_TSS3	ATP10A	ENSG00000206190	-204188
chr15	26332502	26333112	Otx2_d14_peak_1983	139	4.1061	17.676	13.9801	26332719	ATP10A_TSS3	ATP10A	ENSG00000206190	-222393
chr15	29332604	29333051	Otx2_d14_peak_1984	351	7.99659	39.5625	35.1495	29332853	APBA2_TSS3	APBA2	ENSG00000034053	-119005
chr15	29826580	29826971	Otx2_d14_peak_1985	369	8.07575	41.4315	36.9652	29826768	NDNL2_TSS1	NDNL2	ENSG00000185115	-264739
chr15	30042836	30043329	Otx2_d14_peak_1986	703	11.9673	75.824	70.3989	30043048	TJP1_TSS1	TJP1	ENSG00000104067	49847
chr15	30068225	30068584	Otx2_d14_peak_1987	226	5.48487	26.7041	22.6779	30068423	TJP1_TSS1	TJP1	ENSG00000104067	24472
chr15	30217035	30217301	Otx2_d14_peak_1988	35	2.97484	6.71547	3.59035	30217158	TJP1_TSS3	TJP1	ENSG00000104067	-102738
chr15	31394206	31394582	Otx2_d14_peak_1989	269	6.31894	31.1014	26.9332	31394355	TRPM1_TSS2	TRPM1	ENSG00000134160	-437
chr15	32928185	32928568	Otx2_d14_peak_1990	262	5.60417	30.3749	26.2281	32928371	SCG5_TSS1	SCG5	ENSG00000166922	5488
chr15	32961159	32961483	Otx2_d14_peak_1991	127	4.90903	16.4191	12.7734	32961316	SCG5_TSS1	SCG5	ENSG00000166922	-27438
chr15	32962596	32962958	Otx2_d14_peak_1992	175	5.29922	21.3901	17.5501	32962739	SCG5_TSS1	SCG5	ENSG00000166922	-28861
chr15	33142156	33142417	Otx2_d14_peak_1993	90	4.20313	12.5311	9.05907	33142298	GREM1_TSS1	GREM1	ENSG00000166923	-132115
chr15	33382308	33382551	Otx2_d14_peak_1994	97	4.23092	13.2133	9.70821	33382396	FMN1_TSS1	FMN1	ENSG00000248905	-22024
chr15	34316197	34316456	Otx2_d14_peak_1995	140	4.61383	17.7162	14.0189	34316304	CHRM5_TSS2	CHRM5	ENSG00000184984	-5868
chr15	34402919	34403219	Otx2_d14_peak_1996	160	5.51292	19.8642	16.0839	34403044	PGBD4_TSS1	PGBD4	ENSG00000182405	-8762
chr15	34424606	34424943	Otx2_d14_peak_1997	106	4.34784	14.2124	10.6619	34424805	PGBD4_TSS1	PGBD4	ENSG00000182405	-30523
chr15	36159644	36159941	Otx2_d14_peak_1998	79	3.50672	11.3752	7.9621	36159775	DPH6_TSS1	DPH6	ENSG00000134146	-321397
chr15	36250311	36250671	Otx2_d14_peak_1999	163	5.60652	20.1702	16.3774	36250482	DPH6_TSS1	DPH6	ENSG00000134146	-412104
[truncated: 4,462 more rows]

## Sheet: nearGs
AACS	ENSG00000081760
AADAT	ENSG00000109576
AAR2	ENSG00000131043
AARS	ENSG00000090861
AASDH	ENSG00000157426
AASDHPPT	ENSG00000149313
AASS	ENSG00000008311
AATF	ENSG00000275700
ABCA1	ENSG00000165029
ABCA12	ENSG00000144452
ABCA3	ENSG00000167972
ABCA4	ENSG00000198691
ABCB5	ENSG00000004846
ABCC11	ENSG00000121270
ABCC12	ENSG00000140798
ABCC4	ENSG00000125257
ABCC5	ENSG00000114770
ABCC6	ENSG00000091262
ABCC8	ENSG00000006071
ABCD2	ENSG00000173208
ABCD3	ENSG00000117528
ABHD11	ENSG00000106077
ABHD17B	ENSG00000107362
ABHD2	ENSG00000140526
ABI1	ENSG00000136754
ABI3BP	ENSG00000154175
ABL1	ENSG00000097007
ABL2	ENSG00000143322
ABLIM1	ENSG00000099204
ABR	ENSG00000159842
ABRACL	ENSG00000146386
ACACB	ENSG00000076555
ACBD5	ENSG00000107897
ACBD6	ENSG00000230124
ACE2	ENSG00000130234
ACKR4	ENSG00000129048
ACOXL	ENSG00000153093
ACP6	ENSG00000162836
ACRV1	ENSG00000134940
ACTBL2	ENSG00000169067
ACTN1	ENSG00000072110
ACTR3	ENSG00000115091
ACTRT2	ENSG00000169717
ACVR1	ENSG00000115170
ACVR2A	ENSG00000121989
ADAD2	ENSG00000140955
ADAM10	ENSG00000137845
ADAM17	ENSG00000151694
ADAM19	ENSG00000135074
ADAM28	ENSG00000042980
ADAM30	ENSG00000134249
ADAM9	ENSG00000168615
ADAMTS1	ENSG00000154734
ADAMTS16	ENSG00000145536
ADAMTS17	ENSG00000140470
ADAMTS18	ENSG00000140873
ADAMTS19	ENSG00000145808
ADAMTS3	ENSG00000156140
ADAMTS5	ENSG00000154736
ADAMTS8	ENSG00000134917
ADAMTS9	ENSG00000163638
ADAMTSL1	ENSG00000178031
ADAMTSL3	ENSG00000156218
ADAMTSL4	ENSG00000143382
ADAMTSL5	ENSG00000185761
ADAR	ENSG00000160710
ADARB1	ENSG00000197381
ADARB2	ENSG00000185736
ADAT1	ENSG00000065457
ADAT2	ENSG00000189007
ADCK5	ENSG00000173137
ADCY9	ENSG00000162104
ADCYAP1	ENSG00000141433
ADD3	ENSG00000148700
ADK	ENSG00000156110
ADM	ENSG00000148926
ADNP2	ENSG00000101544
ADPGK	ENSG00000159322
ADPRHL1	ENSG00000153531
ADRA1A	ENSG00000120907
ADRA2C	ENSG00000184160
ADRB1	ENSG00000043591
ADRB2	ENSG00000169252
ADSL	ENSG00000239900
ADTRP	ENSG00000111863
AEBP2	ENSG00000139154
AFF1	ENSG00000172493
AFF2	ENSG00000155966
AFF3	ENSG00000144218
AGA	ENSG00000038002
AGAP1	ENSG00000157985
AGBL4	ENSG00000186094
AGFG1	ENSG00000173744
AGGF1	ENSG00000164252
AGPAT3	ENSG00000160216
AGPAT4	ENSG00000026652
AGPAT5	ENSG00000155189
AGPAT9	ENSG00000138678
AGR2	ENSG00000106541
AGTPBP1	ENSG00000135049
AGTR1	ENSG00000144891
AGXT	ENSG00000172482
AHCYL2	ENSG00000158467
AHR	ENSG00000106546
AIFM1	ENSG00000156709
AIG1	ENSG00000146416
AIM1L	ENSG00000176092
AJAP1	ENSG00000196581
AK5	ENSG00000154027
AKAP12	ENSG00000131016
AKAP13	ENSG00000170776
AKAP5	ENSG00000179841
AKAP6	ENSG00000151320
AKAP7	ENSG00000118507
AKAP9	ENSG00000127914
AKIRIN1	ENSG00000174574
AKIRIN2	ENSG00000135334
AKNAD1	ENSG00000162641
AKR1C3	ENSG00000196139
AKR1E2	ENSG00000165568
AKT2	ENSG00000105221
AKT3	ENSG00000117020
ALCAM	ENSG00000170017
ALDH1A1	ENSG00000165092
ALDH1A3	ENSG00000184254
ALDH1B1	ENSG00000137124
ALDH8A1	ENSG00000118514
ALG10B	ENSG00000175548
ALG14	ENSG00000172339
ALG6	ENSG00000088035
ALG8	ENSG00000159063
ALKBH3	ENSG00000166199
ALLC	ENSG00000151360
ALPK3	ENSG00000136383
ALS2	ENSG00000003393
ALS2CR12	ENSG00000155749
AMFR	ENSG00000159461
AMN	ENSG00000166126
AMOT	ENSG00000126016
AMOTL1	ENSG00000166025
ANGPT2	ENSG00000091879
ANK2	ENSG00000145362
ANK3	ENSG00000151150
ANKDD1A	ENSG00000166839
ANKMY2	ENSG00000106524
ANKRD1	ENSG00000148677
ANKRD18A	ENSG00000180071
ANKRD28	ENSG00000206560
ANKRD30A	ENSG00000148513
ANKRD44	ENSG00000065413
ANKRD50	ENSG00000151458
ANKRD55	ENSG00000164512
ANKRD7	ENSG00000106013
ANKS6	ENSG00000165138
ANKUB1	ENSG00000206199
ANLN	ENSG00000011426
ANO2	ENSG00000047617
ANO3	ENSG00000134343
ANO5	ENSG00000171714
ANO6	ENSG00000177119
ANXA1	ENSG00000135046
ANXA10	ENSG00000109511
ANXA2	ENSG00000182718
ANXA2R	ENSG00000177721
AP1S1	ENSG00000106367
AP1S2	ENSG00000182287
AP1S3	ENSG00000152056
AP2B1	ENSG00000006125
AP2S1	ENSG00000042753
AP4E1	ENSG00000081014
APBA2	ENSG00000034053
APBB2	ENSG00000163697
APC	ENSG00000134982
APCDD1	ENSG00000154856
APH1B	ENSG00000138613
APLP2	ENSG00000084234
APOB	ENSG00000084674
APOF	ENSG00000175336
APOL3	ENSG00000128284
APOLD1	ENSG00000178878
APOOL	ENSG00000155008
APP	ENSG00000142192
APPL2	ENSG00000136044
AQP1	ENSG00000240583
ARAF	ENSG00000078061
ARF4	ENSG00000168374
ARGLU1	ENSG00000134884
ARHGAP1	ENSG00000175220
ARHGAP10	ENSG00000071205
ARHGAP12	ENSG00000165322
ARHGAP17	ENSG00000140750
ARHGAP21	ENSG00000107863
ARHGAP22	ENSG00000128805
ARHGAP23	ENSG00000273780
ARHGAP24	ENSG00000138639
ARHGAP26	ENSG00000145819
ARHGAP28	ENSG00000088756
ARHGAP32	ENSG00000134909
ARHGAP5	ENSG00000100852
ARHGAP8	ENSG00000241484
ARHGEF12	ENSG00000196914
ARHGEF26	ENSG00000114790
ARHGEF28	ENSG00000214944
ARHGEF3	ENSG00000163947
ARID1B	ENSG00000049618
ARID5B	ENSG00000150347
ARL4A	ENSG00000122644
ARL4C	ENSG00000188042
ARL5A	ENSG00000162980
ARL8B	ENSG00000134108
ARMC3	ENSG00000165309
ARMC9	ENSG00000135931
ARMCX2	ENSG00000184867
ARMS2	ENSG00000254636
ARNT2	ENSG00000172379
ARNTL	ENSG00000133794
ARPP21	ENSG00000172995
ARRB1	ENSG00000137486
ARRDC4	ENSG00000140450
ARSB	ENSG00000113273
ARSF	ENSG00000062096
ARSI	ENSG00000183876
ARX	ENSG00000004848
ASAH1	ENSG00000104763
ASAP1	ENSG00000153317
ASB13	ENSG00000196372
ASCC3	ENSG00000112249
ASF1A	ENSG00000111875
ASIC2	ENSG00000108684
ASIC5	ENSG00000256394
ASNSD1	ENSG00000138381
ASPG	ENSG00000166183
ASPM	ENSG00000066279
ASRGL1	ENSG00000162174
ATAD2	ENSG00000156802
ATG5	ENSG00000057663
ATG7	ENSG00000197548
ATIC	ENSG00000138363
ATL3	ENSG00000184743
ATP10A	ENSG00000206190
ATP10B	ENSG00000118322
ATP10D	ENSG00000145246
ATP11B	ENSG00000058063
ATP13A4	ENSG00000127249
ATP1B1	ENSG00000143153
ATP2B1	ENSG00000070961
ATP2C1	ENSG00000017260
ATP6AP2	ENSG00000182220
ATP6V0A4	ENSG00000105929
ATP6V1A	ENSG00000114573
ATP6V1E1	ENSG00000131100
ATP6V1E2	ENSG00000250565
ATP6V1G3	ENSG00000151418
ATP8B4	ENSG00000104043
ATP9A	ENSG00000054793
ATRNL1	ENSG00000107518
ATRX	ENSG00000085224
ATXN1	ENSG00000124788
ATXN10	ENSG00000130638
ATXN2	ENSG00000204842
ATXN3L	ENSG00000123594
ATXN7	ENSG00000163635
ATXN7L1	ENSG00000146776
ATXN7L3B	ENSG00000253719
AUH	ENSG00000148090
AUTS2	ENSG00000158321
AVPR1B	ENSG00000198049
AXIN2	ENSG00000168646
B3GALNT2	ENSG00000162885
B3GALT1	ENSG00000172318
B3GALT2	ENSG00000162630
B3GAT1	ENSG00000109956
B3GAT2	ENSG00000112309
B3GNTL1	ENSG00000175711
B4GALT1	ENSG00000086062
B4GALT4	ENSG00000121578
B4GALT5	ENSG00000158470
BACH1	ENSG00000156273
BACH2	ENSG00000112182
BAG4	ENSG00000156735
BAIAP2	ENSG00000175866
BAMBI	ENSG00000095739
BARD1	ENSG00000138376
BARHL2	ENSG00000143032
BASP1	ENSG00000176788
BAZ2A	ENSG00000076108
BBS12	ENSG00000181004
BBX	ENSG00000114439
BCAR1	ENSG00000050820
BCAR3	ENSG00000137936
BCAS1	ENSG00000064787
BCAT1	ENSG00000060982
BCHE	ENSG00000114200
BCKDHB	ENSG00000083123
BCL2A1	ENSG00000140379
BCL2L13	ENSG00000099968
BCL6	ENSG00000113916
BCOR	ENSG00000183337
BDH1	ENSG00000161267
BDNF	ENSG00000176697
BEGAIN	ENSG00000183092
BEND3	ENSG00000178409
BEND4	ENSG00000188848
BEST1	ENSG00000167995
BEST3	ENSG00000127325
BET1	ENSG00000105829
BFSP2	ENSG00000170819
BHLHB9	ENSG00000198908
BHLHE22	ENSG00000180828
BHLHE41	ENSG00000123095
BICC1	ENSG00000122870
BICD1	ENSG00000151746
BIN1	ENSG00000136717
BLID	ENSG00000259571
BLOC1S1	ENSG00000135441
BLOC1S6	ENSG00000104164
BMF	ENSG00000104081
BMP2	ENSG00000125845
BMP4	ENSG00000125378
BMP5	ENSG00000112175
BMP6	ENSG00000153162
BMP7	ENSG00000101144
BMP8B	ENSG00000116985
BMPER	ENSG00000164619
BMPR1B	ENSG00000138696
BMPR2	ENSG00000204217
BNC2	ENSG00000173068
BNIP3L	ENSG00000104765
BOC	ENSG00000144857
BOD1	ENSG00000145919
BOD1L1	ENSG00000038219
BOLL	ENSG00000152430
BORA	ENSG00000136122
BPGM	ENSG00000172331
BPIFA2	ENSG00000131050
BPIFB1	ENSG00000125999
BRD1	ENSG00000100425
BRD4	ENSG00000141867
BRF2	ENSG00000104221
BRINP1	ENSG00000078725
BRINP3	ENSG00000162670
BRMS1L	ENSG00000100916
BRWD1	ENSG00000185658
BTC	ENSG00000174808
BTD	ENSG00000169814
BTG1	ENSG00000133639
BUD13	ENSG00000137656
C10orf107	ENSG00000183346
C10orf11	ENSG00000148655
C10orf111	ENSG00000176236
C10orf128	ENSG00000204161
C11orf16	ENSG00000176029
C11orf49	ENSG00000149179
C11orf63	ENSG00000109944
C11orf73	ENSG00000149196
C11orf80	ENSG00000173715
C11orf85	ENSG00000168070
C11orf87	ENSG00000185742
C12orf42	ENSG00000179088
C12orf50	ENSG00000165805
C12orf74	ENSG00000214215
C12orf75	ENSG00000235162
C12orf80	ENSG00000257137
C14orf132	ENSG00000227051
C14orf28	ENSG00000179476
C15orf32	ENSG00000183643
C15orf41	ENSG00000186073
C15orf53	ENSG00000175779
C15orf54	ENSG00000175746
C15orf65	ENSG00000261652
C16orf46	ENSG00000166455
C16orf62	ENSG00000103544
C17orf64	ENSG00000141371
C18orf32	ENSG00000177576
C18orf42	ENSG00000231824
C1GALT1C1	ENSG00000171155
C1orf105	ENSG00000180999
C1orf116	ENSG00000182795
C1orf168	ENSG00000187889
C1orf198	ENSG00000119280
C1orf21	ENSG00000116667
C1orf216	ENSG00000142686
C1orf52	ENSG00000162642
C1orf87	ENSG00000162598
C1QBP	ENSG00000108561
C1QTNF1	ENSG00000173918
C1QTNF7	ENSG00000163145
C20orf196	ENSG00000171984
C20orf197	ENSG00000176659
C21orf62	ENSG00000205929
C2CD3	ENSG00000168014
C2orf66	ENSG00000187944
C2orf69	ENSG00000178074
C2orf73	ENSG00000177994
C2orf80	ENSG00000188674
C3orf33	ENSG00000174928
C3orf35	ENSG00000198590
C3orf36	ENSG00000221972
C3orf58	ENSG00000181744
C3orf67	ENSG00000163689
C3orf79	ENSG00000237787
C4orf19	ENSG00000154274
C4orf27	ENSG00000056050
C4orf32	ENSG00000174749
C5orf15	ENSG00000113583
C5orf22	ENSG00000082213
C5orf30	ENSG00000181751
C5orf47	ENSG00000185056
C5orf58	ENSG00000234511
C5orf64	ENSG00000178722
C6orf1	ENSG00000186577
C6orf118	ENSG00000112539
C6orf132	ENSG00000188112
C6orf141	ENSG00000197261
C6orf223	ENSG00000181577
C7	ENSG00000112936
C7orf66	ENSG00000205174
C7orf69	ENSG00000136275
C8B	ENSG00000021852
C8orf34	ENSG00000165084
C8orf37	ENSG00000156172
C8orf86	ENSG00000196166
C9orf16	ENSG00000171159
C9orf170	ENSG00000204446
C9orf171	ENSG00000188523
C9orf3	ENSG00000148120
C9orf72	ENSG00000147894
CA11	ENSG00000063180
CA12	ENSG00000074410
CA13	ENSG00000185015
CA4	ENSG00000167434
CA8	ENSG00000178538
CAAP1	ENSG00000120159
CAB39	ENSG00000135932
CAB39L	ENSG00000102547
CACHD1	ENSG00000158966
CACNA1D	ENSG00000157388
CACNA2D1	ENSG00000153956
CACNA2D3	ENSG00000157445
CACNG1	ENSG00000108878
CACNG2	ENSG00000166862
CACNG3	ENSG00000006116
CACNG5	ENSG00000075429
CACUL1	ENSG00000151893
CADM2	ENSG00000175161
CADPS2	ENSG00000081803
CALB1	ENSG00000104327
CALCA	ENSG00000110680
CALCOCO2	ENSG00000136436
CALD1	ENSG00000122786
CALML3	ENSG00000178363
CAMK1D	ENSG00000183049
CAMK2D	ENSG00000145349
CAMKMT	ENSG00000143919
CAMTA1	ENSG00000171735
CAND1	ENSG00000111530
CAP1	ENSG00000131236
CAP2	ENSG00000112186
CAPN13	ENSG00000162949
CAPN7	ENSG00000131375
CAPRIN1	ENSG00000135387
CAPRIN2	ENSG00000110888
CAPZB	ENSG00000077549
CARTPT	ENSG00000164326
CASC4	ENSG00000166734
CASK	ENSG00000147044
CASP12	ENSG00000204403
CASP3	ENSG00000164305
CASQ2	ENSG00000118729
CATSPERB	ENSG00000133962
CAV1	ENSG00000105974
CBFA2T2	ENSG00000078699
CBLB	ENSG00000114423
CBLN1	ENSG00000102924
CBR4	ENSG00000145439
CBX4	ENSG00000141582
CBX5	ENSG00000094916
CCBE1	ENSG00000183287
CCBL2	ENSG00000137944
CCDC101	ENSG00000176476
CCDC102B	ENSG00000150636
CCDC112	ENSG00000164221
CCDC122	ENSG00000151773
CCDC141	ENSG00000163492
CCDC144NL	ENSG00000205212
CCDC150	ENSG00000144395
CCDC160	ENSG00000203952
CCDC175	ENSG00000151838
CCDC178	ENSG00000166960
CCDC179	ENSG00000255359
CCDC181	ENSG00000117477
CCDC3	ENSG00000151468
CCDC34	ENSG00000109881
CCDC36	ENSG00000173421
CCDC51	ENSG00000164051
CCDC53	ENSG00000120860
CCDC54	ENSG00000138483
CCDC59	ENSG00000133773
CCDC63	ENSG00000173093
CCDC64	ENSG00000135127
CCDC69	ENSG00000198624
CCDC80	ENSG00000091986
CCDC81	ENSG00000149201
CCDC84	ENSG00000186166
CCDC85A	ENSG00000055813
CCDC9	ENSG00000105321
CCDC91	ENSG00000123106
CCDC96	ENSG00000173013
CCNB1IP1	ENSG00000100814
CCNH	ENSG00000134480
CCNL1	ENSG00000163660
CCNY	ENSG00000108100
CCPG1	ENSG00000260916
CCRN4L	ENSG00000151014
CCSAP	ENSG00000154429
CCSER1	ENSG00000184305
CCSER2	ENSG00000107771
CD180	ENSG00000134061
CD200R1L	ENSG00000206531
CD28	ENSG00000178562
CD302	ENSG00000241399
CD44	ENSG00000026508
CD46	ENSG00000117335
CD55	ENSG00000196352
CD83	ENSG00000112149
CD9	ENSG00000010278
CD99L2	ENSG00000102181
CDC42BPA	ENSG00000143776
CDC7	ENSG00000097046
CDCA7L	ENSG00000164649
CDH11	ENSG00000140937
CDH12	ENSG00000154162
CDH16	ENSG00000166589
CDH19	ENSG00000071991
CDH2	ENSG00000170558
CDH23	ENSG00000107736
CDH3	ENSG00000062038
CDH6	ENSG00000113361
CDH7	ENSG00000081138
CDH8	ENSG00000150394
CDH9	ENSG00000113100
CDHR3	ENSG00000128536
CDK1	ENSG00000170312
CDK14	ENSG00000058091
CDK19	ENSG00000155111
CDK4	ENSG00000135446
CDK5RAP2	ENSG00000136861
CDK6	ENSG00000105810
CDKAL1	ENSG00000145996
CDKL4	ENSG00000205111
CDKN1C	ENSG00000129757
CDKN2AIP	ENSG00000168564
CDKN2B	ENSG00000147883
CDKN3	ENSG00000100526
CDR2	ENSG00000140743
CEACAM19	ENSG00000186567
CEBPB	ENSG00000172216
CELF2	ENSG00000048740
CELF4	ENSG00000101489
CENPK	ENSG00000123219
CENPU	ENSG00000151725
CENPW	ENSG00000203760
CEP112	ENSG00000154240
CEP152	ENSG00000103995
CEP164	ENSG00000110274
CEP290	ENSG00000198707
CEP44	ENSG00000164118
CEP63	ENSG00000182923
CEP78	ENSG00000148019
CETN1	ENSG00000177143
CFLAR	ENSG00000003402
CGGBP1	ENSG00000163320
CGNL1	ENSG00000128849
CHAC2	ENSG00000143942
CHAT	ENSG00000070748
CHCHD3	ENSG00000106554
CHD2	ENSG00000173575
CHD9	ENSG00000177200
CHKA	ENSG00000110721
CHL1	ENSG00000134121
CHM	ENSG00000188419
CHN1	ENSG00000128656
CHODL	ENSG00000154645
CHORDC1	ENSG00000110172
CHRDL2	ENSG00000054938
CHRM2	ENSG00000181072
CHRM3	ENSG00000133019
CHRM5	ENSG00000184984
CHST11	ENSG00000171310
CHSY1	ENSG00000131873
CHSY3	ENSG00000198108
CHTF18	ENSG00000127586
CHTF8	ENSG00000168802
CITED2	ENSG00000164442
CITED4	ENSG00000179862
CKMT2	ENSG00000131730
CLCN3	ENSG00000109572
CLCN4	ENSG00000073464
CLDN1	ENSG00000163347
CLDN19	ENSG00000164007
CLDN2	ENSG00000165376
CLDN20	ENSG00000171217
CLDN22	ENSG00000177300
CLEC1B	ENSG00000165682
CLEC3A	ENSG00000166509
CLEC3B	ENSG00000163815
CLIC4	ENSG00000169504
CLINT1	ENSG00000113282
CLIP2	ENSG00000106665
CLIP4	ENSG00000115295
CLMP	ENSG00000166250
CLPB	ENSG00000162129
CLSTN1	ENSG00000171603
CLSTN2	ENSG00000158258
CLU	ENSG00000120885
CLUAP1	ENSG00000103351
CLYBL	ENSG00000125246
CMIP	ENSG00000153815
CMKLR1	ENSG00000174600
CMTM1	ENSG00000089505
CMTM6	ENSG00000091317
CMTM7	ENSG00000153551
CNBD1	ENSG00000176571
CNBD2	ENSG00000149646
CNGB3	ENSG00000170289
CNIH3	ENSG00000143786
CNIH4	ENSG00000143771
CNKSR2	ENSG00000149970
CNKSR3	ENSG00000153721
CNN3	ENSG00000117519
CNNM2	ENSG00000148842
CNOT2	ENSG00000111596
CNOT4	ENSG00000080802
CNST	ENSG00000162852
CNTN1	ENSG00000018236
CNTN3	ENSG00000113805
CNTN5	ENSG00000149972
CNTN6	ENSG00000134115
CNTNAP2	ENSG00000174469
CNTNAP5	ENSG00000155052
CNTRL	ENSG00000119397
COBL	ENSG00000106078
COG3	ENSG00000136152
COG6	ENSG00000133103
COL11A1	ENSG00000060718
COL14A1	ENSG00000187955
COL19A1	ENSG00000082293
COL23A1	ENSG00000050767
COL4A1	ENSG00000187498
COL4A3	ENSG00000169031
COL4A6	ENSG00000197565
COL6A3	ENSG00000163359
COL8A1	ENSG00000144810
COLEC12	ENSG00000158270
COLGALT2	ENSG00000198756
COLQ	ENSG00000206561
COMMD1	ENSG00000173163
COMMD3	ENSG00000148444
COMMD9	ENSG00000110442
COPRS	ENSG00000172301
COPZ1	ENSG00000111481
CORO2B	ENSG00000103647
COTL1	ENSG00000103187
COX10	ENSG00000006695
COX14	ENSG00000178449
COX18	ENSG00000163626
COX6C	ENSG00000164919
COX7C	ENSG00000127184
CPA2	ENSG00000158516
CPA3	ENSG00000163751
CPEB2	ENSG00000137449
CPEB3	ENSG00000107864
CPEB4	ENSG00000113742
CPED1	ENSG00000106034
CPLX4	ENSG00000166569
CPM	ENSG00000135678
CPN2	ENSG00000178772
CPNE5	ENSG00000124772
CPNE8	ENSG00000139117
CPPED1	ENSG00000103381
CPQ	ENSG00000104324
CPXM2	ENSG00000121898
CRABP1	ENSG00000166426
CREBBP	ENSG00000005339
CREBL2	ENSG00000111269
CREBRF	ENSG00000164463
CREM	ENSG00000095794
CRHR1	ENSG00000120088
CRIM1	ENSG00000150938
CRIPT	ENSG00000119878
CRISPLD1	ENSG00000121005
CRMP1	ENSG00000072832
CRTAP	ENSG00000170275
CRX	ENSG00000105392
CRY1	ENSG00000008405
CRY2	ENSG00000121671
CRYBA4	ENSG00000196431
CRYGC	ENSG00000163254
CRYGN	ENSG00000127377
CRYGS	ENSG00000213139
CSF1R	ENSG00000182578
CSF3R	ENSG00000119535
CSGALNACT2	ENSG00000169826
CSMD1	ENSG00000183117
CSMD3	ENSG00000164796
CSN1S1	ENSG00000126545
CSNK1A1	ENSG00000113712
CSNK1A1L	ENSG00000180138
CSNK1E	ENSG00000213923
CSNK1G3	ENSG00000151292
CSRNP3	ENSG00000178662
CSRP3	ENSG00000129170
CSTF2T	ENSG00000177613
CTAGE1	ENSG00000212710
CTBP2	ENSG00000175029
CTDP1	ENSG00000060069
CTH	ENSG00000116761
CTHRC1	ENSG00000164932
CTNNA1	ENSG00000044115
CTNNA2	ENSG00000066032
CTNNA3	ENSG00000183230
CTNNAL1	ENSG00000119326
CTNND2	ENSG00000169862
CTSC	ENSG00000109861
CTSO	ENSG00000256043
CTTNBP2	ENSG00000077063
CTTNBP2NL	ENSG00000143079
CTXN3	ENSG00000205279
CUBN	ENSG00000107611
CUEDC1	ENSG00000180891
CUL2	ENSG00000108094
CUL3	ENSG00000036257
CUX1	ENSG00000257923
CUZD1	ENSG00000138161
CWC22	ENSG00000163510
CWC27	ENSG00000153015
CXADR	ENSG00000154639
CXCL1	ENSG00000163739
CXCL12	ENSG00000107562
CXCL14	ENSG00000145824
CXCR4	ENSG00000121966
CXorf36	ENSG00000147113
CXorf57	ENSG00000147231
CXorf66	ENSG00000203933
CXXC5	ENSG00000171604
CYB5R2	ENSG00000166394
CYCS	ENSG00000172115
CYP1B1	ENSG00000138061
CYP24A1	ENSG00000019186
CYP27A1	ENSG00000135929
CYP27C1	ENSG00000186684
CYP39A1	ENSG00000146233
CYP4V2	ENSG00000145476
CYP7B1	ENSG00000172817
CYR61	ENSG00000142871
CYSLTR2	ENSG00000152207
CYSTM1	ENSG00000120306
CYYR1	ENSG00000166265
DAAM1	ENSG00000100592
DAAM2	ENSG00000146122
DAB1	ENSG00000173406
DAB2	ENSG00000153071
DACT1	ENSG00000165617
DAGLA	ENSG00000134780
DAO	ENSG00000110887
DAOA	ENSG00000182346
DAP	ENSG00000112977
DAPL1	ENSG00000163331
DAPP1	ENSG00000070190
DAW1	ENSG00000123977
DCAF5	ENSG00000139990
DCAF8L1	ENSG00000226372
DCBLD2	ENSG00000057019
DCLK2	ENSG00000170390
DCLK3	ENSG00000163673
DCN	ENSG00000011465
DCP2	ENSG00000172795
DCPS	ENSG00000110063
DCT	ENSG00000080166
DCTD	ENSG00000129187
DCTN4	ENSG00000132912
DDAH1	ENSG00000153904
DDHD1	ENSG00000100523
DDI1	ENSG00000170967
DDIT4L	ENSG00000145358
DDR2	ENSG00000162733
DDX1	ENSG00000079785
DDX18	ENSG00000088205
DDX20	ENSG00000064703
DDX24	ENSG00000089737
DDX47	ENSG00000213782
DDX6	ENSG00000110367
DEK	ENSG00000124795
DENND1A	ENSG00000119522
DENND1B	ENSG00000213047
DENND5A	ENSG00000184014
DENND5B	ENSG00000170456
DENND6A	ENSG00000174839
DEPDC1	ENSG00000024526
DEPDC5	ENSG00000100150
DERL1	ENSG00000136986
DFNB31	ENSG00000095397
DFNB59	ENSG00000204311
DGKG	ENSG00000058866
DGKH	ENSG00000102780
DGKI	ENSG00000157680
DHDDS	ENSG00000117682
DHRS3	ENSG00000162496
DHRS7B	ENSG00000109016
DHRS7C	ENSG00000184544
DHX35	ENSG00000101452
DHX9	ENSG00000135829
DIAPH2	ENSG00000147202
DIAPH3	ENSG00000139734
DICER1	ENSG00000100697
DIEXF	ENSG00000117597
DIO3	ENSG00000197406
DIP2B	ENSG00000066084
DIRAS3	ENSG00000162595
DISC1	ENSG00000162946
DISP1	ENSG00000154309
DKK2	ENSG00000155011
DLC1	ENSG00000164741
DLEU7	ENSG00000186047
DLG1	ENSG00000075711
DLG2	ENSG00000150672
DLGAP1	ENSG00000170579
DLGAP2	ENSG00000198010
DLX2	ENSG00000115844
DMAP1	ENSG00000178028
DMBX1	ENSG00000197587
DMD	ENSG00000198947
DMKN	ENSG00000161249
DMRTA1	ENSG00000176399
DMXL1	ENSG00000172869
DNAH11	ENSG00000105877
DNAH5	ENSG00000039139
DNAJB4	ENSG00000162616
DNAJC10	ENSG00000077232
DNAJC13	ENSG00000138246
DNM2	ENSG00000079805
DOCK10	ENSG00000135905
DOCK3	ENSG00000088538
DOCK7	ENSG00000116641
DOCK8	ENSG00000107099
DOCK9	ENSG00000088387
DOK5	ENSG00000101134
DOK6	ENSG00000206052
DOPEY1	ENSG00000083097
DOT1L	ENSG00000104885
DPCD	ENSG00000166171
DPF3	ENSG00000205683
DPH5	ENSG00000117543
DPH6	ENSG00000134146
DPP10	ENSG00000175497
DPP6	ENSG00000130226
DPT	ENSG00000143196
DPY19L3	ENSG00000178904
DPY19L4	ENSG00000156162
DPYSL5	ENSG00000157851
DR1	ENSG00000117505
DRD1	ENSG00000184845
DRD4	ENSG00000069696
DROSHA	ENSG00000113360
DSCAM	ENSG00000171587
DSEL	ENSG00000171451
DSP	ENSG00000096696
DST	ENSG00000151914
DTNA	ENSG00000134769
DTWD2	ENSG00000169570
DUSP10	ENSG00000143507
DUSP16	ENSG00000111266
DUSP21	ENSG00000189037
DUSP26	ENSG00000133878
DUSP4	ENSG00000120875
DUSP6	ENSG00000139318
DUT	ENSG00000128951
DYNC2LI1	ENSG00000138036
DYNLRB2	ENSG00000168589
DYNLT3	ENSG00000165169
E2F3	ENSG00000112242
E2F7	ENSG00000165891
ECHDC1	ENSG00000093144
ECT2	ENSG00000114346
EDAR	ENSG00000135960
EDC3	ENSG00000179151
EDEM1	ENSG00000134109
EDEM2	ENSG00000088298
EDEM3	ENSG00000116406
EDIL3	ENSG00000164176
EDNRB	ENSG00000136160
EEF1E1	ENSG00000124802
EFCAB2	ENSG00000203666
EFCAB6	ENSG00000186976
EFEMP1	ENSG00000115380
EFHC1	ENSG00000096093
EFHC2	ENSG00000183690
EFNA5	ENSG00000184349
EFNB1	ENSG00000090776
EFNB2	ENSG00000125266
EFR3A	ENSG00000132294
EFR3B	ENSG00000084710
EFTUD1	ENSG00000140598
EGF	ENSG00000138798
EGFEM1P	ENSG00000206120
EGLN3	ENSG00000129521
EIF1	ENSG00000173812
EIF1AX	ENSG00000173674
EIF1B	ENSG00000114784
EIF2AK3	ENSG00000172071
EIF2S2	ENSG00000125977
EIF3A	ENSG00000107581
EIF3D	ENSG00000100353
EIF3F	ENSG00000175390
EIF4E3	ENSG00000163412
EIF4ENIF1	ENSG00000184708
EIF4G3	ENSG00000075151
ELAVL2	ENSG00000107105
ELFN1	ENSG00000225968
ELL	ENSG00000105656
ELL2	ENSG00000118985
ELMO1	ENSG00000155849
ELOVL4	ENSG00000118402
ELOVL5	ENSG00000012660
ELOVL7	ENSG00000164181
ELP3	ENSG00000134014
ELP4	ENSG00000109911
ELP6	ENSG00000163832
ELSPBP1	ENSG00000169393
EMC2	ENSG00000104412
EMILIN2	ENSG00000132205
EML2	ENSG00000125746
EMP1	ENSG00000134531
EMX2	ENSG00000170370
EN1	ENSG00000163064
ENAH	ENSG00000154380
ENO4	ENSG00000188316
ENOX1	ENSG00000120658
ENOX2	ENSG00000165675
ENPEP	ENSG00000138792
ENPP2	ENSG00000136960
ENPP6	ENSG00000164303
EPAS1	ENSG00000116016
EPB41	ENSG00000159023
EPB41L2	ENSG00000079819
EPB41L3	ENSG00000082397
EPB41L4A	ENSG00000129595
EPB41L5	ENSG00000115109
EPHA3	ENSG00000044524
EPHA4	ENSG00000116106
EPHA5	ENSG00000145242
EPHA7	ENSG00000135333
EPHB2	ENSG00000133216
EPO	ENSG00000130427
EPSTI1	ENSG00000133106
ERBB2IP	ENSG00000112851
ERBB4	ENSG00000178568
ERC1	ENSG00000082805
ERC2	ENSG00000187672
ERI1	ENSG00000104626
ERI2	ENSG00000196678
ERICH1	ENSG00000104714
ERLIN2	ENSG00000147475
ERMARD	ENSG00000130023
ERMN	ENSG00000136541
ERP44	ENSG00000023318
ERVFRD-1	ENSG00000244476
ERVMER34-1	ENSG00000226887
ESR1	ENSG00000091831
ESRP2	ENSG00000103067
ESRRG	ENSG00000196482
ESX1	ENSG00000123576
ETAA1	ENSG00000143971
ETNK1	ENSG00000139163
ETS1	ENSG00000134954
ETV1	ENSG00000006468
ETV3	ENSG00000117036
ETV4	ENSG00000175832
ETV5	ENSG00000244405
EVA1A	ENSG00000115363
EVC2	ENSG00000173040
EVI5L	ENSG00000142459
EVL	ENSG00000196405
EXOC4	ENSG00000131558
EXOC5	ENSG00000070367
EXOC6B	ENSG00000144036
EXOSC9	ENSG00000123737
EXPH5	ENSG00000110723
EXT1	ENSG00000182197
EXTL3	ENSG00000012232
EYA3	ENSG00000158161
EYA4	ENSG00000112319
EYS	ENSG00000188107
EZR	ENSG00000092820
F2R	ENSG00000181104
F3	ENSG00000117525
F9	ENSG00000101981
FABP6	ENSG00000170231
FADS1	ENSG00000149485
FADS3	ENSG00000221968
FAM101A	ENSG00000178882
FAM107A	ENSG00000168309
FAM107B	ENSG00000065809
FAM110B	ENSG00000169122
FAM110C	ENSG00000184731
FAM114A1	ENSG00000197712
FAM120A	ENSG00000048828
FAM120C	ENSG00000184083
FAM122A	ENSG00000187866
FAM124A	ENSG00000150510
FAM126A	ENSG00000122591
FAM133A	ENSG00000179083
FAM135B	ENSG00000147724
FAM13A	ENSG00000138640
FAM13C	ENSG00000148541
FAM149B1	ENSG00000138286
FAM155A	ENSG00000204442
FAM160A1	ENSG00000164142
FAM160B1	ENSG00000151553
FAM161A	ENSG00000170264
FAM163A	ENSG00000143340
FAM169A	ENSG00000198780
FAM170A	ENSG00000164334
FAM174B	ENSG00000185442
FAM175A	ENSG00000163322
FAM177A1	ENSG00000151327
FAM180A	ENSG00000189320
FAM181B	ENSG00000182103
FAM183A	ENSG00000186973
FAM189A2	ENSG00000135063
FAM19A1	ENSG00000183662
FAM19A2	ENSG00000198673
FAM19A3	ENSG00000184599
FAM19A5	ENSG00000219438
FAM204A	ENSG00000165669
FAM20A	ENSG00000108950
FAM214A	ENSG00000047346
FAM221A	ENSG00000188732
FAM222B	ENSG00000173065
FAM3B	ENSG00000183844
FAM46A	ENSG00000112773
FAM49A	ENSG00000197872
FAM53B	ENSG00000189319
FAM60A	ENSG00000139146
FAM63B	ENSG00000128923
FAM69A	ENSG00000154511
FAM71D	ENSG00000172717
FAM76B	ENSG00000077458
FAM78A	ENSG00000126882
FAM78B	ENSG00000188859
FAM81B	ENSG00000153347
FAM83B	ENSG00000168143
FAM84A	ENSG00000162981
FAM84B	ENSG00000168672
FAM89A	ENSG00000182118
FAM92B	ENSG00000153789
FAM9A	ENSG00000183304
FAM9B	ENSG00000177138
FAM9C	ENSG00000187268
FANCC	ENSG00000158169
FANCL	ENSG00000115392
FAP	ENSG00000078098
FARS2	ENSG00000145982
FAT1	ENSG00000083857
FAT3	ENSG00000165323
FAT4	ENSG00000196159
FBLN1	ENSG00000077942
FBLN2	ENSG00000163520
FBN2	ENSG00000138829
FBN3	ENSG00000142449
FBRSL1	ENSG00000112787
FBXL17	ENSG00000145743
FBXL2	ENSG00000153558
FBXL22	ENSG00000197361
FBXL5	ENSG00000118564
FBXO15	ENSG00000141665
FBXO16	ENSG00000214050
FBXO33	ENSG00000165355
FBXO34	ENSG00000178974
FBXO8	ENSG00000164117
FBXW7	ENSG00000109670
FCGR1B	ENSG00000198019
FCHSD2	ENSG00000137478
FDFT1	ENSG00000079459
FEM1C	ENSG00000145780
FERMT2	ENSG00000073712
FEZ1	ENSG00000149557
FEZ2	ENSG00000171055
FGF1	ENSG00000113578
FGF10	ENSG00000070193
FGF12	ENSG00000114279
FGF13	ENSG00000129682
FGF14	ENSG00000102466
FGF2	ENSG00000138685
FGF20	ENSG00000078579
FGF3	ENSG00000186895
FGF9	ENSG00000102678
FGFR2	ENSG00000066468
FGG	ENSG00000171557
FGGY	ENSG00000172456
FHIT	ENSG00000189283
FHL1	ENSG00000022267
FHOD3	ENSG00000134775
FIG4	ENSG00000112367
FIGN	ENSG00000182263
FIGNL2	ENSG00000261308
FILIP1L	ENSG00000168386
FJX1	ENSG00000179431
FLRT2	ENSG00000185070
FLRT3	ENSG00000125848
FLVCR2	ENSG00000119686
FLYWCH1	ENSG00000059122
FLYWCH2	ENSG00000162076
FMN1	ENSG00000248905
FMN2	ENSG00000155816
FMNL2	ENSG00000157827
FMO2	ENSG00000094963
FMR1	ENSG00000102081
FN1	ENSG00000115414
FNBP1	ENSG00000187239
FNBP1L	ENSG00000137942
FNBP4	ENSG00000109920
FNDC1	ENSG00000164694
FNIP2	ENSG00000052795
FOCAD	ENSG00000188352
FOS	ENSG00000170345
FOXC1	ENSG00000054598
FOXD1	ENSG00000251493
FOXD2	ENSG00000186564
FOXF2	ENSG00000137273
FOXJ1	ENSG00000129654
FOXJ3	ENSG00000198815
FOXN4	ENSG00000139445
FOXO1	ENSG00000150907
FOXO3	ENSG00000118689
FOXP4	ENSG00000137166
FOXQ1	ENSG00000164379
FOXR1	ENSG00000176302
FRA10AC1	ENSG00000148690
FRAS1	ENSG00000138759
FREM2	ENSG00000150893
FRK	ENSG00000111816
FRMD4A	ENSG00000151474
FRMD4B	ENSG00000114541
FRMD5	ENSG00000171877
FRMPD4	ENSG00000169933
FRS2	ENSG00000166225
FRY	ENSG00000073910
FRZB	ENSG00000162998
FSCB	ENSG00000189139
FSD1L	ENSG00000106701
FSHB	ENSG00000131808
FSHR	ENSG00000170820
FSIP1	ENSG00000150667
FSTL1	ENSG00000163430
FSTL4	ENSG00000053108
FSTL5	ENSG00000168843
FTMT	ENSG00000181867
FTO	ENSG00000140718
FUCA2	ENSG00000001036
FUNDC1	ENSG00000069509
FUT8	ENSG00000033170
FYB	ENSG00000082074
FYN	ENSG00000010810
FZD1	ENSG00000157240
FZD2	ENSG00000180340
FZD4	ENSG00000174804
FZD5	ENSG00000163251
FZD8	ENSG00000177283
G2E3	ENSG00000092140
GAB1	ENSG00000109458
GAB2	ENSG00000033327
GABRB1	ENSG00000163288
GABRB2	ENSG00000145864
GABRG1	ENSG00000163285
GABRG2	ENSG00000113327
GABRP	ENSG00000094755
GABRR2	ENSG00000111886
GABRR3	ENSG00000183185
GADD45A	ENSG00000116717
GADD45G	ENSG00000130222
GADL1	ENSG00000144644
GAL	ENSG00000069482
GALC	ENSG00000054983
GALK2	ENSG00000156958
GALNT1	ENSG00000141429
GALNT10	ENSG00000164574
GALNT11	ENSG00000178234
GALNT13	ENSG00000144278
GALNT18	ENSG00000110328
GALNT6	ENSG00000139629
GALNTL6	ENSG00000174473
GALR1	ENSG00000166573
GAP43	ENSG00000172020
GAS1	ENSG00000180447
GAS7	ENSG00000007237
GATA6	ENSG00000141448
GATAD2B	ENSG00000143614
GBE1	ENSG00000114480
GBF1	ENSG00000107862
GC	ENSG00000145321
GCA	ENSG00000115271
GCFC2	ENSG00000005436
GCH1	ENSG00000131979
GCLC	ENSG00000001084
GDAP1	ENSG00000104381
GDF6	ENSG00000156466
GDPD5	ENSG00000158555
GEM	ENSG00000164949
GEMIN8	ENSG00000046647
GEN1	ENSG00000178295
GFOD1	ENSG00000145990
GFRA1	ENSG00000151892
GFRA2	ENSG00000168546
GGA2	ENSG00000103365
GHITM	ENSG00000165678
GINS3	ENSG00000181938
GIPC2	ENSG00000137960
GJA1	ENSG00000152661
GJA5	ENSG00000265107
GJC1	ENSG00000182963
GJD4	ENSG00000177291
GK5	ENSG00000175066
GLB1L2	ENSG00000149328
GLCCI1	ENSG00000106415
GLCE	ENSG00000138604
GLI2	ENSG00000074047
GLI3	ENSG00000106571
GLIS3	ENSG00000107249
GLRA2	ENSG00000101958
GLRA4	ENSG00000188828
GLRX5	ENSG00000182512
GLS	ENSG00000115419
GLS2	ENSG00000135423
GLT1D1	ENSG00000151948
GLTSCR1	ENSG00000063169
GLUD1	ENSG00000148672
GLUD2	ENSG00000182890
GLUL	ENSG00000135821
GMNC	ENSG00000205835
GMPR	ENSG00000137198
GMPS	ENSG00000163655
GNA13	ENSG00000120063
GNA14	ENSG00000156049
GNAI1	ENSG00000127955
GNAQ	ENSG00000156052
GNAZ	ENSG00000128266
GNB1	ENSG00000078369
GNG2	ENSG00000186469
GNG4	ENSG00000168243
GNPNAT1	ENSG00000100522
GNS	ENSG00000135677
GOLGA1	ENSG00000136935
GOLGA4	ENSG00000144674
GOLGA6B	ENSG00000215186
GOLIM4	ENSG00000173905
GOLM1	ENSG00000135052
GOT2	ENSG00000125166
GP2	ENSG00000169347
GPAM	ENSG00000119927
GPATCH2L	ENSG00000089916
GPBP1	ENSG00000062194
GPC1	ENSG00000063660
GPC5	ENSG00000179399
GPC6	ENSG00000183098
GPCPD1	ENSG00000125772
GPD1L	ENSG00000152642
GPM6A	ENSG00000150625
GPR1	ENSG00000183671
GPR151	ENSG00000173250
GPR155	ENSG00000163328
GPR157	ENSG00000180758
GPR158	ENSG00000151025
GPR171	ENSG00000174946
GPR173	ENSG00000184194
GPR176	ENSG00000166073
GPR180	ENSG00000152749
GPR19	ENSG00000183150
GPR22	ENSG00000172209
GPR63	ENSG00000112218
GPRC5A	ENSG00000013588
GPRC5B	ENSG00000167191
GRAMD1B	ENSG00000023171
GRAMD3	ENSG00000155324
GRAMD4	ENSG00000075240
GRAP2	ENSG00000100351
GRB10	ENSG00000106070
GREB1	ENSG00000196208
GREM1	ENSG00000166923
GRHL1	ENSG00000134317
GRHPR	ENSG00000137106
GRIA1	ENSG00000155511
GRIA2	ENSG00000120251
GRID2	ENSG00000152208
GRIK1	ENSG00000171189
GRIK2	ENSG00000164418
GRIK4	ENSG00000149403
GRIN2A	ENSG00000183454
GRIN3A	ENSG00000198785
GRK4	ENSG00000125388
GRM5	ENSG00000168959
GRM7	ENSG00000196277
GRM8	ENSG00000179603
GRPR	ENSG00000126010
GRXCR1	ENSG00000215203
GSC	ENSG00000133937
GSDMC	ENSG00000147697
GSE1	ENSG00000131149
GSG1	ENSG00000111305
GSKIP	ENSG00000100744
GSN	ENSG00000148180
GSX2	ENSG00000180613
GTDC1	ENSG00000121964
GTF2A2	ENSG00000140307
GTF2B	ENSG00000137947
GTF2F2	ENSG00000188342
GTF2I	ENSG00000263001
GTF2IRD1	ENSG00000006704
GTF3A	ENSG00000122034
GUCA1B	ENSG00000112599
GUCY1A2	ENSG00000152402
GUCY1A3	ENSG00000164116
GUK1	ENSG00000143774
GULP1	ENSG00000144366
GUSBP4	ENSG00000239650
GXYLT1	ENSG00000151233
GYG1	ENSG00000163754
GYLTL1B	ENSG00000165905
GYS1	ENSG00000104812
GZMB	ENSG00000100453
HAAO	ENSG00000162882
HACE1	ENSG00000085382
HAO1	ENSG00000101323
HARBI1	ENSG00000180423
HAS2	ENSG00000170961
HBEGF	ENSG00000113070
HBP1	ENSG00000105856
HCCS	ENSG00000004961
HCN1	ENSG00000164588
HCN2	ENSG00000099822
HDAC11	ENSG00000163517
HDAC9	ENSG00000048052
HEATR5A	ENSG00000129493
HEBP2	ENSG00000051620
HECW1	ENSG00000002746
HEG1	ENSG00000173706
HELT	ENSG00000187821
HERC3	ENSG00000138641
HERC4	ENSG00000148634
HES1	ENSG00000114315
HEXB	ENSG00000049860
HFM1	ENSG00000162669
HGF	ENSG00000019991
HHAT	ENSG00000054392
HHATL	ENSG00000010282
HHIPL2	ENSG00000143512
HHLA1	ENSG00000132297
HIAT1	ENSG00000156875
HIBADH	ENSG00000106049
HIF1A	ENSG00000100644
HIST1H1T	ENSG00000187475
HIST1H2BK	ENSG00000197903
HIST1H3D	ENSG00000197409
HIST1H4G	ENSG00000275663
HIST3H2A	ENSG00000181218
HIVEP1	ENSG00000095951
HIVEP2	ENSG00000010818
HJURP	ENSG00000123485
HKDC1	ENSG00000156510
HLA-C	ENSG00000204525
HLCS	ENSG00000159267
HLF	ENSG00000108924
HLTF	ENSG00000071794
HLX	ENSG00000136630
HMCN1	ENSG00000143341
HMGA2	ENSG00000149948
HMGB1	ENSG00000189403
HMGB4	ENSG00000176256
HMGCS2	ENSG00000134240
HMGN3	ENSG00000118418
HMGN4	ENSG00000182952
HMMR	ENSG00000072571
HNF4G	ENSG00000164749
HNMT	ENSG00000150540
HNRNPD	ENSG00000138668
HNRNPDL	ENSG00000152795
HNRNPH2	ENSG00000126945
HNRNPR	ENSG00000125944
HOMER1	ENSG00000152413
HOMER2	ENSG00000103942
HOMER3	ENSG00000051128
HORMAD1	ENSG00000143452
HPCAL1	ENSG00000115756
HPGD	ENSG00000164120
HRASLS	ENSG00000127252
HRCT1	ENSG00000196196
HRH2	ENSG00000113749
HS1BP3	ENSG00000118960
HS3ST3B1	ENSG00000125430
HS3ST5	ENSG00000249853
HSBP1	ENSG00000230989
HSD17B12	ENSG00000149084
HSD17B2	ENSG00000086696
HSD17B3	ENSG00000130948
HSF2	ENSG00000025156
HSF2BP	ENSG00000160207
HSPA4	ENSG00000170606
HSPB11	ENSG00000081870
HSPB3	ENSG00000169271
HSPB8	ENSG00000152137
HSPBAP1	ENSG00000169087
HTR2A	ENSG00000102468
HTR2B	ENSG00000135914
HTR2C	ENSG00000147246
HTR3D	ENSG00000186090
HYDIN	ENSG00000157423
HYPK	ENSG00000242028
IBTK	ENSG00000005700
ICA1	ENSG00000003147
ICOS	ENSG00000163600
ICT1	ENSG00000167862
ID4	ENSG00000172201
IDO2	ENSG00000188676
IER3	ENSG00000137331
IER5L	ENSG00000188483
IFNGR1	ENSG00000027697
IFT122	ENSG00000163913
IGDCC4	ENSG00000103742
IGF1	ENSG00000017427
IGF1R	ENSG00000140443
IGF2BP2	ENSG00000073792
IGF2BP3	ENSG00000136231
IGFBP5	ENSG00000115461
IGFBP7	ENSG00000163453
IGSF10	ENSG00000152580
IGSF9	ENSG00000085552
IKBKAP	ENSG00000070061
IKZF2	ENSG00000030419
IKZF3	ENSG00000161405
IL12RB2	ENSG00000081985
IL13RA2	ENSG00000123496
IL15	ENSG00000164136
IL17D	ENSG00000172458
IL17RD	ENSG00000144730
IL1RAPL2	ENSG00000189108
IL31RA	ENSG00000164509
IL36G	ENSG00000136688
IL6R	ENSG00000160712
IMMP2L	ENSG00000184903
IMPAD1	ENSG00000104331
ING1	ENSG00000153487
INIP	ENSG00000148153
INO80C	ENSG00000153391
INPP4B	ENSG00000109452
INPP5K	ENSG00000132376
INSC	ENSG00000188487
INSIG2	ENSG00000125629
INSR	ENSG00000171105
INTS7	ENSG00000143493
INTU	ENSG00000164066
IP6K1	ENSG00000176095
IPCEF1	ENSG00000074706
IPMK	ENSG00000151151
IPO11	ENSG00000086200
IPO5	ENSG00000065150
IPO8	ENSG00000133704
IQCK	ENSG00000174628
IQGAP2	ENSG00000145703
IRAK1BP1	ENSG00000146243
IRF2	ENSG00000168310
IRF2BP2	ENSG00000168264
IRF2BPL	ENSG00000119669
IRF8	ENSG00000140968
IRS1	ENSG00000169047
IRS2	ENSG00000185950
IRX1	ENSG00000170549
ISG20	ENSG00000172183
ITGA1	ENSG00000213949
ITGA6	ENSG00000091409
ITGA9	ENSG00000144668
ITGAV	ENSG00000138448
ITGB1	ENSG00000150093
ITGB1BP1	ENSG00000119185
ITGB6	ENSG00000115221
ITGB8	ENSG00000105855
ITGBL1	ENSG00000198542
ITIH5	ENSG00000123243
ITPKB	ENSG00000143772
ITPR1	ENSG00000150995
ITPRIP	ENSG00000148841
ITSN1	ENSG00000205726
IVNS1ABP	ENSG00000116679
IYD	ENSG00000009765
JADE1	ENSG00000077684
JAG1	ENSG00000101384
JAK1	ENSG00000162434
JAK3	ENSG00000105639
JARID2	ENSG00000008083
JAZF1	ENSG00000153814
JPH1	ENSG00000104369
JPH2	ENSG00000149596
JRKL	ENSG00000183340
KAAG1	ENSG00000146049
KALRN	ENSG00000160145
KANK1	ENSG00000107104
KAT6B	ENSG00000156650
KAT7	ENSG00000136504
KAZN	ENSG00000189337
KBTBD11	ENSG00000176595
KBTBD12	ENSG00000187715
KBTBD7	ENSG00000120696
KBTBD8	ENSG00000163376
KCNA5	ENSG00000130037
KCNAB1	ENSG00000169282
KCNB1	ENSG00000158445
KCNC2	ENSG00000166006
KCNE2	ENSG00000159197
KCNH1	ENSG00000143473
KCNH5	ENSG00000140015
KCNH8	ENSG00000183960
KCNIP4	ENSG00000185774
KCNJ13	ENSG00000115474
KCNJ16	ENSG00000153822
KCNJ2	ENSG00000123700
KCNJ8	ENSG00000121361
KCNK1	ENSG00000135750
KCNK13	ENSG00000152315
KCNK9	ENSG00000169427
KCNMA1	ENSG00000156113
KCNN2	ENSG00000080709
KCNQ4	ENSG00000117013
KCNRG	ENSG00000198553
KCNS3	ENSG00000170745
KCNU1	ENSG00000215262
KCNV1	ENSG00000164794
KCTD1	ENSG00000134504
KCTD12	ENSG00000178695
KCTD20	ENSG00000112078
KCTD4	ENSG00000180332
KCTD8	ENSG00000183783
KDELC2	ENSG00000178202
KDM1B	ENSG00000165097
KDM3B	ENSG00000120733
KDM4C	ENSG00000107077
KDR	ENSG00000128052
KHDC1L	ENSG00000256980
KHDRBS2	ENSG00000112232
KHSRP	ENSG00000088247
KIAA0020	ENSG00000080608
KIAA0196	ENSG00000164961
KIAA0355	ENSG00000166398
KIAA0922	ENSG00000121210
KIAA1109	ENSG00000138688
KIAA1211	ENSG00000109265
KIAA1217	ENSG00000120549
KIAA1324L	ENSG00000164659
KIAA1456	ENSG00000250305
KIAA1462	ENSG00000165757
KIAA1549	ENSG00000122778
KIAA1614	ENSG00000135835
KIAA1715	ENSG00000144320
KIAA1958	ENSG00000165185
KIDINS220	ENSG00000134313
KIF13A	ENSG00000137177
KIF1B	ENSG00000054523
KIF20B	ENSG00000138182
KIF21A	ENSG00000139116
KIF23	ENSG00000137807
KIF26A	ENSG00000066735
KIF26B	ENSG00000162849
KIF5B	ENSG00000170759
KIF5C	ENSG00000168280
KIF6	ENSG00000164627
KIFAP3	ENSG00000075945
KIRREL	ENSG00000183853
KIRREL3	ENSG00000149571
KITLG	ENSG00000049130
KL	ENSG00000133116
KLF12	ENSG00000118922
KLF17	ENSG00000171872
KLF3	ENSG00000109787
KLF5	ENSG00000102554
KLF6	ENSG00000067082
KLF9	ENSG00000119138
KLHDC2	ENSG00000165516
KLHDC4	ENSG00000104731
KLHL1	ENSG00000150361
KLHL13	ENSG00000003096
KLHL2	ENSG00000109466
KLHL28	ENSG00000179454
KLHL29	ENSG00000119771
KLHL31	ENSG00000124743
KLHL38	ENSG00000175946
KLHL5	ENSG00000109790
KLHL8	ENSG00000145332
KMT2E	ENSG00000005483
KPNA2	ENSG00000182481
KRBOX4	ENSG00000147121
KRR1	ENSG00000111615
KRT2	ENSG00000172867
KRT222	ENSG00000213424
KRT23	ENSG00000108244
KRT39	ENSG00000196859
KRT5	ENSG00000186081
KRT8	ENSG00000170421
KRTAP19-8	ENSG00000206102
KSR1	ENSG00000141068
KTN1	ENSG00000126777
L3MBTL3	ENSG00000198945
L3MBTL4	ENSG00000154655
LAMA1	ENSG00000101680
LAMA2	ENSG00000196569
LAMA3	ENSG00000053747
LAMB1	ENSG00000091136
LAMC1	ENSG00000135862
LAMP2	ENSG00000005893
LAMTOR3	ENSG00000109270
LAPTM4B	ENSG00000104341
LAPTM5	ENSG00000162511
LARGE	ENSG00000133424
LARP1	ENSG00000155506
LARP4	ENSG00000161813
LARS2	ENSG00000011376
LAT	ENSG00000213658
LBH	ENSG00000213626
LCA5	ENSG00000135338
LCLAT1	ENSG00000172954
LCMT2	ENSG00000168806
LCORL	ENSG00000178177
LDHAL6B	ENSG00000171989
LDLRAP1	ENSG00000157978
LEP	ENSG00000174697
LEPRE1	NA
LGALS8	ENSG00000116977
LGALSL	ENSG00000119862
LGI1	ENSG00000108231
LGSN	ENSG00000146166
LHFP	ENSG00000183722
LHFPL2	ENSG00000145685
LHX1	ENSG00000273706
LHX4	ENSG00000121454
LHX9	ENSG00000143355
LIF	ENSG00000128342
LIMCH1	ENSG00000064042
LIMD1	ENSG00000144791
LIMK1	ENSG00000106683
LIN28A	ENSG00000131914
LIN7A	ENSG00000111052
LINC00305	ENSG00000179676
LINGO2	ENSG00000174482
LIPG	ENSG00000101670
LMBR1	ENSG00000105983
LMCD1	ENSG00000071282
LMNB1	ENSG00000113368
LMO1	ENSG00000166407
LMO4	ENSG00000143013
LMO7	ENSG00000136153
LMX1A	ENSG00000162761
LMX1B	ENSG00000136944
LNPEP	ENSG00000113441
LOH12CR1	ENSG00000165714
LONRF1	ENSG00000154359
LONRF2	ENSG00000170500
LPGAT1	ENSG00000123684
LPIN1	ENSG00000134324
LPP	ENSG00000145012
LRBA	ENSG00000198589
LRCH2	ENSG00000130224
LRFN5	ENSG00000165379
LRIG1	ENSG00000144749
LRIG3	ENSG00000139263
LRIT2	ENSG00000204033
LRP1B	ENSG00000168702
LRP6	ENSG00000070018
LRP8	ENSG00000157193
LRPPRC	ENSG00000138095
LRRC1	ENSG00000137269
LRRC16A	ENSG00000079691
LRRC20	ENSG00000172731
LRRC37A3	ENSG00000176809
LRRC4	ENSG00000128594
LRRC4C	ENSG00000148948
LRRC66	ENSG00000188993
LRRC7	ENSG00000033122
LRRC70	ENSG00000186105
LRRC8C	ENSG00000171488
LRRC8D	ENSG00000171492
LRRK2	ENSG00000188906
LRRN1	ENSG00000175928
LRRN2	ENSG00000170382
LRRN3	ENSG00000173114
LRRTM2	ENSG00000146006
LRRTM3	ENSG00000198739
LRTM1	ENSG00000144771
LSAMP	ENSG00000185565
LSM1	ENSG00000175324
LSM14A	ENSG00000257103
LTBP1	ENSG00000049323
LUZP2	ENSG00000187398
LY75	ENSG00000054219
LY96	ENSG00000154589
LYN	ENSG00000254087
LYPD1	ENSG00000150551
LYPD6	ENSG00000187123
LYPLAL1	ENSG00000143353
LYRM1	ENSG00000102897
LYRM4	ENSG00000214113
LYRM9	ENSG00000232859
LYZL1	ENSG00000120563
LYZL2	ENSG00000151033
LYZL4	ENSG00000157093
MAATS1	ENSG00000183833
MAB21L2	ENSG00000181541
MACC1	ENSG00000183742
MACF1	ENSG00000127603
MACROD2	ENSG00000172264
MAD1L1	ENSG00000002822
MAD2L1	ENSG00000164109
MAF	ENSG00000178573
MAGEB17	ENSG00000182798
MAGEB18	ENSG00000176774
MAGEB2	ENSG00000099399
MAGEC1	ENSG00000155495
MAGI2	ENSG00000187391
MAGI3	ENSG00000081026
MALSU1	ENSG00000156928
MAML2	ENSG00000184384
MAN1A1	ENSG00000111885
MAN1A2	ENSG00000198162
MAN2A1	ENSG00000112893
MANEA	ENSG00000172469
MANF	ENSG00000145050
MAP1B	ENSG00000131711
MAP2K6	ENSG00000108984
MAP3K1	ENSG00000095015
MAP3K15	ENSG00000180815
MAP3K7	ENSG00000135341
MAP3K8	ENSG00000107968
MAP3K9	ENSG00000006432
MAP4K1	ENSG00000104814
MAP4K3	ENSG00000011566
MAP4K4	ENSG00000071054
MAP4K5	ENSG00000012983
MAP6	ENSG00000171533
MAP6D1	ENSG00000180834
MAP7	ENSG00000135525
MAP7D1	ENSG00000116871
MAPK10	ENSG00000109339
MAPK1IP1L	ENSG00000168175
MAPK4	ENSG00000141639
MAPK6	ENSG00000069956
MAPK8	ENSG00000107643
MAPKAP1	ENSG00000119487
MAPKBP1	ENSG00000137802
MAPRE2	ENSG00000166974
MARCKS	ENSG00000277443
MARK3	ENSG00000075413
MAST2	ENSG00000086015
MAST4	ENSG00000069020
MAT2B	ENSG00000038274
MATN2	ENSG00000132561
MB21D2	ENSG00000180611
MBD2	ENSG00000134046
MBL2	ENSG00000165471
MBNL1	ENSG00000152601
MBOAT2	ENSG00000143797
MBP	ENSG00000197971
MC4R	ENSG00000166603
MCC	ENSG00000171444
MCF2L2	ENSG00000053524
MCHR1	ENSG00000128285
MCTP1	ENSG00000175471
MCTP2	ENSG00000140563
MCU	ENSG00000156026
MDGA2	ENSG00000139915
MDM4	ENSG00000198625
ME2	ENSG00000082212
ME3	ENSG00000151376
MECR	ENSG00000116353
MED13L	ENSG00000123066
MED21	ENSG00000152944
MED25	ENSG00000104973
MED7	ENSG00000155868
MEF2A	ENSG00000068305
MEF2C	ENSG00000081189
MEF2D	ENSG00000116604
MEGF10	ENSG00000145794
MEGF9	ENSG00000106780
MEIS2	ENSG00000134138
MELK	ENSG00000165304
MEMO1	ENSG00000162959
MEOX2	ENSG00000106511
MERTK	ENSG00000153208
MESDC1	ENSG00000140406
MESDC2	ENSG00000117899
MET	ENSG00000105976
METTL11B	ENSG00000203740
METTL15	ENSG00000169519
METTL21A	ENSG00000144401
METTL8	ENSG00000123600
METTL9	ENSG00000197006
MEX3C	ENSG00000176624
MFAP3L	ENSG00000198948
MFF	ENSG00000168958
MFSD11	ENSG00000092931
MFSD4	ENSG00000174514
MGA	ENSG00000174197
MGAM	ENSG00000257335
MGAT5	ENSG00000152127
MGMT	ENSG00000170430
MGST1	ENSG00000008394
MGST2	ENSG00000085871
MICAL3	ENSG00000243156
MICALL1	ENSG00000100139
MICU1	ENSG00000107745
MICU2	ENSG00000165487
MID1	ENSG00000101871
MID1IP1	ENSG00000165175
MINA	ENSG00000170854
MIPEP	ENSG00000027001
MIS18A	ENSG00000159055
MITF	ENSG00000187098
MKI67	ENSG00000148773
MKLN1	ENSG00000128585
MKX	ENSG00000150051
MLC1	ENSG00000100427
MLF1	ENSG00000178053
MLIP	ENSG00000146147
MLLT3	ENSG00000171843
MLLT4	ENSG00000130396
MMAA	ENSG00000151611
MMADHC	ENSG00000168288
MMD	ENSG00000108960
MME	ENSG00000196549
MMP20	ENSG00000137674
MMP26	ENSG00000167346
MMP28	ENSG00000271447
MMP7	ENSG00000137673
MMS22L	ENSG00000146263
MN1	ENSG00000169184
MND1	ENSG00000121211
MNT	ENSG00000070444
MOB1B	ENSG00000173542
MOB2	ENSG00000182208
MOCS2	ENSG00000164172
MOGAT1	ENSG00000124003
MOK	ENSG00000080823
MON1B	ENSG00000103111
MOSPD1	ENSG00000101928
MOXD1	ENSG00000079931
MPDZ	ENSG00000107186
MPP2	ENSG00000108852
MRC2	ENSG00000011028
MRO	ENSG00000134042
MRPL13	ENSG00000172172
MRPL17	ENSG00000158042
MRPL37	ENSG00000116221
MRPL39	ENSG00000154719
MRPL46	ENSG00000259494
MRPS18A	ENSG00000096080
MRPS23	ENSG00000181610
MRPS27	ENSG00000113048
MRPS6	ENSG00000243927
MRPS9	ENSG00000135972
MS4A2	ENSG00000149534
MS4A6A	ENSG00000110077
MSANTD4	ENSG00000170903
MSGN1	ENSG00000151379
MSH2	ENSG00000095002
MSI1	ENSG00000135097
MSI2	ENSG00000153944
MSL2	ENSG00000174579
MSRB3	ENSG00000174099
MSX2	ENSG00000120149
MTAP	ENSG00000099810
MTBP	ENSG00000172167
MTFP1	ENSG00000242114
MTHFD1L	ENSG00000120254
MTHFD2	ENSG00000065911
MTMR12	ENSG00000150712
MTMR2	ENSG00000087053
MTMR3	ENSG00000100330
MTMR7	ENSG00000003987
MTNR1B	ENSG00000134640
MTPN	ENSG00000105887
MTRNR2L5	ENSG00000249860
MTSS1	ENSG00000170873
MTTP	ENSG00000138823
MTUS1	ENSG00000129422
MTUS2	ENSG00000132938
MVB12B	ENSG00000196814
MX2	ENSG00000183486
MXD3	ENSG00000213347
MYB	ENSG00000118513
MYC	ENSG00000136997
MYCBPAP	ENSG00000136449
MYCN	ENSG00000134323
MYEOV	ENSG00000172927
MYL1	ENSG00000168530
MYL9	ENSG00000101335
MYLK	ENSG00000065534
MYO10	ENSG00000145555
MYO16	ENSG00000041515
MYO1B	ENSG00000128641
MYO1E	ENSG00000157483
MYO3B	ENSG00000071909
MYO5A	ENSG00000197535
MYO5C	ENSG00000128833
MYO7A	ENSG00000137474
MYOCD	ENSG00000141052
MYOF	ENSG00000138119
MYOM1	ENSG00000101605
MYRIP	ENSG00000170011
MYT1L	ENSG00000186487
N4BP1	ENSG00000102921
N4BP2L1	ENSG00000139597
N4BP2L2	ENSG00000244754
N6AMT1	ENSG00000156239
NAA20	ENSG00000173418
NAA25	ENSG00000111300
NAA30	ENSG00000139977
NAA35	ENSG00000135040
NAALADL2	ENSG00000177694
NADK	ENSG00000008130
NAF1	ENSG00000145414
NALCN	ENSG00000102452
NANOS1	ENSG00000188613
NARS2	ENSG00000137513
NAV2	ENSG00000166833
NAV3	ENSG00000067798
NBAS	ENSG00000151779
NBEA	ENSG00000172915
NBEAL1	ENSG00000144426
NCAM2	ENSG00000154654
NCK2	ENSG00000071051
NCKAP5	ENSG00000176771
NCOA1	ENSG00000084676
NCOA3	ENSG00000124151
NCOA6	ENSG00000198646
NCOA7	ENSG00000111912
NCOR2	ENSG00000196498
NDNL2	ENSG00000185115
NDRG1	ENSG00000104419
NDST1	ENSG00000070614
NDUFA10	ENSG00000130414
NDUFA4	ENSG00000189043
NDUFAF4	ENSG00000123545
NDUFB5	ENSG00000136521
NDUFS7	ENSG00000115286
NDUFV1	ENSG00000167792
nearest_sym	nearest_ensid
NEB	ENSG00000183091
NEBL	ENSG00000078114
NECAB1	ENSG00000123119
NECAB2	ENSG00000103154
NEDD1	ENSG00000139350
NEDD4L	ENSG00000049759
NEDD9	ENSG00000111859
NEGR1	ENSG00000172260
NEIL3	ENSG00000109674
NEK2	ENSG00000117650
NEK5	ENSG00000197168
NEK6	ENSG00000119408
NEK7	ENSG00000151414
NELFCD	ENSG00000101158
NELL2	ENSG00000184613
NET1	ENSG00000173848
NETO2	ENSG00000171208
NEUROD1	ENSG00000162992
NEUROG1	ENSG00000181965
NEUROG2	ENSG00000178403
NFASC	ENSG00000163531
NFAT5	ENSG00000102908
NFATC1	ENSG00000131196
NFATC2	ENSG00000101096
NFE2L3	ENSG00000050344
NFIA	ENSG00000162599
NFIB	ENSG00000147862
NFIC	ENSG00000141905
NFKB1	ENSG00000109320
NFYC	ENSG00000066136
NHLRC1	ENSG00000187566
NHLRC3	ENSG00000188811
NHS	ENSG00000188158
NHSL1	ENSG00000135540
NICN1	ENSG00000145029
NID2	ENSG00000087303
NIN	ENSG00000100503
NIPAL1	ENSG00000163293
NIPAL2	ENSG00000104361
NKAIN2	ENSG00000188580
NKIRAS1	ENSG00000197885
NKX6-1	ENSG00000163623
NKX6-3	ENSG00000165066
NLGN1	ENSG00000169760
NLGN4X	ENSG00000146938
NMBR	ENSG00000135577
NME1	ENSG00000239672
NME7	ENSG00000143156
NMNAT1	ENSG00000173614
[truncated: 1,481 more rows]
