# Supplementary material for: The LHX2-OTX2 transcriptional regulatory module controls retinal pigmented epithelium differentiation and underlies genetic risk for age-related macular degeneration
Source: PLoS Biol. 2023 Jan 17;21(1):e3001924. doi: 10.1371/journal.pbio.3001924 (PMC9844853; doi:10.1371/journal.pbio.3001924)
Supplement: S6 Table — (XLSX) [file pbio.3001924.s011.xlsx]

## Sheet: Ovlp.Peaks-lhx2.otx2
chr	start	end	peakid	summit	nearest_tss	nearest_sym	nearest_ensid	dis2tss	dis2tss_abs	logFC_lhx2KD	padj_lhx2KD	direction_lhx2KD
chr1	2904565	2904766	Lhx2_d14_peak_1;Otx2_d14_peak_3	2904665	ACTRT2_TSS1	ACTRT2	ENSG00000169717	33370	33370	NA	NA	NA
chr1	3022126	3022327	Lhx2_d14_peak_2;Otx2_d14_peak_4	3022226	PRDM16_TSS1	PRDM16	ENSG00000142611	-36486	36486	-1.3951075971809916	6.28417880905519e-4	down_KD_vs_ns
chr1	9871735	9871936	Lhx2_d14_peak_6;Otx2_d14_peak_21	9871835	CLSTN1_TSS2	CLSTN1	ENSG00000171603	12178	12178	0.12242266617239747	0.9997264168152005	not_signif
chr1	12414173	12414374	Lhx2_d14_peak_7;Otx2_d14_peak_25	12414273	VPS13D_TSS3	VPS13D	ENSG00000048707	55600	55600	-0.4629473757816182	0.5826566155995251	not_signif
chr1	37176686	37176887	Lhx2_d14_peak_14;Otx2_d14_peak_83	37176786	CSF3R_TSS2	CSF3R	ENSG00000119535	-227898	227898	NA	NA	NA
chr1	40497883	40498084	Lhx2_d14_peak_15;Otx2_d14_peak_95	40497983	CAP1_TSS1	CAP1	ENSG00000131236	7911	7911	0.37493993207151005	0.5096892093330835	not_signif
chr1	43517759	43517960	Lhx2_d14_peak_16;Otx2_d14_peak_107	43517859	FAM183A_TSS1	FAM183A	ENSG00000186973	92159	92159	NA	NA	NA
chr1	46262829	46263030	Lhx2_d14_peak_18;Otx2_d14_peak_114	46262929	MAST2_TSS1	MAST2	ENSG00000086015	6345	6345	0.17366581477694104	0.9997264168152005	not_signif
chr1	54422408	54422609	Lhx2_d14_peak_21;Otx2_d14_peak_128	54422508	HSPB11_TSS3	HSPB11	ENSG00000081870	-10524	10524	0.18752337647812856	0.9997264168152005	not_signif
chr1	54763749	54763950	Lhx2_d14_peak_22;Otx2_d14_peak_129	54763849	MRPL37_TSS1	MRPL37	ENSG00000116221	-98001	98001	0.12129915676041969	0.9997264168152005	not_signif
chr1	60483647	60483848	Lhx2_d14_peak_23;Otx2_d14_peak_143	60483747	C1orf87_TSS1	C1orf87	ENSG00000162598	-9243	9243	NA	NA	NA
chr1	61456429	61456630	Lhx2_d14_peak_24;Otx2_d14_peak_144	61456529	NFIA_TSS2	NFIA	ENSG00000162599	86406	86406	-0.7376945332470859	0.5509930591086117	not_signif
chr1	63194869	63195070	Lhx2_d14_peak_26;Otx2_d14_peak_148	63194969	DOCK7_TSS5	DOCK7	ENSG00000116641	-41007	41007	-0.10700387877702332	0.9997264168152005	not_signif
chr1	64883456	64883657	Lhx2_d14_peak_28;Otx2_d14_peak_157	64883556	CACHD1_TSS1	CACHD1	ENSG00000158966	52908	52908	-0.17123008866431638	0.9997264168152005	not_signif
chr1	65502454	65502655	Lhx2_d14_peak_29;Otx2_d14_peak_161	65502554	JAK1_TSS2	JAK1	ENSG00000162434	-69926	69926	0.06601038719873571	0.9997264168152005	not_signif
chr1	68152535	68152736	Lhx2_d14_peak_31;Otx2_d14_peak_171	68152635	GADD45A_TSS1	GADD45A	ENSG00000116717	-1883	1883	-0.22375243081218082	0.9997264168152005	not_signif
chr1	68924951	68925152	Lhx2_d14_peak_32;Otx2_d14_peak_177	68925051	RPE65_TSS1	RPE65	ENSG00000116745	-9400	9400	-3.372459065417232	0.001988192844253498	down_KD_vs_ns
chr1	77694601	77694802	Lhx2_d14_peak_33;Otx2_d14_peak_190	77694701	PIGK_TSS1	PIGK	ENSG00000142892	-9581	9581	-0.28510837020065355	0.9997264168152005	not_signif
chr1	82930632	82930833	Lhx2_d14_peak_34;Otx2_d14_peak_200	82930732	LPHN2_TSS4	LPHN2	NA	-514851	514851	NA	NA	NA
chr1	85229432	85229633	Lhx2_d14_peak_36;Otx2_d14_peak_203	85229532	SSX2IP_TSS4	SSX2IP	ENSG00000117155	-73083	73083	-0.01188938741607397	0.9997264168152005	not_signif
chr1	85841787	85841988	Lhx2_d14_peak_37;Otx2_d14_peak_205	85841887	DDAH1_TSS1	DDAH1	ENSG00000153904	28283	28283	-0.2614507884636123	0.9997264168152005	not_signif
chr1	87634772	87634973	Lhx2_d14_peak_38;Otx2_d14_peak_209	87634872	LMO4_TSS1	LMO4	ENSG00000143013	159268	159268	-0.27426893733334873	0.9997264168152005	not_signif
chr1	90185291	90185492	Lhx2_d14_peak_39;Otx2_d14_peak_218	90185391	LRRC8C_TSS1	LRRC8C	ENSG00000171488	-86752	86752	0.017035643278502766	0.9997264168152005	not_signif
chr1	90966754	90966955	Lhx2_d14_peak_42;Otx2_d14_peak_227	90966854	BARHL2_TSS1	BARHL2	ENSG00000143032	215930	215930	NA	NA	NA
chr1	91990157	91990358	Lhx2_d14_peak_43;Otx2_d14_peak_230	91990257	CDC7_TSS2	CDC7	ENSG00000097046	-9873	9873	-0.07265938468602746	0.9997264168152005	not_signif
chr1	92311726	92311927	Lhx2_d14_peak_45;Otx2_d14_peak_233	92311826	TGFBR3_TSS1	TGFBR3	ENSG00000069702	15314	15314	-0.5880757577730226	0.8473258006237644	not_signif
chr1	94938922	94939123	Lhx2_d14_peak_47;Otx2_d14_peak_246	94939022	ABCD3_TSS2	ABCD3	ENSG00000117528	8016	8016	-0.037263653467398926	0.9997264168152005	not_signif
chr1	94993191	94993392	Lhx2_d14_peak_48;Otx2_d14_peak_248	94993291	F3_TSS1	F3	ENSG00000117525	13892	13892	-0.11947059912163016	0.9997264168152005	not_signif
chr1	95702474	95702675	Lhx2_d14_peak_50;Otx2_d14_peak_257	95702574	TMEM56-RWDD3_TSS2	TMEM56-RWDD3	ENSG00000271092	-2855	2855	NA	NA	NA
chr1	95704710	95704911	Lhx2_d14_peak_51;Otx2_d14_peak_258	95704810	TMEM56-RWDD3_TSS2	TMEM56-RWDD3	ENSG00000271092	-5091	5091	NA	NA	NA
chr1	100506620	100506821	Lhx2_d14_peak_53;Otx2_d14_peak_264	100506720	HIAT1_TSS1	HIAT1	ENSG00000156875	-3059	3059	-0.15977087033087453	0.9997264168152005	not_signif
chr1	101415692	101415893	Lhx2_d14_peak_54;Otx2_d14_peak_266	101415792	DPH5_TSS1	DPH5	ENSG00000117543	44904	44904	-0.019452214579755375	0.9997264168152005	not_signif
chr1	107341879	107342080	Lhx2_d14_peak_56;Otx2_d14_peak_275	107341979	PRMT6_TSS1	PRMT6	ENSG00000198890	257277	257277	-0.3029468210371148	0.9997264168152005	not_signif
chr1	108337327	108337528	Lhx2_d14_peak_57;Otx2_d14_peak_280	108337427	VAV3_TSS2	VAV3	ENSG00000134215	-106292	106292	NA	NA	NA
chr1	112336759	112336960	Lhx2_d14_peak_58;Otx2_d14_peak_286	112336859	DDX20_TSS3	DDX20	ENSG00000064703	-33832	33832	-0.07405638354783273	0.9997264168152005	not_signif
chr1	121485090	121485291	Lhx2_d14_peak_59;Otx2_d14_peak_301	121485190	FCGR1B_TSS1	FCGR1B	ENSG00000198019	-549244	549244	NA	NA	NA
chr1	144990746	144990947	Lhx2_d14_peak_60;Otx2_d14_peak_304	144990846	PDE4DIP_TSS5	PDE4DIP	ENSG00000178104	3984	3984	-0.05573300302913514	0.9997264168152005	not_signif
chr1	155362812	155363013	Lhx2_d14_peak_63;Otx2_d14_peak_321	155362912	RUSC1_TSS4	RUSC1	ENSG00000160753	-68686	68686	0.30161337537596605	0.9997264168152005	not_signif
chr1	156362208	156362409	Lhx2_d14_peak_64;Otx2_d14_peak_322	156362308	RHBG_TSS1	RHBG	ENSG00000132677	-23320	23320	NA	NA	NA
chr1	170302128	170302329	Lhx2_d14_peak_67;Otx2_d14_peak_361	170302228	METTL11B_TSS1	METTL11B	ENSG00000203740	-187078	187078	NA	NA	NA
chr1	174187028	174187229	Lhx2_d14_peak_68;Otx2_d14_peak_367	174187128	RABGAP1L_TSS2	RABGAP1L	ENSG00000152061	32474	32474	-0.8017529105781006	0.3254530143606507	not_signif
chr1	179148251	179148452	Lhx2_d14_peak_70;Otx2_d14_peak_378	179148351	ABL2_TSS1	ABL2	ENSG00000143322	-36151	36151	-0.44697980910956664	0.2737951651621981	not_signif
chr1	180464401	180464602	Lhx2_d14_peak_71;Otx2_d14_peak_381	180464501	ACBD6_TSS1	ACBD6	ENSG00000230124	7511	7511	-0.32383756387518275	0.9997264168152005	not_signif
chr1	180943537	180943738	Lhx2_d14_peak_72;Otx2_d14_peak_383	180943637	KIAA1614_TSS2	KIAA1614	ENSG00000135835	-46346	46346	NA	NA	NA
chr1	183797111	183797312	Lhx2_d14_peak_74;Otx2_d14_peak_394	183797211	RGL1_TSS2	RGL1	ENSG00000143344	-22949	22949	-0.5837640179260929	0.28189344270982974	not_signif
chr1	185335073	185335274	Lhx2_d14_peak_76;Otx2_d14_peak_400	185335173	IVNS1ABP_TSS4	IVNS1ABP	ENSG00000116679	-48703	48703	-1.0709509890289228	1.0704643958164621e-4	down_KD_vs_ns
chr1	193493794	193493995	Lhx2_d14_peak_79;Otx2_d14_peak_415	193493894	B3GALT2_TSS1	B3GALT2	ENSG00000162630	-338142	338142	NA	NA	NA
chr1	197109595	197109796	Lhx2_d14_peak_80;Otx2_d14_peak_417	197109695	ASPM_TSS1	ASPM	ENSG00000066279	-5412	5412	-0.25047566610119165	0.9997264168152005	not_signif
chr1	211882471	211882672	Lhx2_d14_peak_84;Otx2_d14_peak_456	211882571	NEK2_TSS2	NEK2	ENSG00000117650	-33663	33663	-0.15565045993177046	0.9997264168152005	not_signif
chr1	216357804	216358005	Lhx2_d14_peak_87;Otx2_d14_peak_467	216357904	USH2A_TSS1	USH2A	ENSG00000042781	238824	238824	NA	NA	NA
chr1	216599311	216599512	Lhx2_d14_peak_88;Otx2_d14_peak_468	216599411	USH2A_TSS1	USH2A	ENSG00000042781	-2664	2664	NA	NA	NA
chr1	218594885	218595086	Lhx2_d14_peak_90;Otx2_d14_peak_472	218594985	TGFB2_TSS2	TGFB2	ENSG00000092969	-75400	75400	-0.12254984419213792	0.9997264168152005	not_signif
chr1	219532469	219532670	Lhx2_d14_peak_91;Otx2_d14_peak_479	219532569	LYPLAL1_TSS1	LYPLAL1	ENSG00000143353	-185375	185375	-0.4459460764617751	0.9356832835419044	not_signif
chr1	220093188	220093389	Lhx2_d14_peak_93;Otx2_d14_peak_481	220093288	SLC30A10_TSS1	SLC30A10	ENSG00000196660	8646	8646	NA	NA	NA
chr1	222191533	222191734	Lhx2_d14_peak_94;Otx2_d14_peak_494	222191633	DUSP10_TSS2	DUSP10	ENSG00000143507	-276163	276163	-0.3781872831520816	0.9997264168152005	not_signif
chr1	222971827	222972028	Lhx2_d14_peak_95;Otx2_d14_peak_497	222971927	DISP1_TSS1	DISP1	ENSG00000154309	16493	16493	0.10370019739016308	0.9997264168152005	not_signif
chr1	228643990	228644191	Lhx2_d14_peak_96;Otx2_d14_peak_507	228644090	HIST3H2A_TSS1	HIST3H2A	ENSG00000181218	1460	1460	-0.23809824089285855	0.9997264168152005	not_signif
chr1	231177212	231177413	Lhx2_d14_peak_98;Otx2_d14_peak_513	231177312	FAM89A_TSS1	FAM89A	ENSG00000182118	-1311	1311	-0.5683458043077604	0.8060023019436221	not_signif
chr1	240395944	240396145	Lhx2_d14_peak_99;Otx2_d14_peak_538	240396044	FMN2_TSS2	FMN2	ENSG00000155816	12505	12505	-0.6248283887669213	0.5661048998959585	not_signif
chr1	241429607	241429808	Lhx2_d14_peak_100;Otx2_d14_peak_541	241429707	RGS7_TSS3	RGS7	ENSG00000182901	-57680	57680	-1.256595807193086	0.6626607445223145	not_signif
chr1	243882225	243882426	Lhx2_d14_peak_102;Otx2_d14_peak_545	243882325	AKT3_TSS1	AKT3	ENSG00000117020	124203	124203	-0.7951994024309677	0.024973155580023873	down_KD_vs_ns
chr1	245324633	245324834	Lhx2_d14_peak_103;Otx2_d14_peak_551	245324733	KIF26B_TSS1	KIF26B	ENSG00000162849	-6438	6438	-1.5777679407297585	0.047759257034457776	down_KD_vs_ns
chr1	245360497	245360698	Lhx2_d14_peak_104;Otx2_d14_peak_552	245360597	KIF26B_TSS1	KIF26B	ENSG00000162849	-42302	42302	-1.5777679407297585	0.047759257034457776	down_KD_vs_ns
chr10	10406977	10407178	Lhx2_d14_peak_105;Otx2_d14_peak_584	10407077	CELF2_TSS1	CELF2	ENSG00000048740	640171	640171	-0.35831916054797747	0.9074301647586834	not_signif
chr10	17052793	17052994	Lhx2_d14_peak_106;Otx2_d14_peak_600	17052893	CUBN_TSS1	CUBN	ENSG00000107611	12742	12742	NA	NA	NA
chr10	17703042	17703243	Lhx2_d14_peak_107;Otx2_d14_peak_602	17703142	STAM_TSS1	STAM	ENSG00000136738	-17010	17010	-0.15232924056374889	0.9997264168152005	not_signif
chr10	18278152	18278353	Lhx2_d14_peak_109;Otx2_d14_peak_605	18278252	SLC39A12_TSS2	SLC39A12	ENSG00000148482	-36069	36069	NA	NA	NA
chr10	21376416	21376617	Lhx2_d14_peak_111;Otx2_d14_peak_612	21376516	NEBL_TSS2	NEBL	ENSG00000078114	-17561	17561	-2.368358047126513	0.23069366999658242	not_signif
chr10	24923381	24923582	Lhx2_d14_peak_113;Otx2_d14_peak_624	24923481	ARHGAP21_TSS2	ARHGAP21	ENSG00000107863	-1063	1063	0.056998131837958335	0.9997264168152005	not_signif
chr10	27486903	27487104	Lhx2_d14_peak_114;Otx2_d14_peak_630	27487003	ACBD5_TSS1	ACBD5	ENSG00000107897	42474	42474	-0.31058983828062126	0.9997264168152005	not_signif
chr10	30344857	30345058	Lhx2_d14_peak_117;Otx2_d14_peak_642	30344957	KIAA1462_TSS1	KIAA1462	ENSG00000165757	3486	3486	0.20540399754689567	0.9997264168152005	not_signif
chr10	30830412	30830613	Lhx2_d14_peak_118;Otx2_d14_peak_644	30830512	LYZL2_TSS1	LYZL2	ENSG00000151033	88125	88125	NA	NA	NA
chr10	36073638	36073839	Lhx2_d14_peak_119;Otx2_d14_peak_662	36073738	FZD8_TSS1	FZD8	ENSG00000177283	-143367	143367	-0.9338271403816653	0.10372512420280233	not_signif
chr10	36757831	36758032	Lhx2_d14_peak_120;Otx2_d14_peak_664	36757931	ANKRD30A_TSS1	ANKRD30A	ENSG00000148513	656843	656843	NA	NA	NA
chr10	49637472	49637673	Lhx2_d14_peak_127;Otx2_d14_peak_671	49637572	ARHGAP22_TSS1	ARHGAP22	ENSG00000128805	21976	21976	0.5975604785989177	0.9403291290900476	not_signif
chr10	61316842	61317043	Lhx2_d14_peak_129;Otx2_d14_peak_691	61316942	SLC16A9_TSS1	SLC16A9	ENSG00000165449	152697	152697	-0.4322791843951853	0.9997264168152005	not_signif
chr10	62046394	62046595	Lhx2_d14_peak_130;Otx2_d14_peak_692	62046494	ANK3_TSS5	ANK3	ENSG00000151150	102984	102984	-1.3746374935172718	5.473077134448408e-6	down_KD_vs_ns
chr10	63393492	63393693	Lhx2_d14_peak_131;Otx2_d14_peak_701	63393592	C10orf107_TSS1	C10orf107	ENSG00000183346	29116	29116	NA	NA	NA
chr10	63507196	63507397	Lhx2_d14_peak_132;Otx2_d14_peak_702	63507296	C10orf107_TSS1	C10orf107	ENSG00000183346	-84569	84569	NA	NA	NA
chr10	66125549	66125750	Lhx2_d14_peak_133;Otx2_d14_peak_716	66125649	REEP3_TSS1	REEP3	ENSG00000165476	-844518	844518	0.11288778065196571	0.9997264168152005	not_signif
chr10	69015202	69015403	Lhx2_d14_peak_134;Otx2_d14_peak_722	69015302	LRRTM3_TSS1	LRRTM3	ENSG00000198739	-329530	329530	NA	NA	NA
chr10	70977011	70977212	Lhx2_d14_peak_135;Otx2_d14_peak_726	70977111	HKDC1_TSS1	HKDC1	ENSG00000156510	2937	2937	-0.04359262640176787	0.9997264168152005	not_signif
chr10	72044720	72044921	Lhx2_d14_peak_137;Otx2_d14_peak_730	72044820	PPA1_TSS1	PPA1	ENSG00000180817	-51718	51718	0.2161679355786363	0.9997264168152005	not_signif
chr10	75973766	75973967	Lhx2_d14_peak_138;Otx2_d14_peak_744	75973866	ADK_TSS2	ADK	ENSG00000156110	-37611	37611	-0.057784738782836666	0.9997264168152005	not_signif
chr10	76178293	76178494	Lhx2_d14_peak_139;Otx2_d14_peak_745	76178393	ADK_TSS2	ADK	ENSG00000156110	-242138	242138	-0.057784738782836666	0.9997264168152005	not_signif
chr10	77772771	77772972	Lhx2_d14_peak_141;Otx2_d14_peak_754	77772871	C10orf11_TSS2	C10orf11	ENSG00000148655	-230344	230344	-1.7806683224658473	0.5341462676268318	not_signif
chr10	78071364	78071565	Lhx2_d14_peak_142;Otx2_d14_peak_759	78071464	C10orf11_TSS2	C10orf11	ENSG00000148655	-528937	528937	-1.7806683224658473	0.5341462676268318	not_signif
chr10	84237665	84237866	Lhx2_d14_peak_143;Otx2_d14_peak_771	84237765	NRG3_TSS3	NRG3	ENSG00000185737	-119262	119262	-0.8214234709908773	0.8602780524891426	not_signif
chr10	84238448	84238649	Lhx2_d14_peak_144;Otx2_d14_peak_772	84238548	NRG3_TSS3	NRG3	ENSG00000185737	-120045	120045	-0.8214234709908773	0.8602780524891426	not_signif
chr10	85641489	85641690	Lhx2_d14_peak_145;Otx2_d14_peak_774	85641589	GHITM_TSS1	GHITM	ENSG00000165678	257585	257585	-0.07015233406773697	0.9997264168152005	not_signif
chr10	86004478	86004679	Lhx2_d14_peak_146;Otx2_d14_peak_777	86004578	RGR_TSS1	RGR	ENSG00000148604	220	220	NA	NA	NA
chr10	92962089	92962290	Lhx2_d14_peak_149;Otx2_d14_peak_788	92962189	PCGF5_TSS2	PCGF5	ENSG00000180628	17708	17708	-0.04299950158203386	0.9997264168152005	not_signif
chr10	95040837	95041038	Lhx2_d14_peak_150;Otx2_d14_peak_792	95040937	MYOF_TSS1	MYOF	ENSG00000138119	201127	201127	-0.10890024334577195	0.9997264168152005	not_signif
chr10	95532893	95533094	Lhx2_d14_peak_151;Otx2_d14_peak_794	95532993	LGI1_TSS1	LGI1	ENSG00000108231	-15419	15419	NA	NA	NA
chr10	95550348	95550549	Lhx2_d14_peak_152;Otx2_d14_peak_797	95550448	LGI1_TSS1	LGI1	ENSG00000108231	-32874	32874	NA	NA	NA
chr10	95877654	95877855	Lhx2_d14_peak_154;Otx2_d14_peak_799	95877754	PLCE1_TSS3	PLCE1	ENSG00000138193	-28916	28916	-1.105353951546573	0.00282709357707819	down_KD_vs_ns
chr10	96947367	96947568	Lhx2_d14_peak_156;Otx2_d14_peak_802	96947467	C10orf129_TSS1	C10orf129	NA	6479	6479	NA	NA	NA
chr10	111180910	111181111	Lhx2_d14_peak_157;Otx2_d14_peak_836	111181010	XPNPEP1_TSS1	XPNPEP1	ENSG00000108039	463010	463010	0.05665700488401903	0.9997264168152005	not_signif
chr10	115727056	115727257	Lhx2_d14_peak_158;Otx2_d14_peak_848	115727156	ADRB1_TSS1	ADRB1	ENSG00000043591	76639	76639	NA	NA	NA
chr10	116285196	116285397	Lhx2_d14_peak_159;Otx2_d14_peak_849	116285296	ABLIM1_TSS3	ABLIM1	ENSG00000099204	1288	1288	-0.492562616738323	0.25770904672699885	not_signif
chr10	116331441	116331642	Lhx2_d14_peak_160;Otx2_d14_peak_850	116331541	ABLIM1_TSS4	ABLIM1	ENSG00000099204	3807	3807	-0.492562616738323	0.25770904672699885	not_signif
chr10	116410037	116410238	Lhx2_d14_peak_161;Otx2_d14_peak_851	116410137	ABLIM1_TSS6	ABLIM1	ENSG00000099204	7820	7820	-0.492562616738323	0.25770904672699885	not_signif
chr10	116437989	116438190	Lhx2_d14_peak_162;Otx2_d14_peak_852	116438089	ABLIM1_TSS7	ABLIM1	ENSG00000099204	6315	6315	-0.492562616738323	0.25770904672699885	not_signif
chr10	116812161	116812362	Lhx2_d14_peak_163;Otx2_d14_peak_856	116812261	ATRNL1_TSS1	ATRNL1	ENSG00000107518	40852	40852	-0.9204901021300136	0.1384113405178145	not_signif
chr10	120092407	120092608	Lhx2_d14_peak_165;Otx2_d14_peak_864	120092507	FAM204A_TSS1	FAM204A	ENSG00000165669	9315	9315	-0.17153493703739148	0.9997264168152005	not_signif
chr10	120677856	120678057	Lhx2_d14_peak_166;Otx2_d14_peak_869	120677956	NANOS1_TSS1	NANOS1	ENSG00000188613	111261	111261	-1.1089501954739325	0.006444866283725382	down_KD_vs_ns
chr10	123260508	123260709	Lhx2_d14_peak_168;Otx2_d14_peak_880	123260608	FGFR2_TSS1	FGFR2	ENSG00000066468	16368	16368	-0.7000046069176719	0.6938553766061182	not_signif
chr10	124592542	124592743	Lhx2_d14_peak_169;Otx2_d14_peak_885	124592642	CUZD1_TSS1	CUZD1	ENSG00000138161	4959	4959	NA	NA	NA
chr10	129724172	129724373	Lhx2_d14_peak_171;Otx2_d14_peak_892	129724272	PTPRE_TSS1	PTPRE	ENSG00000132334	-18939	18939	-0.40741351550126087	0.9809886822786712	not_signif
chr11	2768411	2768612	Lhx2_d14_peak_172;Otx2_d14_peak_903	2768511	CDKN1C_TSS1	CDKN1C	ENSG00000129757	138458	138458	-1.0009756891333097	0.20240443649294568	not_signif
chr11	7991250	7991451	Lhx2_d14_peak_175;Otx2_d14_peak_915	7991350	EIF3F_TSS1	EIF3F	ENSG00000175390	437	437	0.01698397147042035	0.9997264168152005	not_signif
chr11	8304627	8304828	Lhx2_d14_peak_176;Otx2_d14_peak_917	8304727	LMO1_TSS2	LMO1	ENSG00000166407	-14536	14536	NA	NA	NA
chr11	12462933	12463134	Lhx2_d14_peak_178;Otx2_d14_peak_931	12463033	PARVA_TSS3	PARVA	ENSG00000197702	-43237	43237	-0.1236079964002234	0.9997264168152005	not_signif
chr11	13516504	13516705	Lhx2_d14_peak_179;Otx2_d14_peak_937	13516604	PTH_TSS1	PTH	ENSG00000152266	953	953	NA	NA	NA
chr11	15003083	15003284	Lhx2_d14_peak_180;Otx2_d14_peak_940	15003183	CALCA_TSS2	CALCA	ENSG00000110680	-9356	9356	NA	NA	NA
chr11	16023591	16023792	Lhx2_d14_peak_182;Otx2_d14_peak_944	16023691	SOX6_TSS1	SOX6	ENSG00000110693	339114	339114	-1.798772032577237	0.23562870504446073	not_signif
chr11	16424568	16424769	Lhx2_d14_peak_183;Otx2_d14_peak_948	16424668	SOX6_TSS2	SOX6	ENSG00000110693	-267	267	-1.798772032577237	0.23562870504446073	not_signif
chr11	16426408	16426609	Lhx2_d14_peak_184;Otx2_d14_peak_949	16426508	SOX6_TSS2	SOX6	ENSG00000110693	-2107	2107	-1.798772032577237	0.23562870504446073	not_signif
chr11	20500323	20500524	Lhx2_d14_peak_187;Otx2_d14_peak_960	20500423	PRMT3_TSS1	PRMT3	ENSG00000185238	-91339	91339	-0.08299284210899552	0.9997264168152005	not_signif
chr11	23750631	23750832	Lhx2_d14_peak_188;Otx2_d14_peak_965	23750731	LUZP2_TSS1	LUZP2	ENSG00000187398	767774	767774	NA	NA	NA
chr11	30188414	30188615	Lhx2_d14_peak_190;Otx2_d14_peak_970	30188514	FSHB_TSS1	FSHB	ENSG00000131808	64038	64038	NA	NA	NA
chr11	69643041	69643242	Lhx2_d14_peak_194;Otx2_d14_peak_1030	69643141	FGF3_TSS1	FGF3	ENSG00000186895	-9340	9340	NA	NA	NA
chr11	70981548	70981749	Lhx2_d14_peak_196;Otx2_d14_peak_1033	70981648	SHANK2_TSS3	SHANK2	ENSG00000162105	-45831	45831	-1.6133450287092568	0.1728428495202903	not_signif
chr11	75551638	75551839	Lhx2_d14_peak_197;Otx2_d14_peak_1048	75551738	UVRAG_TSS2	UVRAG	ENSG00000198382	-1741	1741	-0.4928068910641681	0.7301842948260677	not_signif
chr11	76941078	76941279	Lhx2_d14_peak_198;Otx2_d14_peak_1055	76941178	MYO7A_TSS2	MYO7A	ENSG00000137474	-55526	55526	-1.32121333685099	0.002657935196746587	down_KD_vs_ns
chr11	78975323	78975524	Lhx2_d14_peak_199;Otx2_d14_peak_1061	78975423	TENM4_TSS2	TENM4	ENSG00000149256	176262	176262	-0.9842238335681412	0.6704549687559358	not_signif
chr11	87852936	87853137	Lhx2_d14_peak_203;Otx2_d14_peak_1078	87853036	RAB38_TSS1	RAB38	ENSG00000123892	55589	55589	-0.6660311992682615	0.597982725478646	not_signif
chr11	88852802	88853003	Lhx2_d14_peak_204;Otx2_d14_peak_1082	88852902	GRM5_TSS3	GRM5	ENSG00000168959	-53780	53780	NA	NA	NA
chr11	93370834	93371035	Lhx2_d14_peak_206;Otx2_d14_peak_1091	93370934	KIAA1731_TSS1	KIAA1731	NA	23860	23860	NA	NA	NA
chr11	95287945	95288146	Lhx2_d14_peak_207;Otx2_d14_peak_1098	95288045	FAM76B_TSS1	FAM76B	ENSG00000077458	234670	234670	0.07686600991780428	0.9997264168152005	not_signif
chr11	95320054	95320255	Lhx2_d14_peak_208;Otx2_d14_peak_1100	95320154	FAM76B_TSS1	FAM76B	ENSG00000077458	202561	202561	0.07686600991780428	0.9997264168152005	not_signif
chr11	95788410	95788611	Lhx2_d14_peak_211;Otx2_d14_peak_1101	95788510	MTMR2_TSS1	MTMR2	ENSG00000087053	-131241	131241	0.014313551920550288	0.9997264168152005	not_signif
chr11	95877395	95877596	Lhx2_d14_peak_212;Otx2_d14_peak_1103	95877495	MAML2_TSS1	MAML2	ENSG00000184384	198839	198839	-0.4994126765025929	0.9651884539705388	not_signif
chr11	95896031	95896232	Lhx2_d14_peak_213;Otx2_d14_peak_1104	95896131	MAML2_TSS1	MAML2	ENSG00000184384	180203	180203	-0.4994126765025929	0.9651884539705388	not_signif
chr11	102364466	102364667	Lhx2_d14_peak_214;Otx2_d14_peak_1116	102364566	MMP7_TSS1	MMP7	ENSG00000137673	36902	36902	NA	NA	NA
chr11	105890588	105890789	Lhx2_d14_peak_215;Otx2_d14_peak_1121	105890688	MSANTD4_TSS1	MSANTD4	ENSG00000170903	2246	2246	-0.12923438221540123	0.9997264168152005	not_signif
chr11	106101620	106101821	Lhx2_d14_peak_216;Otx2_d14_peak_1122	106101720	AASDHPPT_TSS2	AASDHPPT	ENSG00000149313	-140435	140435	0.07435323737471991	0.9997264168152005	not_signif
chr11	106334000	106334201	Lhx2_d14_peak_217;Otx2_d14_peak_1124	106334100	AASDHPPT_TSS2	AASDHPPT	ENSG00000149313	-372815	372815	0.07435323737471991	0.9997264168152005	not_signif
chr11	110227526	110227727	Lhx2_d14_peak_219;Otx2_d14_peak_1139	110227626	RDX_TSS4	RDX	ENSG00000137710	-60295	60295	-0.14840391428065186	0.9997264168152005	not_signif
chr11	122767159	122767360	Lhx2_d14_peak_222;Otx2_d14_peak_1164	122767259	C11orf63_TSS2	C11orf63	ENSG00000109944	-10785	10785	-0.1595304022807934	0.9997264168152005	not_signif
chr11	132326696	132326897	Lhx2_d14_peak_225;Otx2_d14_peak_1187	132326796	OPCML_TSS1	OPCML	ENSG00000183715	486231	486231	NA	NA	NA
chr11	132559035	132559236	Lhx2_d14_peak_226;Otx2_d14_peak_1190	132559135	OPCML_TSS1	OPCML	ENSG00000183715	253892	253892	NA	NA	NA
chr12	1427645	1427846	Lhx2_d14_peak_227;Otx2_d14_peak_1200	1427745	ERC1_TSS4	ERC1	ENSG00000082805	-213825	213825	-0.3760307191221474	0.99522321766017	not_signif
chr12	12589108	12589309	Lhx2_d14_peak_228;Otx2_d14_peak_1221	12589208	LOH12CR1_TSS1	LOH12CR1	ENSG00000165714	-79187	79187	-0.4414635570440632	0.9997264168152005	not_signif
chr12	12760281	12760482	Lhx2_d14_peak_229;Otx2_d14_peak_1225	12760381	CREBL2_TSS1	CREBL2	ENSG00000111269	4434	4434	-0.2518624590831008	0.9997264168152005	not_signif
chr12	12879624	12879825	Lhx2_d14_peak_230;Otx2_d14_peak_1227	12879724	DDX47_TSS1	DDX47	ENSG00000213782	-865	865	NA	NA	NA
chr12	12914191	12914392	Lhx2_d14_peak_231;Otx2_d14_peak_1228	12914291	APOLD1_TSS2	APOLD1	ENSG00000178878	24239	24239	-0.5185184013161762	0.9997264168152005	not_signif
chr12	12968637	12968838	Lhx2_d14_peak_232;Otx2_d14_peak_1229	12968737	DDX47_TSS2	DDX47	ENSG00000213782	-2588	2588	NA	NA	NA
chr12	12981663	12981864	Lhx2_d14_peak_233;Otx2_d14_peak_1230	12981763	DDX47_TSS2	DDX47	ENSG00000213782	-15614	15614	NA	NA	NA
chr12	19380214	19380415	Lhx2_d14_peak_235;Otx2_d14_peak_1242	19380314	PLEKHA5_TSS3	PLEKHA5	ENSG00000052126	9533	9533	-0.2792960902353506	0.9997264168152005	not_signif
chr12	20083701	20083902	Lhx2_d14_peak_236;Otx2_d14_peak_1247	20083801	PDE3A_TSS1	PDE3A	ENSG00000172572	438367	438367	NA	NA	NA
chr12	20277859	20278060	Lhx2_d14_peak_237;Otx2_d14_peak_1248	20277959	PDE3A_TSS1	PDE3A	ENSG00000172572	244209	244209	NA	NA	NA
chr12	20745818	20746019	Lhx2_d14_peak_239;Otx2_d14_peak_1251	20745918	PDE3A_TSS2	PDE3A	ENSG00000172572	-21112	21112	NA	NA	NA
chr12	23882629	23882830	Lhx2_d14_peak_241;Otx2_d14_peak_1257	23882729	SOX5_TSS1	SOX5	ENSG00000134532	-145212	145212	-2.1133824393978946	0.04931674565674961	down_KD_vs_ns
chr12	24913366	24913567	Lhx2_d14_peak_242;Otx2_d14_peak_1259	24913466	BCAT1_TSS1	BCAT1	ENSG00000060982	141754	141754	-0.04613969560838477	0.9997264168152005	not_signif
chr12	25782460	25782661	Lhx2_d14_peak_243;Otx2_d14_peak_1260	25782560	IFLTD1_TSS2	IFLTD1	NA	18918	18918	NA	NA	NA
chr12	29950010	29950211	Lhx2_d14_peak_247;Otx2_d14_peak_1270	29950110	TMTC1_TSS5	TMTC1	ENSG00000133687	-12409	12409	-0.6334574038054185	0.10372512420280233	not_signif
chr12	30035725	30035926	Lhx2_d14_peak_248;Otx2_d14_peak_1271	30035825	TMTC1_TSS5	TMTC1	ENSG00000133687	-98124	98124	-0.6334574038054185	0.10372512420280233	not_signif
chr12	33043213	33043414	Lhx2_d14_peak_249;Otx2_d14_peak_1282	33043313	PKP2_TSS1	PKP2	ENSG00000057294	6367	6367	-0.5309840445030746	0.33031566404043033	not_signif
chr12	39081652	39081853	Lhx2_d14_peak_250;Otx2_d14_peak_1285	39081752	CPNE8_TSS1	CPNE8	ENSG00000139117	33262	33262	-0.35869168213053376	0.9997264168152005	not_signif
chr12	39436972	39437173	Lhx2_d14_peak_251;Otx2_d14_peak_1287	39437072	CPNE8_TSS3	CPNE8	ENSG00000139117	-135831	135831	-0.35869168213053376	0.9997264168152005	not_signif
chr12	39750920	39751121	Lhx2_d14_peak_252;Otx2_d14_peak_1289	39751020	KIF21A_TSS2	KIF21A	ENSG00000139116	-16115	16115	-0.17343799588384698	0.9997264168152005	not_signif
chr12	39828069	39828270	Lhx2_d14_peak_253;Otx2_d14_peak_1290	39828169	KIF21A_TSS3	KIF21A	ENSG00000139116	8609	8609	-0.17343799588384698	0.9997264168152005	not_signif
chr12	41413238	41413439	Lhx2_d14_peak_254;Otx2_d14_peak_1296	41413338	CNTN1_TSS3	CNTN1	ENSG00000018236	-111174	111174	-1.0167228897478449	0.5379784181471935	not_signif
chr12	45144813	45145014	Lhx2_d14_peak_255;Otx2_d14_peak_1307	45144913	NELL2_TSS1	NELL2	ENSG00000184613	124514	124514	-1.204318473497388	1.2254280783570743e-7	down_KD_vs_ns
chr12	45161791	45161992	Lhx2_d14_peak_256;Otx2_d14_peak_1310	45161891	NELL2_TSS1	NELL2	ENSG00000184613	107536	107536	-1.204318473497388	1.2254280783570743e-7	down_KD_vs_ns
chr12	45853413	45853614	Lhx2_d14_peak_257;Otx2_d14_peak_1316	45853513	ANO6_TSS2	ANO6	ENSG00000177119	-167039	167039	-0.20886524480042928	0.9997264168152005	not_signif
chr12	46757011	46757212	Lhx2_d14_peak_258;Otx2_d14_peak_1318	46757111	SLC38A2_TSS1	SLC38A2	ENSG00000134294	1969	1969	0.52812014763096	0.15036965056377788	not_signif
chr12	61320104	61320305	Lhx2_d14_peak_259;Otx2_d14_peak_1349	61320204	FAM19A2_TSS1	FAM19A2	ENSG00000198673	900800	900800	NA	NA	NA
chr12	63118712	63118913	Lhx2_d14_peak_260;Otx2_d14_peak_1351	63118812	C12orf61_TSS1	C12orf61	NA	-121589	121589	NA	NA	NA
chr12	64369519	64369720	Lhx2_d14_peak_262;Otx2_d14_peak_1354	64369619	SRGAP1_TSS3	SRGAP1	ENSG00000196935	6675	6675	0.06266101510677828	0.9997264168152005	not_signif
chr12	64487566	64487767	Lhx2_d14_peak_263;Otx2_d14_peak_1356	64487666	SRGAP1_TSS4	SRGAP1	ENSG00000196935	-110072	110072	0.06266101510677828	0.9997264168152005	not_signif
chr12	65076816	65077017	Lhx2_d14_peak_264;Otx2_d14_peak_1361	65076916	RASSF3_TSS2	RASSF3	ENSG00000153179	-53907	53907	-0.0141822420697822	0.9997264168152005	not_signif
chr12	70587953	70588154	Lhx2_d14_peak_265;Otx2_d14_peak_1378	70588053	CNOT2_TSS1	CNOT2	ENSG00000111596	48710	48710	-0.05114237847743942	0.9997264168152005	not_signif
chr12	72199870	72200071	Lhx2_d14_peak_266;Otx2_d14_peak_1382	72199970	TBC1D15_TSS1	TBC1D15	ENSG00000121749	33506	33506	-0.2628963524657581	0.9997264168152005	not_signif
chr12	75309684	75309885	Lhx2_d14_peak_267;Otx2_d14_peak_1384	75309784	KCNC2_TSS1	KCNC2	ENSG00000166006	291988	291988	NA	NA	NA
chr12	76264702	76264903	Lhx2_d14_peak_268;Otx2_d14_peak_1389	76264802	PHLDA1_TSS1	PHLDA1	ENSG00000139289	160682	160682	0.4117560235907306	0.6394241782438009	not_signif
chr12	76276371	76276572	Lhx2_d14_peak_269;Otx2_d14_peak_1390	76276471	PHLDA1_TSS1	PHLDA1	ENSG00000139289	149013	149013	0.4117560235907306	0.6394241782438009	not_signif
chr12	76368628	76368829	Lhx2_d14_peak_270;Otx2_d14_peak_1391	76368728	PHLDA1_TSS1	PHLDA1	ENSG00000139289	56756	56756	0.4117560235907306	0.6394241782438009	not_signif
chr12	78359732	78359933	Lhx2_d14_peak_271;Otx2_d14_peak_1397	78359832	NAV3_TSS2	NAV3	ENSG00000067798	70800	70800	-1.2308839857801914	1.8188249687319354e-4	down_KD_vs_ns
chr12	87905013	87905214	Lhx2_d14_peak_272;Otx2_d14_peak_1408	87905113	C12orf50_TSS1	C12orf50	ENSG00000165805	518023	518023	NA	NA	NA
chr12	91812590	91812791	Lhx2_d14_peak_273;Otx2_d14_peak_1423	91812690	DCN_TSS4	DCN	ENSG00000011465	-235781	235781	NA	NA	NA
chr12	93017940	93018141	Lhx2_d14_peak_274;Otx2_d14_peak_1429	93018040	C12orf74_TSS1	C12orf74	ENSG00000214215	78568	78568	NA	NA	NA
chr12	95016910	95017111	Lhx2_d14_peak_275;Otx2_d14_peak_1435	95017010	TMCC3_TSS1	TMCC3	ENSG00000057704	-7164	7164	0.4493042093623152	0.9997264168152005	not_signif
chr12	96027996	96028197	Lhx2_d14_peak_276;Otx2_d14_peak_1436	96028096	USP44_TSS4	USP44	ENSG00000136014	-82824	82824	-0.07181652588067818	0.9997264168152005	not_signif
chr12	97204831	97205032	Lhx2_d14_peak_277;Otx2_d14_peak_1439	97204931	NEDD1_TSS1	NEDD1	ENSG00000139350	96059	96059	-0.08118232483730713	0.9997264168152005	not_signif
chr12	103773577	103773778	Lhx2_d14_peak_278;Otx2_d14_peak_1454	103773677	C12orf42_TSS1	C12orf42	ENSG00000179088	116057	116057	NA	NA	NA
chr12	104890244	104890445	Lhx2_d14_peak_279;Otx2_d14_peak_1459	104890344	CHST11_TSS1	CHST11	ENSG00000171310	-39644	39644	-0.16151804561064084	0.9997264168152005	not_signif
chr12	108793534	108793735	Lhx2_d14_peak_280;Otx2_d14_peak_1472	108793634	CMKLR1_TSS2	CMKLR1	ENSG00000174600	-60535	60535	NA	NA	NA
chr12	112076509	112076710	Lhx2_d14_peak_282;Otx2_d14_peak_1484	112076609	ATXN2_TSS5	ATXN2	ENSG00000204842	-39123	39123	0.06769719290598046	0.9997264168152005	not_signif
chr13	22066165	22066366	Lhx2_d14_peak_287;Otx2_d14_peak_1506	22066265	MICU2_TSS1	MICU2	ENSG00000165487	22293	22293	-0.12758369060920052	0.9997264168152005	not_signif
chr13	23285132	23285333	Lhx2_d14_peak_288;Otx2_d14_peak_1510	23285232	SGCG_TSS1	SGCG	ENSG00000102683	469817	469817	NA	NA	NA
chr13	24045402	24045603	Lhx2_d14_peak_290;Otx2_d14_peak_1513	24045502	SACS_TSS5	SACS	ENSG00000151835	-37652	37652	0.31100194827541705	0.9408947932884854	not_signif
chr13	24146182	24146383	Lhx2_d14_peak_291;Otx2_d14_peak_1516	24146282	TNFRSF19_TSS1	TNFRSF19	ENSG00000127863	-1765	1765	-0.6879530929816591	0.4451827127225496	not_signif
chr13	30131094	30131295	Lhx2_d14_peak_293;Otx2_d14_peak_1532	30131194	SLC7A1_TSS1	SLC7A1	ENSG00000139514	38517	38517	0.12668604880497697	0.9997264168152005	not_signif
chr13	32711952	32712153	Lhx2_d14_peak_294;Otx2_d14_peak_1535	32712052	FRY_TSS1	FRY	ENSG00000073910	-106607	106607	-1.5056549008009814	0.2608015527096907	not_signif
chr13	33627455	33627656	Lhx2_d14_peak_295;Otx2_d14_peak_1540	33627555	KL_TSS1	KL	ENSG00000133116	-37346	37346	-1.5615956387928618	0.08037774904511694	not_signif
chr13	34804599	34804800	Lhx2_d14_peak_297;Otx2_d14_peak_1547	34804699	RFC3_TSS1	RFC3	ENSG00000133119	-412505	412505	-0.29235788373816146	0.9997264168152005	not_signif
chr13	34919180	34919381	Lhx2_d14_peak_298;Otx2_d14_peak_1550	34919280	RFC3_TSS1	RFC3	ENSG00000133119	-527086	527086	-0.29235788373816146	0.9997264168152005	not_signif
chr13	36088412	36088613	Lhx2_d14_peak_299;Otx2_d14_peak_1558	36088512	NBEA_TSS4	NBEA	ENSG00000172915	-37618	37618	-1.0299023341622184	0.0074494539354957685	down_KD_vs_ns
chr13	37332438	37332639	Lhx2_d14_peak_300;Otx2_d14_peak_1560	37332538	RFXAP_TSS1	RFXAP	ENSG00000133111	60790	60790	-0.159034422666824	0.9997264168152005	not_signif
chr13	38280249	38280450	Lhx2_d14_peak_301;Otx2_d14_peak_1563	38280349	TRPC4_TSS1	TRPC4	ENSG00000133107	77138	77138	-0.1614829395248067	0.9997264168152005	not_signif
chr13	39138992	39139193	Lhx2_d14_peak_302;Otx2_d14_peak_1568	39139092	FREM2_TSS1	FREM2	ENSG00000150893	122070	122070	-0.9771428068067837	0.6817911614431665	not_signif
chr13	39707997	39708198	Lhx2_d14_peak_303;Otx2_d14_peak_1570	39708097	NHLRC3_TSS1	NHLRC3	ENSG00000188811	-95641	95641	-0.6509275636912993	0.7474682979735142	not_signif
chr13	40022905	40023106	Lhx2_d14_peak_304;Otx2_d14_peak_1571	40023005	LHFP_TSS1	LHFP	ENSG00000183722	154293	154293	-0.8446599547846362	0.009645340691678063	down_KD_vs_ns
chr13	40068825	40069026	Lhx2_d14_peak_306;Otx2_d14_peak_1572	40068925	LHFP_TSS1	LHFP	ENSG00000183722	108373	108373	-0.8446599547846362	0.009645340691678063	down_KD_vs_ns
chr13	41790366	41790567	Lhx2_d14_peak_307;Otx2_d14_peak_1578	41790466	KBTBD7_TSS1	KBTBD7	ENSG00000120696	-21850	21850	-0.5161939741161712	0.9997264168152005	not_signif
chr13	45193872	45194073	Lhx2_d14_peak_308;Otx2_d14_peak_1589	45193972	TSC22D1_TSS4	TSC22D1	ENSG00000102804	-43571	43571	0.35893739114485507	0.7134012783940363	not_signif
chr13	47430739	47430940	Lhx2_d14_peak_310;Otx2_d14_peak_1604	47430839	HTR2A_TSS1	HTR2A	ENSG00000102468	39324	39324	NA	NA	NA
chr13	53685889	53686090	Lhx2_d14_peak_312;Otx2_d14_peak_1620	53685989	OLFM4_TSS1	OLFM4	ENSG00000102837	-83105	83105	NA	NA	NA
chr13	54184508	54184709	Lhx2_d14_peak_314;Otx2_d14_peak_1624	54184608	OLFM4_TSS1	OLFM4	ENSG00000102837	-581724	581724	NA	NA	NA
chr13	54381548	54381749	Lhx2_d14_peak_315;Otx2_d14_peak_1625	54381648	OLFM4_TSS1	OLFM4	ENSG00000102837	-778764	778764	NA	NA	NA
chr13	54415107	54415308	Lhx2_d14_peak_316;Otx2_d14_peak_1626	54415207	OLFM4_TSS1	OLFM4	ENSG00000102837	-812323	812323	NA	NA	NA
chr13	54608908	54609109	Lhx2_d14_peak_317;Otx2_d14_peak_1627	54609008	OLFM4_TSS1	OLFM4	ENSG00000102837	-1006124	1006124	NA	NA	NA
chr13	71329670	71329871	Lhx2_d14_peak_318;Otx2_d14_peak_1657	71329770	KLHL1_TSS2	KLHL1	ENSG00000150361	-647170	647170	NA	NA	NA
chr13	73304417	73304618	Lhx2_d14_peak_320;Otx2_d14_peak_1658	73304517	BORA_TSS1	BORA	ENSG00000136122	-2467	2467	0.036914091964143886	0.9997264168152005	not_signif
chr13	73848309	73848510	Lhx2_d14_peak_321;Otx2_d14_peak_1661	73848409	KLF5_TSS2	KLF5	ENSG00000102554	-215471	215471	-0.33733807897014156	0.9807014468089943	not_signif
chr13	78427775	78427976	Lhx2_d14_peak_322;Otx2_d14_peak_1672	78427875	EDNRB_TSS1	EDNRB	ENSG00000136160	65060	65060	NA	NA	NA
chr13	80745485	80745686	Lhx2_d14_peak_323;Otx2_d14_peak_1677	80745585	SPRY2_TSS1	SPRY2	ENSG00000136158	167377	167377	-0.45283825173692444	0.5520693039883323	not_signif
chr13	89448352	89448553	Lhx2_d14_peak_324;Otx2_d14_peak_1687	89448452	SLITRK5_TSS2	SLITRK5	ENSG00000165300	-1122946	1122946	-0.9524864995255918	0.026768227189101088	down_KD_vs_ns
chr13	95131812	95132013	Lhx2_d14_peak_326;Otx2_d14_peak_1700	95131912	DCT_TSS1	DCT	ENSG00000080166	1	1	NA	NA	NA
chr13	95172451	95172652	Lhx2_d14_peak_327;Otx2_d14_peak_1701	95172551	DCT_TSS1	DCT	ENSG00000080166	-40619	40619	NA	NA	NA
chr13	98225452	98225653	Lhx2_d14_peak_330;Otx2_d14_peak_1707	98225552	RAP2A_TSS1	RAP2A	ENSG00000125249	-139069	139069	-0.10400493749338129	0.9997264168152005	not_signif
chr13	100291588	100291789	Lhx2_d14_peak_331;Otx2_d14_peak_1716	100291688	CLYBL_TSS1	CLYBL	ENSG00000125246	-32761	32761	-0.8263557768123586	0.8940697888971066	not_signif
chr13	102076746	102076947	Lhx2_d14_peak_332;Otx2_d14_peak_1719	102076846	NALCN_TSS2	NALCN	ENSG00000102452	-8131	8131	-0.3922585671664691	0.9997264168152005	not_signif
chr13	104308245	104308446	Lhx2_d14_peak_333;Otx2_d14_peak_1724	104308345	SLC10A2_TSS1	SLC10A2	ENSG00000125255	-589140	589140	NA	NA	NA
chr13	104763612	104763813	Lhx2_d14_peak_334;Otx2_d14_peak_1727	104763712	SLC10A2_TSS1	SLC10A2	ENSG00000125255	-1044507	1044507	NA	NA	NA
chr13	105296606	105296807	Lhx2_d14_peak_335;Otx2_d14_peak_1728	105296706	DAOA_TSS1	DAOA	ENSG00000182346	821499	821499	NA	NA	NA
chr14	27055324	27055525	Lhx2_d14_peak_337;Otx2_d14_peak_1758	27055424	NOVA1_TSS1	NOVA1	ENSG00000139910	11208	11208	-0.13256481320418842	0.9997264168152005	not_signif
chr14	30832182	30832383	Lhx2_d14_peak_338;Otx2_d14_peak_1762	30832282	G2E3_TSS1	G2E3	ENSG00000092140	196036	196036	-0.1478625014104442	0.9997264168152005	not_signif
chr14	33195023	33195224	Lhx2_d14_peak_341;Otx2_d14_peak_1772	33195123	NPAS3_TSS1	NPAS3	ENSG00000151322	213315	213315	-3.1540093534771745	0.053614003214821175	not_signif
chr14	36455150	36455351	Lhx2_d14_peak_342;Otx2_d14_peak_1778	36455250	BRMS1L_TSS1	BRMS1L	ENSG00000100916	-159718	159718	-0.2665128235283665	0.9997264168152005	not_signif
chr14	41542062	41542263	Lhx2_d14_peak_343;Otx2_d14_peak_1784	41542162	LRFN5_TSS1	LRFN5	ENSG00000165379	534591	534591	-0.6705169705908922	0.9997264168152005	not_signif
chr14	44412882	44413083	Lhx2_d14_peak_345;Otx2_d14_peak_1787	44412982	FSCB_TSS1	FSCB	ENSG00000189139	563490	563490	NA	NA	NA
chr14	45246229	45246430	Lhx2_d14_peak_346;Otx2_d14_peak_1788	45246329	C14orf28_TSS1	C14orf28	ENSG00000179476	120158	120158	-0.14636722056372625	0.9997264168152005	not_signif
chr14	49602093	49602294	Lhx2_d14_peak_348;Otx2_d14_peak_1793	49602193	RPS29_TSS1	RPS29	ENSG00000213741	450891	450891	-0.08258259140689418	0.9997264168152005	not_signif
chr14	50442191	50442392	Lhx2_d14_peak_349;Otx2_d14_peak_1796	50442291	C14orf182_TSS1	C14orf182	NA	31937	31937	NA	NA	NA
chr14	51137793	51137994	Lhx2_d14_peak_350;Otx2_d14_peak_1798	51137893	SAV1_TSS1	SAV1	ENSG00000151748	-2861	2861	-0.17385366221490386	0.9997264168152005	not_signif
chr14	53275099	53275300	Lhx2_d14_peak_351;Otx2_d14_peak_1807	53275199	GNPNAT1_TSS1	GNPNAT1	ENSG00000100522	-16962	16962	0.24836490306968206	0.9997264168152005	not_signif
chr14	54446341	54446542	Lhx2_d14_peak_352;Otx2_d14_peak_1817	54446441	BMP4_TSS3	BMP4	ENSG00000125378	-22903	22903	-0.9347083464606751	1.6735015320203e-4	down_KD_vs_ns
chr14	54724165	54724366	Lhx2_d14_peak_353;Otx2_d14_peak_1822	54724265	CDKN3_TSS1	CDKN3	ENSG00000100526	139397	139397	-0.024762916422476973	0.9997264168152005	not_signif
chr14	56424627	56424828	Lhx2_d14_peak_354;Otx2_d14_peak_1832	56424727	PELI2_TSS1	PELI2	ENSG00000139946	160355	160355	-1.2943240329230652	0.3916761212761167	not_signif
chr14	57354976	57355177	Lhx2_d14_peak_355;Otx2_d14_peak_1837	57355076	OTX2_TSS2	OTX2	ENSG00000165588	-77970	77970	-0.7743058302514472	0.017859747431599245	down_KD_vs_ns
chr14	57419530	57419731	Lhx2_d14_peak_356;Otx2_d14_peak_1839	57419630	OTX2_TSS2	OTX2	ENSG00000165588	-142524	142524	-0.7743058302514472	0.017859747431599245	down_KD_vs_ns
chr14	57547468	57547669	Lhx2_d14_peak_358;Otx2_d14_peak_1842	57547568	EXOC5_TSS1	EXOC5	ENSG00000070367	151512	151512	-0.0967867542201264	0.9997264168152005	not_signif
chr14	57553369	57553570	Lhx2_d14_peak_359;Otx2_d14_peak_1843	57553469	EXOC5_TSS1	EXOC5	ENSG00000070367	145611	145611	-0.0967867542201264	0.9997264168152005	not_signif
chr14	62747259	62747460	Lhx2_d14_peak_360;Otx2_d14_peak_1863	62747359	SYT16_TSS3	SYT16	ENSG00000139973	-201293	201293	NA	NA	NA
chr14	63384442	63384643	Lhx2_d14_peak_361;Otx2_d14_peak_1865	63384542	KCNH5_TSS1	KCNH5	ENSG00000140015	127403	127403	NA	NA	NA
chr14	64357852	64358053	Lhx2_d14_peak_362;Otx2_d14_peak_1868	64357952	SYNE2_TSS2	SYNE2	ENSG00000054654	17853	17853	-0.7759683954992757	0.05604402512825249	not_signif
chr14	64384622	64384823	Lhx2_d14_peak_363;Otx2_d14_peak_1869	64384722	SYNE2_TSS2	SYNE2	ENSG00000054654	-8898	8898	-0.7759683954992757	0.05604402512825249	not_signif
chr14	79212467	79212668	Lhx2_d14_peak_368;Otx2_d14_peak_1924	79212567	NRXN3_TSS2	NRXN3	ENSG00000021645	-342466	342466	-0.6404705893478253	0.9997264168152005	not_signif
chr14	95402870	95403071	Lhx2_d14_peak_369;Otx2_d14_peak_1958	95402970	GSC_TSS1	GSC	ENSG00000133937	-166462	166462	NA	NA	NA
chr14	95588277	95588478	Lhx2_d14_peak_370;Otx2_d14_peak_1959	95588377	DICER1_TSS3	DICER1	ENSG00000100697	11417	11417	-0.3198858878455262	0.9997264168152005	not_signif
chr14	100828928	100829129	Lhx2_d14_peak_372;Otx2_d14_peak_1966	100829028	WARS_TSS1	WARS	ENSG00000140105	12646	12646	0.3003208414528411	0.9997264168152005	not_signif
chr14	101653268	101653469	Lhx2_d14_peak_373;Otx2_d14_peak_1968	101653368	RTL1_TSS1	RTL1	ENSG00000254656	-302175	302175	NA	NA	NA
chr15	26314438	26314639	Lhx2_d14_peak_374;Otx2_d14_peak_1982	26314538	ATP10A_TSS3	ATP10A	ENSG00000206190	-204212	204212	0.12747177527427467	0.9997264168152005	not_signif
chr15	30042920	30043121	Lhx2_d14_peak_378;Otx2_d14_peak_1986	30043020	TJP1_TSS1	TJP1	ENSG00000104067	49875	49875	-0.04568306058194135	0.9997264168152005	not_signif
chr15	31394216	31394417	Lhx2_d14_peak_379;Otx2_d14_peak_1989	31394316	TRPM1_TSS2	TRPM1	ENSG00000134160	-398	398	-4.189771161746822	7.492494593009288e-11	down_KD_vs_ns
chr15	38961327	38961528	Lhx2_d14_peak_381;Otx2_d14_peak_2005	38961427	C15orf53_TSS1	C15orf53	ENSG00000175779	27361	27361	NA	NA	NA
chr15	39984777	39984978	Lhx2_d14_peak_383;Otx2_d14_peak_2009	39984877	FSIP1_TSS1	FSIP1	ENSG00000150667	90144	90144	NA	NA	NA
chr15	44243707	44243908	Lhx2_d14_peak_384;Otx2_d14_peak_2021	44243807	FRMD5_TSS2	FRMD5	ENSG00000171877	-41621	41621	-0.24170103789413602	0.9997264168152005	not_signif
chr15	44538886	44539087	Lhx2_d14_peak_385;Otx2_d14_peak_2023	44538986	CASC4_TSS1	CASC4	ENSG00000166734	41912	41912	-0.19538620704498433	0.9997264168152005	not_signif
chr15	50989778	50989979	Lhx2_d14_peak_387;Otx2_d14_peak_2045	50989878	TRPM7_TSS2	TRPM7	ENSG00000092439	-10901	10901	-0.262477165936778	0.9997264168152005	not_signif
chr15	53670377	53670578	Lhx2_d14_peak_389;Otx2_d14_peak_2051	53670477	WDR72_TSS1	WDR72	ENSG00000166415	354893	354893	0.14539898846883295	0.9997264168152005	not_signif
chr15	56036174	56036375	Lhx2_d14_peak_390;Otx2_d14_peak_2059	56036274	PRTG_TSS1	PRTG	ENSG00000166450	-1088	1088	-0.023252352741716754	0.9997264168152005	not_signif
chr15	63530937	63531138	Lhx2_d14_peak_393;Otx2_d14_peak_2082	63531037	APH1B_TSS1	APH1B	ENSG00000138613	38701	38701	-0.21160395058950587	0.9997264168152005	not_signif
chr15	63536747	63536948	Lhx2_d14_peak_394;Otx2_d14_peak_2083	63536847	APH1B_TSS1	APH1B	ENSG00000138613	32891	32891	-0.21160395058950587	0.9997264168152005	not_signif
chr15	65407474	65407675	Lhx2_d14_peak_397;Otx2_d14_peak_2094	65407574	UBAP1L_TSS2	UBAP1L	ENSG00000246922	-30	30	-1.164428053605639	0.9997264168152005	not_signif
chr15	67040369	67040570	Lhx2_d14_peak_398;Otx2_d14_peak_2096	67040469	SMAD6_TSS2	SMAD6	ENSG00000137834	-39531	39531	-1.8614128602171174	0.45926310467848275	not_signif
chr15	67340719	67340920	Lhx2_d14_peak_400;Otx2_d14_peak_2099	67340819	SMAD3_TSS1	SMAD3	ENSG00000166949	17353	17353	0.14657228523940297	0.9997264168152005	not_signif
chr15	70396777	70396978	Lhx2_d14_peak_404;Otx2_d14_peak_2112	70396877	TLE3_TSS6	TLE3	ENSG00000140332	-6353	6353	0.13892320053245075	0.9997264168152005	not_signif
chr15	71006380	71006581	Lhx2_d14_peak_405;Otx2_d14_peak_2114	71006480	UACA_TSS1	UACA	ENSG00000137831	-11851	11851	0.162492867267539	0.9997264168152005	not_signif
chr15	83588197	83588398	Lhx2_d14_peak_406;Otx2_d14_peak_2133	83588297	HOMER2_TSS1	HOMER2	ENSG00000103942	33166	33166	-0.2844683858453554	0.9997264168152005	not_signif
chr15	84231381	84231582	Lhx2_d14_peak_407;Otx2_d14_peak_2136	84231481	ADAMTSL3_TSS1	ADAMTSL3	ENSG00000156218	91346	91346	-1.1372162345792498	0.00282709357707819	down_KD_vs_ns
chr15	85377540	85377741	Lhx2_d14_peak_408;Otx2_d14_peak_2141	85377640	ALPK3_TSS1	ALPK3	ENSG00000136383	-17721	17721	-0.2589468747955803	0.9997264168152005	not_signif
chr15	89667691	89667892	Lhx2_d14_peak_409;Otx2_d14_peak_2147	89667791	ABHD2_TSS2	ABHD2	ENSG00000140526	-22111	22111	-0.8052015777499291	0.0012560363562063646	down_KD_vs_ns
chr15	89706544	89706745	Lhx2_d14_peak_410;Otx2_d14_peak_2148	89706644	RLBP1_TSS1	RLBP1	ENSG00000140522	58268	58268	-2.478837275214531	0.6724002796689798	not_signif
chr15	93535051	93535252	Lhx2_d14_peak_412;Otx2_d14_peak_2163	93535151	RGMA_TSS1	RGMA	ENSG00000182175	81213	81213	-0.194128976622167	0.9997264168152005	not_signif
chr15	94363422	94363623	Lhx2_d14_peak_414;Otx2_d14_peak_2166	94363522	MCTP2_TSS1	MCTP2	ENSG00000140563	411234	411234	-0.14235460645581552	0.9997264168152005	not_signif
chr15	98511825	98512026	Lhx2_d14_peak_415;Otx2_d14_peak_2173	98511925	ARRDC4_TSS1	ARRDC4	ENSG00000140450	-7989	7989	0.2080374318576497	0.9997264168152005	not_signif
chr15	101728659	101728860	Lhx2_d14_peak_417;Otx2_d14_peak_2181	101728759	CHSY1_TSS1	CHSY1	ENSG00000131873	-484	484	-0.330654009846823	0.9997264168152005	not_signif
chr16	1069429	1069630	Lhx2_d14_peak_418;Otx2_d14_peak_2183	1069529	SOX8_TSS1	SOX8	ENSG00000005513	-37713	37713	-2.01046749254444	4.92814933586588e-13	down_KD_vs_ns
chr16	3921428	3921629	Lhx2_d14_peak_420;Otx2_d14_peak_2192	3921528	CREBBP_TSS1	CREBBP	ENSG00000005339	8583	8583	0.08178791772521941	0.9997264168152005	not_signif
chr16	12254248	12254449	Lhx2_d14_peak_421;Otx2_d14_peak_2203	12254348	SNX29_TSS2	SNX29	ENSG00000048471	-108285	108285	-0.5615666695317048	0.9997264168152005	not_signif
chr16	12276118	12276319	Lhx2_d14_peak_422;Otx2_d14_peak_2204	12276218	SNX29_TSS2	SNX29	ENSG00000048471	-130155	130155	-0.5615666695317048	0.9997264168152005	not_signif
chr16	19239087	19239288	Lhx2_d14_peak_426;Otx2_d14_peak_2214	19239187	SYT17_TSS3	SYT17	ENSG00000103528	-55500	55500	-0.6054873525196554	0.7104817860202398	not_signif
chr16	19560517	19560718	Lhx2_d14_peak_427;Otx2_d14_peak_2217	19560617	C16orf62_TSS1	C16orf62	ENSG00000103544	6109	6109	0.01023715406301345	0.9997264168152005	not_signif
chr16	19763421	19763622	Lhx2_d14_peak_428;Otx2_d14_peak_2219	19763521	IQCK_TSS3	IQCK	ENSG00000174628	-33906	33906	-0.3681721659344768	0.9997264168152005	not_signif
chr16	20921653	20921854	Lhx2_d14_peak_429;Otx2_d14_peak_2227	20921753	LYRM1_TSS2	LYRM1	ENSG00000102897	-9670	9670	0.13091376795372353	0.9997264168152005	not_signif
chr16	22075284	22075485	Lhx2_d14_peak_431;Otx2_d14_peak_2229	22075384	VWA3A_TSS1	VWA3A	ENSG00000175267	28467	28467	NA	NA	NA
chr16	22368765	22368966	Lhx2_d14_peak_432;Otx2_d14_peak_2232	22368865	CDR2_TSS1	CDR2	ENSG00000140743	17063	17063	-0.5263364058493969	0.6920941236969064	not_signif
chr16	31238399	31238600	Lhx2_d14_peak_433;Otx2_d14_peak_2246	31238499	PYDC1_TSS1	PYDC1	ENSG00000169900	-10095	10095	NA	NA	NA
chr16	47168984	47169185	Lhx2_d14_peak_445;Otx2_d14_peak_2247	47169084	NETO2_TSS2	NETO2	ENSG00000171208	8814	8814	0.16082168469411415	0.9997264168152005	not_signif
chr16	56494118	56494319	Lhx2_d14_peak_448;Otx2_d14_peak_2263	56494218	OGFOD1_TSS1	OGFOD1	ENSG00000087263	-8803	8803	0.41494348756336025	0.7474441979830895	not_signif
chr16	56818351	56818552	Lhx2_d14_peak_449;Otx2_d14_peak_2264	56818451	NUP93_TSS3	NUP93	ENSG00000102900	-1075	1075	-0.040036277704569315	0.9997264168152005	not_signif
chr16	58764835	58765036	Lhx2_d14_peak_450;Otx2_d14_peak_2267	58764935	GOT2_TSS1	GOT2	ENSG00000125166	3239	3239	0.11006115751453834	0.9997264168152005	not_signif
chr16	77502878	77503079	Lhx2_d14_peak_453;Otx2_d14_peak_2298	77502978	ADAMTS18_TSS3	ADAMTS18	ENSG00000140873	-34038	34038	NA	NA	NA
chr16	77877393	77877594	Lhx2_d14_peak_454;Otx2_d14_peak_2302	77877493	VAT1L_TSS1	VAT1L	ENSG00000171724	-55002	55002	-1.1147393747142604	5.45019818429513e-6	down_KD_vs_ns
chr16	79637811	79638012	Lhx2_d14_peak_455;Otx2_d14_peak_2309	79637911	MAF_TSS1	MAF	ENSG00000178573	-3291	3291	-0.9014308039857176	0.02687597496727895	down_KD_vs_ns
chr17	9442020	9442221	Lhx2_d14_peak_460;Otx2_d14_peak_2357	9442120	STX8_TSS1	STX8	ENSG00000170310	37145	37145	-0.4100133256324161	0.9972998599870608	not_signif
chr17	10127895	10128096	Lhx2_d14_peak_461;Otx2_d14_peak_2361	10127995	GAS7_TSS7	GAS7	ENSG00000007237	-26118	26118	-0.6070796365698544	0.32619913624278624	not_signif
chr17	14734876	14735077	Lhx2_d14_peak_462;Otx2_d14_peak_2365	14734976	PMP22_TSS1	PMP22	ENSG00000109099	429107	429107	-0.07689304751157426	0.9997264168152005	not_signif
chr17	20840294	20840495	Lhx2_d14_peak_463;Otx2_d14_peak_2376	20840394	CCDC144NL_TSS1	CCDC144NL	ENSG00000205212	-40932	40932	NA	NA	NA
chr17	25622043	25622244	Lhx2_d14_peak_464;Otx2_d14_peak_2379	25622143	WSB1_TSS1	WSB1	ENSG00000109046	-1029	1029	0.162357712632917	0.9997264168152005	not_signif
chr17	37919490	37919691	Lhx2_d14_peak_466;Otx2_d14_peak_2399	37919590	IKZF3_TSS1	IKZF3	ENSG00000161405	14878	14878	NA	NA	NA
chr17	39108981	39109182	Lhx2_d14_peak_467;Otx2_d14_peak_2402	39109081	KRT39_TSS1	KRT39	ENSG00000196859	14053	14053	NA	NA	NA
chr17	42898069	42898270	Lhx2_d14_peak_469;Otx2_d14_peak_2407	42898169	GJC1_TSS2	GJC1	ENSG00000182963	9428	9428	0.010682312526541582	0.9997264168152005	not_signif
chr17	55483918	55484119	Lhx2_d14_peak_473;Otx2_d14_peak_2425	55484018	MSI2_TSS4	MSI2	ENSG00000153944	-120805	120805	-0.9637845232187683	0.011937857915342513	down_KD_vs_ns
chr17	58276052	58276253	Lhx2_d14_peak_475;Otx2_d14_peak_2430	58276152	CA4_TSS1	CA4	ENSG00000167434	-48842	48842	NA	NA	NA
chr17	61227947	61228148	Lhx2_d14_peak_477;Otx2_d14_peak_2440	61228047	TANC2_TSS2	TANC2	ENSG00000170921	43294	43294	-0.2540451788040217	0.9997264168152005	not_signif
chr17	61248964	61249165	Lhx2_d14_peak_478;Otx2_d14_peak_2442	61249064	TANC2_TSS2	TANC2	ENSG00000170921	22277	22277	-0.2540451788040217	0.9997264168152005	not_signif
chr17	64747084	64747285	Lhx2_d14_peak_479;Otx2_d14_peak_2455	64747184	CACNG5_TSS1	CACNG5	ENSG00000075429	84040	84040	NA	NA	NA
chr17	67995691	67995892	Lhx2_d14_peak_480;Otx2_d14_peak_2468	67995791	KCNJ16_TSS1	KCNJ16	ENSG00000153822	75624	75624	NA	NA	NA
chr17	68017832	68018033	Lhx2_d14_peak_481;Otx2_d14_peak_2470	68017932	KCNJ16_TSS1	KCNJ16	ENSG00000153822	53483	53483	NA	NA	NA
chr17	74171607	74171808	Lhx2_d14_peak_482;Otx2_d14_peak_2484	74171707	FOXJ1_TSS1	FOXJ1	ENSG00000129654	-34318	34318	NA	NA	NA
chr17	75983381	75983582	Lhx2_d14_peak_483;Otx2_d14_peak_2489	75983481	TNRC6C_TSS1	TNRC6C	ENSG00000078687	16757	16757	-0.23925949109106062	0.9997264168152005	not_signif
chr17	81011294	81011495	Lhx2_d14_peak_484;Otx2_d14_peak_2496	81011394	B3GNTL1_TSS2	B3GNTL1	ENSG00000175711	-1699	1699	0.08785994815009672	0.9997264168152005	not_signif
chr18	570488	570689	Lhx2_d14_peak_485;Otx2_d14_peak_2501	570588	CETN1_TSS1	CETN1	ENSG00000177143	9768	9768	NA	NA	NA
chr18	3722702	3722903	Lhx2_d14_peak_486;Otx2_d14_peak_2509	3722802	DLGAP1_TSS1	DLGAP1	ENSG00000170579	122484	122484	NA	NA	NA
chr18	4908355	4908556	Lhx2_d14_peak_487;Otx2_d14_peak_2511	4908455	C18orf42_TSS1	C18orf42	ENSG00000231824	288790	288790	NA	NA	NA
chr18	10243138	10243339	Lhx2_d14_peak_488;Otx2_d14_peak_2523	10243238	APCDD1_TSS1	APCDD1	ENSG00000154856	211376	211376	-1.2526581216118626	0.47893221779565776	not_signif
chr18	21788578	21788779	Lhx2_d14_peak_490;Otx2_d14_peak_2539	21788678	OSBPL1A_TSS1	OSBPL1A	ENSG00000141447	63508	63508	-0.6051553712093064	0.08052437085942235	not_signif
chr18	21850716	21850917	Lhx2_d14_peak_491;Otx2_d14_peak_2541	21850816	OSBPL1A_TSS1	OSBPL1A	ENSG00000141447	1370	1370	-0.6051553712093064	0.08052437085942235	not_signif
chr18	21980635	21980836	Lhx2_d14_peak_492;Otx2_d14_peak_2544	21980735	OSBPL1A_TSS4	OSBPL1A	ENSG00000141447	-2974	2974	-0.6051553712093064	0.08052437085942235	not_signif
chr18	29159443	29159644	Lhx2_d14_peak_494;Otx2_d14_peak_2555	29159543	TTR_TSS1	TTR	ENSG00000118271	12135	12135	-0.798171284590883	0.9997264168152005	not_signif
chr18	31567409	31567610	Lhx2_d14_peak_495;Otx2_d14_peak_2559	31567509	NOL4_TSS1	NOL4	ENSG00000101746	61039	61039	NA	NA	NA
chr18	33074233	33074434	Lhx2_d14_peak_496;Otx2_d14_peak_2563	33074333	INO80C_TSS1	INO80C	ENSG00000153391	3219	3219	-0.22654667959798425	0.9997264168152005	not_signif
chr18	34398401	34398602	Lhx2_d14_peak_497;Otx2_d14_peak_2569	34398501	TPGS2_TSS1	TPGS2	ENSG00000134779	10429	10429	0.15873656223424662	0.9997264168152005	not_signif
chr18	40472260	40472461	Lhx2_d14_peak_499;Otx2_d14_peak_2577	40472360	RIT2_TSS1	RIT2	ENSG00000152214	223286	223286	NA	NA	NA
chr18	55894889	55895090	Lhx2_d14_peak_503;Otx2_d14_peak_2602	55894989	NEDD4L_TSS5	NEDD4L	ENSG00000049759	-6227	6227	0.16837542468953057	0.9997264168152005	not_signif
chr18	56966246	56966447	Lhx2_d14_peak_505;Otx2_d14_peak_2604	56966346	CPLX4_TSS1	CPLX4	ENSG00000166569	19525	19525	NA	NA	NA
chr18	62500801	62501002	Lhx2_d14_peak_506;Otx2_d14_peak_2614	62500901	LINC00305_TSS1	LINC00305	ENSG00000179676	-735018	735018	NA	NA	NA
chr18	64289554	64289755	Lhx2_d14_peak_507;Otx2_d14_peak_2620	64289654	CDH19_TSS2	CDH19	ENSG00000071991	-18429	18429	-3.325999960798598	0.0039896178561441	down_KD_vs_ns
chr18	77133011	77133212	Lhx2_d14_peak_508;Otx2_d14_peak_2641	77133111	NFATC1_TSS1	NFATC1	ENSG00000131196	22650	22650	-0.6169212862213219	0.9997264168152005	not_signif
chr19	7683795	7683996	Lhx2_d14_peak_509;Otx2_d14_peak_2652	7683895	XAB2_TSS1	XAB2	ENSG00000076924	10534	10534	0.05859933771792195	0.9997264168152005	not_signif
chr19	11057810	11058011	Lhx2_d14_peak_510;Otx2_d14_peak_2656	11057910	SMARCA4_TSS1	SMARCA4	ENSG00000127616	13677	13677	-0.04206188194201943	0.9997264168152005	not_signif
chr19	29504729	29504930	Lhx2_d14_peak_514;Otx2_d14_peak_2672	29504829	UQCRFS1_TSS1	UQCRFS1	ENSG00000169021	199297	199297	0.07076479407186602	0.9997264168152005	not_signif
chr19	32596861	32597062	Lhx2_d14_peak_515;Otx2_d14_peak_2677	32596961	ZNF507_TSS1	ZNF507	ENSG00000168813	239542	239542	-0.14816640754957586	0.9997264168152005	not_signif
chr19	48367635	48367836	Lhx2_d14_peak_520;Otx2_d14_peak_2710	48367735	SULT2A1_TSS1	SULT2A1	ENSG00000105398	21909	21909	NA	NA	NA
chr2	2456059	2456260	Lhx2_d14_peak_521;Otx2_d14_peak_2720	2456159	MYT1L_TSS2	MYT1L	ENSG00000186487	-121262	121262	NA	NA	NA
chr2	3269711	3269912	Lhx2_d14_peak_522;Otx2_d14_peak_2722	3269811	TSSC1_TSS1	TSSC1	ENSG00000032389	111731	111731	-0.23272876227725195	0.9997264168152005	not_signif
chr2	5156003	5156204	Lhx2_d14_peak_523;Otx2_d14_peak_2725	5156103	SOX11_TSS1	SOX11	ENSG00000176887	676685	676685	0.2872005740473799	0.9997264168152005	not_signif
chr2	9729916	9730117	Lhx2_d14_peak_524;Otx2_d14_peak_2733	9730016	ADAM17_TSS1	ADAM17	ENSG00000151694	-34090	34090	-0.024710626410416995	0.9997264168152005	not_signif
chr2	10601007	10601208	Lhx2_d14_peak_525;Otx2_d14_peak_2737	10601107	ODC1_TSS2	ODC1	ENSG00000115758	-12645	12645	0.213199247341033	0.9997264168152005	not_signif
chr2	12146252	12146453	Lhx2_d14_peak_526;Otx2_d14_peak_2742	12146352	LPIN1_TSS5	LPIN1	ENSG00000134324	-219145	219145	0.30190717307691284	0.9997264168152005	not_signif
chr2	17538361	17538562	Lhx2_d14_peak_528;Otx2_d14_peak_2759	17538461	RAD51AP2_TSS1	RAD51AP2	ENSG00000214842	161235	161235	NA	NA	NA
chr2	17888982	17889183	Lhx2_d14_peak_529;Otx2_d14_peak_2761	17889082	SMC6_TSS1	SMC6	ENSG00000163029	38587	38587	-0.1896989804619496	0.9997264168152005	not_signif
chr2	23067028	23067229	Lhx2_d14_peak_531;Otx2_d14_peak_2781	23067128	KLHL29_TSS1	KLHL29	ENSG00000119771	540949	540949	-0.284143735525967	0.9997264168152005	not_signif
chr2	25312903	25313104	Lhx2_d14_peak_532;Otx2_d14_peak_2788	25313003	EFR3B_TSS2	EFR3B	ENSG00000084710	25843	25843	0.05463075743138133	0.9997264168152005	not_signif
chr2	27044232	27044433	Lhx2_d14_peak_533;Otx2_d14_peak_2792	27044332	DPYSL5_TSS1	DPYSL5	ENSG00000157851	26626	26626	NA	NA	NA
chr2	30478295	30478496	Lhx2_d14_peak_535;Otx2_d14_peak_2798	30478395	LBH_TSS2	LBH	ENSG00000213626	-23368	23368	-0.5271836528242431	0.6392188186239366	not_signif
chr2	36572439	36572640	Lhx2_d14_peak_536;Otx2_d14_peak_2811	36572539	CRIM1_TSS1	CRIM1	ENSG00000150938	10519	10519	-0.7069712638300414	0.0036144239243010626	down_KD_vs_ns
chr2	36599369	36599570	Lhx2_d14_peak_537;Otx2_d14_peak_2812	36599469	CRIM1_TSS1	CRIM1	ENSG00000150938	-16392	16392	-0.7069712638300414	0.0036144239243010626	down_KD_vs_ns
chr2	36890603	36890804	Lhx2_d14_peak_538;Otx2_d14_peak_2820	36890703	VIT_TSS1	VIT	ENSG00000205221	33119	33119	NA	NA	NA
chr2	43692283	43692484	Lhx2_d14_peak_541;Otx2_d14_peak_2833	43692383	THADA_TSS1	THADA	ENSG00000115970	105256	105256	-0.3054674448932204	0.9997264168152005	not_signif
chr2	43976950	43977151	Lhx2_d14_peak_542;Otx2_d14_peak_2835	43977050	DYNC2LI1_TSS1	DYNC2LI1	ENSG00000138036	24117	24117	-0.36956862176258554	0.9997264168152005	not_signif
chr2	44160829	44161030	Lhx2_d14_peak_543;Otx2_d14_peak_2836	44160929	LRPPRC_TSS1	LRPPRC	ENSG00000138095	62178	62178	0.01682822249171461	0.9997264168152005	not_signif
chr2	44370451	44370652	Lhx2_d14_peak_544;Otx2_d14_peak_2838	44370551	PPM1B_TSS1	PPM1B	ENSG00000138032	25438	25438	-0.717128422380137	0.0922053678080673	not_signif
chr2	44981160	44981361	Lhx2_d14_peak_546;Otx2_d14_peak_2848	44981260	SIX3_TSS1	SIX3	ENSG00000138083	187631	187631	-0.1590970359382079	0.9997264168152005	not_signif
chr2	46716921	46717122	Lhx2_d14_peak_547;Otx2_d14_peak_2858	46717021	ATP6V1E2_TSS1	ATP6V1E2	ENSG00000250565	30065	30065	-0.2362849474487813	0.9997264168152005	not_signif
chr2	47263437	47263638	Lhx2_d14_peak_548;Otx2_d14_peak_2862	47263537	TTC7A_TSS5	TTC7A	ENSG00000068724	-42159	42159	-0.5397354597028853	0.5341462676268318	not_signif
chr2	54548911	54549112	Lhx2_d14_peak_549;Otx2_d14_peak_2868	54549011	C2orf73_TSS1	C2orf73	ENSG00000177994	9017	9017	NA	NA	NA
chr2	56013574	56013775	Lhx2_d14_peak_550;Otx2_d14_peak_2874	56013674	PNPT1_TSS1	PNPT1	ENSG00000138035	-92701	92701	-0.03829458627987589	0.9997264168152005	not_signif
chr2	56116305	56116506	Lhx2_d14_peak_551;Otx2_d14_peak_2876	56116405	EFEMP1_TSS1	EFEMP1	ENSG00000115380	33941	33941	-0.848433213009786	0.9997264168152005	not_signif
chr2	72968240	72968441	Lhx2_d14_peak_552;Otx2_d14_peak_2907	72968340	EXOC6B_TSS1	EXOC6B	ENSG00000144036	84784	84784	-0.46655123637046253	0.9374252101180292	not_signif
chr2	75814232	75814433	Lhx2_d14_peak_553;Otx2_d14_peak_2915	75814332	EVA1A_TSS3	EVA1A	ENSG00000115363	-17475	17475	-0.1840814422648646	0.9997264168152005	not_signif
chr2	100140678	100140879	Lhx2_d14_peak_556;Otx2_d14_peak_2934	100140778	REV1_TSS1	REV1	ENSG00000135945	-34334	34334	-0.1507186670338745	0.9997264168152005	not_signif
chr2	100162136	100162337	Lhx2_d14_peak_557;Otx2_d14_peak_2935	100162236	REV1_TSS1	REV1	ENSG00000135945	-55792	55792	-0.1507186670338745	0.9997264168152005	not_signif
chr2	104668883	104669084	Lhx2_d14_peak_558;Otx2_d14_peak_2945	104668983	MRPS9_TSS1	MRPS9	ENSG00000135972	985447	985447	-0.0346419971319849	0.9997264168152005	not_signif
chr2	106526513	106526714	Lhx2_d14_peak_559;Otx2_d14_peak_2946	106526613	NCK2_TSS3	NCK2	ENSG00000071051	-58401	58401	-0.17364247356827278	0.9997264168152005	not_signif
chr2	111528370	111528571	Lhx2_d14_peak_560;Otx2_d14_peak_2950	111528470	ACOXL_TSS2	ACOXL	ENSG00000153093	28110	28110	NA	NA	NA
chr2	114469549	114469750	Lhx2_d14_peak_561;Otx2_d14_peak_2957	114469649	SLC35F5_TSS1	SLC35F5	ENSG00000115084	44538	44538	-0.2688394276958258	0.9997264168152005	not_signif
chr2	120599222	120599423	Lhx2_d14_peak_562;Otx2_d14_peak_2974	120599322	PTPN4_TSS2	PTPN4	ENSG00000088179	40340	40340	-0.41118854276643474	0.9862724033227647	not_signif
chr2	122671799	122672000	Lhx2_d14_peak_563;Otx2_d14_peak_2979	122671899	TSN_TSS2	TSN	ENSG00000211460	-158144	158144	0.03447678383093145	0.9997264168152005	not_signif
chr2	133410228	133410429	Lhx2_d14_peak_565;Otx2_d14_peak_2990	133410328	LYPD1_TSS1	LYPD1	ENSG00000150551	17435	17435	-2.0144194637378265	1.819816491393329e-4	down_KD_vs_ns
chr2	134513041	134513242	Lhx2_d14_peak_566;Otx2_d14_peak_3000	134513141	NCKAP5_TSS2	NCKAP5	ENSG00000176771	-187101	187101	-2.4780522202973825	0.5603649560046033	not_signif
chr2	135091338	135091539	Lhx2_d14_peak_567;Otx2_d14_peak_3006	135091438	MGAT5_TSS2	MGAT5	ENSG00000152127	-79600	79600	-0.7644292966199451	0.03849302508226488	down_KD_vs_ns
chr2	136501449	136501650	Lhx2_d14_peak_568;Otx2_d14_peak_3009	136501549	UBXN4_TSS1	UBXN4	ENSG00000144224	-2352	2352	-0.15177751549476093	0.9997264168152005	not_signif
chr2	139736830	139737031	Lhx2_d14_peak_570;Otx2_d14_peak_3015	139736930	NXPH2_TSS1	NXPH2	ENSG00000144227	-199003	199003	NA	NA	NA
chr2	145528483	145528684	Lhx2_d14_peak_572;Otx2_d14_peak_3023	145528583	ZEB2_TSS3	ZEB2	ENSG00000169554	-249953	249953	-0.09020401904781958	0.9997264168152005	not_signif
chr2	150329075	150329276	Lhx2_d14_peak_573;Otx2_d14_peak_3029	150329175	LYPD6_TSS3	LYPD6	ENSG00000187123	-104941	104941	-1.0587568916595356	0.0024252688534228844	down_KD_vs_ns
chr2	153291187	153291388	Lhx2_d14_peak_577;Otx2_d14_peak_3039	153291287	FMNL2_TSS1	FMNL2	ENSG00000157827	-99528	99528	-0.3888822801998969	0.6392188186239366	not_signif
chr2	154244986	154245187	Lhx2_d14_peak_578;Otx2_d14_peak_3042	154245086	RPRM_TSS1	RPRM	ENSG00000177519	90226	90226	-0.6887229464653399	0.5011167708541386	not_signif
chr2	154250847	154251048	Lhx2_d14_peak_579;Otx2_d14_peak_3043	154250947	RPRM_TSS1	RPRM	ENSG00000177519	84365	84365	-0.6887229464653399	0.5011167708541386	not_signif
chr2	159927909	159928110	Lhx2_d14_peak_581;Otx2_d14_peak_3054	159928009	TANC1_TSS1	TANC1	ENSG00000115183	-102855	102855	-0.7116177576847381	0.04931674565674961	down_KD_vs_ns
chr2	161174223	161174424	Lhx2_d14_peak_582;Otx2_d14_peak_3065	161174323	RBMS1_TSS1	RBMS1	ENSG00000153250	90067	90067	-0.29721119450341554	0.9997264168152005	not_signif
chr2	162522895	162523096	Lhx2_d14_peak_583;Otx2_d14_peak_3074	162522995	SLC4A10_TSS1	SLC4A10	ENSG00000144290	-42142	42142	NA	NA	NA
chr2	163330784	163330985	Lhx2_d14_peak_584;Otx2_d14_peak_3077	163330884	GCA_TSS2	GCA	ENSG00000115271	-130293	130293	-0.42271597015628243	0.9180478544961586	not_signif
chr2	164560324	164560525	Lhx2_d14_peak_586;Otx2_d14_peak_3078	164560424	FIGN_TSS1	FIGN	ENSG00000182263	32079	32079	-0.36567460155351666	0.9997264168152005	not_signif
chr2	165808960	165809161	Lhx2_d14_peak_587;Otx2_d14_peak_3080	165809060	SLC38A11_TSS1	SLC38A11	ENSG00000169507	2686	2686	-3.9242060718382596	4.0830540304404776e-7	down_KD_vs_ns
chr2	167993731	167993932	Lhx2_d14_peak_588;Otx2_d14_peak_3088	167993831	XIRP2_TSS3	XIRP2	ENSG00000163092	-1404	1404	NA	NA	NA
chr2	167997282	167997483	Lhx2_d14_peak_589;Otx2_d14_peak_3089	167997382	XIRP2_TSS3	XIRP2	ENSG00000163092	-4955	4955	NA	NA	NA
chr2	169037690	169037891	Lhx2_d14_peak_590;Otx2_d14_peak_3093	169037790	STK39_TSS1	STK39	ENSG00000198648	66305	66305	-0.4852097381223293	0.5981804562482849	not_signif
chr2	169134987	169135188	Lhx2_d14_peak_591;Otx2_d14_peak_3095	169135087	STK39_TSS2	STK39	ENSG00000198648	-30427	30427	-0.4852097381223293	0.5981804562482849	not_signif
chr2	173637610	173637811	Lhx2_d14_peak_592;Otx2_d14_peak_3102	173637710	RAPGEF4_TSS1	RAPGEF4	ENSG00000091428	-37177	37177	NA	NA	NA
chr2	173791703	173791904	Lhx2_d14_peak_593;Otx2_d14_peak_3103	173791803	RAPGEF4_TSS6	RAPGEF4	ENSG00000091428	1060	1060	NA	NA	NA
chr2	173924428	173924629	Lhx2_d14_peak_595;Otx2_d14_peak_3104	173924528	ZAK_TSS1	ZAK	NA	15624	15624	NA	NA	NA
chr2	176465097	176465298	Lhx2_d14_peak_597;Otx2_d14_peak_3109	176465197	KIAA1715_TSS1	KIAA1715	ENSG00000144320	401795	401795	0.038046147532003076	0.9997264168152005	not_signif
chr2	179923466	179923667	Lhx2_d14_peak_598;Otx2_d14_peak_3114	179923566	CCDC141_TSS2	CCDC141	ENSG00000163492	-8771	8771	-1.5565947380355212	0.5478955858146534	not_signif
chr2	182683108	182683309	Lhx2_d14_peak_599;Otx2_d14_peak_3119	182683208	SSFA2_TSS1	SSFA2	ENSG00000138434	73253	73253	-0.5323328978911199	0.15214372856890565	not_signif
chr2	183704591	183704792	Lhx2_d14_peak_602;Otx2_d14_peak_3125	183704691	FRZB_TSS1	FRZB	ENSG00000162998	26797	26797	-1.2286444504808012	0.9997264168152005	not_signif
chr2	185810590	185810791	Lhx2_d14_peak_604;Otx2_d14_peak_3129	185810690	ZNF804A_TSS1	ZNF804A	ENSG00000170396	-347589	347589	-0.45921564894398825	0.9997264168152005	not_signif
chr2	187394941	187395142	Lhx2_d14_peak_606;Otx2_d14_peak_3134	187395041	ZC3H15_TSS1	ZC3H15	ENSG00000065548	-44150	44150	0.040848275405764765	0.9997264168152005	not_signif
chr2	187400624	187400825	Lhx2_d14_peak_607;Otx2_d14_peak_3136	187400724	ZC3H15_TSS1	ZC3H15	ENSG00000065548	-49833	49833	0.040848275405764765	0.9997264168152005	not_signif
chr2	192212267	192212468	Lhx2_d14_peak_611;Otx2_d14_peak_3151	192212367	MYO1B_TSS4	MYO1B	ENSG00000128641	44456	44456	0.2175975718752949	0.9997264168152005	not_signif
chr2	200946052	200946253	Lhx2_d14_peak_613;Otx2_d14_peak_3166	200946152	TYW5_TSS1	TYW5	ENSG00000162971	-125917	125917	0.25673116548268454	0.9997264168152005	not_signif
chr2	201195870	201196071	Lhx2_d14_peak_614;Otx2_d14_peak_3169	201195970	SPATS2L_TSS4	SPATS2L	ENSG00000196141	19931	19931	-0.15828458810394272	0.9997264168152005	not_signif
chr2	203882969	203883170	Lhx2_d14_peak_615;Otx2_d14_peak_3176	203883069	NBEAL1_TSS1	NBEAL1	ENSG00000144426	-3459	3459	-0.20041781566248823	0.9997264168152005	not_signif
chr2	205125791	205125992	Lhx2_d14_peak_616;Otx2_d14_peak_3180	205125891	PARD3B_TSS1	PARD3B	ENSG00000116117	284614	284614	-1.7669164263808763	0.5361178990896778	not_signif
chr2	205164604	205164805	Lhx2_d14_peak_617;Otx2_d14_peak_3182	205164704	PARD3B_TSS1	PARD3B	ENSG00000116117	245801	245801	-1.7669164263808763	0.5361178990896778	not_signif
chr2	205229964	205230165	Lhx2_d14_peak_618;Otx2_d14_peak_3184	205230064	PARD3B_TSS1	PARD3B	ENSG00000116117	180441	180441	-1.7669164263808763	0.5361178990896778	not_signif
chr2	205529367	205529568	Lhx2_d14_peak_619;Otx2_d14_peak_3186	205529467	PARD3B_TSS1	PARD3B	ENSG00000116117	-118943	118943	-1.7669164263808763	0.5361178990896778	not_signif
chr2	205552730	205552931	Lhx2_d14_peak_620;Otx2_d14_peak_3188	205552830	PARD3B_TSS1	PARD3B	ENSG00000116117	-142306	142306	-1.7669164263808763	0.5361178990896778	not_signif
chr2	205724571	205724772	Lhx2_d14_peak_621;Otx2_d14_peak_3189	205724671	PARD3B_TSS1	PARD3B	ENSG00000116117	-314147	314147	-1.7669164263808763	0.5361178990896778	not_signif
chr2	208477478	208477679	Lhx2_d14_peak_622;Otx2_d14_peak_3194	208477578	METTL21A_TSS1	METTL21A	ENSG00000144401	11516	11516	-0.14733839459674744	0.9997264168152005	not_signif
chr2	208770455	208770656	Lhx2_d14_peak_623;Otx2_d14_peak_3196	208770555	PLEKHM3_TSS1	PLEKHM3	ENSG00000178385	119657	119657	-0.45923243154841575	0.9997264168152005	not_signif
chr2	208835377	208835578	Lhx2_d14_peak_624;Otx2_d14_peak_3198	208835477	PLEKHM3_TSS1	PLEKHM3	ENSG00000178385	54735	54735	-0.45923243154841575	0.9997264168152005	not_signif
chr2	209449359	209449560	Lhx2_d14_peak_625;Otx2_d14_peak_3201	209449459	PTH2R_TSS2	PTH2R	ENSG00000144407	-177895	177895	NA	NA	NA
chr2	213147765	213147966	Lhx2_d14_peak_627;Otx2_d14_peak_3206	213147865	ERBB4_TSS1	ERBB4	ENSG00000178568	255477	255477	-1.9529030309967428	2.9499733999746638e-6	down_KD_vs_ns
chr2	213149052	213149253	Lhx2_d14_peak_628;Otx2_d14_peak_3207	213149152	ERBB4_TSS1	ERBB4	ENSG00000178568	254190	254190	-1.9529030309967428	2.9499733999746638e-6	down_KD_vs_ns
chr2	213161944	213162145	Lhx2_d14_peak_629;Otx2_d14_peak_3209	213162044	ERBB4_TSS1	ERBB4	ENSG00000178568	241298	241298	-1.9529030309967428	2.9499733999746638e-6	down_KD_vs_ns
chr2	213359193	213359394	Lhx2_d14_peak_630;Otx2_d14_peak_3214	213359293	ERBB4_TSS1	ERBB4	ENSG00000178568	44049	44049	-1.9529030309967428	2.9499733999746638e-6	down_KD_vs_ns
chr2	218487464	218487665	Lhx2_d14_peak_631;Otx2_d14_peak_3228	218487564	TNS1_TSS1	TNS1	ENSG00000079308	191165	191165	0.4654383534722587	0.5379784181471935	not_signif
chr2	219576266	219576467	Lhx2_d14_peak_632;Otx2_d14_peak_3230	219576366	TTLL4_TSS1	TTLL4	ENSG00000135912	-790	790	-0.3575337015356525	0.9997264168152005	not_signif
chr2	219644984	219645185	Lhx2_d14_peak_633;Otx2_d14_peak_3234	219645084	CYP27A1_TSS1	CYP27A1	ENSG00000135929	1377	1377	-0.9319842593106119	0.025563709650972488	down_KD_vs_ns
chr2	226352774	226352975	Lhx2_d14_peak_634;Otx2_d14_peak_3248	226352874	NYAP2_TSS1	NYAP2	ENSG00000144460	-87502	87502	NA	NA	NA
chr2	228105874	228106075	Lhx2_d14_peak_636;Otx2_d14_peak_3257	228105974	COL4A3_TSS1	COL4A3	ENSG00000169031	-76685	76685	-1.3901681238825436	3.989646580487922e-4	down_KD_vs_ns
chr2	228181177	228181378	Lhx2_d14_peak_637;Otx2_d14_peak_3259	228181277	MFF_TSS1	MFF	ENSG00000168958	8597	8597	-0.7589048020629664	0.006723892946789518	down_KD_vs_ns
chr2	235410838	235411039	Lhx2_d14_peak_638;Otx2_d14_peak_3274	235410938	ARL4C_TSS2	ARL4C	ENSG00000188042	-5236	5236	-0.2231306193506617	0.9997264168152005	not_signif
chr2	235458924	235459125	Lhx2_d14_peak_639;Otx2_d14_peak_3275	235459024	ARL4C_TSS2	ARL4C	ENSG00000188042	-53322	53322	-0.2231306193506617	0.9997264168152005	not_signif
chr2	236139587	236139788	Lhx2_d14_peak_640;Otx2_d14_peak_3276	236139687	SH3BP4_TSS3	SH3BP4	ENSG00000130147	-188818	188818	0.032240940709894576	0.9997264168152005	not_signif
chr20	1125197	1125398	Lhx2_d14_peak_643;Otx2_d14_peak_3285	1125297	PSMF1_TSS3	PSMF1	ENSG00000125818	-9806	9806	0.19014353431059558	0.9997264168152005	not_signif
chr20	2912861	2913062	Lhx2_d14_peak_644;Otx2_d14_peak_3287	2912961	PTPRA_TSS3	PTPRA	ENSG00000132670	-9100	9100	-0.10040983166571273	0.9997264168152005	not_signif
chr20	4925394	4925595	Lhx2_d14_peak_645;Otx2_d14_peak_3293	4925494	SLC23A2_TSS1	SLC23A2	ENSG00000089057	56641	56641	-0.20855961814568846	0.9997264168152005	not_signif
chr20	5593625	5593826	Lhx2_d14_peak_646;Otx2_d14_peak_3296	5593725	GPCPD1_TSS2	GPCPD1	ENSG00000125772	-2044	2044	-0.2343059598449524	0.9997264168152005	not_signif
chr20	14801650	14801851	Lhx2_d14_peak_650;Otx2_d14_peak_3312	14801750	MACROD2_TSS2	MACROD2	ENSG00000172264	375743	375743	NA	NA	NA
chr20	18764952	18765153	Lhx2_d14_peak_651;Otx2_d14_peak_3315	18765052	SCP2D1_TSS1	SCP2D1	ENSG00000132631	29307	29307	NA	NA	NA
chr20	34837132	34837333	Lhx2_d14_peak_653;Otx2_d14_peak_3333	34837232	AAR2_TSS1	AAR2	ENSG00000131043	-12843	12843	0.12024009356488821	0.9997264168152005	not_signif
chr20	41567435	41567636	Lhx2_d14_peak_654;Otx2_d14_peak_3338	41567535	PTPRT_TSS2	PTPRT	ENSG00000196090	250937	250937	NA	NA	NA
chr20	45754184	45754385	Lhx2_d14_peak_656;Otx2_d14_peak_3345	45754284	ZMYND8_TSS1	ZMYND8	ENSG00000101040	113599	113599	-0.13097908613051842	0.9997264168152005	not_signif
chr20	46709501	46709702	Lhx2_d14_peak_657;Otx2_d14_peak_3348	46709601	SULF2_TSS3	SULF2	ENSG00000196562	-294294	294294	-0.3500095771388662	0.7626371693188232	not_signif
chr20	48467098	48467299	Lhx2_d14_peak_659;Otx2_d14_peak_3352	48467198	SLC9A8_TSS2	SLC9A8	ENSG00000197818	14067	14067	-0.3126949142319887	0.9997264168152005	not_signif
chr20	57553033	57553234	Lhx2_d14_peak_661;Otx2_d14_peak_3382	57553133	NELFCD_TSS1	NELFCD	ENSG00000101158	3152	3152	0.18218116714089846	0.9997264168152005	not_signif
chr20	62889544	62889745	Lhx2_d14_peak_662;Otx2_d14_peak_3384	62889644	PCMTD2_TSS1	PCMTD2	ENSG00000203880	-2588	2588	-0.30364680713537273	0.9997264168152005	not_signif
chr21	16672624	16672825	Lhx2_d14_peak_663;Otx2_d14_peak_3390	16672724	NRIP1_TSS1	NRIP1	ENSG00000180530	-235589	235589	0.050556365104393215	0.9997264168152005	not_signif
chr21	17584386	17584587	Lhx2_d14_peak_664;Otx2_d14_peak_3394	17584486	USP25_TSS1	USP25	ENSG00000155313	-482134	482134	-0.25659098855442036	0.9997264168152005	not_signif
chr21	17831504	17831705	Lhx2_d14_peak_665;Otx2_d14_peak_3395	17831604	USP25_TSS1	USP25	ENSG00000155313	-729252	729252	-0.25659098855442036	0.9997264168152005	not_signif
chr21	19398883	19399084	Lhx2_d14_peak_666;Otx2_d14_peak_3398	19398983	CHODL_TSS2	CHODL	ENSG00000154645	-109438	109438	NA	NA	NA
chr21	22609370	22609571	Lhx2_d14_peak_667;Otx2_d14_peak_3403	22609470	NCAM2_TSS2	NCAM2	ENSG00000154654	-90024	90024	-1.4716096886125143	0.9711044007467434	not_signif
chr21	27425868	27426069	Lhx2_d14_peak_668;Otx2_d14_peak_3411	27425968	APP_TSS1	APP	ENSG00000142192	-83097	83097	-0.3003543004877761	0.8110852807093971	not_signif
chr21	28746742	28746943	Lhx2_d14_peak_670;Otx2_d14_peak_3423	28746842	ADAMTS5_TSS2	ADAMTS5	ENSG00000154736	-407394	407394	-1.6684398261048894	0.007880420371634526	down_KD_vs_ns
chr21	28965518	28965719	Lhx2_d14_peak_671;Otx2_d14_peak_3425	28965618	ADAMTS5_TSS2	ADAMTS5	ENSG00000154736	-626170	626170	-1.6684398261048894	0.007880420371634526	down_KD_vs_ns
chr21	30805861	30806062	Lhx2_d14_peak_672;Otx2_d14_peak_3430	30805961	BACH1_TSS2	BACH1	ENSG00000156273	-134216	134216	0.2745324727300696	0.9997264168152005	not_signif
chr21	32360299	32360500	Lhx2_d14_peak_673;Otx2_d14_peak_3433	32360399	KRTAP19-8_TSS1	KRTAP19-8	ENSG00000206102	50386	50386	NA	NA	NA
chr21	35073002	35073203	Lhx2_d14_peak_674;Otx2_d14_peak_3439	35073102	ITSN1_TSS2	ITSN1	ENSG00000205726	17989	17989	-0.23132059852223796	0.9997264168152005	not_signif
chr21	36059754	36059955	Lhx2_d14_peak_676;Otx2_d14_peak_3451	36059854	RCAN1_TSS7	RCAN1	ENSG00000159200	-72463	72463	-0.43175428355786777	0.9862724033227647	not_signif
chr21	38512353	38512554	Lhx2_d14_peak_678;Otx2_d14_peak_3457	38512453	TTC3_TSS6	TTC3	ENSG00000182670	16493	16493	-0.055780642838348805	0.9997264168152005	not_signif
chr21	40679472	40679673	Lhx2_d14_peak_679;Otx2_d14_peak_3459	40679572	BRWD1_TSS2	BRWD1	ENSG00000185658	5914	5914	-0.17104974649265436	0.9997264168152005	not_signif
chr21	42756403	42756604	Lhx2_d14_peak_680;Otx2_d14_peak_3465	42756503	MX2_TSS3	MX2	ENSG00000183486	4956	4956	0.17016548244396165	0.9997264168152005	not_signif
chr21	45396879	45397080	Lhx2_d14_peak_681;Otx2_d14_peak_3469	45396979	AGPAT3_TSS7	AGPAT3	ENSG00000160216	-17456	17456	-0.02104097510473513	0.9997264168152005	not_signif
chr22	18155344	18155545	Lhx2_d14_peak_682;Otx2_d14_peak_3475	18155444	BCL2L13_TSS4	BCL2L13	ENSG00000099968	16297	16297	0.10377814676186783	0.9997264168152005	not_signif
chr22	26676967	26677168	Lhx2_d14_peak_683;Otx2_d14_peak_3485	26677067	SEZ6L_TSS2	SEZ6L	ENSG00000100095	11139	11139	NA	NA	NA
chr22	27598920	27599121	Lhx2_d14_peak_684;Otx2_d14_peak_3486	27599020	CRYBA4_TSS1	CRYBA4	ENSG00000196431	-581084	581084	NA	NA	NA
chr22	28278495	28278696	Lhx2_d14_peak_685;Otx2_d14_peak_3489	28278595	PITPNB_TSS1	PITPNB	ENSG00000180957	36582	36582	0.1203009091809419	0.9997264168152005	not_signif
chr22	28834303	28834504	Lhx2_d14_peak_686;Otx2_d14_peak_3492	28834403	TTC28_TSS1	TTC28	ENSG00000100154	241440	241440	-1.1390975468115634	0.027683001205643952	down_KD_vs_ns
chr22	29300236	29300437	Lhx2_d14_peak_687;Otx2_d14_peak_3494	29300336	ZNRF3_TSS2	ZNRF3	ENSG00000183579	13030	13030	-0.3703847619613422	0.9997264168152005	not_signif
chr22	39728637	39728838	Lhx2_d14_peak_690;Otx2_d14_peak_3523	39728737	RPL3_TSS3	RPL3	ENSG00000100316	-12337	12337	-0.2133284015778817	0.9997264168152005	not_signif
chr3	706202	706403	Lhx2_d14_peak_692;Otx2_d14_peak_3545	706302	CHL1_TSS3	CHL1	ENSG00000134121	-344928	344928	NA	NA	NA
chr3	748994	749195	Lhx2_d14_peak_693;Otx2_d14_peak_3546	749094	CNTN6_TSS1	CNTN6	ENSG00000134115	385155	385155	NA	NA	NA
chr3	1416190	1416391	Lhx2_d14_peak_694;Otx2_d14_peak_3550	1416290	CNTN6_TSS2	CNTN6	ENSG00000134115	-281574	281574	NA	NA	NA
chr3	5971378	5971579	Lhx2_d14_peak_696;Otx2_d14_peak_3559	5971478	EDEM1_TSS2	EDEM1	ENSG00000134109	-741436	741436	-0.006291969173782176	0.9997264168152005	not_signif
chr3	11518411	11518612	Lhx2_d14_peak_697;Otx2_d14_peak_3567	11518511	VGLL4_TSS1	VGLL4	ENSG00000144560	91877	91877	-0.4868416759350049	0.4998108658708229	not_signif
chr3	15268787	15268988	Lhx2_d14_peak_699;Otx2_d14_peak_3579	15268887	CAPN7_TSS1	CAPN7	ENSG00000131375	-21220	21220	0.025209791035016988	0.9997264168152005	not_signif
chr3	15372607	15372808	Lhx2_d14_peak_700;Otx2_d14_peak_3580	15372707	SH3BP5_TSS1	SH3BP5	ENSG00000131370	1266	1266	-0.14522641547614107	0.9997264168152005	not_signif
chr3	15676753	15676954	Lhx2_d14_peak_701;Otx2_d14_peak_3583	15676853	BTD_TSS2	BTD	ENSG00000169814	-33537	33537	-0.08511681069802457	0.9997264168152005	not_signif
chr3	15696560	15696761	Lhx2_d14_peak_702;Otx2_d14_peak_3584	15696660	ANKRD28_TSS1	ANKRD28	ENSG00000206560	21060	21060	-0.3162720077871626	0.9997264168152005	not_signif
chr3	17067606	17067807	Lhx2_d14_peak_704;Otx2_d14_peak_3588	17067706	PLCL2_TSS2	PLCL2	ENSG00000154822	-93116	93116	-0.23549423259740648	0.9997264168152005	not_signif
chr3	18077166	18077367	Lhx2_d14_peak_705;Otx2_d14_peak_3591	18077266	TBC1D5_TSS4	TBC1D5	ENSG00000131374	-293267	293267	-0.440647163568748	0.9571908258887992	not_signif
chr3	20065653	20065854	Lhx2_d14_peak_706;Otx2_d14_peak_3594	20065753	PP2D1_TSS1	PP2D1	ENSG00000183977	-11979	11979	NA	NA	NA
chr3	22054219	22054420	Lhx2_d14_peak_707;Otx2_d14_peak_3598	22054319	ZNF385D_TSS1	ZNF385D	ENSG00000151789	-261704	261704	-0.18333906689258073	0.9997264168152005	not_signif
chr3	22084552	22084753	Lhx2_d14_peak_708;Otx2_d14_peak_3600	22084652	ZNF385D_TSS1	ZNF385D	ENSG00000151789	-292037	292037	-0.18333906689258073	0.9997264168152005	not_signif
chr3	29508078	29508279	Lhx2_d14_peak_709;Otx2_d14_peak_3621	29508178	RBMS3_TSS2	RBMS3	ENSG00000144642	-185227	185227	-0.7514916858398928	0.8602780524891426	not_signif
chr3	33181684	33181885	Lhx2_d14_peak_710;Otx2_d14_peak_3640	33181784	CRTAP_TSS1	CRTAP	ENSG00000170275	-26326	26326	-0.0460096664958587	0.9997264168152005	not_signif
chr3	37550681	37550882	Lhx2_d14_peak_711;Otx2_d14_peak_3649	37550781	ITGA9_TSS1	ITGA9	ENSG00000144668	-57167	57167	NA	NA	NA
chr3	42466613	42466814	Lhx2_d14_peak_715;Otx2_d14_peak_3666	42466713	LYZL4_TSS1	LYZL4	ENSG00000157093	-14654	14654	NA	NA	NA
chr3	42518191	42518392	Lhx2_d14_peak_716;Otx2_d14_peak_3667	42518291	VIPR1_TSS1	VIPR1	ENSG00000114812	12489	12489	NA	NA	NA
chr3	43220574	43220775	Lhx2_d14_peak_717;Otx2_d14_peak_3669	43220674	POMGNT2_TSS2	POMGNT2	ENSG00000144647	-73234	73234	0.02167999617985523	0.9997264168152005	not_signif
chr3	43329266	43329467	Lhx2_d14_peak_718;Otx2_d14_peak_3670	43329366	SNRK_TSS1	SNRK	ENSG00000163788	-1354	1354	-0.11038815045779189	0.9997264168152005	not_signif
chr3	45678542	45678743	Lhx2_d14_peak_719;Otx2_d14_peak_3674	45678642	LIMD1_TSS2	LIMD1	ENSG00000144791	-42311	42311	0.14242465706226834	0.9997264168152005	not_signif
chr3	47754032	47754233	Lhx2_d14_peak_720;Otx2_d14_peak_3678	47754132	SMARCC1_TSS1	SMARCC1	ENSG00000173473	69229	69229	-0.071917316751762	0.9997264168152005	not_signif
chr3	52670854	52671055	Lhx2_d14_peak_721;Otx2_d14_peak_3693	52670954	PBRM1_TSS2	PBRM1	ENSG00000163939	-21473	21473	-0.1544881612164449	0.9997264168152005	not_signif
chr3	53604125	53604326	Lhx2_d14_peak_722;Otx2_d14_peak_3696	53604225	CACNA1D_TSS1	CACNA1D	ENSG00000157388	-75534	75534	-1.2796928055755983	0.45278948973570493	not_signif
chr3	55718108	55718309	Lhx2_d14_peak_723;Otx2_d14_peak_3701	55718208	WNT5A_TSS5	WNT5A	ENSG00000114251	-194226	194226	0.6158530445232151	0.3115383792069624	not_signif
chr3	56140759	56140960	Lhx2_d14_peak_724;Otx2_d14_peak_3704	56140859	ERC2_TSS1	ERC2	ENSG00000187672	328306	328306	-1.32839140167458	0.01718798852783322	down_KD_vs_ns
chr3	59798751	59798952	Lhx2_d14_peak_726;Otx2_d14_peak_3726	59798851	C3orf67_TSS3	C3orf67	ENSG00000163689	-763357	763357	0.21726981590490388	0.9997264168152005	not_signif
chr3	63934416	63934617	Lhx2_d14_peak_728;Otx2_d14_peak_3737	63934516	ATXN7_TSS4	ATXN7	ENSG00000163635	18893	18893	-0.16782569775233105	0.9997264168152005	not_signif
chr3	63946325	63946526	Lhx2_d14_peak_729;Otx2_d14_peak_3738	63946425	ATXN7_TSS4	ATXN7	ENSG00000163635	6984	6984	-0.16782569775233105	0.9997264168152005	not_signif
chr3	63950415	63950616	Lhx2_d14_peak_730;Otx2_d14_peak_3740	63950515	ATXN7_TSS4	ATXN7	ENSG00000163635	2894	2894	-0.16782569775233105	0.9997264168152005	not_signif
chr3	69856470	69856671	Lhx2_d14_peak_731;Otx2_d14_peak_3755	69856570	MITF_TSS2	MITF	ENSG00000187098	-43855	43855	-0.7794066167612937	0.016312093910018585	down_KD_vs_ns
chr3	69925291	69925492	Lhx2_d14_peak_732;Otx2_d14_peak_3756	69925391	MITF_TSS3	MITF	ENSG00000187098	-10008	10008	-0.7794066167612937	0.016312093910018585	down_KD_vs_ns
chr3	69937614	69937815	Lhx2_d14_peak_733;Otx2_d14_peak_3757	69937714	MITF_TSS3	MITF	ENSG00000187098	-22331	22331	-0.7794066167612937	0.016312093910018585	down_KD_vs_ns
chr3	69939872	69940073	Lhx2_d14_peak_734;Otx2_d14_peak_3758	69939972	MITF_TSS3	MITF	ENSG00000187098	-24589	24589	-0.7794066167612937	0.016312093910018585	down_KD_vs_ns
chr3	71731521	71731722	Lhx2_d14_peak_735;Otx2_d14_peak_3760	71731621	EIF4E3_TSS1	EIF4E3	ENSG00000163412	42895	42895	-0.147236133975647	0.9997264168152005	not_signif
chr3	73009513	73009714	Lhx2_d14_peak_737;Otx2_d14_peak_3764	73009613	PPP4R2_TSS1	PPP4R2	ENSG00000163605	36312	36312	0.004606317948523792	0.9997264168152005	not_signif
chr3	78222207	78222408	Lhx2_d14_peak_738;Otx2_d14_peak_3776	78222307	ROBO1_TSS1	ROBO1	ENSG00000169855	497373	497373	-0.2929111248628488	0.9997264168152005	not_signif
chr3	79052131	79052332	Lhx2_d14_peak_739;Otx2_d14_peak_3780	79052231	ROBO1_TSS3	ROBO1	ENSG00000169855	15453	15453	-0.2929111248628488	0.9997264168152005	not_signif
chr3	82214593	82214794	Lhx2_d14_peak_740;Otx2_d14_peak_3787	82214693	GBE1_TSS3	GBE1	ENSG00000114480	-403372	403372	-0.08070775034186152	0.9997264168152005	not_signif
chr3	99247429	99247630	Lhx2_d14_peak_743;Otx2_d14_peak_3807	99247529	COL8A1_TSS1	COL8A1	ENSG00000144810	109779	109779	-0.7037606455719511	0.042801660607374455	down_KD_vs_ns
chr3	99261215	99261416	Lhx2_d14_peak_744;Otx2_d14_peak_3808	99261315	COL8A1_TSS1	COL8A1	ENSG00000144810	95993	95993	-0.7037606455719511	0.042801660607374455	down_KD_vs_ns
chr3	99264075	99264276	Lhx2_d14_peak_745;Otx2_d14_peak_3809	99264175	COL8A1_TSS1	COL8A1	ENSG00000144810	93133	93133	-0.7037606455719511	0.042801660607374455	down_KD_vs_ns
chr3	99432482	99432683	Lhx2_d14_peak_746;Otx2_d14_peak_3810	99432582	COL8A1_TSS2	COL8A1	ENSG00000144810	31148	31148	-0.7037606455719511	0.042801660607374455	down_KD_vs_ns
chr3	99988673	99988874	Lhx2_d14_peak_749;Otx2_d14_peak_3814	99988773	TBC1D23_TSS1	TBC1D23	ENSG00000036054	-9079	9079	0.13345427095540283	0.9997264168152005	not_signif
chr3	105508246	105508447	Lhx2_d14_peak_750;Otx2_d14_peak_3821	105508346	CBLB_TSS2	CBLB	ENSG00000114423	79531	79531	-0.064744399763009	0.9997264168152005	not_signif
chr3	106770039	106770240	Lhx2_d14_peak_751;Otx2_d14_peak_3829	106770139	CCDC54_TSS1	CCDC54	ENSG00000138483	326038	326038	NA	NA	NA
chr3	110787452	110787653	Lhx2_d14_peak_752;Otx2_d14_peak_3835	110787552	PVRL3_TSS1	PVRL3	ENSG00000177707	3027	3027	-0.14176541885785232	0.9997264168152005	not_signif
chr3	111431265	111431466	Lhx2_d14_peak_753;Otx2_d14_peak_3837	111431365	PHLDB2_TSS1	PHLDB2	ENSG00000144824	19951	19951	0.09785870839250721	0.9997264168152005	not_signif
chr3	119420652	119420853	Lhx2_d14_peak_755;Otx2_d14_peak_3860	119420752	MAATS1_TSS1	MAATS1	ENSG00000183833	1106	1106	-0.27974687140941884	0.9997264168152005	not_signif
chr3	123477022	123477223	Lhx2_d14_peak_756;Otx2_d14_peak_3865	123477122	MYLK_TSS4	MYLK	ENSG00000065534	35559	35559	-1.0019930527033072	1.7011007064280528e-4	down_KD_vs_ns
chr3	126796346	126796547	Lhx2_d14_peak_757;Otx2_d14_peak_3873	126796446	PLXNA1_TSS2	PLXNA1	ENSG00000114554	-51210	51210	0.07225195952014853	0.9997264168152005	not_signif
chr3	127634820	127635021	Lhx2_d14_peak_758;Otx2_d14_peak_3875	127634920	KBTBD12_TSS1	KBTBD12	ENSG00000187715	-837	837	NA	NA	NA
chr3	139162112	139162313	Lhx2_d14_peak_760;Otx2_d14_peak_3895	139162212	RBP2_TSS1	RBP2	ENSG00000114113	33130	33130	NA	NA	NA
chr3	139280759	139280960	Lhx2_d14_peak_761;Otx2_d14_peak_3897	139280859	RBP1_TSS1	RBP1	ENSG00000114115	-22289	22289	0.1256102186465365	0.9997264168152005	not_signif
chr3	139957484	139957685	Lhx2_d14_peak_762;Otx2_d14_peak_3899	139957584	CLSTN2_TSS1	CLSTN2	ENSG00000158258	-303549	303549	-1.2450726899834308	3.7346947506047476e-8	down_KD_vs_ns
chr3	146362203	146362404	Lhx2_d14_peak_763;Otx2_d14_peak_3909	146362303	PLSCR5_TSS2	PLSCR5	ENSG00000231213	-38291	38291	NA	NA	NA
chr3	148064592	148064793	Lhx2_d14_peak_764;Otx2_d14_peak_3913	148064692	AGTR1_TSS1	AGTR1	ENSG00000144891	350868	350868	NA	NA	NA
chr3	149206048	149206249	Lhx2_d14_peak_766;Otx2_d14_peak_3920	149206148	TM4SF4_TSS2	TM4SF4	ENSG00000169903	-13772	13772	NA	NA	NA
chr3	153349104	153349305	Lhx2_d14_peak_771;Otx2_d14_peak_3938	153349204	C3orf79_TSS1	C3orf79	ENSG00000237787	-146912	146912	NA	NA	NA
chr3	155159489	155159690	Lhx2_d14_peak_772;Otx2_d14_peak_3942	155159589	PLCH1_TSS1	PLCH1	ENSG00000114805	234506	234506	-0.9435426983854255	0.9862724033227647	not_signif
chr3	155613485	155613686	Lhx2_d14_peak_773;Otx2_d14_peak_3948	155613585	GMPS_TSS1	GMPS	ENSG00000163655	-25252	25252	-0.12310910288569264	0.9997264168152005	not_signif
chr3	156928533	156928734	Lhx2_d14_peak_774;Otx2_d14_peak_3952	156928633	CCNL1_TSS3	CCNL1	ENSG00000163660	-50142	50142	0.05851850114428485	0.9997264168152005	not_signif
chr3	173351646	173351847	Lhx2_d14_peak_778;Otx2_d14_peak_3975	173351746	NLGN1_TSS3	NLGN1	ENSG00000169760	-29669	29669	-1.4969657922501964	0.6181240593774736	not_signif
chr3	183757209	183757410	Lhx2_d14_peak_779;Otx2_d14_peak_3995	183757309	HTR3D_TSS2	HTR3D	ENSG00000186090	-4456	4456	NA	NA	NA
chr3	186613179	186613380	Lhx2_d14_peak_780;Otx2_d14_peak_4002	186613279	ST6GAL1_TSS1	ST6GAL1	ENSG00000073849	34984	34984	-0.5739405266365994	0.5853492954892168	not_signif
chr3	187505421	187505622	Lhx2_d14_peak_781;Otx2_d14_peak_4010	187505521	BCL6_TSS4	BCL6	ENSG00000113916	-41999	41999	0.39171364471150566	0.9997264168152005	not_signif
chr3	188055798	188055999	Lhx2_d14_peak_783;Otx2_d14_peak_4016	188055898	LPP_TSS5	LPP	ENSG00000145012	3535	3535	-0.38572758824107334	0.9990150491796292	not_signif
chr3	189810290	189810491	Lhx2_d14_peak_784;Otx2_d14_peak_4020	189810390	LEPREL1_TSS1	LEPREL1	NA	28318	28318	NA	NA	NA
chr3	190664166	190664367	Lhx2_d14_peak_785;Otx2_d14_peak_4024	190664266	GMNC_TSS1	GMNC	ENSG00000205835	-83792	83792	NA	NA	NA
chr3	193271544	193271745	Lhx2_d14_peak_786;Otx2_d14_peak_4035	193271644	ATP13A4_TSS2	ATP13A4	ENSG00000127249	1004	1004	NA	NA	NA
chr3	197036362	197036563	Lhx2_d14_peak_787;Otx2_d14_peak_4039	197036462	DLG1_TSS5	DLG1	ENSG00000075711	-10310	10310	-0.3024310596238998	0.9990150491796292	not_signif
chr4	3012732	3012933	Lhx2_d14_peak_789;Otx2_d14_peak_4044	3012832	GRK4_TSS1	GRK4	ENSG00000125388	-47489	47489	0.22556731766011834	0.9997264168152005	not_signif
chr4	5370063	5370264	Lhx2_d14_peak_791;Otx2_d14_peak_4050	5370163	C4orf6_TSS1	C4orf6	NA	156709	156709	NA	NA	NA
chr4	6909698	6909899	Lhx2_d14_peak_792;Otx2_d14_peak_4053	6909798	TBC1D14_TSS1	TBC1D14	ENSG00000132405	1362	1362	-0.2099459773583651	0.9997264168152005	not_signif
chr4	14051888	14052089	Lhx2_d14_peak_795;Otx2_d14_peak_4060	14051988	BOD1L1_TSS1	BOD1L1	ENSG00000038219	-422654	422654	0.019159145604045788	0.9997264168152005	not_signif
chr4	15652886	15653087	Lhx2_d14_peak_796;Otx2_d14_peak_4064	15652986	FBXL5_TSS2	FBXL5	ENSG00000118564	3968	3968	0.17692880827770907	0.9997264168152005	not_signif
chr4	20386184	20386385	Lhx2_d14_peak_797;Otx2_d14_peak_4075	20386284	SLIT2_TSS1	SLIT2	ENSG00000145147	-131393	131393	-0.756674083397134	0.40191715498645153	not_signif
chr4	26901994	26902195	Lhx2_d14_peak_798;Otx2_d14_peak_4089	26902094	STIM2_TSS1	STIM2	ENSG00000109689	-39773	39773	-0.2203111471502662	0.9997264168152005	not_signif
chr4	27050660	27050861	Lhx2_d14_peak_799;Otx2_d14_peak_4091	27050760	STIM2_TSS2	STIM2	ENSG00000109689	-46203	46203	-0.2203111471502662	0.9997264168152005	not_signif
chr4	27305645	27305846	Lhx2_d14_peak_800;Otx2_d14_peak_4092	27305745	STIM2_TSS2	STIM2	ENSG00000109689	-301188	301188	-0.2203111471502662	0.9997264168152005	not_signif
chr4	32893209	32893410	Lhx2_d14_peak_801;Otx2_d14_peak_4101	32893309	PCDH7_TSS1	PCDH7	ENSG00000169851	-2171271	2171271	-0.9404455053953161	1.6931371690623275e-5	down_KD_vs_ns
chr4	40587063	40587264	Lhx2_d14_peak_802;Otx2_d14_peak_4115	40587163	RBM47_TSS3	RBM47	ENSG00000163694	44708	44708	-0.5915330048927115	0.48787076304953	not_signif
chr4	41512334	41512535	Lhx2_d14_peak_803;Otx2_d14_peak_4125	41512434	LIMCH1_TSS4	LIMCH1	ENSG00000064042	27729	27729	-0.9150017639271043	4.8417627961590964e-4	down_KD_vs_ns
chr4	54963406	54963607	Lhx2_d14_peak_806;Otx2_d14_peak_4141	54963506	GSX2_TSS1	GSX2	ENSG00000180613	2681	2681	-1.4714930318239765	0.09629774370695533	not_signif
chr4	54964664	54964865	Lhx2_d14_peak_807;Otx2_d14_peak_4142	54964764	GSX2_TSS1	GSX2	ENSG00000180613	1423	1423	-1.4714930318239765	0.09629774370695533	not_signif
chr4	55306808	55307009	Lhx2_d14_peak_808;Otx2_d14_peak_4144	55306908	PDGFRA_TSS2	PDGFRA	ENSG00000134853	-211636	211636	NA	NA	NA
chr4	58056865	58057066	Lhx2_d14_peak_809;Otx2_d14_peak_4156	58056965	IGFBP7_TSS1	IGFBP7	ENSG00000163453	-80405	80405	-0.44284976307373725	0.5826566155995251	not_signif
chr4	58329046	58329247	Lhx2_d14_peak_810;Otx2_d14_peak_4159	58329146	IGFBP7_TSS1	IGFBP7	ENSG00000163453	-352586	352586	-0.44284976307373725	0.5826566155995251	not_signif
chr4	60995703	60995904	Lhx2_d14_peak_811;Otx2_d14_peak_4163	60995803	LPHN3_TSS1	LPHN3	NA	1071160	1071160	NA	NA	NA
chr4	62070670	62070871	Lhx2_d14_peak_812;Otx2_d14_peak_4167	62070770	LPHN3_TSS2	LPHN3	NA	-2902	2902	NA	NA	NA
chr4	62371883	62372084	Lhx2_d14_peak_813;Otx2_d14_peak_4172	62371983	LPHN3_TSS3	LPHN3	NA	-9136	9136	NA	NA	NA
chr4	75639986	75640187	Lhx2_d14_peak_815;Otx2_d14_peak_4197	75640086	BTC_TSS1	BTC	ENSG00000174808	79786	79786	-0.6284852466710217	0.9997264168152005	not_signif
chr4	75641385	75641586	Lhx2_d14_peak_816;Otx2_d14_peak_4198	75641485	BTC_TSS1	BTC	ENSG00000174808	78387	78387	-0.6284852466710217	0.9997264168152005	not_signif
chr4	79301679	79301880	Lhx2_d14_peak_818;Otx2_d14_peak_4214	79301779	FRAS1_TSS5	FRAS1	ENSG00000138759	38313	38313	-0.5797868828909224	0.2670263307880855	not_signif
chr4	79312444	79312645	Lhx2_d14_peak_819;Otx2_d14_peak_4215	79312544	FRAS1_TSS5	FRAS1	ENSG00000138759	27548	27548	-0.5797868828909224	0.2670263307880855	not_signif
chr4	82383602	82383803	Lhx2_d14_peak_820;Otx2_d14_peak_4220	82383702	RASGEF1B_TSS1	RASGEF1B	ENSG00000138670	8678	8678	NA	NA	NA
chr4	82833863	82834064	Lhx2_d14_peak_821;Otx2_d14_peak_4222	82833963	RASGEF1B_TSS2	RASGEF1B	ENSG00000138670	-440910	440910	NA	NA	NA
chr4	87417961	87418162	Lhx2_d14_peak_822;Otx2_d14_peak_4233	87418061	MAPK10_TSS6	MAPK10	ENSG00000109339	-43769	43769	-1.563492737359982	0.6948275101324662	not_signif
chr4	87996040	87996241	Lhx2_d14_peak_824;Otx2_d14_peak_4242	87996140	AFF1_TSS2	AFF1	ENSG00000172493	-67992	67992	0.20759191086878195	0.9997264168152005	not_signif
chr4	89532207	89532408	Lhx2_d14_peak_825;Otx2_d14_peak_4247	89532307	HERC3_TSS2	HERC3	ENSG00000138641	-5354	5354	-0.16046060337291387	0.9997264168152005	not_signif
chr4	89713454	89713655	Lhx2_d14_peak_826;Otx2_d14_peak_4252	89713554	FAM13A_TSS3	FAM13A	ENSG00000138640	30788	30788	-1.0533159815353488	0.0032702934418410586	down_KD_vs_ns
chr4	90056252	90056453	Lhx2_d14_peak_827;Otx2_d14_peak_4254	90056352	TIGD2_TSS1	TIGD2	ENSG00000180346	-22376	22376	-0.3225566886163179	0.9997264168152005	not_signif
chr4	90723234	90723435	Lhx2_d14_peak_828;Otx2_d14_peak_4258	90723334	SNCA_TSS1	SNCA	ENSG00000145335	33487	33487	-0.42622031347634376	0.6920941236969064	not_signif
chr4	93290074	93290275	Lhx2_d14_peak_829;Otx2_d14_peak_4261	93290174	GRID2_TSS1	GRID2	ENSG00000152208	-64616	64616	NA	NA	NA
chr4	93964123	93964324	Lhx2_d14_peak_830;Otx2_d14_peak_4265	93964223	GRID2_TSS3	GRID2	ENSG00000152208	160866	160866	NA	NA	NA
chr4	95498306	95498507	Lhx2_d14_peak_832;Otx2_d14_peak_4271	95498406	PDLIM5_TSS3	PDLIM5	ENSG00000163110	7135	7135	-0.3792100119858296	0.487202594173343	not_signif
chr4	100807284	100807485	Lhx2_d14_peak_835;Otx2_d14_peak_4278	100807384	LAMTOR3_TSS1	LAMTOR3	ENSG00000109270	8139	8139	-0.08233575234484425	0.9997264168152005	not_signif
chr4	103489117	103489318	Lhx2_d14_peak_838;Otx2_d14_peak_4285	103489217	NFKB1_TSS3	NFKB1	ENSG00000109320	9643	9643	-0.12952772333464377	0.9997264168152005	not_signif
chr4	104007742	104007943	Lhx2_d14_peak_839;Otx2_d14_peak_4287	104007842	SLC9B2_TSS6	SLC9B2	ENSG00000164038	-847	847	-0.21026772963566487	0.9997264168152005	not_signif
chr4	108747254	108747455	Lhx2_d14_peak_841;Otx2_d14_peak_4294	108747354	SGMS2_TSS1	SGMS2	ENSG00000164023	-1627	1627	0.013071288377027139	0.9997264168152005	not_signif
chr4	113668358	113668559	Lhx2_d14_peak_844;Otx2_d14_peak_4305	113668458	ANK2_TSS1	ANK2	ENSG00000145362	70770	70770	-0.831493549522323	0.5361178990896778	not_signif
chr4	123776298	123776499	Lhx2_d14_peak_846;Otx2_d14_peak_4329	123776398	FGF2_TSS1	FGF2	ENSG00000138685	-28527	28527	-0.3714059068187152	0.6916828423196087	not_signif
chr4	124371212	124371413	Lhx2_d14_peak_848;Otx2_d14_peak_4332	124371312	SPRY1_TSS2	SPRY1	ENSG00000164056	-50639	50639	-0.6199517293691261	0.9997264168152005	not_signif
chr4	125961383	125961584	Lhx2_d14_peak_849;Otx2_d14_peak_4336	125961483	FAT4_TSS1	FAT4	ENSG00000196159	276060	276060	-0.14908966877143215	0.9997264168152005	not_signif
chr4	133366163	133366364	Lhx2_d14_peak_850;Otx2_d14_peak_4343	133366263	PCDH10_TSS1	PCDH10	ENSG00000138650	704196	704196	0.4575056070475775	0.9997264168152005	not_signif
chr4	139812800	139813001	Lhx2_d14_peak_851;Otx2_d14_peak_4353	139812900	CCRN4L_TSS1	CCRN4L	ENSG00000151014	124032	124032	0.38961671924850455	0.9997264168152005	not_signif
chr4	140445039	140445240	Lhx2_d14_peak_852;Otx2_d14_peak_4355	140445139	SETD7_TSS1	SETD7	ENSG00000145391	32213	32213	0.26331809148770513	0.9997264168152005	not_signif
chr4	140528860	140529061	Lhx2_d14_peak_853;Otx2_d14_peak_4356	140528960	SETD7_TSS2	SETD7	ENSG00000145391	-51028	51028	0.26331809148770513	0.9997264168152005	not_signif
chr4	141605519	141605720	Lhx2_d14_peak_854;Otx2_d14_peak_4358	141605619	TBC1D9_TSS1	TBC1D9	ENSG00000109436	71645	71645	-0.14843609033720856	0.9997264168152005	not_signif
chr4	141883741	141883942	Lhx2_d14_peak_855;Otx2_d14_peak_4359	141883841	RNF150_TSS1	RNF150	ENSG00000170153	170145	170145	-0.7470658268751411	0.34449049776179985	not_signif
chr4	144002433	144002634	Lhx2_d14_peak_857;Otx2_d14_peak_4368	144002533	USP38_TSS1	USP38	ENSG00000170185	103526	103526	0.20254488889145672	0.9997264168152005	not_signif
chr4	144343864	144344065	Lhx2_d14_peak_858;Otx2_d14_peak_4373	144343964	GAB1_TSS2	GAB1	ENSG00000109458	-40858	40858	-0.5019155172858468	0.661718630391512	not_signif
chr4	151467629	151467830	Lhx2_d14_peak_861;Otx2_d14_peak_4385	151467729	MAB21L2_TSS1	MAB21L2	ENSG00000181541	35337	35337	-0.5775906614414887	0.9997264168152005	not_signif
chr4	151498140	151498341	Lhx2_d14_peak_862;Otx2_d14_peak_4389	151498240	MAB21L2_TSS1	MAB21L2	ENSG00000181541	4826	4826	-0.5775906614414887	0.9997264168152005	not_signif
chr4	157445266	157445467	Lhx2_d14_peak_864;Otx2_d14_peak_4409	157445366	PDGFC_TSS1	PDGFC	ENSG00000145431	326048	326048	-0.3149365094390317	0.8994365149274856	not_signif
chr4	157685389	157685590	Lhx2_d14_peak_865;Otx2_d14_peak_4410	157685489	PDGFC_TSS1	PDGFC	ENSG00000145431	85925	85925	-0.3149365094390317	0.8994365149274856	not_signif
chr4	168039277	168039478	Lhx2_d14_peak_866;Otx2_d14_peak_4428	168039377	SPOCK3_TSS1	SPOCK3	ENSG00000196104	115827	115827	NA	NA	NA
chr4	169813550	169813751	Lhx2_d14_peak_868;Otx2_d14_peak_4433	169813650	PALLD_TSS5	PALLD	ENSG00000129116	5467	5467	0.3199649728398162	0.9403291290900476	not_signif
chr4	174851716	174851917	Lhx2_d14_peak_872;Otx2_d14_peak_4448	174851816	FBXO8_TSS1	FBXO8	ENSG00000164117	352971	352971	-0.4286651482230986	0.9997264168152005	not_signif
chr4	177973507	177973708	Lhx2_d14_peak_873;Otx2_d14_peak_4457	177973607	NEIL3_TSS1	NEIL3	ENSG00000109674	257372	257372	-0.46710054352102187	0.9997264168152005	not_signif
chr4	183993294	183993495	Lhx2_d14_peak_874;Otx2_d14_peak_4461	183993394	WWC2_TSS1	WWC2	ENSG00000151718	27041	27041	-0.6089508174919174	0.062080853079053575	not_signif
chr4	184276736	184276937	Lhx2_d14_peak_875;Otx2_d14_peak_4464	184276836	CLDN22_TSS1	CLDN22	ENSG00000177300	-34900	34900	NA	NA	NA
chr4	186168393	186168594	Lhx2_d14_peak_876;Otx2_d14_peak_4475	186168493	SNX25_TSS2	SNX25	ENSG00000109762	-37252	37252	-0.3727439816541772	0.9862724033227647	not_signif
chr4	186754489	186754690	Lhx2_d14_peak_878;Otx2_d14_peak_4481	186754589	SORBS2_TSS7	SORBS2	ENSG00000154556	-21205	21205	-1.6169690327960118	1.6761094206361077e-011	down_KD_vs_ns
chr4	187121955	187122156	Lhx2_d14_peak_879;Otx2_d14_peak_4488	187122055	CYP4V2_TSS1	CYP4V2	ENSG00000145476	-9373	9373	0.0454995414861615	0.9997264168152005	not_signif
chr5	10374215	10374416	Lhx2_d14_peak_880;Otx2_d14_peak_4501	10374315	38777_TSS1	38777	NA	-20492	20492	NA	NA	NA
chr5	11852290	11852491	Lhx2_d14_peak_881;Otx2_d14_peak_4507	11852390	CTNND2_TSS4	CTNND2	ENSG00000169862	51692	51692	-2.0489012515766345	0.6942717827402117	not_signif
chr5	13211392	13211593	Lhx2_d14_peak_882;Otx2_d14_peak_4511	13211492	DNAH5_TSS1	DNAH5	ENSG00000039139	733087	733087	-0.08483028574436077	0.9997264168152005	not_signif
chr5	15834985	15835186	Lhx2_d14_peak_883;Otx2_d14_peak_4517	15835085	40603_TSS1	40603	NA	256131	256131	NA	NA	NA
chr5	16754264	16754465	Lhx2_d14_peak_884;Otx2_d14_peak_4519	16754364	MYO10_TSS5	MYO10	ENSG00000145555	11933	11933	-0.4360205209277459	0.4441441079959033	not_signif
chr5	16894934	16895135	Lhx2_d14_peak_885;Otx2_d14_peak_4522	16895034	MYO10_TSS6	MYO10	ENSG00000145555	41324	41324	-0.4360205209277459	0.4441441079959033	not_signif
chr5	21668362	21668563	Lhx2_d14_peak_886;Otx2_d14_peak_4530	21668462	CDH12_TSS1	CDH12	ENSG00000154162	544406	544406	NA	NA	NA
chr5	21680452	21680653	Lhx2_d14_peak_887;Otx2_d14_peak_4531	21680552	CDH12_TSS1	CDH12	ENSG00000154162	532316	532316	NA	NA	NA
chr5	23072722	23072923	Lhx2_d14_peak_888;Otx2_d14_peak_4534	23072822	CDH12_TSS3	CDH12	ENSG00000154162	-219363	219363	NA	NA	NA
chr5	28401786	28401987	Lhx2_d14_peak_889;Otx2_d14_peak_4537	28401886	CDH9_TSS2	CDH9	ENSG00000113100	-1363188	1363188	NA	NA	NA
chr5	39145257	39145458	Lhx2_d14_peak_891;Otx2_d14_peak_4563	39145357	FYB_TSS1	FYB	ENSG00000082074	57762	57762	NA	NA	NA
chr5	44086889	44087090	Lhx2_d14_peak_892;Otx2_d14_peak_4573	44086989	FGF10_TSS1	FGF10	ENSG00000070193	301900	301900	NA	NA	NA
chr5	52160280	52160481	Lhx2_d14_peak_893;Otx2_d14_peak_4575	52160380	ITGA1_TSS3	ITGA1	ENSG00000213949	37218	37218	-1.0299446173867788	0.1465325362521567	not_signif
chr5	53866291	53866492	Lhx2_d14_peak_894;Otx2_d14_peak_4578	53866391	SNX18_TSS1	SNX18	ENSG00000178996	-52794	52794	-0.09266566232605723	0.9997264168152005	not_signif
chr5	55938279	55938480	Lhx2_d14_peak_895;Otx2_d14_peak_4582	55938379	MAP3K1_TSS1	MAP3K1	ENSG00000095015	172510	172510	-0.4147553761171617	0.9997264168152005	not_signif
chr5	60080242	60080443	Lhx2_d14_peak_896;Otx2_d14_peak_4593	60080342	ELOVL7_TSS1	ELOVL7	ENSG00000164181	2940	2940	-0.671651685476831	0.2753693355623123	not_signif
chr5	60110934	60111135	Lhx2_d14_peak_897;Otx2_d14_peak_4594	60111034	ELOVL7_TSS2	ELOVL7	ENSG00000164181	-15968	15968	-0.671651685476831	0.2753693355623123	not_signif
chr5	60761675	60761876	Lhx2_d14_peak_898;Otx2_d14_peak_4596	60761775	C5orf64_TSS1	C5orf64	ENSG00000178722	171850	171850	NA	NA	NA
chr5	63619497	63619698	Lhx2_d14_peak_899;Otx2_d14_peak_4601	63619597	RNF180_TSS1	RNF180	ENSG00000164197	-157918	157918	-0.5186390498209659	0.9997264168152005	not_signif
chr5	65501721	65501922	Lhx2_d14_peak_900;Otx2_d14_peak_4607	65501821	SREK1_TSS2	SREK1	ENSG00000153914	-61150	61150	0.03282116634306961	0.9997264168152005	not_signif
chr5	71498154	71498355	Lhx2_d14_peak_901;Otx2_d14_peak_4620	71498254	MAP1B_TSS2	MAP1B	ENSG00000131711	-22791	22791	0.41969060339223807	0.3282541887099964	not_signif
chr5	73680817	73681018	Lhx2_d14_peak_902;Otx2_d14_peak_4630	73680917	HEXB_TSS1	HEXB	ENSG00000049860	254920	254920	-0.08463958389544533	0.9997264168152005	not_signif
chr5	75985275	75985476	Lhx2_d14_peak_903;Otx2_d14_peak_4635	75985375	F2R_TSS1	F2R	ENSG00000181104	26482	26482	-0.36989739990151	0.6392188186239366	not_signif
chr5	78252865	78253066	Lhx2_d14_peak_905;Otx2_d14_peak_4641	78252965	ARSB_TSS1	ARSB	ENSG00000113273	28633	28633	-0.502965684544355	0.505415847395489	not_signif
chr5	81093516	81093717	Lhx2_d14_peak_906;Otx2_d14_peak_4651	81093616	SSBP2_TSS1	SSBP2	ENSG00000145687	-46741	46741	-0.4423576157716125	0.9295631322656676	not_signif
chr5	95000094	95000295	Lhx2_d14_peak_908;Otx2_d14_peak_4667	95000194	RFESD_TSS2	RFESD	ENSG00000175449	-10421	10421	NA	NA	NA
chr5	95066352	95066553	Lhx2_d14_peak_909;Otx2_d14_peak_4668	95066452	RHOBTB3_TSS1	RHOBTB3	ENSG00000164292	387	387	-0.11584247900949379	0.9997264168152005	not_signif
chr5	96303929	96304130	Lhx2_d14_peak_910;Otx2_d14_peak_4671	96304029	LNPEP_TSS2	LNPEP	ENSG00000113441	-9866	9866	-0.11457620267890745	0.9997264168152005	not_signif
chr5	104042862	104043063	Lhx2_d14_peak_913;Otx2_d14_peak_4681	104042962	NUDT12_TSS1	NUDT12	ENSG00000112874	-1144463	1144463	-0.28910071055674763	0.9997264168152005	not_signif
chr5	106818735	106818936	Lhx2_d14_peak_914;Otx2_d14_peak_4689	106818835	EFNA5_TSS1	EFNA5	ENSG00000184349	187483	187483	-0.3313138031757262	0.9997264168152005	not_signif
chr5	115021833	115022034	Lhx2_d14_peak_918;Otx2_d14_peak_4722	115021933	TICAM2_TSS2	TICAM2	ENSG00000243414	-60048	60048	NA	NA	NA
chr5	118399930	118400131	Lhx2_d14_peak_919;Otx2_d14_peak_4729	118400030	DMXL1_TSS1	DMXL1	ENSG00000172869	6859	6859	-0.32633001205767515	0.9997264168152005	not_signif
chr5	118694048	118694249	Lhx2_d14_peak_920;Otx2_d14_peak_4730	118694148	TNFAIP8_TSS6	TNFAIP8	ENSG00000145779	-2544	2544	0.12583660185818024	0.9997264168152005	not_signif
chr5	123210714	123210915	Lhx2_d14_peak_923;Otx2_d14_peak_4744	123210814	CSNK1G3_TSS2	CSNK1G3	ENSG00000151292	-329697	329697	-0.02603170538218098	0.9997264168152005	not_signif
chr5	123815700	123815901	Lhx2_d14_peak_924;Otx2_d14_peak_4748	123815800	ZNF608_TSS1	ZNF608	ENSG00000168916	164544	164544	-0.2892043846975184	0.9997264168152005	not_signif
chr5	124013745	124013946	Lhx2_d14_peak_925;Otx2_d14_peak_4750	124013845	ZNF608_TSS1	ZNF608	ENSG00000168916	-33482	33482	-0.2892043846975184	0.9997264168152005	not_signif
chr5	124126603	124126804	Lhx2_d14_peak_926;Otx2_d14_peak_4755	124126703	ZNF608_TSS3	ZNF608	ENSG00000168916	-45920	45920	-0.2892043846975184	0.9997264168152005	not_signif
chr5	124258252	124258453	Lhx2_d14_peak_927;Otx2_d14_peak_4757	124258352	ZNF608_TSS3	ZNF608	ENSG00000168916	-177569	177569	-0.2892043846975184	0.9997264168152005	not_signif
chr5	124993870	124994071	Lhx2_d14_peak_929;Otx2_d14_peak_4760	124993970	GRAMD3_TSS1	GRAMD3	ENSG00000155324	701807	701807	-0.4624626268898689	0.9997264168152005	not_signif
chr5	125149044	125149245	Lhx2_d14_peak_930;Otx2_d14_peak_4762	125149144	GRAMD3_TSS1	GRAMD3	ENSG00000155324	546633	546633	-0.4624626268898689	0.9997264168152005	not_signif
chr5	125205804	125206005	Lhx2_d14_peak_932;Otx2_d14_peak_4765	125205904	GRAMD3_TSS1	GRAMD3	ENSG00000155324	489873	489873	-0.4624626268898689	0.9997264168152005	not_signif
chr5	126931772	126931973	Lhx2_d14_peak_933;Otx2_d14_peak_4776	126931872	CTXN3_TSS1	CTXN3	ENSG00000205279	52830	52830	NA	NA	NA
chr5	127194046	127194247	Lhx2_d14_peak_934;Otx2_d14_peak_4777	127194146	CTXN3_TSS2	CTXN3	ENSG00000205279	-205431	205431	NA	NA	NA
chr5	133389675	133389876	Lhx2_d14_peak_935;Otx2_d14_peak_4794	133389775	VDAC1_TSS1	VDAC1	ENSG00000213585	-49333	49333	0.09353627417488876	0.9997264168152005	not_signif
chr5	135051407	135051608	Lhx2_d14_peak_937;Otx2_d14_peak_4803	135051507	SLC25A48_TSS1	SLC25A48	ENSG00000145832	118820	118820	NA	NA	NA
chr5	138310084	138310285	Lhx2_d14_peak_939;Otx2_d14_peak_4808	138310184	CTNNA1_TSS3	CTNNA1	ENSG00000044115	-99091	99091	-0.016843656030031743	0.9997264168152005	not_signif
chr5	148293699	148293900	Lhx2_d14_peak_943;Otx2_d14_peak_4827	148293799	ADRB2_TSS1	ADRB2	ENSG00000169252	-87635	87635	-0.012501847658427831	0.9997264168152005	not_signif
chr5	149699930	149700131	Lhx2_d14_peak_945;Otx2_d14_peak_4833	149700030	ARSI_TSS1	ARSI	ENSG00000183876	-17505	17505	-0.2863955309591759	0.9997264168152005	not_signif
chr5	151685248	151685449	Lhx2_d14_peak_947;Otx2_d14_peak_4842	151685348	NMUR2_TSS1	NMUR2	ENSG00000132911	99482	99482	NA	NA	NA
chr5	153038104	153038305	Lhx2_d14_peak_948;Otx2_d14_peak_4844	153038204	GRIA1_TSS3	GRIA1	ENSG00000155511	-166464	166464	NA	NA	NA
chr5	154822253	154822454	Lhx2_d14_peak_949;Otx2_d14_peak_4847	154822353	SGCD_TSS1	SGCD	ENSG00000170624	312699	312699	NA	NA	NA
chr5	154860254	154860455	Lhx2_d14_peak_950;Otx2_d14_peak_4848	154860354	SGCD_TSS1	SGCD	ENSG00000170624	274698	274698	NA	NA	NA
chr5	163519828	163520029	Lhx2_d14_peak_951;Otx2_d14_peak_4869	163519928	MAT2B_TSS3	MAT2B	ENSG00000038274	-586955	586955	-0.08482830386342427	0.9997264168152005	not_signif
chr5	163804765	163804966	Lhx2_d14_peak_952;Otx2_d14_peak_4874	163804865	MAT2B_TSS3	MAT2B	ENSG00000038274	-871892	871892	-0.08482830386342427	0.9997264168152005	not_signif
chr5	163925169	163925370	Lhx2_d14_peak_953;Otx2_d14_peak_4875	163925269	MAT2B_TSS3	MAT2B	ENSG00000038274	-992296	992296	-0.08482830386342427	0.9997264168152005	not_signif
chr5	164993063	164993264	Lhx2_d14_peak_954;Otx2_d14_peak_4877	164993163	TENM2_TSS1	TENM2	ENSG00000145934	1718630	1718630	-0.7149544516038834	0.9997264168152005	not_signif
chr5	166577665	166577866	Lhx2_d14_peak_956;Otx2_d14_peak_4886	166577765	TENM2_TSS1	TENM2	ENSG00000145934	134028	134028	-0.7149544516038834	0.9997264168152005	not_signif
chr5	168036988	168037189	Lhx2_d14_peak_957;Otx2_d14_peak_4890	168037088	PANK3_TSS1	PANK3	ENSG00000120137	-30474	30474	-0.16988811278061267	0.9997264168152005	not_signif
chr5	168370997	168371198	Lhx2_d14_peak_959;Otx2_d14_peak_4893	168371097	SLIT3_TSS1	SLIT3	ENSG00000184347	356679	356679	-0.8392576908563333	0.03608254979210243	down_KD_vs_ns
chr5	173347094	173347295	Lhx2_d14_peak_962;Otx2_d14_peak_4903	173347194	CPEB4_TSS4	CPEB4	ENSG00000113742	24736	24736	-0.182202105210829	0.9997264168152005	not_signif
chr5	173976472	173976673	Lhx2_d14_peak_963;Otx2_d14_peak_4907	173976572	MSX2_TSS1	MSX2	ENSG00000120149	174953	174953	-0.11526342450807177	0.9997264168152005	not_signif
chr6	2527249	2527450	Lhx2_d14_peak_967;Otx2_d14_peak_4920	2527349	C6orf195_TSS1	C6orf195	NA	107478	107478	NA	NA	NA
chr6	2630861	2631062	Lhx2_d14_peak_968;Otx2_d14_peak_4921	2630961	C6orf195_TSS1	C6orf195	NA	3866	3866	NA	NA	NA
chr6	10302686	10302887	Lhx2_d14_peak_970;Otx2_d14_peak_4939	10302786	TFAP2A_TSS1	TFAP2A	ENSG00000137203	109612	109612	-0.07527063988295404	0.9997264168152005	not_signif
chr6	11715203	11715404	Lhx2_d14_peak_971;Otx2_d14_peak_4946	11715303	ADTRP_TSS1	ADTRP	ENSG00000111863	63723	63723	0.38808788040121606	0.9997264168152005	not_signif
chr6	13703795	13703996	Lhx2_d14_peak_972;Otx2_d14_peak_4950	13703895	RANBP9_TSS1	RANBP9	ENSG00000010017	-6758	6758	-0.04562294293057019	0.9997264168152005	not_signif
chr6	15180864	15181065	Lhx2_d14_peak_973;Otx2_d14_peak_4957	15180964	JARID2_TSS1	JARID2	ENSG00000008083	64759	64759	-0.12384814062939167	0.9997264168152005	not_signif
chr6	15459993	15460194	Lhx2_d14_peak_974;Otx2_d14_peak_4960	15460093	JARID2_TSS4	JARID2	ENSG00000008083	-58996	58996	-0.12384814062939167	0.9997264168152005	not_signif
chr6	18087959	18088160	Lhx2_d14_peak_976;Otx2_d14_peak_4971	18088059	NHLRC1_TSS1	NHLRC1	ENSG00000187566	34782	34782	NA	NA	NA
chr6	24283871	24284072	Lhx2_d14_peak_978;Otx2_d14_peak_4989	24283971	KAAG1_TSS1	KAAG1	ENSG00000146049	73149	73149	NA	NA	NA
chr6	26201844	26202045	Lhx2_d14_peak_980;Otx2_d14_peak_4994	26201944	HIST1H3D_TSS1	HIST1H3D	ENSG00000197409	-2471	2471	NA	NA	NA
chr6	30758839	30759040	Lhx2_d14_peak_981;Otx2_d14_peak_5002	30758939	IER3_TSS1	IER3	ENSG00000137331	-46605	46605	0.5589232643982082	0.4137907707342479	not_signif
chr6	34274061	34274262	Lhx2_d14_peak_982;Otx2_d14_peak_5005	34274161	C6orf1_TSS2	C6orf1	ENSG00000186577	-56905	56905	0.1370094825567812	0.9997264168152005	not_signif
chr6	39772334	39772535	Lhx2_d14_peak_984;Otx2_d14_peak_5013	39772434	DAAM2_TSS2	DAAM2	ENSG00000146122	-11653	11653	-0.7438014709976067	0.06839341072532319	not_signif
chr6	41437298	41437499	Lhx2_d14_peak_985;Otx2_d14_peak_5015	41437398	FOXP4_TSS1	FOXP4	ENSG00000137166	76755	76755	0.4274573262295964	0.4435392263752001	not_signif
chr6	49496251	49496452	Lhx2_d14_peak_986;Otx2_d14_peak_5040	49496351	C6orf141_TSS1	C6orf141	ENSG00000197261	21751	21751	0.6748795883737398	0.824014573583694	not_signif
chr6	54218856	54219057	Lhx2_d14_peak_989;Otx2_d14_peak_5056	54218956	TINAG_TSS2	TINAG	ENSG00000137251	-45745	45745	NA	NA	NA
chr6	54678785	54678986	Lhx2_d14_peak_990;Otx2_d14_peak_5058	54678885	FAM83B_TSS1	FAM83B	ENSG00000168143	32673	32673	-0.16265331019545978	0.9997264168152005	not_signif
chr6	58778237	58778438	Lhx2_d14_peak_992;Otx2_d14_peak_5065	58778337	GUSBP4_TSS1	GUSBP4	ENSG00000239650	-490604	490604	NA	NA	NA
chr6	88363346	88363547	Lhx2_d14_peak_995;Otx2_d14_peak_5094	88363446	AKIRIN2_TSS1	AKIRIN2	ENSG00000135334	48471	48471	0.3371839132210988	0.9997264168152005	not_signif
chr6	95870652	95870853	Lhx2_d14_peak_997;Otx2_d14_peak_5106	95870752	MANEA_TSS1	MANEA	ENSG00000172469	154610	154610	-0.18474483994315827	0.9997264168152005	not_signif
chr6	97358495	97358696	Lhx2_d14_peak_998;Otx2_d14_peak_5110	97358595	NDUFAF4_TSS1	NDUFAF4	ENSG00000123545	-12829	12829	0.1719395670545104	0.9997264168152005	not_signif
chr6	100874790	100874991	Lhx2_d14_peak_999;Otx2_d14_peak_5113	100874890	SIM1_TSS1	SIM1	ENSG00000112246	36651	36651	NA	NA	NA
chr6	106837839	106838040	Lhx2_d14_peak_1001;Otx2_d14_peak_5122	106837939	ATG5_TSS2	ATG5	ENSG00000057663	-64235	64235	0.2168966939376616	0.9997264168152005	not_signif
chr6	108323861	108324062	Lhx2_d14_peak_1002;Otx2_d14_peak_5128	108323961	SEC63_TSS2	SEC63	ENSG00000025796	-44637	44637	-0.02763568449585246	0.9997264168152005	not_signif
chr6	108350961	108351162	Lhx2_d14_peak_1003;Otx2_d14_peak_5129	108351061	OSTM1_TSS1	OSTM1	ENSG00000081087	44870	44870	-0.27998545024219396	0.9997264168152005	not_signif
chr6	111427720	111427921	Lhx2_d14_peak_1004;Otx2_d14_peak_5136	111427820	SLC16A10_TSS1	SLC16A10	ENSG00000112394	-19031	19031	-0.6347027834798478	0.9558633877561481	not_signif
chr6	111655621	111655822	Lhx2_d14_peak_1005;Otx2_d14_peak_5139	111655721	REV3L_TSS1	REV3L	ENSG00000009413	-24399	24399	-0.3531240612461969	0.9386817462919046	not_signif
chr6	111905254	111905455	Lhx2_d14_peak_1006;Otx2_d14_peak_5140	111905354	TRAF3IP2_TSS2	TRAF3IP2	ENSG00000056972	-10447	10447	0.1609203083914302	0.9997264168152005	not_signif
chr6	116538487	116538688	Lhx2_d14_peak_1012;Otx2_d14_peak_5151	116538587	TSPYL4_TSS1	TSPYL4	ENSG00000187189	36664	36664	-0.21678728263659794	0.9997264168152005	not_signif
chr6	122169136	122169337	Lhx2_d14_peak_1013;Otx2_d14_peak_5159	122169236	GJA1_TSS1	GJA1	ENSG00000152661	-412483	412483	-0.4243414524186253	0.46045500774131903	not_signif
chr6	124091708	124091909	Lhx2_d14_peak_1014;Otx2_d14_peak_5165	124091808	NKAIN2_TSS1	NKAIN2	ENSG00000188580	33250	33250	-1.876822815383369	0.7988780730734891	not_signif
chr6	126235209	126235410	Lhx2_d14_peak_1015;Otx2_d14_peak_5175	126235309	NCOA7_TSS4	NCOA7	ENSG00000111912	5050	5050	-0.04090895860650495	0.9997264168152005	not_signif
chr6	130418246	130418447	Lhx2_d14_peak_1018;Otx2_d14_peak_5187	130418346	L3MBTL3_TSS3	L3MBTL3	ENSG00000198945	-76702	76702	-0.3549308735166514	0.9997264168152005	not_signif
chr6	131443746	131443947	Lhx2_d14_peak_1019;Otx2_d14_peak_5192	131443846	AKAP7_TSS1	AKAP7	ENSG00000118507	12949	12949	-0.7021114194775423	0.9997264168152005	not_signif
chr6	131494949	131495150	Lhx2_d14_peak_1020;Otx2_d14_peak_5193	131495049	AKAP7_TSS3	AKAP7	ENSG00000118507	26071	26071	-0.7021114194775423	0.9997264168152005	not_signif
chr6	132571728	132571929	Lhx2_d14_peak_1021;Otx2_d14_peak_5194	132571828	MOXD1_TSS1	MOXD1	ENSG00000079931	124366	124366	0.31036574542026363	0.9997264168152005	not_signif
chr6	134077524	134077725	Lhx2_d14_peak_1024;Otx2_d14_peak_5196	134077624	TCF21_TSS1	TCF21	ENSG00000118526	132624	132624	NA	NA	NA
chr6	134341375	134341576	Lhx2_d14_peak_1025;Otx2_d14_peak_5197	134341475	SLC2A12_TSS1	SLC2A12	ENSG00000146411	32289	32289	-1.415583402794474	2.7187576660397797e-5	down_KD_vs_ns
chr6	134366953	134367154	Lhx2_d14_peak_1026;Otx2_d14_peak_5198	134367053	SLC2A12_TSS1	SLC2A12	ENSG00000146411	6711	6711	-1.415583402794474	2.7187576660397797e-5	down_KD_vs_ns
chr6	134825160	134825361	Lhx2_d14_peak_1027;Otx2_d14_peak_5202	134825260	SGK1_TSS5	SGK1	ENSG00000118515	-186055	186055	0.20613201332023964	0.9997264168152005	not_signif
chr6	134966618	134966819	Lhx2_d14_peak_1028;Otx2_d14_peak_5204	134966718	ALDH8A1_TSS1	ALDH8A1	ENSG00000118514	304494	304494	NA	NA	NA
chr6	135488878	135489079	Lhx2_d14_peak_1029;Otx2_d14_peak_5207	135488978	MYB_TSS1	MYB	ENSG00000118513	13464	13464	NA	NA	NA
chr6	136729433	136729634	Lhx2_d14_peak_1030;Otx2_d14_peak_5210	136729533	MAP7_TSS1	MAP7	ENSG00000135525	58470	58470	-0.8585090633224475	0.24912880383833044	not_signif
chr6	140415305	140415506	Lhx2_d14_peak_1031;Otx2_d14_peak_5223	140415405	CITED2_TSS2	CITED2	ENSG00000164442	-719639	719639	0.183651255479824	0.9997264168152005	not_signif
chr6	140991241	140991442	Lhx2_d14_peak_1032;Otx2_d14_peak_5227	140991341	CITED2_TSS2	CITED2	ENSG00000164442	-1295575	1295575	0.183651255479824	0.9997264168152005	not_signif
chr6	142190936	142191137	Lhx2_d14_peak_1033;Otx2_d14_peak_5230	142191036	NMBR_TSS1	NMBR	ENSG00000135577	218890	218890	NA	NA	NA
chr6	148177918	148178119	Lhx2_d14_peak_1034;Otx2_d14_peak_5247	148178018	SAMD5_TSS1	SAMD5	ENSG00000203727	-348182	348182	-0.2580960770626822	0.9997264168152005	not_signif
chr6	148192111	148192312	Lhx2_d14_peak_1035;Otx2_d14_peak_5248	148192211	SAMD5_TSS1	SAMD5	ENSG00000203727	-362375	362375	-0.2580960770626822	0.9997264168152005	not_signif
chr6	148663179	148663380	Lhx2_d14_peak_1036;Otx2_d14_peak_5250	148663279	SASH1_TSS2	SASH1	ENSG00000111961	439	439	-0.7268538793653571	0.22709297975297982	not_signif
chr6	154876309	154876510	Lhx2_d14_peak_1039;Otx2_d14_peak_5274	154876409	IPCEF1_TSS6	IPCEF1	ENSG00000074706	-44647	44647	NA	NA	NA
chr6	159184607	159184808	Lhx2_d14_peak_1041;Otx2_d14_peak_5293	159184707	EZR_TSS1	EZR	ENSG00000092820	6287	6287	-0.10939232749296454	0.9997264168152005	not_signif
chr6	161873375	161873576	Lhx2_d14_peak_1042;Otx2_d14_peak_5299	161873475	AGPAT4_TSS2	AGPAT4	ENSG00000026652	-178415	178415	-0.21504944971383297	0.9997264168152005	not_signif
chr6	161903678	161903879	Lhx2_d14_peak_1043;Otx2_d14_peak_5300	161903778	AGPAT4_TSS2	AGPAT4	ENSG00000026652	-208718	208718	-0.21504944971383297	0.9997264168152005	not_signif
chr6	162168598	162168799	Lhx2_d14_peak_1045;Otx2_d14_peak_5302	162168698	PARK2_TSS1	PARK2	ENSG00000185345	89345	89345	-1.561146795403768	0.4344017645635429	not_signif
chr6	165618328	165618529	Lhx2_d14_peak_1046;Otx2_d14_peak_5312	165618428	C6orf118_TSS1	C6orf118	ENSG00000112539	103904	103904	NA	NA	NA
chr6	168115378	168115579	Lhx2_d14_peak_1047;Otx2_d14_peak_5314	168115478	MLLT4_TSS1	MLLT4	ENSG00000130396	112152	112152	-0.4972661248713411	0.20097316727726508	not_signif
chr6	168239999	168240200	Lhx2_d14_peak_1048;Otx2_d14_peak_5316	168240099	MLLT4_TSS2	MLLT4	ENSG00000130396	-11776	11776	-0.4972661248713411	0.20097316727726508	not_signif
chr7	8360532	8360733	Lhx2_d14_peak_1051;Otx2_d14_peak_5334	8360632	ICA1_TSS4	ICA1	ENSG00000003147	-58466	58466	0.007679755753275961	0.9997264168152005	not_signif
chr7	9614418	9614619	Lhx2_d14_peak_1052;Otx2_d14_peak_5335	9614518	NXPH1_TSS2	NXPH1	ENSG00000122584	-1140285	1140285	NA	NA	NA
chr7	12905789	12905990	Lhx2_d14_peak_1054;Otx2_d14_peak_5340	12905889	ARL4A_TSS2	ARL4A	ENSG00000122644	-178970	178970	-0.6419452251781069	0.4344017645635429	not_signif
chr7	13138472	13138673	Lhx2_d14_peak_1055;Otx2_d14_peak_5341	13138572	ARL4A_TSS2	ARL4A	ENSG00000122644	-411653	411653	-0.6419452251781069	0.4344017645635429	not_signif
chr7	16501422	16501623	Lhx2_d14_peak_1056;Otx2_d14_peak_5346	16501522	SOSTDC1_TSS1	SOSTDC1	ENSG00000171243	3942	3942	-0.7201563076890818	0.29122757559928114	not_signif
chr7	16518619	16518820	Lhx2_d14_peak_1057;Otx2_d14_peak_5347	16518719	SOSTDC1_TSS1	SOSTDC1	ENSG00000171243	-13236	13236	-0.7201563076890818	0.29122757559928114	not_signif
chr7	18245767	18245968	Lhx2_d14_peak_1061;Otx2_d14_peak_5356	18245867	HDAC9_TSS1	HDAC9	ENSG00000048052	-119287	119287	-0.6642435456570088	0.21160838514841065	not_signif
chr7	20376590	20376791	Lhx2_d14_peak_1062;Otx2_d14_peak_5359	20376690	ITGB8_TSS2	ITGB8	ENSG00000105855	-5936	5936	-1.518807602985986	4.08463367775544e-10	down_KD_vs_ns
chr7	20380379	20380580	Lhx2_d14_peak_1063;Otx2_d14_peak_5360	20380479	ITGB8_TSS2	ITGB8	ENSG00000105855	-9725	9725	-1.518807602985986	4.08463367775544e-10	down_KD_vs_ns
chr7	23434521	23434722	Lhx2_d14_peak_1064;Otx2_d14_peak_5382	23434621	IGF2BP3_TSS1	IGF2BP3	ENSG00000136231	-47259	47259	-0.0765792681602094	0.9997264168152005	not_signif
chr7	27740227	27740428	Lhx2_d14_peak_1066;Otx2_d14_peak_5387	27740327	HIBADH_TSS2	HIBADH	ENSG00000106049	-37831	37831	-0.40128052426964644	0.8084020540314687	not_signif
chr7	27950108	27950309	Lhx2_d14_peak_1067;Otx2_d14_peak_5388	27950208	JAZF1_TSS1	JAZF1	ENSG00000153814	81457	81457	-0.7103564357569001	0.9295631322656676	not_signif
chr7	30935681	30935882	Lhx2_d14_peak_1069;Otx2_d14_peak_5391	30935781	AQP1_TSS2	AQP1	ENSG00000240583	15623	15623	NA	NA	NA
chr7	38969477	38969678	Lhx2_d14_peak_1070;Otx2_d14_peak_5399	38969577	VPS41_TSS1	VPS41	ENSG00000006715	-20777	20777	-0.40503098965842343	0.5826566155995251	not_signif
chr7	39131218	39131419	Lhx2_d14_peak_1071;Otx2_d14_peak_5403	39131318	POU6F2_TSS3	POU6F2	ENSG00000106536	-5988	5988	-0.7964704250072524	0.6793572597269766	not_signif
chr7	39455112	39455313	Lhx2_d14_peak_1072;Otx2_d14_peak_5405	39455212	YAE1D1_TSS1	YAE1D1	ENSG00000241127	150752	150752	0.04908840600392079	0.9997264168152005	not_signif
chr7	47528621	47528822	Lhx2_d14_peak_1074;Otx2_d14_peak_5421	47528721	TNS3_TSS2	TNS3	ENSG00000136205	50468	50468	-0.6561265101256059	0.059107746029442014	not_signif
chr7	51048118	51048319	Lhx2_d14_peak_1077;Otx2_d14_peak_5427	51048218	COBL_TSS1	COBL	ENSG00000106078	55424	55424	-0.35186971311292453	0.9997264168152005	not_signif
chr7	73544374	73544575	Lhx2_d14_peak_1083;Otx2_d14_peak_5464	73544474	LIMK1_TSS4	LIMK1	ENSG00000106683	-33056	33056	-0.1418722631411397	0.9997264168152005	not_signif
chr7	77724033	77724234	Lhx2_d14_peak_1084;Otx2_d14_peak_5476	77724133	PHTF2_TSS4	PHTF2	ENSG00000006576	-186015	186015	-0.4768630296734323	0.4975128063089073	not_signif
chr7	80536524	80536725	Lhx2_d14_peak_1086;Otx2_d14_peak_5482	80536624	SEMA3C_TSS1	SEMA3C	ENSG00000075223	11111	11111	-0.10239614790455538	0.9997264168152005	not_signif
chr7	81121751	81121952	Lhx2_d14_peak_1087;Otx2_d14_peak_5486	81121851	HGF_TSS1	HGF	ENSG00000019991	270451	270451	NA	NA	NA
chr7	83464718	83464919	Lhx2_d14_peak_1088;Otx2_d14_peak_5490	83464818	SEMA3E_TSS2	SEMA3E	ENSG00000170381	-186683	186683	-0.5713754675690158	0.8736297422195137	not_signif
chr7	84855260	84855461	Lhx2_d14_peak_1089;Otx2_d14_peak_5491	84855360	SEMA3D_TSS4	SEMA3D	ENSG00000153993	-39180	39180	-1.2184300269372546	0.11814683755477284	not_signif
chr7	95800830	95801031	Lhx2_d14_peak_1092;Otx2_d14_peak_5511	95800930	SLC25A13_TSS1	SLC25A13	ENSG00000004864	150383	150383	-0.4127780320103434	0.8772689671828772	not_signif
chr7	104613141	104613342	Lhx2_d14_peak_1094;Otx2_d14_peak_5528	104613241	KMT2E_TSS1	KMT2E	ENSG00000005483	41374	41374	0.1261315639097869	0.9997264168152005	not_signif
chr7	111033063	111033264	Lhx2_d14_peak_1095;Otx2_d14_peak_5551	111033163	IMMP2L_TSS1	IMMP2L	ENSG00000184903	-183	183	-1.7973053612282832	4.26116410654983e-4	down_KD_vs_ns
chr7	126437175	126437376	Lhx2_d14_peak_1098;Otx2_d14_peak_5580	126437275	GRM8_TSS1	GRM8	ENSG00000179603	445988	445988	NA	NA	NA
chr7	129107843	129108044	Lhx2_d14_peak_1100;Otx2_d14_peak_5592	129107943	STRIP2_TSS2	STRIP2	ENSG00000128578	-10128	10128	-0.36966024428321426	0.8344922348836107	not_signif
chr7	129784474	129784675	Lhx2_d14_peak_1101;Otx2_d14_peak_5594	129784574	TMEM209_TSS1	TMEM209	ENSG00000146842	60604	60604	-0.1130300565837728	0.9997264168152005	not_signif
chr7	134801892	134802093	Lhx2_d14_peak_1104;Otx2_d14_peak_5614	134801992	TMEM140_TSS1	TMEM140	ENSG00000146859	30763	30763	-0.16690002953325123	0.9997264168152005	not_signif
chr7	136198577	136198778	Lhx2_d14_peak_1105;Otx2_d14_peak_5622	136198677	CHRM2_TSS1	CHRM2	ENSG00000181072	354711	354711	NA	NA	NA
chr7	137286343	137286544	Lhx2_d14_peak_1106;Otx2_d14_peak_5628	137286443	DGKI_TSS1	DGKI	ENSG00000157680	244829	244829	-0.2318168271460779	0.9997264168152005	not_signif
chr7	137441160	137441361	Lhx2_d14_peak_1107;Otx2_d14_peak_5630	137441260	DGKI_TSS1	DGKI	ENSG00000157680	90012	90012	-0.2318168271460779	0.9997264168152005	not_signif
chr7	144367260	144367461	Lhx2_d14_peak_1109;Otx2_d14_peak_5639	144367360	TPK1_TSS1	TPK1	ENSG00000196511	53882	53882	-1.1000577453271791	0.2608015527096907	not_signif
chr7	151428113	151428314	Lhx2_d14_peak_1110;Otx2_d14_peak_5649	151428213	PRKAG2_TSS4	PRKAG2	ENSG00000106617	5126	5126	-0.21480042695209053	0.9997264168152005	not_signif
chr7	156711639	156711840	Lhx2_d14_peak_1111;Otx2_d14_peak_5655	156711739	LMBR1_TSS2	LMBR1	ENSG00000105983	-25889	25889	-0.2501230113439321	0.9997264168152005	not_signif
chr8	731463	731664	Lhx2_d14_peak_1112;Otx2_d14_peak_5657	731563	ERICH1_TSS2	ERICH1	ENSG00000104714	-50357	50357	-0.1671983317117625	0.9997264168152005	not_signif
chr8	1269969	1270170	Lhx2_d14_peak_1113;Otx2_d14_peak_5659	1270069	DLGAP2_TSS1	DLGAP2	ENSG00000198010	179452	179452	NA	NA	NA
chr8	9221183	9221384	Lhx2_d14_peak_1115;Otx2_d14_peak_5669	9221283	TNKS_TSS1	TNKS	ENSG00000173273	192130	192130	0.0013391772094246673	0.9997264168152005	not_signif
chr8	17660082	17660283	Lhx2_d14_peak_1117;Otx2_d14_peak_5683	17660182	MTUS1_TSS4	MTUS1	ENSG00000129422	-1996	1996	-1.2325216525275111	0.01267946845198012	down_KD_vs_ns
chr8	19951942	19952143	Lhx2_d14_peak_1118;Otx2_d14_peak_5686	19952042	SLC18A1_TSS1	SLC18A1	ENSG00000036565	88574	88574	NA	NA	NA
chr8	22395720	22395921	Lhx2_d14_peak_1119;Otx2_d14_peak_5693	22395820	SORBS3_TSS1	SORBS3	ENSG00000120896	13377	13377	0.07590865869817796	0.9997264168152005	not_signif
chr8	27245363	27245564	Lhx2_d14_peak_1120;Otx2_d14_peak_5702	27245463	PTK2B_TSS4	PTK2B	ENSG00000120899	9495	9495	-0.07423710230471359	0.9997264168152005	not_signif
chr8	27503394	27503595	Lhx2_d14_peak_1121;Otx2_d14_peak_5705	27503494	SCARA3_TSS1	SCARA3	ENSG00000168077	-12101	12101	0.05322185430402726	0.9997264168152005	not_signif
chr8	28310996	28311197	Lhx2_d14_peak_1122;Otx2_d14_peak_5708	28311096	FBXO16_TSS1	FBXO16	ENSG00000214050	29873	29873	0.21734409603086607	0.9997264168152005	not_signif
chr8	33393548	33393749	Lhx2_d14_peak_1123;Otx2_d14_peak_5728	33393648	TTI2_TSS3	TTI2	ENSG00000129696	-22520	22520	0.11795332897177363	0.9997264168152005	not_signif
chr8	37610262	37610463	Lhx2_d14_peak_1125;Otx2_d14_peak_5742	37610362	PROSC_TSS1	PROSC	ENSG00000147471	9728	9728	0.11798282560735852	0.9997264168152005	not_signif
chr8	41015835	41016036	Lhx2_d14_peak_1130;Otx2_d14_peak_5753	41015935	SFRP1_TSS1	SFRP1	ENSG00000104332	148564	148564	-1.1405576826995534	0.7356998113361302	not_signif
chr8	42330191	42330392	Lhx2_d14_peak_1131;Otx2_d14_peak_5756	42330291	SLC20A2_TSS1	SLC20A2	ENSG00000168575	-12721	12721	-0.3523342307058037	0.9724456762581595	not_signif
chr8	42427088	42427289	Lhx2_d14_peak_1132;Otx2_d14_peak_5757	42427188	SMIM19_TSS3	SMIM19	ENSG00000176209	-25609	25609	-0.18088058999734713	0.9997264168152005	not_signif
chr8	52575870	52576071	Lhx2_d14_peak_1135;Otx2_d14_peak_5766	52575970	PXDNL_TSS1	PXDNL	ENSG00000147485	146025	146025	NA	NA	NA
chr8	59470411	59470612	Lhx2_d14_peak_1137;Otx2_d14_peak_5780	59470511	SDCBP_TSS1	SDCBP	ENSG00000137575	-4775	4775	-0.18903420993138118	0.9997264168152005	not_signif
chr8	67653157	67653358	Lhx2_d14_peak_1139;Otx2_d14_peak_5795	67653257	SGK3_TSS2	SGK3	ENSG00000104205	-28596	28596	-0.7911599398416557	0.6181240593774736	not_signif
chr8	69641455	69641656	Lhx2_d14_peak_1140;Otx2_d14_peak_5803	69641555	C8orf34_TSS5	C8orf34	ENSG00000165084	-103853	103853	NA	NA	NA
chr8	74210504	74210705	Lhx2_d14_peak_1141;Otx2_d14_peak_5810	74210604	RDH10_TSS2	RDH10	ENSG00000121039	-1345	1345	-1.1185847492906513	7.477736893604139e-5	down_KD_vs_ns
chr8	77754011	77754212	Lhx2_d14_peak_1142;Otx2_d14_peak_5825	77754111	ZFHX4_TSS2	ZFHX4	ENSG00000091656	-137823	137823	0.03237309347505724	0.9997264168152005	not_signif
chr8	81033646	81033847	Lhx2_d14_peak_1144;Otx2_d14_peak_5830	81033746	TPD52_TSS1	TPD52	ENSG00000076554	-40727	40727	-0.03498197479469491	0.9997264168152005	not_signif
chr8	81052639	81052840	Lhx2_d14_peak_1145;Otx2_d14_peak_5831	81052739	TPD52_TSS2	TPD52	ENSG00000076554	30686	30686	-0.03498197479469491	0.9997264168152005	not_signif
chr8	82000422	82000623	Lhx2_d14_peak_1146;Otx2_d14_peak_5835	82000522	PAG1_TSS1	PAG1	ENSG00000076641	23771	23771	0.06337072323541705	0.9997264168152005	not_signif
chr8	84656441	84656642	Lhx2_d14_peak_1147;Otx2_d14_peak_5839	84656541	RALYL_TSS1	RALYL	ENSG00000184672	438901	438901	NA	NA	NA
chr8	87718728	87718929	Lhx2_d14_peak_1149;Otx2_d14_peak_5843	87718828	CNGB3_TSS1	CNGB3	ENSG00000170289	-35493	35493	NA	NA	NA
chr8	87755992	87756193	Lhx2_d14_peak_1150;Otx2_d14_peak_5844	87756092	CNGB3_TSS2	CNGB3	ENSG00000170289	-180	180	NA	NA	NA
chr8	87979860	87980061	Lhx2_d14_peak_1151;Otx2_d14_peak_5845	87979960	CNBD1_TSS1	CNBD1	ENSG00000176571	-101279	101279	NA	NA	NA
chr8	91896167	91896368	Lhx2_d14_peak_1152;Otx2_d14_peak_5853	91896267	NECAB1_TSS2	NECAB1	ENSG00000123119	56142	56142	-0.18764370636725458	0.9997264168152005	not_signif
chr8	95269050	95269251	Lhx2_d14_peak_1153;Otx2_d14_peak_5863	95269150	GEM_TSS1	GEM	ENSG00000164949	5387	5387	-0.4945794623657106	0.487202594173343	not_signif
chr8	95299194	95299395	Lhx2_d14_peak_1154;Otx2_d14_peak_5866	95299294	GEM_TSS1	GEM	ENSG00000164949	-24738	24738	-0.4945794623657106	0.487202594173343	not_signif
chr8	95337609	95337810	Lhx2_d14_peak_1155;Otx2_d14_peak_5867	95337709	GEM_TSS1	GEM	ENSG00000164949	-63153	63153	-0.4945794623657106	0.487202594173343	not_signif
chr8	97535696	97535897	Lhx2_d14_peak_1156;Otx2_d14_peak_5880	97535796	SDC2_TSS2	SDC2	ENSG00000169439	-29747	29747	-0.4855942953096957	0.31034957890914255	not_signif
chr8	103312694	103312895	Lhx2_d14_peak_1160;Otx2_d14_peak_5892	103312794	UBR5_TSS2	UBR5	ENSG00000104517	-27626	27626	0.05723208606770038	0.9997264168152005	not_signif
chr8	115096036	115096237	Lhx2_d14_peak_1163;Otx2_d14_peak_5902	115096136	CSMD3_TSS3	CSMD3	ENSG00000164796	-647015	647015	NA	NA	NA
chr8	118979264	118979465	Lhx2_d14_peak_1164;Otx2_d14_peak_5912	118979364	EXT1_TSS1	EXT1	ENSG00000182197	144207	144207	-0.27383371699346043	0.9997264168152005	not_signif
chr8	119669674	119669875	Lhx2_d14_peak_1165;Otx2_d14_peak_5916	119669774	SAMD12_TSS1	SAMD12	ENSG00000177570	-35633	35633	-0.6970587960523976	0.9997264168152005	not_signif
chr8	120613381	120613582	Lhx2_d14_peak_1166;Otx2_d14_peak_5917	120613481	ENPP2_TSS2	ENPP2	ENSG00000136960	-8224	8224	-1.040799273865001	8.489018043420564e-5	down_KD_vs_ns
chr8	120615374	120615575	Lhx2_d14_peak_1167;Otx2_d14_peak_5918	120615474	ENPP2_TSS2	ENPP2	ENSG00000136960	-10217	10217	-1.040799273865001	8.489018043420564e-5	down_KD_vs_ns
chr8	123351250	123351451	Lhx2_d14_peak_1168;Otx2_d14_peak_5929	123351350	ZHX2_TSS1	ZHX2	ENSG00000178764	442272	442272	-0.19748443213976388	0.9997264168152005	not_signif
chr8	124284024	124284225	Lhx2_d14_peak_1169;Otx2_d14_peak_5932	124284124	ZHX1_TSS2	ZHX1	ENSG00000165156	2413	2413	0.054542313672359635	0.9997264168152005	not_signif
chr8	126082820	126083021	Lhx2_d14_peak_1170;Otx2_d14_peak_5939	126082920	KIAA0196_TSS1	KIAA0196	ENSG00000164961	21095	21095	-0.03752465133745323	0.9997264168152005	not_signif
chr8	126266800	126267001	Lhx2_d14_peak_1171;Otx2_d14_peak_5944	126266900	NSMCE2_TSS2	NSMCE2	ENSG00000156831	-130506	130506	-0.5574857376449621	0.7360117338329522	not_signif
chr8	127387773	127387974	Lhx2_d14_peak_1172;Otx2_d14_peak_5951	127387873	FAM84B_TSS1	FAM84B	ENSG00000168672	182755	182755	-0.9904157813459797	2.913167297675885e-6	down_KD_vs_ns
chr8	127604719	127604920	Lhx2_d14_peak_1173;Otx2_d14_peak_5956	127604819	FAM84B_TSS1	FAM84B	ENSG00000168672	-34172	34172	-0.9904157813459797	2.913167297675885e-6	down_KD_vs_ns
chr8	135904900	135905101	Lhx2_d14_peak_1176;Otx2_d14_peak_5985	135905000	ZFAT_TSS3	ZFAT	ENSG00000066827	-179786	179786	-0.011864045818253411	0.9997264168152005	not_signif
chr9	3929702	3929903	Lhx2_d14_peak_1179;Otx2_d14_peak_6013	3929802	GLIS3_TSS1	GLIS3	ENSG00000107249	7377	7377	-0.7849598312667544	0.32245480157485107	not_signif
chr9	12629237	12629438	Lhx2_d14_peak_1181;Otx2_d14_peak_6030	12629337	TYRP1_TSS1	TYRP1	ENSG00000107165	64038	64038	-1.80058245556142	0.44518548841010047	not_signif
chr9	22142130	22142331	Lhx2_d14_peak_1182;Otx2_d14_peak_6054	22142230	CDKN2B_TSS1	CDKN2B	ENSG00000147883	-132950	132950	0.7391769111881312	0.9997264168152005	not_signif
chr9	28207254	28207455	Lhx2_d14_peak_1183;Otx2_d14_peak_6064	28207354	LINGO2_TSS2	LINGO2	ENSG00000174482	88000	88000	NA	NA	NA
chr9	33886651	33886852	Lhx2_d14_peak_1186;Otx2_d14_peak_6068	33886751	UBAP2_TSS1	UBAP2	ENSG00000137073	42072	42072	0.276851195607087	0.9997264168152005	not_signif
chr9	35894494	35894695	Lhx2_d14_peak_1187;Otx2_d14_peak_6071	35894594	HRCT1_TSS1	HRCT1	ENSG00000196196	11584	11584	NA	NA	NA
chr9	37191544	37191745	Lhx2_d14_peak_1189;Otx2_d14_peak_6074	37191644	ZCCHC7_TSS1	ZCCHC7	ENSG00000147905	-71167	71167	-0.2940055408601683	0.9997264168152005	not_signif
chr9	37215881	37216082	Lhx2_d14_peak_1190;Otx2_d14_peak_6075	37215981	ZCCHC7_TSS1	ZCCHC7	ENSG00000147905	-95504	95504	-0.2940055408601683	0.9997264168152005	not_signif
chr9	71612649	71612850	Lhx2_d14_peak_1191;Otx2_d14_peak_6088	71612749	PRKACG_TSS1	PRKACG	ENSG00000165059	16280	16280	NA	NA	NA
chr9	71760153	71760354	Lhx2_d14_peak_1192;Otx2_d14_peak_6089	71760253	TJP2_TSS2	TJP2	ENSG00000119139	6298	6298	0.007012425827567962	0.9997264168152005	not_signif
chr9	71878095	71878296	Lhx2_d14_peak_1193;Otx2_d14_peak_6090	71878195	TJP2_TSS4	TJP2	ENSG00000119139	-58260	58260	0.007012425827567962	0.9997264168152005	not_signif
chr9	73496369	73496570	Lhx2_d14_peak_1194;Otx2_d14_peak_6102	73496469	TRPM3_TSS2	TRPM3	ENSG00000083067	-12521	12521	-2.6406923228787442	1.114232448891284e-33	down_KD_vs_ns
chr9	73508622	73508823	Lhx2_d14_peak_1195;Otx2_d14_peak_6103	73508722	TRPM3_TSS2	TRPM3	ENSG00000083067	-24774	24774	-2.6406923228787442	1.114232448891284e-33	down_KD_vs_ns
chr9	73539391	73539592	Lhx2_d14_peak_1197;Otx2_d14_peak_6104	73539491	TRPM3_TSS2	TRPM3	ENSG00000083067	-55543	55543	-2.6406923228787442	1.114232448891284e-33	down_KD_vs_ns
chr9	75443357	75443558	Lhx2_d14_peak_1198;Otx2_d14_peak_6112	75443457	ALDH1A1_TSS1	ALDH1A1	ENSG00000165092	97061	97061	-1.1910863669559764	0.02459925888410465	down_KD_vs_ns
chr9	80042222	80042423	Lhx2_d14_peak_1200;Otx2_d14_peak_6121	80042322	VPS13A_TSS3	VPS13A	ENSG00000197969	-37687	37687	-0.23576121202681996	0.9997264168152005	not_signif
chr9	81053156	81053357	Lhx2_d14_peak_1201;Otx2_d14_peak_6126	81053256	PSAT1_TSS1	PSAT1	ENSG00000135069	-141205	141205	0.03639351535609264	0.9997264168152005	not_signif
chr9	81447073	81447274	Lhx2_d14_peak_1202;Otx2_d14_peak_6128	81447173	PSAT1_TSS1	PSAT1	ENSG00000135069	-535122	535122	0.03639351535609264	0.9997264168152005	not_signif
chr9	82518131	82518332	Lhx2_d14_peak_1204;Otx2_d14_peak_6132	82518231	TLE4_TSS3	TLE4	ENSG00000106829	-328435	328435	-0.3946516275793149	0.8502670161725803	not_signif
chr9	82591440	82591641	Lhx2_d14_peak_1205;Otx2_d14_peak_6133	82591540	TLE4_TSS3	TLE4	ENSG00000106829	-401744	401744	-0.3946516275793149	0.8502670161725803	not_signif
chr9	84437395	84437596	Lhx2_d14_peak_1206;Otx2_d14_peak_6139	84437495	SPATA31D3_TSS1	SPATA31D3	ENSG00000186788	120909	120909	NA	NA	NA
chr9	86907910	86908111	Lhx2_d14_peak_1208;Otx2_d14_peak_6148	86908010	SLC28A3_TSS1	SLC28A3	ENSG00000197506	47578	47578	NA	NA	NA
chr9	89511505	89511706	Lhx2_d14_peak_1211;Otx2_d14_peak_6157	89511605	GAS1_TSS1	GAS1	ENSG00000180447	50489	50489	-0.8955571335119878	0.6403017451400754	not_signif
chr9	93960183	93960384	Lhx2_d14_peak_1212;Otx2_d14_peak_6163	93960283	AUH_TSS1	AUH	ENSG00000148090	163884	163884	-0.28006514497909457	0.9997264168152005	not_signif
chr9	102227751	102227952	Lhx2_d14_peak_1214;Otx2_d14_peak_6186	102227851	SEC61B_TSS1	SEC61B	ENSG00000106803	-243273	243273	0.026524300761546427	0.9997264168152005	not_signif
chr9	107809436	107809637	Lhx2_d14_peak_1215;Otx2_d14_peak_6192	107809536	ABCA1_TSS1	ABCA1	ENSG00000165029	-119107	119107	-0.09505164975454419	0.9997264168152005	not_signif
chr9	111764539	111764740	Lhx2_d14_peak_1216;Otx2_d14_peak_6197	111764639	CTNNAL1_TSS3	CTNNAL1	ENSG00000119326	11115	11115	-0.09084631593722334	0.9997264168152005	not_signif
chr9	118743495	118743696	Lhx2_d14_peak_1218;Otx2_d14_peak_6210	118743595	PAPPA_TSS1	PAPPA	ENSG00000182752	172465	172465	-0.31718822230809657	0.9997264168152005	not_signif
chr9	121098484	121098685	Lhx2_d14_peak_1219;Otx2_d14_peak_6216	121098584	TLR4_TSS1	TLR4	ENSG00000136869	-632123	632123	NA	NA	NA
chr9	126480561	126480762	Lhx2_d14_peak_1220;Otx2_d14_peak_6226	126480661	DENND1A_TSS2	DENND1A	ENSG00000119522	-66322	66322	-0.4982457590894996	0.7670687710595715	not_signif
chr9	127936378	127936579	Lhx2_d14_peak_1221;Otx2_d14_peak_6231	127936478	PPP6C_TSS1	PPP6C	ENSG00000119414	15583	15583	-0.022546163395787886	0.9997264168152005	not_signif
chr9	128506930	128507131	Lhx2_d14_peak_1222;Otx2_d14_peak_6233	128507030	PBX3_TSS1	PBX3	ENSG00000167081	2583	2583	-0.12431220548162418	0.9997264168152005	not_signif
chr9	128517764	128517965	Lhx2_d14_peak_1224;Otx2_d14_peak_6234	128517864	PBX3_TSS2	PBX3	ENSG00000167081	-7378	7378	-0.12431220548162418	0.9997264168152005	not_signif
chr9	128606881	128607082	Lhx2_d14_peak_1225;Otx2_d14_peak_6237	128606981	PBX3_TSS3	PBX3	ENSG00000167081	-981	981	-0.12431220548162418	0.9997264168152005	not_signif
chr9	128674378	128674579	Lhx2_d14_peak_1226;Otx2_d14_peak_6239	128674478	PBX3_TSS4	PBX3	ENSG00000167081	3476	3476	-0.12431220548162418	0.9997264168152005	not_signif
chr9	129439166	129439367	Lhx2_d14_peak_1227;Otx2_d14_peak_6243	129439266	LMX1B_TSS1	LMX1B	ENSG00000136944	-62536	62536	NA	NA	NA
chrX	4391106	4391307	Lhx2_d14_peak_1228;Otx2_d14_peak_6258	4391206	PRKX_TSS1	PRKX	ENSG00000183943	-759548	759548	-0.22016384323507973	0.9997264168152005	not_signif
chrX	10989371	10989572	Lhx2_d14_peak_1232;Otx2_d14_peak_6277	10989471	MID1_TSS10	MID1	ENSG00000101871	-137700	137700	-0.7264659716444335	0.019077259848051434	down_KD_vs_ns
chrX	12441498	12441699	Lhx2_d14_peak_1233;Otx2_d14_peak_6283	12441598	FRMPD4_TSS1	FRMPD4	ENSG00000169933	-285005	285005	NA	NA	NA
chrX	15618340	15618541	Lhx2_d14_peak_1235;Otx2_d14_peak_6297	15618440	ACE2_TSS1	ACE2	ENSG00000130234	687	687	-3.9807550605558104	2.7702946586353207e-11	down_KD_vs_ns
chrX	15866750	15866951	Lhx2_d14_peak_1236;Otx2_d14_peak_6300	15866850	AP1S2_TSS1	AP1S2	ENSG00000182287	6067	6067	-0.14988705354230542	0.9997264168152005	not_signif
chrX	16042507	16042708	Lhx2_d14_peak_1238;Otx2_d14_peak_6301	16042607	GRPR_TSS1	GRPR	ENSG00000126010	98806	98806	NA	NA	NA
chrX	17711922	17712123	Lhx2_d14_peak_1239;Otx2_d14_peak_6306	17712022	NHS_TSS3	NHS	ENSG00000188158	-7106	7106	0.1393467207650402	0.9997264168152005	not_signif
chrX	19777810	19778011	Lhx2_d14_peak_1240;Otx2_d14_peak_6310	19777910	SH3KBP1_TSS3	SH3KBP1	ENSG00000147010	39949	39949	-0.22631670529625017	0.9997264168152005	not_signif
chrX	19842776	19842977	Lhx2_d14_peak_1241;Otx2_d14_peak_6312	19842876	SH3KBP1_TSS3	SH3KBP1	ENSG00000147010	-24998	24998	-0.22631670529625017	0.9997264168152005	not_signif
chrX	21415104	21415305	Lhx2_d14_peak_1242;Otx2_d14_peak_6320	21415204	CNKSR2_TSS2	CNKSR2	ENSG00000149970	-22216	22216	-0.8464107235391493	0.21160838514841065	not_signif
chrX	24677863	24678064	Lhx2_d14_peak_1245;Otx2_d14_peak_6329	24677963	PCYT1B_TSS1	PCYT1B	ENSG00000102230	-12799	12799	-0.3414001265200665	0.9997264168152005	not_signif
chrX	24817886	24818087	Lhx2_d14_peak_1246;Otx2_d14_peak_6330	24817986	POLA1_TSS1	POLA1	ENSG00000101868	-105942	105942	-0.6181947935375457	0.4856998935527306	not_signif
chrX	24823491	24823692	Lhx2_d14_peak_1247;Otx2_d14_peak_6331	24823591	POLA1_TSS1	POLA1	ENSG00000101868	-111547	111547	-0.6181947935375457	0.4856998935527306	not_signif
chrX	37900658	37900859	Lhx2_d14_peak_1253;Otx2_d14_peak_6354	37900758	SYTL5_TSS2	SYTL5	ENSG00000147041	-7963	7963	-1.460799754569488	0.9997264168152005	not_signif
chrX	38373049	38373250	Lhx2_d14_peak_1254;Otx2_d14_peak_6356	38373149	TSPAN7_TSS1	TSPAN7	ENSG00000156298	47463	47463	-0.3530576083928397	0.9997264168152005	not_signif
chrX	38576758	38576959	Lhx2_d14_peak_1255;Otx2_d14_peak_6359	38576858	MID1IP1_TSS1	MID1IP1	ENSG00000165175	83816	83816	0.05990685812312204	0.9997264168152005	not_signif
chrX	39513117	39513318	Lhx2_d14_peak_1256;Otx2_d14_peak_6360	39513217	BCOR_TSS1	BCOR	ENSG00000183337	409097	409097	-0.26940609084818407	0.9997264168152005	not_signif
chrX	44312268	44312469	Lhx2_d14_peak_1258;Otx2_d14_peak_6371	44312368	FUNDC1_TSS1	FUNDC1	ENSG00000069509	89843	89843	-0.1710224131949832	0.9997264168152005	not_signif
chrX	45877072	45877273	Lhx2_d14_peak_1261;Otx2_d14_peak_6377	45877172	KRBOX4_TSS1	KRBOX4	ENSG00000147121	429109	429109	0.20835070838817937	0.9997264168152005	not_signif
chrX	106628756	106628957	Lhx2_d14_peak_1268;Otx2_d14_peak_6412	106628856	PIH1D3_TSS2	PIH1D3	ENSG00000080572	-178470	178470	NA	NA	NA
chrX	109264410	109264611	Lhx2_d14_peak_1269;Otx2_d14_peak_6416	109264510	TMEM164_TSS2	TMEM164	ENSG00000157600	-18179	18179	-1.1986074802334679	1.2967995337575891e-8	down_KD_vs_ns
chrX	117027454	117027655	Lhx2_d14_peak_1272;Otx2_d14_peak_6427	117027554	KLHL13_TSS1	KLHL13	ENSG00000003096	54341	54341	-0.4643350599104347	0.9997264168152005	not_signif
chrX	119570750	119570951	Lhx2_d14_peak_1273;Otx2_d14_peak_6433	119570850	LAMP2_TSS1	LAMP2	ENSG00000005893	31987	31987	-0.2954844524944149	0.9997264168152005	not_signif
chrX	129934315	129934516	Lhx2_d14_peak_1276;Otx2_d14_peak_6447	129934415	ENOX2_TSS2	ENOX2	ENSG00000165675	-91119	91119	-0.3890087626307715	0.9959478918236838	not_signif
chrX	139400389	139400590	Lhx2_d14_peak_1278;Otx2_d14_peak_6457	139400489	CXorf66_TSS1	CXorf66	ENSG00000203933	-352803	352803	NA	NA	NA

## Sheet: GOenrich.NearestGenes2OvlpPeaks
setname	enriched_with	raw_pval	emp_pval	freq_inset	enrich_factor	inset_ratio	bg_ratio	sym_list	entrez_list
nearest_genes_to_ovlp_peaks	anatomical structure morphogenesis - GO:0009653	3.14e-11	0.001	19	0.823907	108/554	1215/5135	WNT5A,CTNNA1,BCL6,SPRY1,BMP4,PTK2B,MAP1B,KLF5,ZEB2,EZR,OTX2,SOX6,SAV1,SOX8,COBL,EFNA5,TFAP2A,TGFBR3,TGFB2,GSX2,FGF2,FRZB,SLITRK5,FGFR2,CITED2,MFF,SFRP1,SOX11,ERBB4,DICER1,MSX2,SMAD3,SLIT2,NRXN3,ROBO1,TENM4,CNOT2,LMO4,SMAD6,SPRY2,TRPM1,F2R,DLG1,GJA1,SGK1,GJC1,CDKN1C,APP,SIX3,PDGFC,CAP1,SMARCC1,FZD8,CREBBP,ANK2,PKP2,RPE65,TANC1,PNPT1,MTMR2,ADAMTS5,COL8A1,LNPK,APOLD1,TLE3,ITGA1,IGF2BP3,BCOR,WARS,FRY…	7474,1495,604,10252,652,2185,4131,688,9839,7430,5015,55553,60485,30812,23242,1946,7020,7049,7042,170825,2247,2487,26050,2263,10370,56947,6422,6664,2066,23405,4488,4088,9353,9369,6091,26011,4848,8543,4091,10253,4308,2149,1739,2697,6446,10052,1028,351,6496,56034,10487,6599,8325,1387,287,5318,6121,85461,87178,8898,11096,1295,80856,81575,7090,3672,10643,54880,7453,10129,10048,10529,3983,4638,1501,259…
nearest_genes_to_ovlp_peaks	system development - GO:0048731	3.07e-10	0.001	32	0.668543	177/554	2454/5135	WNT5A,NLGN1,ASPM,LBH,CTNNA1,CNTN1,BCL6,NEDD4L,SPRY1,BMP4,ARSB,PTK2B,MAP1B,KLF5,ZEB2,EZR,OTX2,SOX6,SYT17,SAV1,SOX8,COBL,PRKN,EFNA5,TFAP2A,TGFBR3,TGFB2,GSX2,PRDM16,LIMK1,ZMYND8,FGF2,FRZB,SLITRK5,FGFR2,CITED2,DUSP10,SOX5,SFRP1,SOX11,ERBB4,DICER1,MSX2,ANO6,HDAC9,ABL2,SMAD3,SLIT2,NRXN3,ROBO1,TENM4,SYNE2,LMO4,SMAD6,PBX3,NRIP1,SLC38A2,GPCPD1,SPRY2,TRPM1,TRPC4,OSTM1,DLG1,GJA1,SGK1,GJC1,CDKN2B,CDKN1C,RGMA…	7474,22871,259266,81606,1495,1272,604,23327,10252,652,411,2185,4131,688,9839,7430,5015,55553,51760,60485,30812,23242,5071,1946,7020,7049,7042,170825,63976,3984,23613,2247,2487,26050,2263,10370,11221,6660,6422,6664,2066,23405,4488,196527,9734,27,4088,9353,9369,6091,26011,23224,8543,4091,5090,8204,54407,56261,10253,4308,7223,28962,1739,2697,6446,10052,1030,1028,56963,351,23175,6496,56034,4774,3074,…
nearest_genes_to_ovlp_peaks	multicellular organism development - GO:0007275	5.63e-10	0.001	35	0.644596	195/554	2804/5135	WNT5A,NLGN1,ASPM,LBH,CTNNA1,CNTN1,BCL6,NEDD4L,SPRY1,BMP4,ARSB,PTK2B,MAP1B,KLF5,ZEB2,EZR,OTX2,SOX6,SYT17,SAV1,SOX8,COBL,PRKN,EFNA5,TFAP2A,TGFBR3,TGFB2,GSX2,PRDM16,LIMK1,ZMYND8,FGF2,FRZB,SLITRK5,FGFR2,CITED2,DUSP10,SOX5,SFRP1,SOX11,ERBB4,DICER1,MSX2,ANO6,HDAC9,ABL2,SMAD3,SLIT2,NRXN3,ROBO1,TENM4,SYNE2,CNOT2,NEK2,LMO4,SMAD6,PBX3,LIMD1,NRIP1,MID1,SLC38A2,GPCPD1,SPRY2,TRPM1,TRPC4,OSTM1,DLG1,GJA1,SGK1,G…	7474,22871,259266,81606,1495,1272,604,23327,10252,652,411,2185,4131,688,9839,7430,5015,55553,51760,60485,30812,23242,5071,1946,7020,7049,7042,170825,63976,3984,23613,2247,2487,26050,2263,10370,11221,6660,6422,6664,2066,23405,4488,196527,9734,27,4088,9353,9369,6091,26011,23224,4848,4751,8543,4091,5090,8994,8204,4281,54407,56261,10253,4308,7223,28962,1739,2697,6446,10052,55122,1030,1028,56963,4286,…
nearest_genes_to_ovlp_peaks	regulation of developmental process - GO:0050793	3.51e-09	0.001	21	0.737733	117/554	1470/5135	WNT5A,NLGN1,ASPM,LBH,CLSTN1,PHLDB2,CTNNA1,CNTN1,BCL6,CLSTN2,NFKB1,SASH1,F3,NEDD4L,SPRY1,DDAH1,BMP4,ARSB,PTK2B,MAP1B,BTC,KLF5,ZEB2,EZR,OTX2,SOX6,SYT17,SAV1,SOX8,SDCBP,COBL,PRKN,EFNA5,TFAP2A,TGFBR3,TGFB2,JAK1,GSX2,PRDM16,LIMK1,ZMYND8,CREBL2,FGF2,FRZB,SLITRK5,FGFR2,CITED2,DUSP10,MFF,SOX5,SFRP1,SOX11,ERBB4,DICER1,MSX2,ANO6,NOCT,HDAC9,ABL2,ENPP2,SMAD3,ADRB2,SLC9B2,SLIT2,KL,NRXN3,ROBO1,TENM4,ABCA1,CNOT…	7474,22871,259266,81606,22883,90102,1495,1272,604,64084,4790,23328,2152,23327,10252,23576,652,411,2185,4131,685,688,9839,7430,5015,55553,51760,60485,30812,6386,23242,5071,1946,7020,7049,7042,3716,170825,63976,3984,23613,1389,2247,2487,26050,2263,10370,11221,56947,6660,6422,6664,2066,23405,4488,196527,25819,9734,27,5168,4088,154,133308,9353,9365,9369,6091,26011,19,4848,8543,8994,10253,9491,1739,26…
nearest_genes_to_ovlp_peaks	renal system development - GO:0072001	5.02e-08	0.001	4.7	1.46056	26/554	165/5135	WNT5A,SPRY1,BMP4,SOX8,TFAP2A,TGFB2,FGF2,FGFR2,SFRP1,SOX11,SMAD3,SLIT2,SMAD6,DLG1,CDKN1C,NFIA,COL4A3,NUP93,SULF2,RDH10,PLCE1,ODC1,PRKX,SEC63,FRAS1,FAT4	7474,10252,652,30812,7020,7042,2247,2263,6422,6664,4088,9353,4091,1739,1028,4774,1285,9688,55959,157506,51196,4953,5613,11231,80144,79633
nearest_genes_to_ovlp_peaks	positive regulation of developmental process - GO:0051094	7.05e-08	0.001	12	0.846025	68/554	745/5135	WNT5A,NLGN1,ASPM,LBH,CLSTN1,PHLDB2,CTNNA1,CNTN1,BCL6,CLSTN2,NFKB1,SASH1,F3,NEDD4L,SPRY1,DDAH1,BMP4,ARSB,PTK2B,MAP1B,BTC,KLF5,ZEB2,EZR,OTX2,SOX6,SYT17,SAV1,SOX8,SDCBP,COBL,PRKN,EFNA5,TFAP2A,TGFBR3,TGFB2,JAK1,GSX2,PRDM16,LIMK1,ZMYND8,CREBL2,FGF2,FRZB,SLITRK5,FGFR2,CITED2,DUSP10,MFF,SOX5,SFRP1,SOX11,ERBB4,DICER1,MSX2,ANO6,NOCT,HDAC9,ABL2,ENPP2,SMAD3,ADRB2,SLC9B2,SLIT2,KL,NRXN3,ROBO1,TENM4	7474,22871,259266,81606,22883,90102,1495,1272,604,64084,4790,23328,2152,23327,10252,23576,652,411,2185,4131,685,688,9839,7430,5015,55553,51760,60485,30812,6386,23242,5071,1946,7020,7049,7042,3716,170825,63976,3984,23613,1389,2247,2487,26050,2263,10370,11221,56947,6660,6422,6664,2066,23405,4488,196527,25819,9734,27,5168,4088,154,133308,9353,9365,9369,6091,26011
nearest_genes_to_ovlp_peaks	regulation of multicellular organismal process - GO:0051239	9.3e-08	0.001	22	0.689569	120/554	1613/5135	WNT5A,NLGN1,ASPM,LBH,CLSTN1,PHLDB2,CTNNA1,CNTN1,BCL6,CLSTN2,NFKB1,SASH1,F3,NEDD4L,SPRY1,DDAH1,BMP4,ARSB,PTK2B,MAP1B,ZEB2,EZR,OTX2,SOX6,SYT17,SAV1,SOX8,SDCBP,COBL,PRKN,EFNA5,TFAP2A,TGFBR3,TGFB2,JAK1,GSX2,LIMK1,ZMYND8,FGF2,FRZB,SLITRK5,FGFR2,CITED2,DUSP10,SOX5,SFRP1,SOX11,ERBB4,DICER1,MSX2,ANO6,NOCT,HDAC9,ABL2,ENPP2,SMAD3,ADRB2,SLC9B2,SLIT2,KL,NRXN3,ROBO1,TENM4,ABCA1,CNOT2,SMAD6,PBX3,LIMD1,ACE2,PSM…	7474,22871,259266,81606,22883,90102,1495,1272,604,64084,4790,23328,2152,23327,10252,23576,652,411,2185,4131,9839,7430,5015,55553,51760,60485,30812,6386,23242,5071,1946,7020,7049,7042,3716,170825,3984,23613,2247,2487,26050,2263,10370,11221,6660,6422,6664,2066,23405,4488,196527,25819,9734,27,5168,4088,154,133308,9353,9365,9369,6091,26011,19,4848,4091,5090,8994,59272,9491,2149,1739,2697,776,6446,100…
nearest_genes_to_ovlp_peaks	animal organ morphogenesis - GO:0009887	1.21e-07	0.001	9	0.953596	50/554	486/5135	WNT5A,CTNNA1,SPRY1,BMP4,EZR,SAV1,SOX8,TFAP2A,TGFBR3,TGFB2,GSX2,FGF2,FRZB,FGFR2,CITED2,SFRP1,SOX11,MSX2,SMAD3,SMAD6,SPRY2,TRPM1,DLG1,SIX3,PDGFC,SMARCC1,PKP2,RPE65,ADAMTS5,COL8A1,TLE3,BCOR,ABLIM1,MYLK,SOSTDC1,SLIT3,CHST11,EFEMP1,RDH10,NRG3,MYO7A,CHSY1,PRKX,PARVA,SEMA3C,PLXNA1,FRAS1,WDR72,NECTIN3,FAT4	7474,1495,10252,652,7430,60485,30812,7020,7049,7042,170825,2247,2487,2263,10370,6422,6664,4488,4088,4091,10253,4308,1739,6496,56034,6599,5318,6121,11096,1295,7090,54880,3983,4638,25928,6586,50515,2202,157506,10718,4647,22856,5613,55742,10512,5361,80144,256764,25945,79633
nearest_genes_to_ovlp_peaks	neurogenesis - GO:0022008	1.47e-07	0.001	15	0.773199	82/554	983/5135	WNT5A,NLGN1,ASPM,CTNNA1,CNTN1,BCL6,NEDD4L,BMP4,ARSB,PTK2B,MAP1B,ZEB2,EZR,OTX2,SOX6,SYT17,SOX8,COBL,PRKN,EFNA5,TGFB2,GSX2,PRDM16,LIMK1,ZMYND8,SLITRK5,FGFR2,DUSP10,SOX5,SFRP1,SOX11,ERBB4,DICER1,HDAC9,ABL2,SLIT2,NRXN3,ROBO1,TENM4,SYNE2,LMO4,PBX3,TRPM1,TRPC4,GJA1,SGK1,CDKN1C,RGMA,APP,SIX3,HEXB,FZD8,NCK2,MAPK10,RPE65,MTMR2,SDC2,NCAM2,ITGA1,FRY,NANOS1,RANBP9,CTNND2,SH3KBP1,APCDD1,SLIT3,ANK3,ZHX2,RAP2A,…	7474,22871,259266,1495,1272,604,23327,652,411,2185,4131,9839,7430,5015,55553,51760,30812,23242,5071,1946,7042,170825,63976,3984,23613,26050,2263,11221,6660,6422,6664,2066,23405,9734,27,9353,9369,6091,26011,23224,8543,5090,4308,7223,2697,6446,1028,56963,351,6496,3074,8325,8440,5602,6121,8898,6383,4685,3672,10129,340719,10048,1501,30011,147495,6586,288,22882,5911,10718,85440,10611,4647,5376,2131,84…
nearest_genes_to_ovlp_peaks	regulation of cellular response to growth factor stimulus - GO:0090287	3.78e-07	0.001	4.5	1.35511	25/554	171/5135	WNT5A,SPRY1,BMP4,OTX2,SDCBP,TGFBR3,PRDM16,FGF2,FGFR2,CITED2,SFRP1,SOX11,MSX2,SMAD3,SLIT2,SMAD6,SPRY2,CDKN2B,CDKN1C,SNX25,SULF2,SOSTDC1,ADAM17,CHST11,MYOF	7474,10252,652,5015,6386,7049,63976,2247,2263,10370,6422,6664,4488,4088,9353,4091,10253,1030,1028,83891,55959,25928,6868,50515,26509
nearest_genes_to_ovlp_peaks	kidney development - GO:0001822	1.17e-06	0.001	4.2	1.34928	23/554	158/5135	SPRY1,BMP4,SOX8,TFAP2A,TGFB2,FGF2,FGFR2,SFRP1,SOX11,SMAD3,SLIT2,SMAD6,DLG1,CDKN1C,COL4A3,NUP93,SULF2,RDH10,PLCE1,ODC1,PRKX,FRAS1,FAT4	10252,652,30812,7020,7042,2247,2263,6422,6664,4088,9353,4091,1739,1028,1285,9688,55959,157506,51196,4953,5613,80144,79633
nearest_genes_to_ovlp_peaks	bud elongation involved in lung branching - GO:0060449	1.38e-06	0.001	0.9	7.72413	5/554	6/5135	SPRY1,BMP4,FGFR2,SPRY2,RDH10	10252,652,2263,10253,157506
nearest_genes_to_ovlp_peaks	heart development - GO:0007507	2.86e-06	0.002	6.3	1.00438	35/554	323/5135	WNT5A,SPRY1,BMP4,SOX6,SAV1,TGFBR3,TGFB2,FGFR2,CITED2,SOX11,ERBB4,MSX2,HDAC9,SMAD3,ROBO1,TENM4,LMO4,SMAD6,GJA1,GJC1,ANK2,PKP2,BCOR,ATG5,NEBL,HSPB11,PLCE1,SORBS2,PDLIM5,PARVA,DNAH5,SEMA3C,FREM2,ALPK3,FAT4	7474,10252,652,55553,60485,7049,7042,2263,10370,6664,2066,4488,9734,4088,6091,26011,8543,4091,2697,10052,287,5318,54880,9474,10529,51668,51196,8470,10611,55742,1767,10512,341640,57538,79633
nearest_genes_to_ovlp_peaks	circulatory system development - GO:0072359	2.9e-06	0.002	9	0.853495	50/554	543/5135	WNT5A,SPRY1,BMP4,PTK2B,KLF5,SOX6,SAV1,TGFBR3,TGFB2,FGF2,SLITRK5,FGFR2,CITED2,SOX11,ERBB4,MSX2,HDAC9,SMAD3,SLIT2,ROBO1,TENM4,LMO4,SMAD6,GJA1,GJC1,FZD8,ANK2,PKP2,COL8A1,APOLD1,BCOR,WARS,ATG5,NEBL,MYLK,IMMP2L,HSPB11,ITGB8,ARHGAP22,PLCE1,SORBS2,PDLIM5,PRKX,PARVA,DNAH5,SEMA3C,FREM2,ALPK3,SEMA3E,FAT4	7474,10252,652,2185,688,55553,60485,7049,7042,2247,26050,2263,10370,6664,2066,4488,9734,4088,9353,6091,26011,8543,4091,2697,10052,8325,287,5318,1295,81575,54880,7453,9474,10529,4638,83943,51668,3696,58504,51196,8470,10611,5613,55742,1767,10512,341640,57538,9723,79633
nearest_genes_to_ovlp_peaks	cardiac septum morphogenesis - GO:0060411	4.14e-06	0.00299999	2	2.31724	11/554	44/5135	WNT5A,BMP4,SAV1,TGFBR3,TGFB2,FGFR2,CITED2,SOX11,MSX2,SMAD6,PARVA	7474,652,60485,7049,7042,2263,10370,6664,4488,4091,55742
nearest_genes_to_ovlp_peaks	regulation of growth - GO:0040008	4.71e-06	0.005	7.4	0.911336	41/554	417/5135	WNT5A,CLSTN1,BCL6,NEDD4L,BMP4,PTK2B,MAP1B,EZR,SYT17,SAV1,SDCBP,PRKN,EFNA5,TGFBR3,TGFB2,LIMK1,FGF2,FRZB,FGFR2,SFRP1,ERBB4,SMAD3,ADRB2,SLIT2,GJA1,SGK3,SGK1,APP,SMARCA4,PNPT1,BRMS1L,IGFBP7,NANOS1,SLIT3,WWC2,ADAM17,SH3BP4,PLCE1,NRG3,PLXNA1,ENOX2	7474,22883,604,23327,652,2185,4131,7430,51760,60485,6386,5071,1946,7049,7042,3984,2247,2487,2263,6422,2066,4088,154,9353,2697,23678,6446,351,6597,87178,84312,3490,340719,6586,80014,6868,23677,51196,10718,5361,10495
nearest_genes_to_ovlp_peaks	signaling - GO:0023052	5.58e-06	0.00599998	31	0.583713	174/554	2763/5135	WNT5A,NLGN1,CNTN1,BCL6,NFKB1,F3,DDAH1,BMP4,PTK2B,BTC,EZR,SYT17,SAV1,SOX8,SDCBP,PRKN,EFNA5,TGFBR3,TGFB2,JAK1,LIMK1,CREBL2,FGF2,FRZB,SLITRK5,FGFR2,CITED2,DUSP10,MFF,SFRP1,SOX11,ERBB4,MSX2,ANO6,ABL2,ENPP2,SMAD3,ADRB2,SLIT2,KL,NRXN3,ROBO1,TENM4,ABCA1,CNOT2,GADD45A,SMAD6,LIMD1,NRIP1,MID1,NFATC1,PSMF1,TRPM1,F2R,VDAC1,LRRC8C,DLG1,GJA1,CACNA1D,SGK3,ATP6V1E2,SGK1,PRKAG2,GJC1,MAML2,RGMA,APP,TNKS,PDGFC,CAP1…	7474,22871,1272,604,4790,2152,23576,652,2185,685,7430,51760,60485,30812,6386,5071,1946,7049,7042,3716,3984,1389,2247,2487,26050,2263,10370,11221,56947,6422,6664,2066,4488,196527,27,5168,4088,154,9353,9365,9369,6091,26011,19,4848,1647,4091,8994,8204,4281,4772,9491,4308,2149,7416,84230,1739,2697,776,23678,90423,6446,51422,10052,84441,56963,351,8658,56034,10487,6599,8325,1387,6622,8440,287,5318,5602…
nearest_genes_to_ovlp_peaks	pattern specification process - GO:0007389	5.94e-06	0.00599998	4.7	1.13676	26/554	212/5135	WNT5A,BMP4,ZEB2,OTX2,COBL,GSX2,FGFR2,CITED2,SFRP1,ERBB4,MSX2,SMAD3,SMAD6,PBX3,MID1,SIX3,DISP1,BCOR,SOSTDC1,HSPB11,DYNC2LI1,NRG3,CHSY1,DNAH5,SEMA3C,DAAM2	7474,652,9839,5015,23242,170825,2263,10370,6422,2066,4488,4088,4091,5090,4281,6496,84976,54880,25928,51668,51626,10718,22856,1767,10512,23500
nearest_genes_to_ovlp_peaks	regulation of cell differentiation - GO:0045595	6.23e-06	0.00700003	14	0.720385	75/554	965/5135	WNT5A,NLGN1,ASPM,LBH,PHLDB2,CTNNA1,CNTN1,BCL6,NFKB1,NEDD4L,BMP4,ARSB,PTK2B,MAP1B,BTC,KLF5,ZEB2,SOX6,SYT17,SAV1,SOX8,SDCBP,COBL,PRKN,EFNA5,TFAP2A,TGFB2,GSX2,PRDM16,LIMK1,ZMYND8,CREBL2,FGF2,FRZB,FGFR2,DUSP10,SOX5,SFRP1,SOX11,ERBB4,DICER1,MSX2,NOCT,HDAC9,ABL2,SMAD3,SLC9B2,SLIT2,ROBO1,TENM4,ABCA1,LMO4,LIMD1,SPRY2,CDKN1C,RGMA,APP,SIX3,MAF,PKP2,LNPK,SDC2,TJP2,APOLD1,SOSTDC1,ZHX2,EFEMP1,RAP2A,NRG3,DOCK7…	7474,22871,259266,81606,90102,1495,1272,604,4790,23327,652,411,2185,4131,685,688,9839,55553,51760,60485,30812,6386,23242,5071,1946,7020,7042,170825,63976,3984,23613,1389,2247,2487,2263,11221,6660,6422,6664,2066,23405,4488,25819,9734,27,4088,133308,9353,6091,26011,19,8543,8994,10253,1028,56963,351,6496,4094,5318,80856,6383,9414,81575,25928,22882,2202,5911,10718,85440,10611,5376,5613,5361,79633
nearest_genes_to_ovlp_peaks	regulation of nervous system development - GO:0051960	7.03e-06	0.00899995	8.5	0.845904	47/554	515/5135	WNT5A,NLGN1,ASPM,CLSTN1,CTNNA1,CNTN1,BCL6,CLSTN2,NEDD4L,BMP4,ARSB,PTK2B,MAP1B,ZEB2,SYT17,SOX8,COBL,PRKN,EFNA5,GSX2,LIMK1,ZMYND8,SLITRK5,DUSP10,SFRP1,SOX11,ERBB4,DICER1,ABL2,SLIT2,NRXN3,ROBO1,TENM4,DLG1,RGMA,APP,SIX3,SNCA,MTMR2,SDC2,ZHX2,RAP2A,NRG3,DOCK7,PDLIM5,PMP22,PLXNA1	7474,22871,259266,22883,1495,1272,604,64084,23327,652,411,2185,4131,9839,51760,30812,23242,5071,1946,170825,3984,23613,26050,11221,6422,6664,2066,23405,27,9353,9369,6091,26011,1739,56963,351,6496,6622,8898,6383,22882,5911,10718,85440,10611,5376,5361
nearest_genes_to_ovlp_peaks	ameboidal-type cell migration - GO:0001667	8.44e-06	0.00899995	2.9	1.54483	16/554	96/5135	WNT5A,ARSB,PTK2B,ZEB2,SOX8,FGF2,ERBB4,SLIT2,ROBO1,SYNE2,CAP1,NUP93,NANOS1,PRKX,SEMA3C,TNS1	7474,411,2185,9839,30812,2247,2066,9353,6091,23224,10487,9688,340719,5613,10512,7145
nearest_genes_to_ovlp_peaks	regulation of cell motility - GO:2000145	9.73e-06	0.0109999	8.1	0.849497	45/554	491/5135	WNT5A,PHLDB2,CTNNA1,SASH1,F3,BMP4,ARSB,PTK2B,BTC,SDCBP,TGFB2,GSX2,ZMYND8,FGF2,CITED2,SFRP1,ERBB4,ANO6,HDAC9,ABL2,ENPP2,SMAD3,SLIT2,ROBO1,SYNE2,LMO4,SPRY2,F2R,SGK3,SGK1,PDGFC,PKP2,CAPN7,MYLK,ADAM17,RDX,SSX2IP,RAP2A,NRG3,DOCK7,ABHD2,FRMD5,PRKX,PLXNA1,SRGAP1	7474,90102,1495,23328,2152,652,411,2185,685,6386,7042,170825,23613,2247,10370,6422,2066,196527,9734,27,5168,4088,9353,6091,23224,8543,10253,2149,23678,6446,56034,5318,23473,4638,6868,5962,117178,5911,10718,85440,11057,84978,5613,5361,57522
nearest_genes_to_ovlp_peaks	locomotion - GO:0040011	1.33e-05	0.0129999	9.7	0.783292	54/554	639/5135	WNT5A,ASPM,BMP4,ARSB,PTK2B,ZEB2,EZR,OTX2,SOX8,SDCBP,EFNA5,TGFBR3,TGFB2,JAK1,FGF2,ERBB4,MSX2,ANO6,ENPP2,SLC9B2,SLIT2,NRXN3,ROBO1,SYNE2,LIMD1,APP,SIX3,CAP1,HEXB,NCK2,SDC2,NUP93,ITGA1,NANOS1,RANBP9,SH3KBP1,APCDD1,SLIT3,ADAM17,NRG3,SORBS2,EXT1,POMGNT2,GAB1,PRKX,PARVA,PALLD,STRIP2,DNAH5,SEMA3C,PTPRA,PLXNA1,TNS3,TNS1	7474,259266,652,411,2185,9839,7430,5015,30812,6386,1946,7049,7042,3716,2247,2066,4488,196527,5168,133308,9353,9369,6091,23224,8994,351,6496,10487,3074,8440,6383,9688,3672,340719,10048,30011,147495,6586,6868,10718,8470,2131,84892,2549,5613,55742,23022,57464,1767,10512,5786,5361,64759,7145
nearest_genes_to_ovlp_peaks	morphogenesis of a branching epithelium - GO:0061138	1.44e-05	0.016	2.9	1.48303	16/554	100/5135	WNT5A,SPRY1,BMP4,SOX8,FGF2,FGFR2,SFRP1,MSX2,SLIT2,SPRY2,DLG1,RDH10,SEMA3C,PLXNA1,SEMA3E,FAT4	7474,10252,652,30812,2247,2263,6422,4488,9353,10253,1739,157506,10512,5361,9723,79633
nearest_genes_to_ovlp_peaks	axis elongation - GO:0003401	1.53e-05	0.0179999	1.3	3.41488	7/554	19/5135	WNT5A,SPRY1,BMP4,FGFR2,SFRP1,SPRY2,RDH10	7474,10252,652,2263,6422,10253,157506
nearest_genes_to_ovlp_peaks	cellular component morphogenesis - GO:0032989	1.65e-05	0.0239999	7.8	0.84621	43/554	471/5135	WNT5A,BCL6,MAP1B,ZEB2,EZR,OTX2,SOX6,COBL,EFNA5,TGFB2,SLITRK5,FGFR2,MFF,DICER1,SLIT2,NRXN3,ROBO1,TENM4,GJA1,SGK1,APP,CAP1,ANK2,PNPT1,MTMR2,ITGA1,FRY,RANBP9,NEBL,CTNND2,SH3KBP1,SLIT3,ANK3,DOCK7,MYO7A,EXT1,GAB1,PARVA,PALLD,SEMA3C,PTPRA,PLXNA1,LRFN5	7474,604,4131,9839,7430,5015,55553,23242,1946,7042,26050,2263,56947,23405,9353,9369,6091,26011,2697,6446,351,10487,287,87178,8898,3672,10129,10048,10529,1501,30011,6586,288,85440,4647,2131,2549,55742,23022,10512,5786,5361,145581
nearest_genes_to_ovlp_peaks	signal transduction - GO:0007165	1.9e-05	0.0290001	29	0.579985	161/554	2573/5135	WNT5A,NLGN1,CNTN1,BCL6,NFKB1,F3,DDAH1,BMP4,PTK2B,BTC,EZR,SAV1,SOX8,SDCBP,EFNA5,TGFBR3,TGFB2,JAK1,LIMK1,CREBL2,FGF2,FRZB,FGFR2,CITED2,DUSP10,MFF,SFRP1,SOX11,ERBB4,MSX2,ANO6,ABL2,ENPP2,SMAD3,ADRB2,SLIT2,KL,ROBO1,TENM4,ABCA1,CNOT2,GADD45A,SMAD6,LIMD1,NRIP1,MID1,NFATC1,PSMF1,TRPM1,F2R,LRRC8C,GJA1,CACNA1D,SGK3,ATP6V1E2,SGK1,PRKAG2,MAML2,RGMA,APP,TNKS,PDGFC,CAP1,SMARCC1,FZD8,CREBBP,SNCA,NCK2,ANK2,MAPK1…	7474,22871,1272,604,4790,2152,23576,652,2185,685,7430,60485,30812,6386,1946,7049,7042,3716,3984,1389,2247,2487,2263,10370,11221,56947,6422,6664,2066,4488,196527,27,5168,4088,154,9353,9365,6091,26011,19,4848,1647,4091,8994,8204,4281,4772,9491,4308,2149,84230,2697,776,23678,90423,6446,51422,84441,56963,351,8658,56034,10487,6599,8325,1387,6622,8440,287,5602,6121,51435,84976,57451,9162,1285,4301,5136…
nearest_genes_to_ovlp_peaks	cardiac septum development - GO:0003279	2.09e-05	0.0430002	2.3	1.69713	13/554	71/5135	WNT5A,BMP4,SAV1,TGFBR3,TGFB2,FGFR2,CITED2,SOX11,MSX2,LMO4,SMAD6,ANK2,PARVA	7474,652,60485,7049,7042,2263,10370,6664,4488,8543,4091,287,55742
nearest_genes_to_ovlp_peaks	regulation of signal transduction - GO:0009966	2.33e-05	0.0479999	23	0.608838	125/554	1903/5135	WNT5A,NLGN1,ASPM,LBH,CTNNA1,BCL6,NFKB1,SASH1,F3,SPRY1,BMP4,PTK2B,BTC,ZEB2,EZR,OTX2,SDCBP,PRKN,EFNA5,TGFBR3,TGFB2,JAK1,GSX2,PRDM16,ZMYND8,FGF2,FRZB,FGFR2,CITED2,DUSP10,MFF,SFRP1,SOX11,ERBB4,MSX2,SMAD3,ADRB2,SLIT2,KL,ROBO1,ABCA1,CNOT2,GADD45A,SMAD6,IVNS1ABP,LIMD1,MID1,SPRY2,PSMF1,F2R,DLG1,GJA1,PRKAG2,CDKN2B,CDKN1C,ATXN7,RFC3,APP,TNKS,SIX3,PDGFC,SMARCA4,FZD8,CREBBP,SNCA,NCK2,MAPK10,MTMR2,DISP1,PPM1B…	7474,22871,259266,81606,1495,604,4790,23328,2152,10252,652,2185,685,9839,7430,5015,6386,5071,1946,7049,7042,3716,170825,63976,23613,2247,2487,2263,10370,11221,56947,6422,6664,2066,4488,4088,154,9353,9365,6091,19,4848,1647,4091,10625,8994,4281,10253,9491,2149,1739,2697,51422,1030,1028,6314,5983,351,8658,6496,56034,6597,8325,1387,6622,8440,5602,8898,84976,5495,9162,51366,57706,868,9688,3672,2619,10…
nearest_genes_to_ovlp_peaks	cardiac chamber morphogenesis - GO:0003206	2.8e-05	0.0479999	2.3	1.65064	13/554	73/5135	WNT5A,BMP4,SAV1,TGFBR3,TGFB2,FGFR2,CITED2,SOX11,MSX2,SMAD6,PKP2,PARVA,SEMA3C	7474,652,60485,7049,7042,2263,10370,6664,4488,4091,5318,55742,10512
