# Supplementary material for: The LHX2-OTX2 transcriptional regulatory module controls retinal pigmented epithelium differentiation and underlies genetic risk for age-related macular degeneration
Source: PLoS Biol. 2023 Jan 17;21(1):e3001924. doi: 10.1371/journal.pbio.3001924 (PMC9844853; doi:10.1371/journal.pbio.3001924)
Supplement: S7 Table — (XLSX) [file pbio.3001924.s012.xlsx]

## Sheet: RNA-seq LHX2-KD
Cond	N_reads	N_mapped	N_mapped_uniq
LHX2_KD_1	29834855	27888205 (93.5 %)	25433283 (85.2 %)
LHX2_KD_2	22628643	21580318 (95.4 %)	19787033 (87.4 %)
NS_sh_1	21627617	20237629 (93.6 %)	18447874 (85.3 %)
NS_sh_2	28616797	27563382 (96.3 %)	25384920 (88.7 %)

## Sheet: ChIP-seq OTX2
Cond	N.reads	unmapped	unique_mapped	multiple_map	overall_map
OTX2_input1	69653218	1395530 (2.00%)	53866368 (77.34%)	14391320 (20.66%)	0.98
OTX2_input2	58647347	1182147 (2.02%)	45318334 (77.27%)	12146866 (20.71%)	0.9798
OTX2_1	31283028	658444 (2.10%)	24345603 (77.82%)	6278981 (20.07%)	0.979
OTX2_2	44670983	945209 (2.12%)	34529657 (77.30%)	9196117 (20.59%)	0.9788

## Sheet: ChIP-seq LHX2
Cond	N.reads	unmapped	unique_mapped	multiple_map	overall_map
input_LHX2_M	48660549	974022 (2.00%)	37579055 (77.23%)	10107472 (20.77%)	0.98
ip_LHX2_M	22121759	681665 (3.08%)	16895290 (76.37%)	4544804 (20.54%)	0.9692
ip_Lhx2_2_A	36077759	9528115 (26.41%)	20292531 (56.25%)	6257113 (17.34%)	0.7359
LHX2_input_1_A	50700444	1269576 (2.50%)	37572009 (74.11%)	11858859 (23.39%)	0.975
LHX2_input_2_A	44566758	1270004 (2.85%)	32954725 (73.94%)	10342029 (23.21%)	0.9715
