# Supplementary material for: The LHX2-OTX2 transcriptional regulatory module controls retinal pigmented epithelium differentiation and underlies genetic risk for age-related macular degeneration
Source: PLoS Biol. 2023 Jan 17;21(1):e3001924. doi: 10.1371/journal.pbio.3001924 (PMC9844853; doi:10.1371/journal.pbio.3001924)
Supplement: S9 Table — The table lists the intensities (Log2) of peptides—identified in the IP-MS interactome analysis. Each row contains the name of proteins that could be reconstructed from a set of identified peptides. The MS data analysis was done by the MaxQuant software. The protein Intensities are the Summed up extracted ion current of all isotopic clusters associated with the identified amino acid sequence. T tests analyses (two-tailed, paired done using Perseus software) was done between the proteins that were pulled down using specific antibodies (LHX2, BRG1, OTX2) compared to pulled down using nonspecific IgG. (XLSX) [file pbio.3001924.s014.xlsx]

## Sheet: statistics
IP	LHX2		OTX2		Brg1
Protein	T-test p-value	Log2 fold change	T-test p-value	Log2 fold change	T-test p-value	Log2 fold change
LHX2	0.0146543	11.008
LDB1	0.0134	12.564	0.00465944	5.48025
SSBP2	0.0191266	10.9992	0.184207	3.10799
SMARCA2;SMARCA4			0.0182686	6.82715	0.0138614	9.00959
SMARCC2;SMARCC1			0.0304954	4.96577	0.00372626	10.459
OTX2			0.00110547	16.5703	0.18423	6.26441
Mitf			0.00113005	7.47041
SMARCD1			0.00223525	7.72787	3.68611e-05	13.7363
SMARCD2			0.00118055	8.75286	5.1725e-05	14.3085
SMARCE1			0.00127472	6.54498	3.06157e-05	14.4
ARID1A			0.0802091	6.64115	0.0113599	14.3092
ARID1B			0.0741434	6.09208	0.0201939	13.2769

## Sheet: Table S9
				T-Tests						Log2 Intensities															# Identified peptides
Protein IDs	Majority protein IDs	Protein names	Gene names	p-value Intensity LHX_Intensity Ig	Log2 Fold Change Intensity LHX_Intensity Ig	p-value Intensity Brg_Intensity IgG	Log2 Fold Change Intensity Brg_Intensity IgG	p-value Intensity Otx_Intensity IgG	Log2 Fold Change Intensity Otx_Intensity IgG	Ig1	Ig2	Ig3	LHX1	LHX2	LHX3	IgG 1	IgG 2	IgG 3	IP Brg 1	IP Brg 2	IP Brg 3	IP Otx 1	IP Otx 2	IP Otx 3	Razor + unique peptides Ig1	Razor + unique peptides Ig2	Razor + unique peptides Ig3	Razor + unique peptides LHX1	Razor + unique peptides LHX2	Razor + unique peptides LHX3	Razor + unique peptides IgG 1	Razor + unique peptides IgG 2	Razor + unique peptides IgG 3	Razor + unique peptides IP Brg 1	Razor + unique peptides IP Brg 2	Razor + unique peptides IP Brg 3	Razor + unique peptides IP Otx 1	Razor + unique peptides IP Otx 2	Razor + unique peptides IP Otx 3
A0A6E1WJ75;Q86U70;E9PFI4;G5E9Y7;O43679;H0YA09	A0A6E1WJ75;Q86U70	LIM domain-binding protein 1	LDB1	0.0133918	12.5644			0.00465944	5.48025	17	17	17	32.4853	27.8332	28.3747	18	18	18	18	18	18	24.0639	23.5974	22.7794	0	0	0	14	6	6	0	0	0	0	0	0	1	1	1
P50458;H7C0H1;H0YM35;Q9NQ69;H0YL54;U3KQT5	P50458;H7C0H1;H0YM35	LIM/homeobox protein Lhx2	LHX2	0.0146543	11.0082					17	19.0518	17	30.4113	27.8023	27.8627										0	1	0	16	3	4
Q13501;E7EMC7;E9PFW8;E3W990;C9JRJ8;D6RBF1;C9J6J8	Q13501;E7EMC7;E9PFW8	Sequestosome-1	SQSTM1	0.191639	4.40899			0.00113551	10.2338	17	17	17	17	22.6728	24.5541	18	18	18	18	18	18	28.8935	27.7279	28.08	0	0	0	0	1	1	0	0	0	0	0	0	6	6	5
A0A087X159;P81877;D6RAC5;H0Y9V4;H0Y9M5	A0A087X159;P81877;D6RAC5	Single-stranded DNA-binding protein 2	SSBP2	0.0191266	10.9992			0.184207	3.10799	17	17	17	31.0362	26.0025	26.9588	18	18	18	18	18	18	22.8556	22.4684	18	0	0	0	7	2	3	0	0	0	0	0	0	1	1	0
Q9BWW4;A0A087WVT6;U3KQ46;Q9NW25	Q9BWW4;A0A087WVT6	Single-stranded DNA-binding protein 3	SSBP3	0.00692997	9.20405					17	17	17	27.7391	25.3254	25.5477										0	0	0	3	2	2
A0A0C4DGN4;Q96DA0;I3L1H9;I3L3X0	A0A0C4DGN4;Q96DA0;I3L1H9;I3L3X0	Zymogen granule protein 16 homolog B	ZG16B	0.0820735	2.12361	0.100213	-5.71899	0.00172257	-7.47868	25.4573	22.9316	22.0779	26.4244	25.123	25.2902	25.232	25.1079	26.0961	18	23.2791	18	18	18	18	1	1	1	2	2	2	3	2	3	0	1	0	0	0	0
Q8IZP0	Q8IZP0	Abl interactor 1	ABI1					0.00992515	7.20583							18	18	18	18	18	18	23.9603	25.1915	26.4657							1	0	0	0	0	0	1	2	3
Q9Y305;H7C5Q2	Q9Y305;H7C5Q2	Acyl-coenzyme A thioesterase 9, mitochondrial	ACOT9	0.42265	1.71809	0.42265	2.11331	0.000354779	7.16544	22.5619	17	17	27.7162	17	17	18	18	18	18	24.3399	18	24.9597	25.4197	25.1169	1	0	0	4	0	0	0	1	1	0	1	0	1	3	3
O96019;O94805	O96019;O94805	Actin-like protein 6A	ACTL6A			0.00425674	9.25161	0.0207244	3.58871							22.4174	23.6063	24.0877	32.6778	32.9338	32.2546	27.05	26.7677	27.0597							1	2	2	28	29	25	5	4	5
A0A7P0Z4F9;A0A3B3IRQ9;A0A7P0Z4K3;P55265;A0A3B3ISU1;A0A3B3ISX1	A0A7P0Z4F9;A0A3B3IRQ9;A0A7P0Z4K3;P55265;A0A3B3ISU1;A0A3B3ISX1	Double-stranded RNA-specific adenosine deaminase	ADAR	0.42265	-0.571052	0.748932	-1.04283	0.0227974	2.38522	25.2317	17	17	23.5186	17	17	22.9126	24.6875	24.4343	25.284	18	25.6219	25.9427	26.4488	26.7986	3	1	0	1	0	0	1	2	1	1	0	2	2	4	3
Q09666;E9PKR9;E9PLK4;E9PJZ0;E9PJC6;E9PQE3	Q09666	Neuroblast differentiation-associated protein AHNAK	AHNAK	0.319025	2.25484	0.1836	4.24247	0.005076	13.3006	28.3868	29.2423	28.832	27.2124	33.2022	32.8109	18	18	18	18	24.4616	24.2658	33.2031	30.3534	30.3453	16	39	38	6	30	22	0	0	0	1	2	2	131	43	42
A0A087X253;P63010;A0A087WYD1;A0A087WU93;A0A087WZQ6;Q10567;A0A087WXS3;K7EKZ5;K7EJX1;K7EN71;K7ERB2;C9J1E7	A0A087X253;P63010	AP-2 complex subunit beta	AP2B1	0.0492846	-5.69313	0.297309	-0.215942	0.0138482	3.71516	25.228	28.9685	26.9267	17	23.9494	23.0944	21.6823	22.3784	21.9866	21.2343	22.1015	22.0637	25.3891	25.3326	26.4712	4	10	8	0	2	1	1	3	1.5	0.5	1.5	2.5	2.5	2.5	2
B0YIW6;P48444	B0YIW6;P48444	Coatomer subunit delta	ARCN1			0.548649	-1.2931	0.0206515	10.8714	17	17	17	17	17	17	22.8636	22.5429	18	18	23.5272	18	32.1786	31.797	32.0452	0	0	0	0	0	0	1	1	0	0	1	0	28	26	27
Q12797	Q12797	Aspartyl/asparaginyl beta-hydroxylase	ASPH					0.00989583	6.75425							18	18	18	18	18	18	23.4224	25.2096	25.6307							0	0	0	0	0	0	1	1	1
P80723;U3KQP0	P80723	Brain acid soluble protein 1	BASP1	0.630652	-0.41674	0.0018034	8.74685	0.023813	6.35209	30.0259	26.7178	26.5556	30.1957	27.1873	24.6662	18	18	18	26.3878	27.4906	26.3621	25.6216	22.3831	25.0515	12	6	6	12	8	2	0	0	0	5	6	5	3	1	2
F5H5P2;P12694;F5GXU9;H0YH31	F5H5P2;P12694;F5GXU9	2-oxoisovalerate dehydrogenase subunit alpha, mitochondrial	BCKDHA	0.42265	-1.89995			3.31766e-05	12.636	17	17	22.6999	17	17	17	18	18	18	18	18	18	30.6101	30.5249	30.773	1	0	1	0	0	0	0	0	0	0	0	0	18	20	17
P21953	P21953	2-oxoisovalerate dehydrogenase subunit beta, mitochondrial	BCKDHB					0.000339262	9.44323	17	17	17	17	17	17	18	18	18	18	18	18	27.1113	27.6996	27.5189	0	0	0	0	0	0	0	0	0	0	0	0	5	6	3
O76090;A0A0C4DGE9;B7Z1N8;E9PMB5	O76090	Bestrophin-1	BEST1	0.489874	0.676169	0.0105079	5.3168	0.0206131	5.27151	25.5226	17	22.8285	27.8045	17	22.5752	23.8115	24.9964	24.7211	30.1193	29.4069	29.9532	30.4439	28.9678	29.9319	4	0	2	1	0	1	2	1	1	19	12	14	14	7	9
Q9HB07	Q9HB07	UPF0160 protein MYG1, mitochondrial	C12orf10					0.00014453	11.8641							18	18	18	18	18	18	30.1336	29.8105	29.6482							0	0	0	0	0	0	9	8	7
F8VPD4;P27708	F8VPD4;P27708	CAD protein;Glutamine-dependent carbamoyl-phosphate synthase;Aspartate carbamoyltransferase;Dihydroorotase	CAD	0.42265	-2.64879	0.225647	-4.22246	0.0341849	3.08664	17	24.9464	17	17	17	17	25.3215	23.6482	23.937	18	24.2394	18	27.2775	27.0344	27.8548	0	2	0	0	0	0	2	2	2	0	1	0	7	7	8
Q8N163;H0YC69;E5RFJ3;H0YC58;E5RGU7;G3V119;H0YB24	Q8N163;H0YC69;E5RFJ3;H0YC58;E5RGU7	Cell cycle and apoptosis regulator protein 2	CCAR2	0.42265	-0.373753	0.730954	-0.325121	0.0015944	2.23946	26.1537	17	17	25.0324	17	17	24.792	24.416	24.253	22.8956	25.3009	24.2891	26.877	26.6542	26.6481	4	0	0	1	0	0	2	1	2	1	3	3	5	4	4
P78371	P78371	T-complex protein 1 subunit beta	CCT2			0.185623	5.54959	0.00366641	7.96109							18	18	18	25.7234	26.9254	18	26.436	26.4529	24.9944							0	0	0	2	4	1	5	3	2
P50991	P50991	T-complex protein 1 subunit delta	CCT4			0.42265	2.12091	0.00110533	7.7064							18	18	18	18	24.3627	18	25.1951	25.9964	25.9277							0	0	0	0	1	0	2	4	3
P40227	P40227	T-complex protein 1 subunit zeta	CCT6A			0.188985	3.67857	0.00849826	6.78148							18	18	18	18	24.1605	22.8752	25.4107	23.5231	25.4106							0	0	0	0	2	1	2	1	2
P50990	P50990	T-complex protein 1 subunit theta	CCT8			0.213473	-3.8569	0.00269854	2.26221							24.2253	24.0414	23.7628	18	24.4589	18	26.3805	26.1755	26.2602							1	2	1	0	2	0	2	5	4
P53618;E9PP73;E9PP63;E9PKQ1	P53618;E9PP73	Coatomer subunit beta	COPB1			0.42265	0.562209	0.0203834	11.3377	17	17	17	17	17	17	18	23.0683	18	18	24.755	18	31.196	31.1279	30.7574	0	0	0	0	0	0	0	1	0	0	1	0	32	30	28
Q9Y678;H0Y8G2;H0Y8X7;Q9UBF2	Q9Y678	Coatomer subunit gamma-1	COPG1			0.0817469	-3.46308	0.0152341	8.38578	17	17	17	17	17	17	22.1573	25.4314	22.8434	18	24.0429	18	32.1307	31.8409	31.6178	0	0	0	0	0	0	1	2	2	0	1	0	36	32	29
F8WJN3;Q16630	F8WJN3;Q16630	Cleavage and polyadenylation specificity factor subunit 6	CPSF6					0.00680411	6.27555	17	17	17	17	17	17	18	18	18	18	18	18	24.1902	23.4201	25.2164	0	0	0	0	0	0	0	0	0	0	0	0	1	1	3
G3XAM7;P35221;E5RIB1;E5RJL0;E5RFM5;E5RIE0;E5RJP7;E5RHV7;E5RGD2;E5RGY6;E5RG03;E5RJ41;P26232;E5RFG3;E5RFM3;E5RFK9;H0YBB8;A0A0A0MTJ6;A0A0A0MRI5	G3XAM7;P35221	Catenin alpha-1	CTNNA1	0.133131	-3.7657	0.947261	-0.167753	0.000183607	5.2879	27.4576	25.1896	23.8194	25.4219	22.7475	17	21.7713	20.7748	20.912	18	24.7315	20.2232	27.1848	26.0595	26.0774	7	2	2	2	1	0	0.5	1	1	0	1.5	0.5	2.5	2.5	2
Q96F07;Q7L576	Q96F07;Q7L576	Cytoplasmic FMR1-interacting protein 2;Cytoplasmic FMR1-interacting protein 1	CYFIP2;CYFIP1					0.0118191	7.5035							18	18	18	18	18	18	26.3302	23.8574	26.3229							0	0	0	0	0	0	3	1	3
P11182;A0A7P0Z494;Q5VVL7;A0A7P0T9W1	P11182;A0A7P0Z494;Q5VVL7;A0A7P0T9W1	Lipoamide acyltransferase component of branched-chain alpha-keto acid dehydrogenase complex, mitochondrial	DBT	0.13304	-0.970417	0.42265	-2.22939	0.0480567	10.8723	25.9287	28.2054	26.5999	25.6359	26.5463	25.6406	24.6882	18	18	18	18	18	30.6155	31.4661	31.2235	2	12	9	1	9	4	3	0	0	0	0	0	17	19	18
P09622;E9PEX6;F8WDM5;A0A1W2PR83;F2Z2E3	P09622;E9PEX6	Dihydrolipoyl dehydrogenase, mitochondrial	DLD	0.348586	-0.320587	0.0186764	6.06895	0.016074	7.56823	28.0432	24.4041	23.2946	27.4819	24.6109	22.6874	18	18	18	22.8341	25.676	23.6968	27.0649	23.7475	25.8924	9	3	1	7	2	1	0	0	0	1	3	2	5	3	2
Q9BS26	Q9BS26	Endoplasmic reticulum resident protein 44	ERP44			0.42265	0.483161	0.0129337	6.9514							18	21.7361	18	18	23.1856	18	25.865	27.0967	25.6286							0	1	0	0	1	0	3	3	3
Q9NZB2	Q9NZB2	Constitutive coactivator of PPAR-gamma-like protein 1	FAM120A					0.00273599	6.76538							18	18	18	18	18	18	25.1881	24.0609	25.0472							1	0	0	0	0	0	3	2	3
Q9Y285	Q9Y285	Phenylalanine--tRNA ligase alpha subunit	FARSA					0.00141383	7.54811							18	18	18	18	18	18	26.0625	25.5001	25.0818							0	1	0	0	0	0	2	1	1
Q9NSD9	Q9NSD9	Phenylalanine--tRNA ligase beta subunit	FARSB			0.42265	1.83202	0.000119086	6.53936							18	18	18	18	23.4961	18	24.5457	24.4127	24.6597							0	0	0	0	2	0	2	2	2
P49327	P49327	Fatty acid synthase;[Acyl-carrier-protein] S-acetyltransferase;[Acyl-carrier-protein] S-malonyltransferase;3-oxoacyl-[acyl-carrier-protein] synthase;3-oxoacyl-[acyl-carrier-protein] reductase;3-hydroxyacyl-[acyl-carrier-protein] dehydratase;Enoyl-[acyl-carrier-protein] reductase;Oleoyl-[acyl-carrier-protein] hydrolase	FASN			0.0246267	0.815623	0.0247748	3.30096							24.643	25.7227	23.6994	25.3101	26.7982	24.4036	28.2309	27.9974	27.7396							3	4	2	4	7	3	14	10	11
P00367;P49448	P00367;P49448	Glutamate dehydrogenase 1, mitochondrial;Glutamate dehydrogenase 2, mitochondrial	GLUD1;GLUD2	0.600192	-1.54184	0.233898	2.03177	0.0115228	6.06062	24.5656	23.431	17	26.3711	17	17	20.5903	18	21.0099	21.4151	22.4424	21.8381	26.4369	25.2891	26.0561	1	1	0	2	0	0	0.5	0	0.5	0.5	2.5	1.5	3	1	2
K7EK07;P84243	K7EK07;P84243	Histone H3;Histone H3.3	H3F3B;H3F3A	0.42265	3.03592	0.164404	2.91675	0.0430233	2.8257	17	17	17	26.1078	17	17	29.4514	30.0641	28.9331	34.2834	30.3606	32.5549	31.7237	32.233	32.969	0	0	0	1	0	0	3	5	2	12	2	9	5	5	6
P68431;Q16695;K7EMV3;A0A590UJJ6;B4DEB1;K7ES00;K7EP01;Q6NXT2	P68431;Q16695;K7EMV3;A0A590UJJ6;B4DEB1;K7ES00;K7EP01;Q6NXT2	Histone H3.1;Histone H3.1t;Histone H3;Histone H3.3C	HIST1H3A;HIST3H3;H3F3B;H3F3A;H3F3C	0.42265	-0.367041	0.164404	2.91675	0.0430233	2.8257	28.2032	17	17	27.1021	17	17	29.4514	30.0641	28.9331	34.2834	30.3606	32.5549	31.7237	32.233	32.969	1	0	0	1	0	0	3	5	2	12	2	9	5	5	6
Q71DI3	Q71DI3	Histone H3.2	HIST2H3A	0.580391	-0.689065	0.164404	2.91675	0.0430233	2.8257	34.3455	32.0591	31.0918	35.6921	29.8782	29.8588	29.4514	30.0641	28.9331	34.2834	30.3606	32.5549	31.7237	32.233	32.969	5	4	3	6	3	3	3	5	2	12	2	9	5	5	6
D6R9P3;D6RD18;D6RBZ0;Q99729	D6R9P3;D6RD18;D6RBZ0;Q99729	Heterogeneous nuclear ribonucleoprotein A/B	HNRNPAB	0.42265	0.451253	0.00322625	4.65395	0.000433943	5.39674	26.6132	17	17	27.9669	17	17	18	18	18	22.8256	23.0023	22.1339	23.3905	23.5946	23.2052	5	0	0	5	0	0	0	0	0	1	1	1	2	2	1
Q14103;H0Y8G5;H0YA96;D6RAF8;D6RF44;D6RD83	Q14103;H0Y8G5;H0YA96;D6RAF8;D6RF44	Heterogeneous nuclear ribonucleoprotein D0	HNRNPD	0.42265	1.76283	0.0244034	1.16509	0.0353491	2.26223	24.7713	17	17	30.0598	17	17	24.5988	25.5842	25.0664	25.7693	27.0677	25.9077	27.7163	27.2629	27.0569	3	0	0	12	0	0	1	3	3	2	4	2	5	5	4
Q92506	Q92506	Estradiol 17-beta-dehydrogenase 8	HSD17B8			0.168826	0.501122	0.0151342	3.06957							23.1263	24.379	24.2353	24.1	24.6761	24.4678	26.8956	26.8332	27.2205							1	2	2	2	2	2	3	3	4
Q92598	Q92598	Heat shock 70 kDa protein 4;Heat shock protein 105 kDa	HSPA4;HSPH1					0.000610938	7.13593							18	18	18	18	18	18	24.8085	25.1855	25.4137							0	0	0	0	0	0	2	3	3
P11021;A0A7P0TAI0;A0A7P0TB36	P11021;A0A7P0TAI0;A0A7P0TB36	78 kDa glucose-regulated protein	HSPA5	0.216627	-0.562405	0.822917	0.0598774	0.015514	2.0683	30.5706	28.3692	27.965	29.3823	28.1894	27.6458	30.5516	31.1271	31.3638	30.5699	31.6138	31.0385	33.1387	32.9804	33.1284	25	10	9	13	11	9	30	35	35	29	39	36	44	43	44
P41252	P41252	Isoleucine--tRNA ligase, cytoplasmic	IARS					0.0056775	5.58714							18	18	18	18	18	18	22.8573	23.5823	24.3218							0	0	0	0	0	0	1	1	2
O60341	O60341	Lysine-specific histone demethylase 1A	KDM1A			0.31275	-2.40691	0.0200923	2.09225							23.5537	24.0044	23.5982	22.9017	18	23.0339	25.1025	26.1435	26.187							1	1	1	2	0	1	2	4	5
Q5T5P2;Q5T5P0;Q5T5P1;A0A0U1RRK8	Q5T5P2;Q5T5P0;Q5T5P1	Sickle tail protein homolog	KIAA1217	0.0037075	-5.73053			0.00690212	4.9716	23.3744	22.6461	22.1712	17	17	17	18	18	18	18	18	18	22.8204	23.7543	22.3401	1	1	1	0	0	0	0	1	0	0	0	0	1	2	1
Q53GT1	Q53GT1	Kelch-like protein 22	KLHL22			0.813327	-0.271166	0.0135924	3.24909							23.1635	22.1547	23.8658	22.3345	23.8422	22.1938	26.9486	25.609	26.3737							3	1	1	4	2	1	6	4	5
O75030;P19484;P19532	O75030;P19484;P19532	Microphthalmia-associated transcription factor	MITF					0.00113005	7.47041							18	18	18	18	18	18	25.9493	25.0986	25.3633							0	0	0	0	0	0	2	1	2
O95822;V9GYW3;V9GY18;A0A087X1B8;Q5T655	O95822	Malonyl-CoA decarboxylase, mitochondrial	MLYCD	0.584471	2.03297			0.0219835	12.1352	17	25.7664	24.9993	25.2736	25.3833	23.2076	18	18	18	18	18	18	26.4775	31.8739	32.0541	0	3	3	2	4	1	1	0	0	0	0	0	5	28	26
A0A087WXN9;Q765P7	A0A087WXN9;Q765P7	MTSS1-like protein	MTSS1L	0.336178	-1.87329	0.964429	0.142126	0.0183738	11.468	17	22.2578	21.8223	17	21.4602	17	22.6757	18	18	18	23.1021	18	30.9915	31.0028	31.0855	0	1	1	0	1	0	1	0	0	0	1	0	20	19	18
A0A499FJI4;O75592;H7C3U4;A0A0C4DGY7	A0A499FJI4;O75592;H7C3U4	E3 ubiquitin-protein ligase MYCBP2	MYCBP2	0.188924	-3.47976			0.000849376	10.4386	17	22.8241	21.6152	17	17	17	18	18	18	18	18	18	29.0284	28.0129	28.2746	0	1	1	0	0	0	0	0	0	0	0	0	24	15	15
A0A5F9ZHY1;P32243;G3V3J3;G3V3P9;P32242	A0A5F9ZHY1;P32243;G3V3J3	Homeobox protein OTX2	OTX2			0.18423	6.26441	0.00110547	16.5703	17	17	17	17	17	17	18	18	18	18	27	27.7932	33.5096	35.3619	34.8395	0	0	0	0	0	0	0	0	0	0	1	1	10	12	11
Q15365;J3QT27;E9PFP8;P57721;F8VTZ0	Q15365	Poly(rC)-binding protein 1	PCBP1	0.42265	0.599038	0.125749	2.55983	0.0130248	4.93854	26.8506	17	17	28.6477	17	17	20.8945	22.4715	21.6932	21.6043	26.6374	24.4971	26.6409	26.3115	26.9224	3	0	0	5	0	0	1	2.5	2	1	2	2.5	3	4.5	3
F8W0G4;F8VXH9;H3BRU6;F8VZX2;Q15366;F8W1G6	F8W0G4;F8VXH9;H3BRU6;F8VZX2;Q15366;F8W1G6	Poly(rC)-binding protein 2	PCBP2	0.42265	0.0247072	0.205372	4.22164	0.00485701	7.16204	24.8168	17	17	24.8909	17	17	18	18	18	18	25.8283	22.8366	25.1252	24.3133	26.0476	1	0	0	1	0	0	1	0	1	0	1	1	1	1	2
P22061	P22061	Protein-L-isoaspartate(D-aspartate) O-methyltransferase	PCMT1			0.42265	1.9346	0.0202411	7.21776							18	18	18	23.8038	18	18	27.3001	24.2772	24.076							0	0	0	1	0	0	3	2	1
P30101;H7BZJ3	P30101	Protein disulfide-isomerase A3	PDIA3	0.42265	-0.343521	0.235884	1.43209	0.00474906	2.41315	28.1469	17	17	27.1163	17	17	27.292	26.6099	27.4229	27.6721	29.7353	28.2137	29.9734	29.0611	29.5298	7	0	0	4	0	0	9	6	10	9	15	9	18	13	16
Q96HC4;A0A0D9SFR4;H0Y8Y3;A0A0A0MSP3;H0Y929;H0YBI4	Q96HC4;A0A0D9SFR4;H0Y8Y3;A0A0A0MSP3	PDZ and LIM domain protein 5	PDLIM5			0.00616936	1.45557	0.040149	2.18063	17	17	17	17	17	17	26.1065	27.0972	26.4617	27.4783	28.7799	27.7739	28.9147	28.4039	28.8887	1	0	0	0	0	0	5	7	4	8	15	10	10	10	11
O43175	O43175	D-3-phosphoglycerate dehydrogenase	PHGDH			0.0233143	7.72963	0.00058556	8.15509							18	18	18	23.3277	26.9841	26.877	25.897	26.0253	26.5429							0	0	0	1	5	3	2	3	4
Q9Y2I7	Q9Y2I7	1-phosphatidylinositol 3-phosphate 5-kinase	PIKFYVE					0.00617035	5.9111							18	18	18	18	18	18	24.5068	24.2351	22.9914							0	0	0	0	0	0	2	2	1
H7C3T4;Q13162	H7C3T4;Q13162	Peroxiredoxin-4	PRDX4	0.42265	-2.11492	0.456808	0.302911	0.0120421	3.84451	23.3448	17	17	17	17	17	27.795	28.1344	26.8647	27.5762	29.0513	27.0753	31.6918	31.2168	31.4191	1	0	0	0	0	0	5	4	4	3	4	2	14	10	9
P78527;F5GX40	P78527	DNA-dependent protein kinase catalytic subunit	PRKDC	0.0568092	-3.09351	0.402328	0.767171	0.00332364	5.85361	27.7681	25.3512	24.4173	23.3512	23.6034	21.3013	23.8728	23.1081	22.5336	24.1221	25.3121	22.3818	29.1818	28.8863	29.0073	18	2	2	1	1	1	2	1	1	2	6	1	32	24	24
P41219;F8W835	P41219;F8W835	Peripherin	PRPH			0.00142273	1.80737	0.0394657	2.20642	17	17	17	17	17	17	27.1568	28.14	27.3713	29.0825	29.8293	29.1784	30.2629	29.9695	29.0549	0	0	0	1	0	0	10	9	8	18	24	17	21	17	13
P62191	P62191	26S protease regulatory subunit 4	PSMC1			0.42265	1.60306	0.00803299	7.05948							18	18	18	18	18	22.8092	26.3318	24.3838	24.4629							0	0	0	0	1	1	4	1	1
P35998	P35998	26S protease regulatory subunit 7	PSMC2					0.00071385	7.12078							18	18	18	18	18	18	25.4912	24.8594	25.0118							0	0	0	0	0	0	3	2	2
P43686	P43686	26S protease regulatory subunit 6B	PSMC4			0.42265	1.30344	0.00766016	5.774							18	18	18	18	21.9103	18	23.1001	23.4519	24.7701							0	0	0	0	1	0	1	1	2
P62333	P62333	26S protease regulatory subunit 10B	PSMC6			0.42265	2.00311	0.00161686	5.92147							18	18	18	18	24.0093	18	24.3305	23.929	23.5048							0	0	0	0	1	0	2	2	1
A0A0U1RRM4;P26599;A6NLN1;A0A7I2V621;K7EKJ7;A0A7I2V4H6;A0A6Q8PEX4;A0A0D9SF20;A0A087WUW5;K7ELW5;K7ES59;K7EK45;O95758;X6R242;A0A087WU68	A0A0U1RRM4;P26599;A6NLN1;A0A7I2V621;K7EKJ7;A0A7I2V4H6;A0A6Q8PEX4;A0A0D9SF20	Polypyrimidine tract-binding protein 1	PTBP1	0.42265	0.2464	0.151521	2.81566	0.0247053	2.77587	28.5759	17	17	29.3151	17	17	25.737	23.0249	24.8625	26.4739	28.057	27.5405	28.0051	25.4226	28.5244	7	0	0	6	0	0	1	1	2	6	7	8	4	4	6
P62269;J3JS69;A0A0G2JQH2;Q5GGW2	P62269;J3JS69	40S ribosomal protein S18	RPS18	0.512003	-2.13148	0.0711735	5.11991	0.0258527	6.37016	25.8621	24.4127	23.2051	27.311	17	22.7745	21.9796	18	22.9131	26.8947	25.7174	25.6403	28.7577	25.9406	27.3048	5	2	2	4	0	1	1	0	1	5	2	2	7	2	5
Q13435;E9PPJ0;E9PJ04;H0YCG1;E9PJT3;H0YEX5;E9PIL8	Q13435;E9PPJ0;E9PJ04;H0YCG1	Splicing factor 3B subunit 2	SF3B2	0.0271461	-7.47013	0.405574	-2.28989	0.00620139	3.33969	26.5744	24.6078	22.2282	17	17	17	23.9522	24.896	24.6304	24.3469	24.2621	18	27.8099	27.8864	27.8013	3	1	1	0	0	0	1	2	1	1	1	0	9	10	7
P53007;B4DP62	P53007	Tricarboxylate transport protein, mitochondrial	SLC25A1	0.201017	2.64998	0.1485	-0.498837	0.0333261	2.31736	24.8678	17	17	28.0059	21.8118	17	24.6424	25.3615	25.2935	24.3797	25.0604	24.3608	27.4187	26.8114	28.0194	1	0	0	3	1	0	1	1	1	1	2	1	3	2	5
O75746	O75746	Calcium-binding mitochondrial carrier protein Aralar2	SLC25A13					0.00175728	8.38959							18	18	18	18	18	18	26.5236	25.7238	26.9214							0	0	0	0	0	0	6	3	3
Q9UJS0;R4GN64	Q9UJS0	Calcium-binding mitochondrial carrier protein Aralar2	SLC25A13	0.604104	0.419093	0.129255	-0.596523	0.0035342	2.00929	28.4007	23.4122	22.6525	28.0379	23.2429	24.4418	27.6108	28.417	28.5837	27.4656	27.4628	27.8935	29.8547	30.3509	30.4338	9	1	1	10	1	2	10	10	9	7	7	9	17	17	19
Q8N357	Q8N357	Solute carrier family 35 member F6	SLC35F6			0.42265	2.14058	0.0172771	6.01875							18	18	18	18	24.4218	18	24.9428	22.4223	24.6912							0	1	1	1	1	1	1	1	1
A0A2R8Y4C5;A0A2R8Y7F3;A0A2R8Y440;A0A2R8YG32;A0A0U1RQZ9;A0A2R8YGG3;F6VDE0;A0A2R8Y7S2;A0A2R8Y4P4;Q9HBD4;A0A0A0MT49;P51531;P51532;A0A2R8Y5K3;A0A2R8Y523;A0A2R8YDA1;A0A2R8Y6V2;A0A2R8YF58;A0A2R8Y526;A0A2R8Y7Y7;A0A2R8YF80;A0A2R8Y6N0;A0A0U1RRG6;A0A2R8YFK5;K7EQF0;A0A2R8YGP5	A0A2R8Y4C5;A0A2R8Y7F3;A0A2R8Y440;A0A2R8YG32;A0A0U1RQZ9;A0A2R8YGG3;F6VDE0;A0A2R8Y7S2;A0A2R8Y4P4;Q9HBD4;A0A0A0MT49;P51531;P51532;A0A2R8Y5K3;A0A2R8Y523;A0A2R8YDA1;A0A2R8Y6V2;A0A2R8YF58;A0A2R8Y526;A0A2R8Y7Y7;A0A2R8YF80;A0A2R8Y6N0	Probable global transcription activator SNF2L2;Transcription activator BRG1	SMARCA2;SMARCA4	0.42265	-0.3651	0.0138614	9.00959	0.0182686	6.82714	25.819	17	17	24.7237	17	17	18	21.683	21.1485	29.1157	29.2928	29.4519	26.6777	27.3445	27.2907	4	0	0	2	0	0	0	1.5	1	49.5	46.5	46.5	9	9	9
F8VXC8;Q8TAQ2;Q92922;F8VZW6	F8VXC8;Q8TAQ2	SWI/SNF complex subunit SMARCC2	SMARCC2	0.114323	-6.58763	0.00372626	10.459	0.0304954	4.96577	26.8926	26.1315	25.9263	25.1875	17	17	25.0187	22.6446	22.6349	34.1977	33.7755	33.7018	28.2105	28.4382	28.5467	9	4	3	3	0	0	3.5	4.5	4	63	60.5	58	9.5	12.5	9.5
Q96GM5	Q96GM5	SWI/SNF-related matrix-associated actin-dependent regulator of chromatin subfamily D member 1	SMARCD1			3.68611e-05	13.7363	0.00223525	7.72787							18	18	18	31.8391	31.7986	31.5711	26.2762	25.0338	25.8736							0	0	0	28	25	21	3	2	3
Q92925	Q92925	SWI/SNF-related matrix-associated actin-dependent regulator of chromatin subfamily D member 2	SMARCD2			5.1725e-05	14.3085	0.00118055	8.75286							18	18	18	32.3009	32.4905	32.1342	26.8576	26.1871	27.2139							0	0	0	33	31	30	5	4	4
A0A2R8Y765;J3QKS7;A0A2R8Y7U4;A0A2U3TZQ7;A0A2R8Y7I9;A0A2R8Y4T4;A0A2R8YES3;A0A2R8Y855;B4DGM3;Q969G3	A0A2R8Y765;J3QKS7;A0A2R8Y7U4;A0A2U3TZQ7;A0A2R8Y7I9;A0A2R8Y4T4;A0A2R8YES3;A0A2R8Y855;B4DGM3;Q969G3	SWI/SNF-related matrix-associated actin-dependent regulator of chromatin subfamily E member 1	SMARCE1	0.42265	-2.32535	3.06157e-05	14.4003	0.00127472	6.54498	17	23.976	17	17	17	17	18	18	18	32.3789	32.5477	32.2742	24.3127	24.3095	25.0128	0	1	0	0	0	0	0	0	0	24	27	23	1	1	2
Q9UQE7	Q9UQE7	Structural maintece of chromosomes protein 3	SMC3	0.42265	0.93665			0.00652945	6.91517	23.0312	17	17	25.8412	17	17	18	18	18	18	18	18	26.0098	24.5853	24.1504	1	0	0	1	0	0	0	0	0	0	0	0	3	2	1
P22531;Q96RM1;P35326;P35325;P22532;Q9BYE4	P22531;Q96RM1;P35326;P35325;P22532;Q9BYE4	Small proline-rich protein 2E;Small proline-rich protein 2F;Small proline-rich protein 2A;Small proline-rich protein 2B;Small proline-rich protein 2D;Small proline-rich protein 2G	SPRR2E;SPRR2F;SPRR2A;SPRR2B;SPRR2D;SPRR2G	0.973051	-0.025624			0.014993	5.64053	26.7923	27.7203	27.219	25.7509	27.4401	28.4637	18	18	18	18	18	18	25.0035	22.6935	23.2246	3	2	3	1	3	3	1	0	1	1	0	0	3	1	1
Q8IV04	Q8IV04	Carabin	TBC1D10C					0.000316558	10.9718							18	18	18	18	18	18	29.3618	28.7583	28.7954							0	0	0	0	0	0	1	1	1
Q00059;H7BYN3	Q00059;H7BYN3	Transcription factor A, mitochondrial	TFAM	0.42265	0.548962	0.185867	3.30473	0.00136407	5.84396	24.1768	17	17	25.8236	17	17	18	18	18	22.5791	23.3351	18	23.9134	23.4399	24.1786	2	0	0	3	0	0	1	0	0	1	1	0	1	1	1
P12270;Q5SWX9	P12270	Nucleoprotein TPR	TPR	0.0782389	-0.764678			0.00071289	4.80075	26.2371	24.4822	24.0676	25.17	24.163	23.1598	18	18	18	18	18	18	23.0252	22.581	22.796	5	2	2	2	1	1	0	0	1	0	0	0	1	1	1
Q9UPN9	Q9UPN9	E3 ubiquitin-protein ligase TRIM33	TRIM33					0.00184225	6.87371							18	18	18	18	18	18	25.364	24.343	24.9141							0	1	1	0	0	0	4	2	2
F5H5D3;Q9BQE3;P68363;Q71U36;P0DPH8;P0DPH7;F8VQQ4;F8VVB9;A0A1W2PQM2;P68366;A0A7P0T945;C9J2C0;Q9NY65;F8VX09;F8VWV9;F8VRZ4;F8VS66;A0A7P0TA31;C9JEV8;C9JDS9;C9JQ00;C9JJQ8;C9K0S6;F8VRK0;C9JDL2;A0A7P0Z4A1;F8W0F6;V9GZ17;Q9H853;A6NHL2	F5H5D3;Q9BQE3;P68363;Q71U36;P0DPH8;P0DPH7;F8VQQ4;F8VVB9;A0A1W2PQM2;P68366;A0A7P0T945;C9J2C0;Q9NY65	Tubulin alpha-1C chain;Tubulin alpha-1B chain;Tubulin alpha-1A chain;Tubulin alpha-4A chain;Tubulin alpha-8 chain	TUBA1C;TUBA1B;TUBA1A;KLK9;TUBA4A;TUBA8	0.636485	0.338264	0.00920929	5.65348	0.0173315	6.26237	27.5722	26.4632	25.285	26.7631	27.0012	26.571	18	18	18	22.7614	24.6459	23.5532	23.868	23.0536	25.8655	7	5	2	3	4	5	0	0	0	1	1	1	1	1	1
Q8NBS9	Q8NBS9	Thioredoxin domain-containing protein 5	TXNDC5			0.853562	0.130217	0.0193719	2.0977							25.8643	25.3055	25.9675	25.4031	26.6792	25.4456	27.5506	27.9783	27.9015							3	3	3	3	5	2	6	5	6
Q9NYU2;Q9NYU1	Q9NYU2;Q9NYU1	UDP-glucose:glycoprotein glucosyltransferase 1	UGGT1			0.194453	-3.60991	0.0320203	2.35428							23.6312	24.0944	23.34	18	24.2359	18	26.2356	25.6079	26.2849							1	2	3	0	2	0	4	4	3
Q08AM6;H3BUU8;H3BN23	Q08AM6;H3BUU8	Protein VAC14 homolog	VAC14	0.42265	-1.83487	0.33713	-0.510314	0.0130149	5.91955	17	17	22.5046	17	17	17	22.8695	22.8381	23.0113	22.3469	23.0398	21.8012	30.0856	27.7426	28.6493	0	0	1	0	0	0	1	1	1	1	1	1	19	10	11
P08670;B0YJC4;B0YJC5;A0A1B0GTT5;A0A1B0GVG8;H7C5W5;A0A1X7SBR3;A0A1W2PR46;P14136;P17661;A0A1W2PRT3;E7EMV2;E7ESP9;Q16352;P07196;P07197	P08670;B0YJC4	Vimentin	VIM	0.290706	-3.48969	0.00142273	1.80737	0.0394657	2.20642	31.4888	32.2504	31.3276	32.494	24.8134	27.2904	27.1568	28.14	27.3713	29.0825	29.8293	29.1784	30.2629	29.9695	29.0549	40	34	32	32	7	11	10	9	8	18	24	17	21	17	13
P12956;B1AHC9	P12956;B1AHC9	X-ray repair cross-complementing protein 6	XRCC6	0.42265	-0.0572764	0.898552	0.0543041	0.031123	2.62162	27.0142	17	17	26.8424	17	17	24.1377	25.465	24.6301	23.4395	25.8689	25.0873	27.6921	27.4774	26.9282	7	0	0	3	0	0	1	3	2	1	3	2	5	5	4
Q8NAP3	Q8NAP3	Zinc finger and BTB domain-containing protein 38	ZBTB38					0.000543017	5.32897							18	18	18	18	18	18	23.4901	23.0846	23.4122							0	0	0	0	0	0	1	1	1
Q5VZL5	Q5VZL5	Zinc finger MYM-type protein 4	ZMYM4					0.00323545	6.68012							18	18	18	18	18	18	24.5584	24.0897	25.3922							0	0	0	0	0	0	1	1	2
Q96HN2	Q96HN2	Putative adenosylhomocysteinase 3;Putative adenosylhomocysteinase 2	AHCYL2;AHCYL1			0.178388	2.52206	0.0796549	6.31975							18	23.4521	23.576	22.9675	25.0796	24.5472	28.0677	27.3656	28.554							0	2	1	1	2	2	5	5	9
O14497	O14497	AT-rich interactive domain-containing protein 1A	ARID1A			0.0113599	14.3092	0.0802091	6.64115							18	18	22.0904	34.0353	33.6517	33.3311	26.9729	26.2973	24.7437							0	0	1	89	82	76	9	7	2
Q8NFD5	Q8NFD5	AT-rich interactive domain-containing protein 1B	ARID1B			0.0201939	13.2769	0.0741434	6.09208							18	18	23.2258	33.3128	33.0702	32.6736	25.7343	25.9636	25.8041							0	0	1	72	60	60	3	4	3
A0A7P0T861;K7EL50;P27797;K7EJB9	A0A7P0T861;K7EL50;P27797;K7EJB9	Calreticulin	CALR	0.42265	-0.808448	0.0566211	3.2207	0.0659009	2.69595	28.2848	17	17	25.8594	17	17	23.7456	24.3302	25.3816	26.598	29.0849	27.4366	27.8889	26.4489	27.2074	6	0	0	2	0	0	1	1	2	3	8	3	5	3	4
Q99832	Q99832	T-complex protein 1 subunit eta	CCT7			0.255907	3.31285	0.0831639	5.60148							23.1518	18	18	22.2963	23.8861	22.9079	25.3065	25.1995	25.4501							1	0	0	1	1	1	2	3	3
A0A3B3ISC6;A0A3B3IT15;A0A3B3IS84;P53621;A0A3B3IU89;A0A3B3ISK1;A0A3B3ITV3;A0A3B3IU78;A0A3B3ITI7	A0A3B3ISC6;A0A3B3IT15;A0A3B3IS84;P53621;A0A3B3IU89;A0A3B3ISK1;A0A3B3ITV3	Coatomer subunit alpha;Xenin;Proxenin	COPA			0.982216	-0.0161966	0.052702	9.03541	17	17	17	17	17	17	18	23.5589	24.1381	18	24.6498	22.9986	31.3503	30.2348	31.2181	0	0	0	0	0	0	0	2	1	0	2	1	41	23	34
Q9UNS2	Q9UNS2	COP9 signalosome complex subunit 3	COPS3			0.899629	0.496719	0.0513662	7.00417							18	18	23.27	18	24.7601	18	27.3658	25.8239	27.0929							0	0	1	0	1	0	5	3	5
O43143	O43143	Putative pre-mRNA-splicing factor ATP-dependent RNA helicase DHX15	DHX15	0.312579	-2.97995	0.233329	2.18033	0.071191	7.04959	27.5466	24.3348	17	25.9416	17	17	18	22.4048	24.037	22.7067	23.7847	24.4915	28.8542	28.5565	28.1799	8	4	0	2	0	0	0	1	2	1	2	3	13	12	12
Q9Y4J8;O60941	Q9Y4J8;O60941	Dystrobrevin alpha;Dystrobrevin beta	DTNA;DTNB			0.996044	-0.0134729	0.0982609	4.34221							22.1912	18	18	18	22.1508	18	23.7232	24.5066	22.9881							1	0	0	0	1	0	1	2	1
A0A7P0TB75;A0A7P0TAF3;A0A7P0TBJ7;A0A7P0T8N2;A0A7P0T916;A0A7P0T7V5;A0A7P0TAW9;A0A7P0T9R4;A0A2R8Y706;A0A2R8Y5T0;A0A7P0TA13;A0A7P0T9C4;Q14204;A0A7P0T934;A0A7P0T9S3;A0A2R8YGC7;A0A7P0T942;A0A7P0T990;A0A7P0TAV5;A0A7P0TB64;A0A7P0T825;A0A7P0TAM4;A0A2R8YFZ7;A0A7P0T8W5;A0A7P0T9F1;A0A7P0T9K2;A0A2R8Y6H2	A0A7P0TB75;A0A7P0TAF3;A0A7P0TBJ7;A0A7P0T8N2;A0A7P0T916;A0A7P0T7V5;A0A7P0TAW9;A0A7P0T9R4;A0A2R8Y706;A0A2R8Y5T0;A0A7P0TA13;A0A7P0T9C4;Q14204;A0A7P0T934;A0A7P0T9S3;A0A2R8YGC7;A0A7P0T942;A0A7P0T990;A0A7P0TAV5;A0A7P0TB64;A0A7P0T825;A0A7P0TAM4;A0A2R8YFZ7;A0A7P0T8W5;A0A7P0T9F1;A0A7P0T9K2;A0A2R8Y6H2	Cytoplasmic dynein 1 heavy chain 1	DYNC1H1			0.785166	0.170895	0.0694551	2.358	17	17	17	17	17	17	22.302	24.7224	24.1184	22.0129	25.9874	23.6552	25.9692	26.3485	25.8991	0	1	1	0	0	0	1	5	2	2	6	2	6	3	4
J3QLN6;J3QR64;J3KTB5;J3QL43;J3QS69;J3KT12;E7EQG2;P60842;Q14240;J3KTN0;J3KSZ0	J3QLN6;J3QR64;J3KTB5;J3QL43;J3QS69;J3KT12;E7EQG2;P60842;Q14240;J3KTN0;J3KSZ0	Eukaryotic initiation factor 4A-I;Eukaryotic initiation factor 4A-II	EIF4A1;EIF4A2	0.42265	-1.95847	0.286107	1.96986	0.0860366	2.09536	22.8754	17	17	17	17	17	25.2997	22.2421	23.533	24.9572	26.6291	25.3981	26.2769	25.497	25.5869	1	0	0	0	0	0	2	2	1	1	4	3	2	1	3
P07814;V9GYZ6	P07814;V9GYZ6	Bifunctional glutamate/proline--tRNA ligase;Glutamate--tRNA ligase;Proline--tRNA ligase	EPRS	0.42265	-1.92306	0.293559	-2.97315	0.0807598	2.34969	22.7692	17	17	17	17	17	22.3399	23.7522	23.7407	18	24.9132	18	26.0792	25.6729	25.1297	2	0	0	1	0	0	1	1	1	0	3	0	4	4	3
O75369;E7EN95	O75369;E7EN95	Filamin-B	FLNB	0.42265	-2.5778	0.425837	-0.657461	0.067858	2.35964	24.7334	17	17	17	17	17	22.9596	24.9227	24.2885	23.3305	23.0263	23.8417	26.5738	26.3725	26.3034	3	0	0	0	0	0	1	2	1	2	1	2	6	7	6
Q99714;Q5H928	Q99714;Q5H928	3-hydroxyacyl-CoA dehydrogenase type-2	HSD17B10	0.0898917	4.03811					26.8498	17	17	28.341	22.7644	21.8588										4	0	0	5	1	1
C9JA05;D6RHJ6;D6RD17;P01591	C9JA05;D6RHJ6;D6RD17;P01591	Immunoglobulin J chain	IGJ	0.0964427	5.02895	0.488425	1.41654	0.735308	-1.30703	23.3185	17	17	24.9782	23.8424	23.5847	18	22.6929	22.6553	22.4993	23.7357	21.3628	23.4271	18	18	1	0	1	1	1	1	0	1	1	1	1	1	1	0	0
P46940	P46940	Ras GTPase-activating-like protein IQGAP1	IQGAP1			0.84316	0.757661	0.0822374	3.86184							22.0673	18	22.9496	22.5619	24.728	18	25.9597	23.893	24.7497							1	0	1	2	3	0	5	2	2
Q07666	Q07666	KH domain-containing, RNA-binding, signal transduction-associated protein 1	KHDRBS1	0.385559	-2.67189	0.234081	0.98889	0.0770436	2.54366	27.5926	24.3117	23.3407	28.4693	17	21.7599	24.773	26.8741	26.9562	26.9325	27.3545	27.2829	28.8163	28.7018	28.716	3	2	2	3	0	1	1	2	3	4	5	4	6	6	6
P33176;Q12840	P33176;Q12840	Kinesin-1 heavy chain	KIF5B			0.413575	0.522188	0.0921971	4.84279							22.4475	22.382	18	22.472	23.9242	18	26.5498	24.931	25.8771							2	1	1	1	3	1	8	2	5
P56192	P56192	Methionine--tRNA ligase, cytoplasmic	MARS			0.835809	0.819134	0.0773748	6.12152							18	18	22.7566	18	25.214	18	26.057	25.8021	25.2621							0	0	1	1	4	0	5	4	3
P82675	P82675	28S ribosomal protein S5, mitochondrial	MRPS5			0.303212	1.29162	0.0720607	2.29666							26.3454	28.135	25.9724	28.202	27.5909	28.5347	28.468	29.3989	29.4758							4	8	3	7	7	8	10	12	14
O94776	O94776	Metastasis-associated protein MTA2	MTA2			0.660108	-0.288963	0.0881173	2.47123	17	17	17	17	17	17	25.2976	26.6029	26.4101	25.995	25.3419	26.1067	26.2099	29.6708	29.8435	0	0	0	1	0	0	3	5	4	3	2	4	3	7	8
Q9Y2A7	Q9Y2A7	Nck-associated protein 1	NCKAP1			0.42265	-1.57881	0.0965623	5.70075							18	22.7364	18	18	18	18	24.9297	24.6851	26.2239							0	1	0	0	0	0	2	3	4
Q86U86	Q86U86	Protein polybromo-1	PBRM1			0.0165275	12.894	0.0889356	5.87601							18	18	22.6131	32.8435	32.2862	32.1656	25.7752	25.7371	24.7289							0	0	1	87	63	66	2	3	3
A0A0D9SF60;Q99569;E7EST6;E7EMY7;H0YFB1;D6RBA8;D6RC65;D6RHE9;E9PHB5;Q9UQB3	A0A0D9SF60;Q99569	Plakophilin-4	PKP4	0.00959391	-7.9919	0.998276	-0.00613149	0.0760161	5.90455	23.7031	26.4233	24.8492	17	17	17	22.3644	18	18	18	18	22.346	25.0239	26.5571	24.4971	1	6	4	0	0	0	1	1	0	1	0	1	2	7	2
E9PMH3;Q8ND30	E9PMH3;Q8ND30	Liprin-beta-2	PPFIBP2	0.42265	-2.18311	0.42265	-1.18474	0.0538908	3.71736	17	23.5493	17	17	17	17	21.5542	18	18	18	18	18	23.4721	22.615	22.6193	0	1	0	0	0	0	1	1	0	0	1	0	1	1	1
Q13200	Q13200	26S proteasome non-ATPase regulatory subunit 2	PSMD2	0.092168	-4.00868	0.441685	-2.66148	0.0736648	2.60126	22.8281	22.031	21.73	17	20.563	17	24.1754	25.8958	26.219	23.7482	26.5576	18	28.2721	27.7843	28.0376	1	1	1	0	1	0	2	2	2	1	5	0	6	6	7
J3KMX5;P62277;E9PS50	J3KMX5;P62277;E9PS50	40S ribosomal protein S13	RPS13	0.42265	0.3344	0.180533	5.81578	0.0618718	8.4382	27.2107	17	17	28.2139	17	17	18	24.2836	18	27.2015	24.3791	26.1502	28.8772	28.3256	28.3953	4	0	0	5	0	0	0	2	0	5	1	3	7	7	8
A0A3F2YNX0;A0A3F2YNZ0;F1T0I1;O15027;A0A0C4DH09;X6RGP5	A0A3F2YNX0;A0A3F2YNZ0;F1T0I1;O15027	Protein transport protein Sec16A	SEC16A	0.228551	-4.12036	0.829139	-0.727028	0.0733074	7.5086	17	25.3233	21.0378	17	17	17	18	24.1865	18	18	18	22.0055	27.9136	27.3989	27.3998	0	3	1	0	0	0	0	2	0	0	0	1	9	7	8
P53992	P53992	Protein transport protein Sec24C	SEC24C			0.886528	0.574865	0.0541284	5.40712							23.2822	18	18	18	25.0068	18	26.1369	24.1572	25.2094							1	0	0	0	2	0	3	1	2
P50454	P50454	Serpin H1	SERPINH1			0.902747	-0.0885614	0.0886527	2.60556							22.9699	24.9057	23.3077	24.0772	23.8197	23.0208	26.8995	25.9759	26.1246							1	2	1	2	1	1	5	2	3
P53597;A0A494C0D1	P53597;A0A494C0D1	Succinyl-CoA ligase [ADP/GDP-forming] subunit alpha, mitochondrial	SUCLG1	0.42265	3.01529	0.42265	0.0473703	0.0768326	6.42806	17	17	17	26.0459	17	17	18	18	23.9032	18	18	24.0453	27.1445	25.3528	26.6901	0	0	0	2	0	0	0	0	1	0	1	1	3	2	3
P17987	P17987	T-complex protein 1 subunit alpha	TCP1			0.42265	-1.87682	0.0560362	6.72437							18	18	23.6305	18	18	18	26.832	25.8977	27.0739							0	0	1	0	1	0	3	3	4
P02786;G3V0E5;F8WBE5	P02786;G3V0E5	Transferrin receptor protein 1;Transferrin receptor protein 1, serum form	TFRC	0.864698	-0.890002	0.406166	0.948653	0.0513892	3.88937	26.2799	17	17	17	23.6099	17	22.749	24.314	25.9539	24.4034	26.3604	25.099	28.1449	28.3572	28.1829	3	0	0	0	1	0	1	2	4	2	5	2	9	7	8
P60174;U3KPZ0;U3KQF3	P60174;U3KPZ0	Triosephosphate isomerase	TPI1	0.084315	2.29674	0.406002	-0.482199	0.744236	-0.145953	24.8073	23.8281	23.557	28.5051	25.1966	25.3808	28.7234	29.078	29.6515	27.9568	29.499	28.5506	29.3441	28.4233	29.2477	1	2	2	3	2	3	9	8	12	9	12	10	10	8	10
H3BRG4;P22695;H3BSJ9;H3BP04;H3BUE4;H3BUI9;A0A087WVZ4	H3BRG4;P22695;H3BSJ9	Cytochrome b-c1 complex subunit 2, mitochondrial	UQCRC2	0.42265	1.16701	0.182654	4.94353	0.0522157	6.74692	25.2521	17	17	28.7531	17	17	18	18	23.2555	23.3898	26.9707	23.7256	27.1591	25.3757	26.9615	4	0	0	7	0	0	0	0	1	1	6	1	3	2	5
P61981	P61981	14-3-3 protein gamma;14-3-3 protein gamma, N-terminally processed	YWHAG	0.42265	0.311421	0.696428	0.619152	0.0524303	2.20804	24.9276	17	17	25.8619	17	17	24.4906	23.9258	26.4288	24.6121	27.1345	24.9561	27.3117	26.5688	27.5889	2	0	0	1	0	0	2	1	3	2	4	2	4	3	5
F5GXP1;H0YGG5;A8K2U0	F5GXP1;H0YGG5;A8K2U0	Alpha-2-macroglobulin-like protein 1	A2ML1	0.42265	-0.157628					23.4871	17	17	23.0143	17	17										1	0	0	1	0	0
A0A0A0MS99;A0A7I2V2E0;I3L4X2;P33527	A0A0A0MS99;A0A7I2V2E0;I3L4X2;P33527	Multidrug resistance-associated protein 1	ABCC1	0.42265	-2.25068					23.7521	17	17	17	17	17										1	0	0	0	0	0
K7EME0;A0A0B4J2A4;P42765	K7EME0;A0A0B4J2A4;P42765	3-ketoacyl-CoA thiolase, mitochondrial	ACAA2	0.42265	2.42761	0.475974	-2.29469	0.820583	-0.825817	17	17	17	24.2828	17	17	25.5238	25.0925	23.944	18	26.0101	23.6661	26.6903	18	27.3926	0	0	0	1	0	0	3	3	3	0	4	3	4	0	5
D6RCD8;A0A7P0TB68;A0A7P0Z450;A0A7P0T9N9;A0A7P0TB58;A0A7P0T7Z1;A0A7P0T8U3;A0A7P0T871;Q9H845	D6RCD8;A0A7P0TB68;A0A7P0Z450;A0A7P0T9N9;A0A7P0TB58;A0A7P0T7Z1;A0A7P0T8U3;A0A7P0T871;Q9H845	Acyl-CoA dehydrogenase family member 9, mitochondrial	ACAD9	0.42265	-2.19154					23.5746	17	17	17	17	17										1	0	0	0	0	0
E9PE82;P16219	E9PE82;P16219	Short-chain specific acyl-CoA dehydrogenase, mitochondrial	ACADS	0.42265	-1.69591					22.0877	17	17	17	17	17										1	0	0	0	0	0
P49748;J3QRJ8;G3V1M7;K7EQP4;J3QKU9;K7EJW8;J3KSR4;K7EMF8;J3KS89	P49748	Very long-chain specific acyl-CoA dehydrogenase, mitochondrial	ACADVL	0.296429	-1.43839	0.71212	-0.125535	0.166124	1.07113	29.097	25.6973	27.3738	29.273	24.5524	24.0276	25.2422	26.6144	26.6016	25.0943	27.0112	25.9761	27.2573	26.9207	27.4937	13	3	4	11	3	2	2	6	7	2	3	6	5	4	7
A0A5F9ZHL1;P24752;A0A5F9ZHJ7;A0A5F9ZHD4;A0A5F9ZI66;A0A5F9ZHJ0;A0A5F9ZHL7;E9PRQ6;A0A5F9ZHH9;H0YEL7	A0A5F9ZHL1;P24752;A0A5F9ZHJ7;A0A5F9ZHD4;A0A5F9ZI66;A0A5F9ZHJ0	Acetyl-CoA acetyltransferase, mitochondrial	ACAT1	0.42265	0.135434	0.366611	-1.50548	0.888157	0.315024	26.2965	17	17	26.7028	17	17	27.9262	28.3885	25.1785	25.3888	29.4668	22.1212	26.6214	26.3856	29.4314	4	0	0	3	0	0	4	3	2	2	5	1	4	4	5
S4R3H4;E7EQT4;Q9UKV3;G3V3T3;G3V3B0	S4R3H4;E7EQT4;Q9UKV3;G3V3T3;G3V3B0	Apoptotic chromatin condensation inducer in the nucleus	ACIN1	0.42265	-1.81224					17	22.4367	17	17	17	17										0	1	0	0	0	0
P21399	P21399	Cytoplasmic aconitate hydratase	ACO1			0.212013	-3.18347	0.212013	-3.18347							18	21.4791	24.0713	18	18	18	18	18	18							0	1	2	0	0	0	0	0	0
A0A7I2V5T4;A2A274;Q99798;A0A7I2V5A1;A0A7I2V3U0;A0A7I2V614;A0A7I2V586;A0A7I2V3F1;A0A7I2V538;A0A7I2V3U7;A0A7I2V4I8;A0A7I2V5W7;A0A7I2V3C8;A0A7I2V6A6;A0A7I2V5U4;A0A7I2V2Y4	A0A7I2V5T4;A2A274;Q99798;A0A7I2V5A1;A0A7I2V3U0;A0A7I2V614;A0A7I2V586;A0A7I2V3F1	Aconitate hydratase, mitochondrial	ACO2	0.99084	0.0326354	0.894734	-0.110725	0.945293	0.0272172	29.004	22.082	21.9161	32.33	23.7701	17	27.0925	27.3696	28.5845	26.8542	28.599	27.2612	27.8108	27.1607	28.1568	11	1	1	4	1	0	6	9	12	5	13	5	5	5	8
P68133;P68032;P63267;P62736;A6NL76;F8WB63;B8ZZJ2;C9JFL5;F6UVQ4;F6QUT6	P68133;P68032;P63267;P62736;A6NL76	Actin, alpha skeletal muscle;Actin, alpha cardiac muscle 1;Actin, gamma-enteric smooth muscle;Actin, aortic smooth muscle	ACTA1;ACTC1;ACTG2;ACTA2	0.561769	-0.933366	0.0471726	1.40101	0.24153	1.38846	26.3391	27.4206	25.618	27.9469	24.4078	24.223	23.312	26.4349	24.5082	25.1156	27.2137	26.1288	25.486	26.1375	26.797	2	2	2	2	2	2	1	2	1	1	2	2	1	1	2
P60709;E7EVS6;A0A2R8Y793;G5E9R0;A0A6Q8PH58;A0A2R8YGF8;C9JUM1;C9JZR7;C9JTX5;A0A6Q8PGD7	P60709;E7EVS6;A0A2R8Y793	Actin, cytoplasmic 1;Actin, cytoplasmic 1, N-terminally processed	ACTB	0.179975	-6.03324	0.824871	-0.284671	0.983859	0.0122821	24.4927	26.8374	25.0989	24.3292	17	17	25.9571	28.2051	26.4502	26.9545	25.6642	27.1398	26.5222	27.1416	26.9854	1	1	1	1	0	0	1	1	1	1	1	1	1	1	1
I3L4N8;P63261;A0A6Q8PFE4;I3L3I0;I3L1U9;K7EM38;I3L3R2;J3KT65;Q6S8J3;A0A2R8YEA7;Q562R1;A5A3E0;P0CG38;A0A2R8YFE2;Q9BYX7;P0CG39;F8WCH0;A0A7P0TBL1	I3L4N8;P63261;A0A6Q8PFE4;I3L3I0;I3L1U9	Actin, cytoplasmic 2;Actin, cytoplasmic 2, N-terminally processed	ACTG1	0.637862	-0.778502	0.937475	-0.0630881	0.697243	0.21272	32.7187	33.692	31.8174	34.528	30.6194	30.7452	30.0634	31.8867	30.6407	30.882	30.4142	31.1054	30.7421	31.1525	31.3344	22	20	19	23	19	19	13.5	18.5	16.5	14	14.5	14.5	16	16	16.5
P12814;A0A7I2V4Y4;H9KV75;H0YJW3;H0YJ11;G3V2W4;G3V2N5;H7C5W8;G3V2X9;G3V5M4;A0A494C1A0;P35609;G3V2E8;A0A494C033;A0A494C166;A0A494C031;G3V380;A0A494C0Q3	P12814;A0A7I2V4Y4;H9KV75	Alpha-actinin-1	ACTN1	0.192092	-1.44164	0.365727	-2.58206	0.297804	1.14069	28.2706	24.8824	24.4056	28.1863	22.2359	22.8114	24.9098	26.2694	24.9636	18	24.9507	25.4459	26.9182	25.7755	26.8711	9	2	2	6	1	1	2	2	3	1	2	2	4	3	5
O43707;H7C144;F5GXS2;A0A087WSZ2;Q08043;K7EP19;A0A494C060;M0QZQ3;C9JY79;Q9H254	O43707;H7C144;F5GXS2	Alpha-actinin-4	ACTN4	0.000494347	-1.33526	0.14453	-1.36817	0.697523	0.20993	30.4606	26.9822	26.6814	29.1157	25.601	25.4017	26.7285	28.203	26.6545	25.0531	26.0096	26.4188	27.6345	27.5236	27.0578	26	5	7	15	5	4	7.5	11.5	5.5	3	4	5	9.5	7	7
P61163	P61163	Alpha-centractin	ACTR1A					0.186838	4.58396							18	18	18	18	18	18	18	25.4993	24.2526							0	0	0	0	0	0	0	2	1
Q03154	Q03154	Aminoacylase-1	ACY1			0.82821	-0.328876	0.914945	-0.0692724							25.8306	25.1909	25.5401	22.9672	26.8486	25.7591	24.981	24.7829	26.5898							5	4	4	2	6	3	2	3	6
A0A0A0MSR2;E7EV99;E7ENY0;P35611;D6RF25;H0Y9H2	A0A0A0MSR2;E7EV99;E7ENY0;P35611;D6RF25;H0Y9H2	Alpha-adducin	ADD1	0.197404	-4.94097	0.248019	-2.28536	0.402327	-1.76476	17	25.7968	23.0261	17	17	17	22.7347	25.0544	22.4835	18	22.7606	22.6559	18	23.4364	23.5419	0	2	1	0	0	0	1	2	1	0	1	1	0	1	1
A0A669KBJ7;Q9H2P0;A0A2R8Y6X0	A0A669KBJ7;Q9H2P0;A0A2R8Y6X0	Activity-dependent neuroprotector homeobox protein	ADNP	0.0135606	-7.5869					23.2707	28.569	26.2895	17	21.3684	17										2	13	11	0	1	0
A0A087WX59;Q16186	A0A087WX59;Q16186	Proteasomal ubiquitin receptor ADRM1	ADRM1	0.42265	2.30829	0.106338	3.9451	0.199344	3.86258	17	17	17	23.9249	17	17	18	23.7843	18	22.4365	25.0951	24.088	24.1461	23.5691	23.6569	0	0	0	1	0	0	0	1	0	1	2	2	1	1	1
Q9Y4W6;K7EP56	Q9Y4W6	AFG3-like protein 2	AFG3L2	0.42265	-0.280285	0.843954	0.675551	0.273888	2.96616	25.9088	17	17	25.0679	17	17	18	21.8458	22.5266	23.9471	22.4519	18	24.877	22.2545	24.1393	3	0	0	1	0	0	1	3	3	1	2	0	3	2	2
H0Y9C7;P20933	H0Y9C7;P20933	N(4)-(beta-N-acetylglucosaminyl)-L-asparaginase;Glycosylasparaginase alpha chain;Glycosylasparaginase beta chain	AGA	0.42265	0.290571					23.3733	17	17	24.245	17	17										1	0	0	1	0	0
P23526	P23526	Adenosylhomocysteinase	AHCY			0.544953	0.0659536	0.0729314	1.26545							26.6321	27.15	26.6933	26.5693	27.3923	26.7116	27.8041	27.8407	28.6269							4	7	7	4	5	5	6	8	10
A0A7I2PK44;A0A6Q8PG15;A0A6Q8PFM5;A0A6Q8PFE1;O95831;A0A6Q8PFQ8;A0A6Q8PFS4;A0A6Q8PFA7;A0A6Q8PHC0;A0A6Q8PHJ9;A0A7I2RLJ8;A0A6Q8PFW2;E9PMA0;A0A6Q8PF87;A0A6Q8PHJ4;A0A6Q8PFN1	A0A7I2PK44;A0A6Q8PG15;A0A6Q8PFM5;A0A6Q8PFE1;O95831;A0A6Q8PFQ8;A0A6Q8PFS4;A0A6Q8PFA7;A0A6Q8PHC0;A0A6Q8PHJ9;A0A7I2RLJ8;A0A6Q8PFW2	Apoptosis-inducing factor 1, mitochondrial	AIFM1	0.42265	-0.362722	0.111316	-1.69485	0.113719	-1.21852	29.3466	17	17	28.2584	17	17	27.9507	27.7426	27.9598	25.3584	27.2333	25.9767	27.2953	25.6339	27.0683	13	0	0	7	0	0	13	9	11	3	6	4	6	3	7
A0A5F9ZHC5;Q12904	A0A5F9ZHC5;Q12904	Aminoacyl tRNA synthase complex-interacting multifunctional protein 1;Endothelial monocyte-activating polypeptide 2	AIMP1	0.42265	-2.09792	0.818557	0.921809	0.103439	5.77698	23.2938	17	17	17	17	17	22.684	18	18	18	25.4494	18	24.4248	25.7942	25.7959	1	0	0	0	0	0	1	0	0	0	1	0	1	1	1
F8VPP1;G3V213;F8VZG5;A0A5F9ZHP2;F8VY04;A0A5K1VW67;F8W1A4;P54819	F8VPP1;G3V213;F8VZG5;A0A5F9ZHP2;F8VY04;A0A5K1VW67;F8W1A4;P54819	Adenylate kinase 2, mitochondrial;Adenylate kinase 2, mitochondrial;Adenylate kinase 2, mitochondrial, N-terminally processed	AK2	0.42265	2.4208					17	17	17	24.2624	17	17										0	0	0	1	0	0
A0A7P0T939;A0A7P0TAD6;A0A7P0TAX3;A0A7P0T8N5;A0A7P0T9A9;A0A7P0T928;A0A7P0Z4N5;A0A7P0TBI4;A0A7P0TBH8;A0A0A0MRF6;Q99996;A0A7P0Z4Q5;A0A7P0TAA2;A0A2R8Y590;A0A7P0TAJ1;H7BYL6;A0A7P0T9E2	A0A7P0T939;A0A7P0TAD6;A0A7P0TAX3;A0A7P0T8N5;A0A7P0T9A9;A0A7P0T928;A0A7P0Z4N5;A0A7P0TBI4;A0A7P0TBH8;A0A0A0MRF6;Q99996;A0A7P0Z4Q5;A0A7P0TAA2	A-kinase anchor protein 9	AKAP9	0.187014	-6.27125					17	27.282	25.5318	17	17	17										0	11	5	0	0	0
O43488;Q8NHP1	O43488;Q8NHP1	Aflatoxin B1 aldehyde reductase member 2	AKR7A2			0.840493	0.0863908	0.245941	1.53723							24.8384	25.5488	25.2269	24.9084	26.298	24.6667	27.5644	25.2152	27.4461							3	4	3	3	4	2	4	3	4
F5H4B6;Q8IZ83	F5H4B6;Q8IZ83	Aldehyde dehydrogenase family 16 member A1	ALDH16A1	0.42265	-2.01604					17	23.0481	17	17	17	17										0	2	0	0	0	0
P47895;O94788;P00352	P47895;O94788;P00352	Aldehyde dehydrogenase family 1 member A3	ALDH1A3			0.946488	-0.0586535	0.0954253	0.895782							27.8276	27.4125	27.7903	26.5376	28.7817	27.5351	29.2389	27.7897	28.6892							9	8	7	4	12	7	15	10	11
P05091	P05091	Aldehyde dehydrogenase, mitochondrial	ALDH2			0.00180903	7.56516									18	18	18	25.0179	26.1334	25.5442	18	18	18							0	0	0	1	2	2	0	0	0
C9JKT2;C9JMC5;A8MYB8;E9PNN6;P30838;I3L3W9;I3L4E5;I3L1H6;J3QS00;E9PJV0;I3L1M4;A0A5F9ZHZ9;I3L3I9;J3QRD1;A0A5F9ZI12;A0A5F9ZHI5;A0A5F9ZGX4;A0A5F9ZHN9;P48448;P43353;P51648	C9JKT2;C9JMC5;A8MYB8;E9PNN6;P30838;I3L3W9;I3L4E5;I3L1H6;J3QS00;E9PJV0;I3L1M4;A0A5F9ZHZ9;I3L3I9;J3QRD1;A0A5F9ZI12;A0A5F9ZHI5;A0A5F9ZGX4;A0A5F9ZHN9;P48448;P43353;P51648	Aldehyde dehydrogenase, dimeric NADP-preferring;Aldehyde dehydrogenase family 3 member B2;Aldehyde dehydrogenase family 3 member B1;Fatty aldehyde dehydrogenase	ALDH3A1;ALDH3A2;ALDH3B2;ALDH3B1	0.540943	-1.45927	0.42265	1.04285			22.2288	23.7594	22.5732	17	23.0419	24.1417	18	18	18	18	21.1286	18	18	18	18	1	1	1	0	1	1	0	0	0	0	1	0	0	0	0
Q02252	Q02252	Methylmalonate-semialdehyde dehydrogenase [acylating], mitochondrial	ALDH6A1	0.42265	-2.72642					25.1793	17	17	17	17	17										1	0	0	0	0	0
H0YHM6;A0A0J9YWF7;A0A1B0GTY9;A0A1B0GUA1;A0A1B0GTG2;A0A1B0GW82;A0A1B0GW77;P49419;F8WDY6;A0A1B0GVU0;F8VVF2;A0A1B0GUY0;A0A1B0GV49;A0A1B0GTJ4	H0YHM6;A0A0J9YWF7;A0A1B0GTY9;A0A1B0GUA1;A0A1B0GTG2;A0A1B0GW82;A0A1B0GW77;P49419;F8WDY6	Alpha-aminoadipic semialdehyde dehydrogenase	ALDH7A1	0.42265	0.669339	0.0117965	5.75424			23.973	17	17	25.981	17	17	18	18	18	23.557	24.9316	22.7741	18	18	18	3	0	0	2	0	0	0	0	0	2	3	1	0	0	0
P49189	P49189	4-trimethylaminobutyraldehyde dehydrogenase	ALDH9A1	0.42265	3.00125	0.048554	3.93105	0.172421	-3.34621	17	17	17	26.0038	17	17	23.4325	22.4157	23.2821	26.1791	28.1111	26.6331	18	18	23.0916	0	0	0	2	0	0	1	1	2	5	7	5	0	0	1
H3BQN4;J3KPS3;P04075;H3BPS8;H3BUH7;H3BR04;H3BMQ8;H3BR68;H3BU78	H3BQN4;J3KPS3;P04075;H3BPS8;H3BUH7;H3BR04	Fructose-bisphosphate aldolase A	ALDOA	0.538922	1.70946	0.610227	-0.279879	0.24912	0.475421	27.1122	23.9596	17	27.4612	22.4961	23.2429	29.5847	29.7287	29.8757	28.6087	30.3377	29.4031	30.5033	29.6434	30.4686	5	1	0	5	1	1	13	15	15	11	15	14	10	9	13
O75342;A0A3B3IRK2	O75342;A0A3B3IRK2	Arachidonate 12-lipoxygenase, 12R-type	ALOX12B	0.410634	0.881908					23.5713	25.9743	24.6449	23.269	26.3805	27.1868										1	3	2	2	5	5
J3KPH2;Q9BYJ1	J3KPH2;Q9BYJ1	Hydroperoxide isomerase ALOXE3	ALOXE3	0.390436	1.52801					17	23.678	22.7015	17	23.9274	27.0361										0	1	2	0	1	2
P09923	P09923	Intestinal-type alkaline phosphatase	ALPI	0.42265	-0.47663					27.3439	17	17	25.914	17	17										4	0	0	2	0	0
P05187;P10696	P05187;P10696	Alkaline phosphatase, placental type;Alkaline phosphatase, placental-like	ALPP;ALPPL2	0.157069	-4.08642					31.65	23.3514	22.4752	31.2174	17	17										21	1	1	19	0	0
Q86V81;E9PB61	Q86V81;E9PB61	THO complex subunit 4	ALYREF	0.42265	0.369309					26.7749	17	17	27.8829	17	17										2	0	0	3	0	0
P0DUB6;P0DTE8;P0DTE7;P19961;P04746;Q5T085;H7BZQ8;C9J2Z5;Q5T084;CON__Q3MHH8	P0DUB6;P0DTE8;P0DTE7;P19961;P04746;Q5T085	Alpha-amylase 2B;Pancreatic alpha-amylase;Alpha-amylase	AMY2B;AMY2A;AMY1B	0.42265	-0.250844	0.190311	-4.35219	5.54455e-05	-8.63664	27.4997	17	17	26.7471	17	17	26.7251	26.6733	26.5115	23.0559	25.7975	18	18	18	18	7	1	1	5	1	1	7	4	5	1	3	0	1	0	0
Q8IWZ3	Q8IWZ3	Ankyrin repeat and KH domain-containing protein 1;Ankyrin repeat domain-containing protein 17	ANKHD1;ANKRD17			0.000321306	5.99001									18	18	18	23.9647	23.8179	24.1874	18	18	18							0	0	0	3	2	3	0	0	0
F5H1D4;Q86XL3	F5H1D4;Q86XL3	Ankyrin repeat and LEM domain-containing protein 2	ANKLE2	0.256106	4.99165					27.6195	17	17	26.3048	24.564	25.7257										2	0	0	1	1	1
Q92688;H7BZ09;H0YN26;P39687	Q92688	Acidic leucine-rich nuclear phosphoprotein 32 family member B	ANP32B	0.42265	1.37042					22.4036	17	17	26.5149	17	17										1	0	0	2	0	0
Q9BTT0;E9PPH5;Q5TB19;E9PLC4	Q9BTT0;E9PPH5;Q5TB19;E9PLC4	Acidic leucine-rich nuclear phosphoprotein 32 family member E	ANP32E	0.42265	0.0956682					26.6668	17	17	26.9538	17	17										2	0	0	1	0	0
P04083;Q5T3N1;Q5T3N0	P04083	Annexin A1	ANXA1	0.154968	1.48132	0.446957	-1.10109	0.426812	0.891692	22.7004	25.6163	25.7556	25.5038	26.3521	26.6604	27.4134	25.7376	25.2231	24.5486	26.8579	23.6644	29.4964	24.8619	26.691	1	4	6	1	6	5	6	3	3	2	4	1	10	2	6
P07355;H0YN42;H0YMW4;H0YMD0;H0YMU9;A6NMY6;H0YKS4;H0YNB8;H0YM50;H0YMM1;A0A7I2V4P4;H0YNP5;H0YL33;H0YN28;H0YKZ7;H0YLV6;H0YMT9;H0YKX9;H0YKL9;H0YNA0;H0YKV8;H0YMD9;H0YKN4;H0YLE2	P07355;H0YN42;H0YMW4;H0YMD0;H0YMU9;A6NMY6;H0YKS4;H0YNB8;H0YM50;H0YMM1;A0A7I2V4P4;H0YNP5;H0YL33;H0YN28	Annexin A2;Annexin;Putative annexin A2-like protein	ANXA2;ANXA2P2	0.0880767	1.07664	0.1225	-0.971678	0.0491355	1.37111	29.76	28.699	28.0666	30.846	29.1776	29.7318	28.651	29.3526	28.9542	28.0236	28.7867	27.2323	30.4841	30.12	30.4668	16	9	10	18	12	13	13	15	14	12	14	8	21	17	21
P08758	P08758	Annexin A5	ANXA5			0.130231	-0.93699	0.7198	-0.268773							28.75	30.0056	29.5902	27.4729	29.8193	28.2427	29.6885	28.7104	29.1407							13	13	18	8	14	10	13	10	12
P08133	P08133	Annexin A6	ANXA6			0.206932	-1.06129	0.663509	0.464804							25.9384	27.5071	27.376	24.548	27.5672	25.5225	28.2049	26.7496	27.2614							4	10	10	3	8	4	12	5	6
O95782;A0A0G2JQM1;A0A0G2JS82;O94973	O95782	AP-2 complex subunit alpha-1	AP2A1	0.148374	-5.35183	0.598699	-1.18175	0.461091	2.35305	24.0868	28.9122	26.704	22.3494	24.2981	17	20.885	24.9068	19.8838	19.8371	20.3567	21.9366	24.4396	22.2762	26.0189	2	14	11	1	2	0	1.5	2.5	1	1	0.5	2	2	4	5
Q96CW1	Q96CW1	AP-2 complex subunit mu	AP2M1			0.0263714	5.35807									18	18	18	22.4227	25.1327	22.5188	18	18	18							0	0	0	2	3	2	0	0	0
O00203;H0YBD0	O00203;H0YBD0	AP-3 complex subunit beta-1	AP3B1	0.42265	-1.8473	0.321621	1.07163	0.774771	-0.958104	17	22.5419	17	17	17	17	22.8263	24.7595	24.3402	25.3385	24.4297	25.3727	25.4928	18	25.5589	0	2	0	0	0	0	2	1	2	3	2	2	4	1	3
O14617	O14617	AP-3 complex subunit delta-1	AP3D1			0.42265	1.62147	0.190952	3.84384							18	18	18	18	22.8644	18	24.5499	18	22.9816							0	0	0	0	1	0	2	0	1
A0A4V7I447;Q0VD83	A0A4V7I447;Q0VD83	Apolipoprotein B receptor	APOBR	0.42265	-0.0813179					26.3664	17	17	26.1225	17	17										1	0	0	1	0	0
C9JF17;P05090;C9JX71;F8WBT9	C9JF17;P05090	Apolipoprotein D	APOD	0.977185	-0.0386639					24.9832	28.16	25.5443	26.4207	25.7488	26.402										2	4	4	1	2	3
C9JPM4;P18085;F5H1V1;F5H6T5;F8WDB3;F5H0C7;C9J1Z8;C9JAK5;F5H423;P84085;P84077;P61204	C9JPM4;P18085;F5H1V1;F5H6T5;F8WDB3;F5H0C7;C9J1Z8;C9JAK5;F5H423;P84085;P84077;P61204	ADP-ribosylation factor 4;ADP-ribosylation factor 5;ADP-ribosylation factor 1;ADP-ribosylation factor 3	ARF4;ARF3;ARF5;ARF1	0.42265	0.0109062					24.5893	17	17	24.622	17	17										2	0	0	1	0	0
P05089;A0A5F9ZH78;A0A5F9ZGN6	P05089;A0A5F9ZH78;A0A5F9ZGN6	Arginase-1	ARG1	0.403221	0.556607	0.669707	-0.401171	0.426574	-1.34442	27.7539	28.2028	27.976	27.359	28.8338	29.4098	25.8709	26.8964	27.9956	26.7025	26.7908	26.0661	26.9918	25.3071	24.4308	6	6	7	4	7	7	3	4	8	4	5	4	5	3	2
Q9NWB6	Q9NWB6	Arginine and glutamate-rich protein 1	ARGLU1	0.42265	0.324401					25.9942	17	17	26.9674	17	17										3	0	0	3	0	0
Q07960	Q07960	Rho GTPase-activating protein 1	ARHGAP1			0.011942	6.81139									18	18	18	23.6851	26.2353	24.5138	18	18	18							0	0	0	1	4	2	0	0	0
A0A2R8Y5C0;A0A2R8YGB3;Q9UNA1	A0A2R8Y5C0;A0A2R8YGB3;Q9UNA1	Rho GTPase-activating protein 26	ARHGAP26	0.360495	5.11655					17	17	29.5235	17	30.7671	31.106										0	0	1	0	1	1
P52565	P52565	Rho GDP-dissociation inhibitor 1	ARHGDIA			0.146983	-4.22422	0.451644	-1.96544							23.9328	24.168	25.1074	18	18	24.5356	24.5479	18	24.7641							1	1	1	0	0	1	1	0	1
B1ALK7;A0A2R8YG42;Q14155;E9PDQ5;E7EUY6;F6SJA5	B1ALK7;A0A2R8YG42;Q14155;E9PDQ5;E7EUY6	Rho guanine nucleotide exchange factor 7	ARHGEF7	0.183868	-4.31296					17	23.6628	23.2761	17	17	17										0	2	1	0	0	0
Q68CP9	Q68CP9	AT-rich interactive domain-containing protein 2	ARID2			0.00036636	13.2368	0.183509	3.9446							18	18	18	31.7237	31.1154	30.8714	23.895	23.9388	18							0	0	0	46	35	35	1	1	0
P15289	P15289	Arylsulfatase A;Arylsulfatase A component B;Arylsulfatase A component C	ARSA			0.415221	-3.16375	0.146475	-4.5616							27.3174	26.3361	25.9652	18	25.5492	26.5783	23.6701	18	24.2638							1	2	2	0	2	1	1	0	1
A0A1B0GV06;A0A1B0GTP7;A0A1B0GUE3;A0A1B0GUG1;A0A1B0GUW4;E7EMM4;A0A1B0GW68;A0A1B0GUA4;A0A1B0GTM3;A0A1B0GTZ5;A0A1B0GUH5;Q13510	A0A1B0GV06;A0A1B0GTP7;A0A1B0GUE3;A0A1B0GUG1;A0A1B0GUW4;E7EMM4;A0A1B0GW68;A0A1B0GUA4;A0A1B0GTM3;A0A1B0GTZ5;A0A1B0GUH5;Q13510	Acid ceramidase;Acid ceramidase subunit alpha;Acid ceramidase subunit beta	ASAH1	0.635931	-0.311475	0.685902	-0.216842	0.692478	0.292822	25.8438	24.0928	23.8255	24.4155	24.2095	24.2027	25.3758	26.4031	26.4827	25.0157	27.051	25.5444	26.8226	25.6367	26.6808	3	1	1	1	2	1	2	4	3	2	4	2	4	2	4
O43681	O43681	ATPase ASNA1	ASNA1			0.605491	-0.294881	0.658421	0.213549							23.2894	25.0301	24.5641	23.5917	25.1	23.3072	24.324	24.9438	24.2564							1	2	1	1	2	1	1	3	1
A0A7P0Z4J1;A0A7P0T7Z9;A0A7P0T9B4;A0A7P0TAM5;A0A7P0T9U2;Q8NBU5	A0A7P0Z4J1;A0A7P0T7Z9;A0A7P0T9B4;A0A7P0TAM5;A0A7P0T9U2;Q8NBU5	ATPase family AAA domain-containing protein 1	ATAD1	0.42265	0.383603					24.4611	17	17	25.6119	17	17										1	0	0	1	0	0
Q9NVI7;Q5SV16;A0A5K1VW56	Q9NVI7;Q5SV16	ATPase family AAA domain-containing protein 3A	ATAD3A	0.26474	-3.03792	0.204013	-3.52563	0.153865	3.28335	26.6449	24.4886	23.9368	26.1588	22.7977	17	22.0802	24.4967	18	18	18	18	24.8744	25.5274	24.0252	8	2	2	2	1	0	1	3	0	0	0	1	3	4	3
Q5T9A4;H0Y2W2	Q5T9A4	ATPase family AAA domain-containing protein 3B	ATAD3B	0.403252	-2.2346	0.204013	-3.52563	0.153865	3.28335	29.0578	23.4821	17	28.8361	17	17	22.0802	24.4967	18	18	18	18	24.8744	25.5274	24.0252	2	1	0	1	0	0	1	3	0	0	0	1	3	4	3
Q9HD20	Q9HD20	Manganese-transporting ATPase 13A1	ATP13A1	0.42265	-2.09024					23.2707	17	17	17	17	17										1	0	0	0	0	0
P05023;M0R116;A0A2R8YEY8;A0A0A0MT26;P13637;B1AKY9;P50993;A0A669K9X0;M0QXF2;E9PRA5;H0Y7C1;Q13733;P20648	P05023	Sodium/potassium-transporting ATPase subunit alpha-1	ATP1A1	0.42265	-3.20425	0.778223	0.0642109	0.871754	0.781732	26.6127	17	17	17	17	17	18	24.7903	23.7552	18	25.2279	23.5103	26.0052	18	24.8855	7	0	0	0	0	0	0	2	2	0	3	1	4	0	3
H7C4L9;C9JA36;P54709	H7C4L9;C9JA36;P54709	Sodium/potassium-transporting ATPase subunit beta-3	ATP1B3	0.42265	0.359175					23.8667	17	17	24.9443	17	17										1	0	0	1	0	0
H7C5W9;P16615	H7C5W9;P16615	Sarcoplasmic/endoplasmic reticulum calcium ATPase 2	ATP2A2	0.42265	-0.209064					25.7786	17	17	25.1514	17	17										3	0	0	3	0	0
P25705;K7EK77;K7ERX7;K7EJP1;K7ENJ4;K7EQH4;K7ESA0	P25705;K7EK77;K7ERX7	ATP synthase subunit alpha, mitochondrial	ATP5A1	0.436578	0.782531	0.0480636	3.73014	0.039931	1.76761	28.5672	26.7884	26.5014	30.8562	27.3403	26.0082	26.5852	25.7075	27.6532	29.7009	31.1151	30.3203	28.9313	27.5693	28.7482	15	8	8	18	8	6	7	3	6	15	22	17	8	5	10
P06576;H0YH81;F8W079;F8W0P7;H0YI37	P06576;H0YH81;F8W079	ATP synthase subunit beta, mitochondrial;ATP synthase subunit beta	ATP5B	0.889321	-0.263365	0.0725701	1.77211	0.0552239	-2.47122	28.8529	28.1228	28.7398	31.4259	27.976	25.5235	28.0182	28.5907	29.3442	29.5362	31.337	30.3962	26.7588	25.4844	26.2963	14	9	11	15	8	3	8	9	11	13	18	18	3	3	4
P36542	P36542	ATP synthase subunit gamma, mitochondrial	ATP5C1	0.42265	0.634044	0.382177	-0.511581	0.0828654	0.905026	27.8475	17	17	29.7496	17	17	26.3757	27.1895	27.4519	26.3776	27.0831	26.0217	27.7784	28.0609	27.893	4	0	0	6	0	0	2	2	1	2	2	2	5	4	3
Q5QNZ2;P24539	Q5QNZ2;P24539	ATP synthase F(0) complex subunit B1, mitochondrial	ATP5F1	0.42265	0.444914					27.2067	17	17	28.5414	17	17										6	0	0	6	0	0
O75947	O75947	ATP synthase subunit d, mitochondrial	ATP5H	0.42265	1.43654					23.1501	17	17	27.4597	17	17										1	0	0	2	0	0
E9PN17;A0A3B3ITX4;O75964;A0A3B3IRW3	E9PN17;A0A3B3ITX4;O75964	ATP synthase subunit g, mitochondrial	ATP5L	0.42265	0.150055					25.2566	17	17	25.7067	17	17										3	0	0	2	0	0
P48047;A0A494C0K9;H7C0C1;H7C086;H7C068	P48047;A0A494C0K9;H7C0C1	ATP synthase subunit O, mitochondrial	ATP5O	0.42265	0.293476	0.180929	0.261819	0.0508928	1.23139	27.5743	17	17	28.4547	17	17	27.1755	28.3183	28.3096	27.4905	28.7733	28.325	28.636	28.9756	29.8859	6	0	0	7	0	0	4	7	5	5	7	6	5	7	9
Q93050;B7Z641;B7Z2A9;K7EM24;K7ELZ6;F5H1T6;K7EN36;K7EPG4;K7EQW2	Q93050;B7Z641;B7Z2A9	V-type proton ATPase 116 kDa subunit a isoform 1	ATP6V0A1	0.184384	-1.7109					17	27.7473	27.3902	17	25.0617	24.9432										1	6	5	0	3	3
J3QL14;R4GN72;F5GYQ1;P61421	J3QL14;R4GN72;F5GYQ1;P61421	V-type proton ATPase subunit d 1	ATP6V0D1	0.42265	2.9575					17	17	17	25.8725	17	17										0	0	0	1	0	0
P38606;C9JA17;C9JVW8	P38606	V-type proton ATPase catalytic subunit A	ATP6V1A	0.0677536	-1.55132	0.280793	-0.752241	0.0245318	0.922087	26.8188	25.8006	24.9767	24.437	24.5022	24.0031	25.9126	26.6722	26.1283	24.2128	26.7384	25.5051	26.7447	27.3966	27.338	4	4	3	1	2	2	4	5	5	2	4	3	4	4	6
P21281;H0YC04;C9JNS9;C9JL73;P15313;E5RGH6	P21281;H0YC04	V-type proton ATPase subunit B, brain isoform	ATP6V1B2	0.42265	0.487317					24.2482	17	17	25.7102	17	17										2	0	0	2	0	0
P36543;C9J8H1	P36543;C9J8H1	V-type proton ATPase subunit E 1	ATP6V1E1	0.42265	2.40902					17	17	17	24.2271	17	17										0	0	0	2	0	0
P46100;A0A6Q8PHA4;A0A096LNR8;A0A096LNX6;A0A096LNN3;A0A096LNW1;A0A096LNL9	P46100;A0A6Q8PHA4	Transcriptional regulator ATRX	ATRX	0.200898	-5.2345					17	26.4989	23.2046	17	17	17										0	5	2	0	0	0
P25311;C9JEV0;H7BZJ8	P25311;C9JEV0	Zinc-alpha-2-glycoprotein	AZGP1	0.279807	0.616105	0.206387	-1.86937	0.0550095	-3.14428	29.8276	27.0169	26.7297	29.7354	27.5971	28.09	27.1347	26.9823	27.6735	25.643	26.6486	23.8908	25.5054	23.3156	23.5366	13	5	4	12	7	6	7	6	4	3	5	2	1	2	1
O95816	O95816	BAG family molecular chaperone regulator 2	BAG2	0.341819	2.13705					25.819	17	17	26.6713	17	22.5588										3	0	0	3	0	1
O75531	O75531	Barrier-to-autointegration factor;Barrier-to-autointegration factor, N-terminally processed	BANF1	0.42265	0.479816					25.4625	17	17	26.902	17	17										2	0	0	1	0	0
P51572;A0A2R8Y5M6;C9JSP1;C9JQ75;C9J0M4;C9JMD7;C9JM14	P51572;A0A2R8Y5M6;C9JSP1;C9JQ75;C9J0M4	B-cell receptor-associated protein 31	BCAP31	0.42265	0.386442	0.860077	-0.880313	0.184105	1.69513	27.3955	17	17	28.5548	17	17	23.4497	18	23.1187	18	25.9275	18	25.8948	18	25.759	5	0	0	7	0	0	1	0	1	0	3	0	2	0	3
Q4VC05	Q4VC05	B-cell CLL/lymphoma 7 protein family member A;B-cell CLL/lymphoma 7 protein family member B	BCL7A;BCL7B			0.000288362	11.8939	0.42265	2.03506							18	18	18	30.0766	30.1147	29.4905	24.1052	18	18							0	0	0	7	7	7	1	0	0
Q8WUZ0	Q8WUZ0	B-cell CLL/lymphoma 7 protein family member A;B-cell CLL/lymphoma 7 protein family member B	BCL7A;BCL7B			0.000577311	10.6252									18	18	18	28.8555	28.1152	28.9048	18	18	18							0	0	0	5	5	5	0	0	0
Q9BQE9	Q9BQE9	B-cell CLL/lymphoma 7 protein family member A;B-cell CLL/lymphoma 7 protein family member B	BCL7A;BCL7B			0.000663095	6.61598									18	18	18	24.8726	24.682	24.2933	18	18	18							0	0	0	3	2	2	0	0	0
H7C1N3;O15155	H7C1N3;O15155	BET1 homolog	BET1	0.42265	2.651					17	17	17	24.953	17	17										0	0	0	1	0	0
Q13867;K7ESE8;K7ES02;J3KSD8;J3KS79;K7ENH5	Q13867;K7ESE8;K7ES02;J3KSD8	Bleomycin hydrolase	BLMH	0.323429	0.693446	0.443749	-1.19315	0.692892	-0.302361	28.2185	27.2218	26.6761	28.3244	27.4372	28.4351	25.8977	25.5229	27.3397	24.8721	26.4242	23.8845	26.843	24.9831	26.0271	7	5	5	6	5	7	3	3	3	2	4	1	3	2	3
Q9NP55	Q9NP55	BPI fold-containing family A member 1	BPIFA1			0.981353	-0.10499	0.183663	-5.03838							18	25.4081	25.7071	23.7429	27.0572	18	18	18	18							1	1	1	1	2	0	0	0	0
Q9NPI1	Q9NPI1	Bromodomain-containing protein 7	BRD7			0.000361441	11.7205									18	18	18	30.0725	29.7813	29.3076	18	18	18							0	0	0	19	14	16	0	0	0
Q9H8M2	Q9H8M2	Bromodomain-containing protein 9	BRD9			0.00206344	8.65826									18	18	18	27.0616	27.0427	25.8705	18	18	18							0	0	0	8	4	5	0	0	0
Q8TDN6	Q8TDN6	Ribosome biogenesis protein BRX1 homolog	BRIX1	0.42265	0.787875					24.7837	17	17	27.1473	17	17										1	0	0	2	0	0
A0A7P0TB04;A0A7P0TA85;P35613;A0A2R8YDZ0;I3L192;A0A087WUV8;A0A7P0T8A7	A0A7P0TB04;A0A7P0TA85;P35613;A0A2R8YDZ0;I3L192;A0A087WUV8;A0A7P0T8A7	Basigin	BSG	0.991701	-0.0487156	0.30712	1.778	0.230817	-2.61147	27.8545	17	23.5504	26.5868	24.672	17	25.7103	23.6439	26.5921	26.2401	28.0377	27.0024	24.2104	18	25.9014	2	0	1	1	1	0	3	1	3	4	4	4	1	0	2
Q10589	Q10589	Bone marrow stromal antigen 2	BST2	0.42265	0.311304					25.8452	17	17	26.7791	17	17										1	0	0	1	0	0
Q13410	Q13410	Butyrophilin subfamily 1 member A1	BTN1A1	0.42265	-0.87107					26.2138	17	17	23.6006	17	17										2	0	0	1	0	0
J3QSX4;J3QT28;O43684	J3QSX4;J3QT28;O43684	Mitotic checkpoint protein BUB3	BUB3	0.42265	2.43635					17	17	17	24.309	17	17										0	0	0	1	0	0
Q9H0W9	Q9H0W9	Ester hydrolase C11orf54	C11orf54			0.359898	2.22487	0.427369	2.05655							18	18	24.376	23.9801	18	25.0705	24.2203	18	24.3253							0	0	1	1	0	1	1	0	1
H0YB62;H0YB09;A0A0C4DGD4;Q7Z3D6;A0A0C4DGD8;E5RJ62;E5RIU5;H0YB11	H0YB62;H0YB09;A0A0C4DGD4;Q7Z3D6	UPF0317 protein C14orf159, mitochondrial	C14orf159	0.42265	-2.41682					24.2505	17	17	17	17	17										2	0	0	1	0	0
K7ESE5;A0A0A0MQS3;Q9UNZ5	K7ESE5;A0A0A0MQS3;Q9UNZ5	Leydig cell tumor 10 kDa protein homolog	C19orf53	0.42265	0.386656					23.3393	17	17	24.4993	17	17										1	0	0	1	0	0
Q07021;I3L3Q7;I3L3B0	Q07021	Complement component 1 Q subcomponent-binding protein, mitochondrial	C1QBP	0.42265	0.378721	0.969301	0.0307376	0.249979	0.428591	26.3454	17	17	27.4815	17	17	25.8775	26.1658	27.7719	26.2843	27.1901	26.433	26.1052	27.1238	27.872	2	0	0	3	0	0	3	3	3	3	3	3	3	3	3
C9JA11;Q9Y2D0	C9JA11;Q9Y2D0	Carbonic anhydrase 5B, mitochondrial	CA5B	0.42265	0.954107					21.747	17	17	24.6093	17	17										1	0	0	1	0	0
P23280	P23280	Carbonic anhydrase 6	CA6			0.04177	-5.14018	0.0041389	-6.62149							24.4522	23.9807	25.4316	18	18	22.4439	18	18	18							1	1	1	0	0	1	0	0	0
Q05682;E7EX44;A0A6Q8PGI1	Q05682;E7EX44	Caldesmon	CALD1	0.433125	-0.993234	0.507899	-0.659627	0.439099	1.10982	29.8679	26.6407	24.9923	30.5079	23.7704	24.2429	27.6054	28.5806	26.6398	26.3108	26.9193	27.6167	30.196	27.4071	28.552	23	5	3	21	2	2	10	12	5	5	6	7	10	8	11
P0DP25;P0DP24;P0DP23;E7EMB3;G3V361;A0A590UJI2;Q96HY3;A0A590UJC0;G3V226;F8WBR5;M0QZ52;G3V479	P0DP25;P0DP24;P0DP23;E7EMB3;G3V361;A0A590UJI2;Q96HY3;A0A590UJC0;G3V226		CALM2;CALM1;CALM3	0.42265	0.320109					28.3208	17	17	29.2812	17	17										8	0	0	7	0	0
P27482	P27482	Calmodulin-like protein 3	CALML3	0.42265	-2.64566					24.937	17	17	17	17	17										1	0	0	0	0	0
Q9NZT1	Q9NZT1	Calmodulin-like protein 5	CALML5	0.42265	0.17263					24.5997	17	17	25.1176	17	17										1	0	0	1	0	0
Q13557;Q9UQM7;Q13554;Q13555	Q13557;Q9UQM7;Q13554;Q13555	Calcium/calmodulin-dependent protein kinase type II subunit delta;Calcium/calmodulin-dependent protein kinase type II subunit alpha;Calcium/calmodulin-dependent protein kinase type II subunit gamma;Calcium/calmodulin-dependent protein kinase type II subunit beta	CAMK2D;CAMK2A;CAMK2G;CAMK2B			0.42265	1.37575	0.42265	1.31889							18	18	18	22.1273	18	18	18	18	21.9567							0	0	0	1	0	0	0	0	1
Q86VP6	Q86VP6	Cullin-associated NEDD8-dissociated protein 1	CAND1			0.268684	-4.00599	0.362841	0.788174							23.7196	23.4922	25.4775	18	24.6714	18	25.6708	24.2895	25.0935							2	1	4	0	2	0	4	2	2
A0A7P0TB65;A0A7P0T937;A0A7P0TAE9;P27824;A0A7P0T840;A0A7P0Z4D6;A0A7P0T9L0;A0A7P0T8G1;A0A7P0Z484;D6RGY2;A0A7P0TAR9;A0A7P0Z4H2;D6RAU8;A0A7P0T8N1;A0A7P0TAN9;D6RFL1;D6RAQ8;D6RD16	A0A7P0TB65;A0A7P0T937;A0A7P0TAE9;P27824;A0A7P0T840;A0A7P0Z4D6;A0A7P0T9L0;A0A7P0T8G1;A0A7P0Z484;D6RGY2;A0A7P0TAR9;A0A7P0Z4H2	Calnexin	CANX	0.609817	-0.291677	0.437659	-2.33057	0.101269	2.15474	30.0295	24.0678	24.4675	29.1202	24.7364	23.8331	24.9331	24.7216	24.2538	18	26.0074	22.9093	27.0766	25.5944	27.7017	14	1	2	9	1	1	2	2	2	0	4	1	4	2	4
E9PIA9;E9PLX0;E9PJJ3;E9PLC9;E9PMC6;E9PJA6;E9PSA6;E9PQB3;E9PRM1;P07384	E9PIA9;E9PLX0;E9PJJ3;E9PLC9;E9PMC6;E9PJA6;E9PSA6;E9PQB3;E9PRM1;P07384	Calpain-1 catalytic subunit	CAPN1	0.754851	-1.75236	0.967469	0.153014	0.397733	2.09225	23.5536	23.751	17	17	17	25.0475	18	18	23.5266	18	23.9856	18	18	24.0112	23.7921	1	1	0	1	0	1	0	0	2	0	2	0	0	1	2
P04632	P04632	Calpain small subunit 1	CAPNS1			0.975311	0.137431	0.253793	3.68435							23.5759	18	24.1253	22.7174	25.396	18	24.5175	26.3059	25.9308							1	0	1	1	1	0	1	1	2
Q14444	Q14444	Caprin-1	CAPRIN1			0.188273	4.91184									18	18	18	26.1676	18	24.5679	18	18	18							0	0	0	4	1	3	0	0	0
P52907;C9JUG7;F8W9N7;A0A0D9SET8;P47755	P52907;C9JUG7;F8W9N7;A0A0D9SET8;P47755	F-actin-capping protein subunit alpha-1;F-actin-capping protein subunit alpha-2	CAPZA1;CAPZA2	0.42265	0.252052	0.272078	-1.1581	0.100772	3.17639	24.4665	17	17	25.2227	17	17	21.9422	24.648	22.1853	21.5562	21.9472	21.7978	26.2614	25.6397	26.4036	2	0	0	1	0	0	0.5	1.5	0.5	0.5	1	1	3	1.5	3
B1AK87;B1AK88;P47756;B1AK85;A0A6I8PIN8	B1AK87;B1AK88;P47756;B1AK85	F-actin-capping protein subunit beta	CAPZB	0.42265	-0.059639	0.918766	-0.02613	0.185791	0.949695	24.1866	17	17	24.0077	17	17	24.0252	24.5687	24.3725	23.6129	24.9414	24.3337	24.7474	24.8265	26.2416	3	0	0	2	0	0	1	1	1	1	2	1	2	2	3
H0YM51;A0A3B3IRW9;Q6P4E1	H0YM51;A0A3B3IRW9;Q6P4E1	Protein CASC4	CASC4	0.42265	-2.18091					23.5427	17	17	17	17	17										1	0	0	0	0	0
P31944	P31944	Caspase-14;Caspase-14 subunit p19;Caspase-14 subunit p10	CASP14	0.179147	0.821967	0.205281	-1.67529	0.0922008	-2.74581	28.4369	26.877	26.7725	28.5218	27.7791	28.2515	25.5274	26.6479	27.0022	25.4967	24.804	23.8509	24.5541	23.2558	23.1301	11	2	3	8	7	7	2	4	4	2	2	1	2	1	1
P04040	P04040	Catalase	CAT	0.877114	-0.230351	0.592455	-0.475438	0.512945	-2.21787	27.388	27.4892	27.2756	24.5913	28.0403	28.8301	24.5419	24.5731	25.8375	23.8543	25.4955	24.1764	25.3331	24.9657	18	6	5	6	2	7	9	1	1	3	1	3	2	3	2	1
Q13185;S4R2Y4;C9JMM0;B8ZZ43;K7ELA4;B5MD17;J3KS05;P83916	Q13185;S4R2Y4	Chromobox protein homolog 3	CBX3	0.42265	0.354867					26.7903	17	17	27.8549	17	17										4	0	0	4	0	0
P45973	P45973	Chromobox protein homolog 5	CBX5	0.42265	-1.92672					22.7801	17	17	17	17	17										2	0	0	0	0	0
Q8IX12;A0A0C4DGG8;F5H2E6;F5H1H2;F5H3E1;H0YFJ7	Q8IX12;A0A0C4DGG8;F5H2E6;F5H1H2	Cell division cycle and apoptosis regulator protein 1	CCAR1	0.188457	-4.52493	0.811479	1.04194	0.324502	3.5542	24.5385	17	23.0363	17	17	17	18	26.0663	25.8819	26.221	21.1655	25.6876	27.0173	26.4487	27.1447	1	0	2	0	0	0	0	1	1	1	1	1	3	2	2
C9JUN5;J3KR35;Q8WUD4	C9JUN5;J3KR35;Q8WUD4	Coiled-coil domain-containing protein 12	CCDC12	0.42265	2.38298					17	17	17	24.149	17	17										0	0	0	1	0	0
Q96ER9	Q96ER9	Coiled-coil domain-containing protein 51	CCDC51	0.42265	-2.10975					23.3292	17	17	17	17	17										1	0	0	0	0	0
P49368	P49368	T-complex protein 1 subunit gamma	CCT3			0.197996	-0.268031	0.224397	3.88788							18	25.3328	24.1765	18	25.0075	23.6976	26.309	26.412	26.4518							0	3	1	0	2	1	4	8	5
E9PNW4;A0A2U3TZL5;P13987	E9PNW4;A0A2U3TZL5;P13987	CD59 glycoprotein	CD59	0.42265	0.268206					27.0076	17	17	27.8123	17	17										2	0	0	1	0	0
P08962	P08962	CD63 antigen	CD63			0.947772	-0.0801722	0.396133	0.39987							26.8805	25.8776	27.9486	26.1334	27.9173	26.4155	27.5265	26.7647	27.6151							4	2	3	2	3	2	2	3	2
P60953	P60953	Cell division control protein 42 homolog	CDC42			0.407961	-2.28837	0.739628	-1.33524							24.6782	26.3373	23.7238	18	25.9239	23.9503	26.8811	18	25.8525							1	2	1	0	3	1	3	0	2
Q9Y5S2	Q9Y5S2	Serine/threonine-protein kinase MRCK alpha	CDC42BPA			0.42265	-1.64893	0.589795	2.30846							18	22.9468	18	18	18	18	24.1149	18	23.7573							0	1	0	0	0	0	1	0	1
Q99459	Q99459	Cell division cycle 5-like protein	CDC5L	0.0773619	-4.40325					24.9894	23.3661	21.9023	23.0481	17	17										2	1	1	1	0	0
P50750	P50750	Cyclin-dependent kinase 9	CDK9	0.42265	2.18284					17	17	17	23.5485	17	17										0	0	0	1	0	0
Q2L6G8;G8JLG2;Q15517	Q2L6G8;G8JLG2;Q15517	Corneodesmosin	CDSN	0.490455	0.126894					25.0471	24.9611	24.7694	24.871	25.2362	25.0511										2	1	1	1	1	1
I3L2J8;Q9UPN4;I3L316;I3L4M5;I3L2X7	I3L2J8;Q9UPN4	Centrosomal protein of 131 kDa	CEP131	0.204723	-4.32773					17	25.0011	21.982	17	17	17										0	4	1	0	0	0
E9PP50;P23528;E9PLJ3;E9PS23;E9PQB7;G3V1A4;E9PK25;Q9Y281	E9PP50;P23528;E9PLJ3;E9PS23;E9PQB7;G3V1A4;E9PK25;Q9Y281	Cofilin-1;Cofilin-2	CFL1;CFL2	0.42265	-2.28882	0.42265	-1.97908	0.131076	4.69503	23.8665	17	17	17	17	17	18	23.9372	18	18	18	18	24.5321	24.8507	24.6395	1	0	0	1	0	0	0	1	0	0	0	0	1	2	1
Q96JM3;A0A2R8Y4S6;S4R3K0;A0A2R8Y735	Q96JM3	Chromosome alignment-maintaining phosphoprotein 1	CHAMP1	0.288114	-4.70467	0.756316	-0.287856	0.00598958	0.894975	24.7315	27.3396	21.8023	25.7595	17	17	26.5181	27.9142	28.608	27.8495	26.7705	27.5566	27.303	28.938	29.4842	1	9	1	1	0	0	8	12	16	12	7	12	7	13	17
C9JRZ6;F8WAR4;Q9NX63;A0A286YEX5	C9JRZ6;F8WAR4;Q9NX63;A0A286YEX5	MICOS complex subunit MIC19	CHCHD3	0.42265	0.613862					25.9475	17	17	27.7891	17	17										4	0	0	5	0	0
J3QTA6;Q9BRQ6;J3QTB2;H0Y922	J3QTA6;Q9BRQ6;J3QTB2;H0Y922	MICOS complex subunit MIC25	CHCHD6	0.42265	3.02109					17	17	17	26.0633	17	17										0	0	0	2	0	0
A0A2R8Y425;A0A2R8Y5J0;A0A2R8YFK9;A0A2U3TZM0;A0A2R8YFD8;F5GWX5;A0A2R8Y212;A0A2R8Y521;A0A0C4DGG9;Q14839;A0A2R8YD40;A0A2R8YDJ9;A0A2R8YDW2;A0A2R8Y4X2;A0A2R8Y8C1;A0A2R8YER1;A0A2R8Y445;A0A2R8Y8B3;A0A2R8Y685;A0A2R8Y5Z7;A0A2R8Y7M9;A0A2R8Y7I0;A0A2R8YE38;A0A2R8Y5M9;K7EMY3;Q8TDI0;F2Z2R5;A0A2R8Y795;A0A2R8Y6G9;F5H6N4;A0A5F9ZHX5;Q12873	A0A2R8Y425;A0A2R8Y5J0;A0A2R8YFK9;A0A2U3TZM0;A0A2R8YFD8;F5GWX5;A0A2R8Y212;A0A2R8Y521;A0A0C4DGG9;Q14839;A0A2R8YD40;A0A2R8YDJ9;A0A2R8YDW2;A0A2R8Y4X2;A0A2R8Y8C1;A0A2R8YER1;A0A2R8Y445;A0A2R8Y8B3;A0A2R8Y685;A0A2R8Y5Z7	Chromodomain-helicase-DNA-binding protein 4	CHD4	0.00822767	-9.68848	0.721066	0.305127	0.137491	0.991781	26.012	28.4419	25.6116	17	17	17	28.1576	29.7427	29.172	29.6685	28.6933	29.6258	29.4141	29.9273	30.7062	5	14	8	1	0	0	18	26	20	28	17	29	16	29	37
H0YJG4;A0A2R8Y840;Q9HCK8;H7C294;A0A2R8Y4P3;Q8TD26	H0YJG4;A0A2R8Y840;Q9HCK8;H7C294;A0A2R8Y4P3;Q8TD26	Chromodomain-helicase-DNA-binding protein 8;Chromodomain-helicase-DNA-binding protein 6	CHD8;CHD6	0.873659	-0.237815					17	26.7128	26.9685	17	24.0785	28.8894										0	2	1	0	2	2
J3QK89;Q8IWX8	J3QK89;Q8IWX8	Calcium homeostasis endoplasmic reticulum protein	CHERP	0.42265	-1.97413					17	17	22.9224	17	17	17										0	0	1	0	0	0
Q9BWS9	Q9BWS9	Chitinase domain-containing protein 1	CHID1			0.762833	-0.200917	0.183521	-3.71641							18	23.611	23.5382	18	24.3024	22.2441	18	18	18							0	1	1	0	1	1	0	0	0
Q9H444	Q9H444	Charged multivesicular body protein 4b	CHMP4B	0.42265	2.20904					17	17	17	23.6271	17	17										0	0	0	1	0	0
X6R700;Q9Y3Y2;A0A087X1B7;Q5T7Y7	X6R700;Q9Y3Y2;A0A087X1B7	Chromatin target of PRMT1 protein	CHTOP	0.366304	-3.69187					28.4523	23.9635	23.7931	31.1333	17	17										5	2	2	6	0	0
Q9NZ45	Q9NZ45	CDGSH iron-sulfur domain-containing protein 1	CISD1	0.42265	-0.130968					27.5823	17	17	27.1894	17	17										3	0	0	2	0	0
Q07065	Q07065	Cytoskeleton-associated protein 4	CKAP4	0.285848	-0.656827	0.656938	0.300529	0.0723465	1.38986	30.1463	23.3137	24.1586	30.2284	22.748	22.6717	26.7642	26.7396	25.8454	25.9321	27.8378	26.4808	28.8215	27.4277	27.2695	21	1	2	17	1	1	7	4	3	4	9	5	14	7	7
O00299	O00299	Chloride intracellular channel protein 1	CLIC1			0.697687	0.388699	0.561392	-1.8933							22.8239	25.2535	25.1148	24.8613	25.281	24.2161	24.6226	18	24.8898							1	2	1	1	1	1	1	0	1
Q96NY7	Q96NY7	Chloride intracellular channel protein 6	CLIC6	0.42265	-1.89973	0.543117	0.270075	0.21902	0.491842	17	22.6992	17	17	17	17	26.6626	27.0485	27.1492	26.7365	28.0379	26.8962	27.6216	27.0453	27.6689	1	1	0	0	0	0	4	4	4	5	6	4	5	4	5
Q14677	Q14677	Clathrin interactor 1	CLINT1	0.0105005	-6.01796					23.2734	23.9439	21.8366	17	17	17										1	1	1	0	0	0
M0R208;Q16740;A0A2R8YEF5	M0R208;Q16740;A0A2R8YEF5	ATP-dependent Clp protease proteolytic subunit;ATP-dependent Clp protease proteolytic subunit, mitochondrial	CLPP	0.42265	2.22596					17	17	17	23.6779	17	17										1	0	0	1	0	0
O96005;K7EQQ1	O96005;K7EQQ1	Cleft lip and palate transmembrane protein 1	CLPTM1	0.42265	-0.659958					25.5116	17	17	23.5317	17	17										4	0	0	1	0	0
F8WF69;P09496;C9J8P9	F8WF69;P09496	Clathrin light chain A	CLTA	0.396433	-3.4424					25.8865	26.5881	25.2663	28.5393	21.8744	17										3	2	2	3	1	0
P09497;H0Y9Q6	P09497;H0Y9Q6	Clathrin light chain B	CLTB	0.42265	-2.05696					17	23.1709	17	17	17	17										1	1	0	0	0	0
A0A087WVQ6;Q00610;J3KS13;P53675;A0A087WX41;K7EJJ5;J3KSQ2;J3QL20;J3KRF5;F5H5N6;A0A087WV74;A0A087WXH4	A0A087WVQ6;Q00610	Clathrin heavy chain 1	CLTC	0.160295	-2.95332	0.773699	0.24862	0.675988	0.850615	28.6275	32.3274	30.1262	27.9613	26.9861	27.2737	27.0692	30.5008	28.3827	28.4938	29.3365	28.8682	30.0702	27.8711	30.5632	17	41	27	9	13	12	9	25	17	15	16	17	29	11	34
H0YAS8;H0YC35;P10909	H0YAS8;H0YC35;P10909	Clusterin;Clusterin;Clusterin beta chain;Clusterin alpha chain	CLU	0.402648	2.19048					17	23.3494	17	17	23.5733	23.3475										0	1	0	1	1	1
Q96KP4	Q96KP4	Cytosolic non-specific dipeptidase	CNDP2			0.0085815	7.08913									18	18	18	24.4658	26.4104	24.3913	18	18	18							0	0	0	2	3	2	0	0	0
Q15417	Q15417	Calponin-3	CNN3			0.992717	-0.00955582	0.237413	1.02193							25.7521	25.4541	24.5368	23.8871	26.3554	25.4718	25.8718	26.2083	26.7287							4	3	1	1	4	3	3	3	4
P09543	P09543	2,3-cyclic-nucleotide 3-phosphodiesterase	CNP	0.42265	2.55265					17	17	17	24.658	17	17										0	0	0	1	0	0
P02452;P02458	P02452	Collagen alpha-1(I) chain	COL1A1	0.559395	0.276244	0.0766177	-0.457734	0.269338	-3.15571	28.0384	28.8455	28.3401	27.8661	28.7765	29.4101	25.3176	25.5264	25.3256	25.0602	25.1241	24.6121	18	24.6784	24.0241	1	9	8	2	7	7	1	1	1	1	1	1	0	1	1
A0A087WTA8;P08123	A0A087WTA8;P08123	Collagen alpha-2(I) chain	COL1A2	0.0412405	0.722817	0.158302	-1.03961	0.0658797	-6.70221	26.3269	29.018	28.5284	26.9585	29.5362	29.5471	26.4572	26.9906	26.5686	26.3605	25.4618	25.0754	18	23.9099	18	2	7	7	3	7	7	2	2	2	3	2	2	0	1	0
P27658;C9JTN9;A0A087WZI0	P27658;C9JTN9;A0A087WZI0	Collagen alpha-1(VIII) chain;Vastatin	COL8A1	0.42265	-0.244724					27.1649	17	17	26.4307	17	17										2	0	0	2	0	0
Q5KU26	Q5KU26	Collectin-12	COLEC12	0.0302835	-6.64945	0.598221	-0.475424	0.707268	-0.167909	25.9859	22.8173	22.1452	17	17	17	23.9276	24.1072	24.906	23.1076	25.0972	23.3097	24.4031	23.9927	24.0412	3	2	1	0	0	0	1	1	2	1	2	1	1	1	1
H0Y938;H0YAC7;P35606;A0A7I2V258;A0A7I2V3G0;A0A7I2YQF9;D6RBZ7;D6RCL6;D6RBG7;D6RBT6;D6R997	H0Y938;H0YAC7;P35606;A0A7I2V258	Coatomer subunit beta	COPB2	0.57579	0.715381					24.1397	23.6218	23.6634	26.8206	22.5793	24.1712										1	2	3	3	2	2
H0YHL7;B4E3S0;Q9ULV4	H0YHL7;B4E3S0;Q9ULV4	Coronin;Coronin-1C	CORO1C	0.42265	-1.55225					21.6567	17	17	17	17	17										1	0	0	0	0	0
P13073;H3BN72;H3BNV9;H3BPG0;Q86WV2;H3BNI5	P13073;H3BN72;H3BNV9;H3BPG0	Cytochrome c oxidase subunit 4 isoform 1, mitochondrial	COX4I1	0.492758	-1.51739					27.3531	22.1471	17	27.948	17	17										6	1	0	4	0	0
H3BNX8;P20674;H3BRM5;H3BV69	H3BNX8;P20674;H3BRM5;H3BV69	Cytochrome c oxidase subunit 5A, mitochondrial	COX5A	0.42265	0.723377					24.267	17	17	26.4371	17	17										2	0	0	2	0	0
P10606	P10606	Cytochrome c oxidase subunit 5B, mitochondrial	COX5B	0.42265	0.0185165					24.4885	17	17	24.544	17	17										1	0	0	1	0	0
P09669	P09669	Cytochrome c oxidase subunit 6C	COX6C	0.42265	0.525986					25.7482	17	17	27.3262	17	17										2	0	0	2	0	0
D6R9Z7;P15954	D6R9Z7;P15954	Cytochrome c oxidase subunit 7C, mitochondrial	COX7C	0.42265	2.54023					17	17	17	24.6207	17	17										0	0	0	1	0	0
D6RAG3	D6RAG3		CPLX1	0.42265	0.859145					24.3932	17	17	26.9706	17	17										1	0	0	1	0	0
P50416;H3BMD2;H3BP22;H3BUV7	P50416	Carnitine O-palmitoyltransferase 1, liver isoform	CPT1A	0.231392	-3.06211	0.727367	-0.175409	0.876984	0.343143	27.4245	23.2396	17	24.4778	17	17	24.1709	25.0712	25.101	24.7189	24.961	24.137	27.0822	21.5714	26.7189	8	1	0	2	0	0	1	2	3	1	2	1	4	1	4
P23786;A0A1B0GV75;A0A1B0GTB8;A0A1B0GWC0;A0A1B0GVF3;A0A1B0GTM0;A0A1B0GUD9	P23786;A0A1B0GV75;A0A1B0GTB8;A0A1B0GWC0;A0A1B0GVF3	Carnitine O-palmitoyltransferase 2, mitochondrial	CPT2	0.42265	-0.350107					26.8603	17	17	25.81	17	17										8	0	0	2	0	0
Q9UBG3	Q9UBG3	Cornulin	CRNN	0.186656	0.798126					17	23.0526	23.3529	17	24.1443	24.6556										0	1	2	0	2	2
P02511	P02511	Alpha-crystallin B chain	CRYAB			0.467306	-0.605591	0.128889	1.01522							25.6826	25.8499	25.6512	24.398	26.605	24.364	27.0392	26.0589	27.1313							3	3	3	1	5	1	3	3	4
A0A0C4DGI3;B4DJV2;O75390;F8VPF9;F8VPA1;F8W1S4;H0YH82;F8W642;F8VZK9;F8VX07;F8VRP1;F8VX68;H0YIC4;F8VRI6;F8VR34;F8VTT8;F8W4S1	A0A0C4DGI3;B4DJV2;O75390;F8VPF9;F8VPA1;F8W1S4;H0YH82	Citrate synthase;Citrate synthase, mitochondrial	CS	0.42265	0.94261	0.791395	-0.174857	0.839456	-0.165552	24.3072	17	17	27.1351	17	17	25.8767	26.3828	26.533	24.6615	27.1711	26.4353	27.0839	25.9061	25.3059	2	0	0	4	0	0	2	2	3	1	4	3	4	2	2
P55060	P55060	Exportin-2	CSE1L			0.51204	0.73859	0.618845	0.423546							31.2109	32.0219	31.3238	33.5248	31.1027	32.1449	31.5132	31.2523	33.0618							1	1	1	1	2	1	1	1	1
A0A2R8YEW1;V9GYA2;A0A2R8Y4D6;A0A2R8Y4H0;A0A2R8Y5A0;A0A2R8YF43;A0A2R8YD58;E7EU96;Q8NEV1;P68400	A0A2R8YEW1;V9GYA2;A0A2R8Y4D6;A0A2R8Y4H0;A0A2R8Y5A0;A0A2R8YF43;A0A2R8YD58;E7EU96;Q8NEV1;P68400	Casein kinase II subunit alpha 3;Casein kinase II subunit alpha	CSNK2A1;CSNK2A3			0.713131	-1.41071	0.461191	0.976359	17	17	17	17	17	17	24.542	26.0427	24.6724	26.9964	18	26.0287	24.0326	26.4056	27.748	0	0	0	0	0	0	2	2	2	5	0	1	1	3	6
P01040;C9J0E4	P01040;C9J0E4	Cystatin-A;Cystatin-A, N-terminally processed	CSTA	0.108253	0.668594	0.0078545	-1.81295	0.207388	-4.17683	28.4049	27.6789	27.3036	29.1027	27.9181	28.3723	26.4591	27.0314	26.7204	24.3935	25.1702	25.2084	24.6078	25.0726	18	5	2	3	5	4	4	3	3	4	1	2	2	1	2	0
P04080	P04080	Cystatin-B	CSTB			0.0588993	-5.70575	0.169768	-0.287429							25.5089	24.7702	25.0993	18	18	22.2612	25.3255	24.2122	24.9785							2	1	2	0	0	1	1	1	1
A0A2R8Y804;A0A2R8Y543;A0A2R8Y5Z1;B4DGU4;A0A2R8YCH5;A0A2R8Y7Z0;A0A2R8Y5A3;P35222;A0A2R8Y5C3;A0A2R8Y750;C9IZ65;A0A2R8YG06	A0A2R8Y804;A0A2R8Y543;A0A2R8Y5Z1;B4DGU4;A0A2R8YCH5;A0A2R8Y7Z0;A0A2R8Y5A3;P35222;A0A2R8Y5C3;A0A2R8Y750	Catenin beta-1	CTNNB1	0.360404	-2.96147	0.566137	-1.51212	0.0192288	1.9931	24.4266	24.7569	23.9086	26.1439	21.0638	17	23.9415	24.1482	24.0336	18	25.1262	24.4607	25.9904	25.6301	26.4821	2	2	2	1	1	0	3	3	2	0	3	3	3	4	5
A0A669KB62;A0A669KB05;C9JZR2;O60716	A0A669KB62;A0A669KB05;C9JZR2;O60716	Catenin delta-1	CTNND1	0.42265	-0.0294596	0.183582	-3.14123	0.577357	-1.16766	23.7391	17	17	23.6508	17	17	22.6466	22.7771	18	18	18	18	18	23.9207	18	1	0	0	1	0	0	1	1	0	0	0	0	1	2	1
A0A7I2V5C5;H0YCY8;A0A7I2YQT5;A0A7I2V6E3;A0A7I2V466;A0A7I2V2Q8;P53634	A0A7I2V5C5;H0YCY8;A0A7I2YQT5;A0A7I2V6E3;A0A7I2V466;A0A7I2V2Q8;P53634	Dipeptidyl peptidase 1;Dipeptidyl peptidase 1 exclusion domain chain;Dipeptidyl peptidase 1 heavy chain;Dipeptidyl peptidase 1 light chain	CTSC	0.42265	0.444581					25.4269	17	17	26.7607	17	17										1	0	0	1	0	0
F8W787;A0A1B0GW44;A0A1B0GV23;A0A1B0GVD5;A0A1B0GWE8;C9JH19;P07339;H7C469;A0A1B0GVP3;A0A1B0GU92;A0A1B0GU03;F8WD96;A0A1B0GVF1	F8W787;A0A1B0GW44;A0A1B0GV23;A0A1B0GVD5;A0A1B0GWE8;C9JH19;P07339;H7C469;A0A1B0GVP3;A0A1B0GU92;A0A1B0GU03;F8WD96	Cathepsin D;Cathepsin D light chain;Cathepsin D heavy chain	CTSD	0.0801952	0.905003	0.376027	-0.411952	0.914184	-0.0511945	28.3353	26.4539	25.8375	28.9427	27.1113	27.2877	31.6935	32.3429	32.2176	31.2393	32.5829	31.196	32.3127	31.5175	32.2703	8	3	5	8	5	5	14	13	15	12	18	11	12	12	13
A0A7P0T8X8;A0A7P0Z415;O60911	A0A7P0T8X8;A0A7P0Z415;O60911	Cathepsin L2	CTSV	0.42265	2.55085					17	17	17	24.6526	17	17										0	0	0	1	0	0
Q9P013	Q9P013	Spliceosome-associated protein CWC15 homolog	CWC15	0.42265	2.49101					17	17	17	24.473	17	17										0	0	0	1	0	0
H3BUX2;O43169;D6RFH4;J3QR91	H3BUX2;O43169;D6RFH4	Cytochrome b5 type B	CYB5B	0.42265	-1.1841					28.1262	17	17	24.5739	17	17										3	0	0	1	0	0
Q9UHQ9;H7C0R7	Q9UHQ9;H7C0R7	NADH-cytochrome b5 reductase 1	CYB5R1	0.42265	0.881837					24.3173	17	17	26.9628	17	17										2	0	0	5	0	0
P00387;B1AHF3	P00387;B1AHF3	NADH-cytochrome b5 reductase 3;NADH-cytochrome b5 reductase 3 membrane-bound form;NADH-cytochrome b5 reductase 3 soluble form	CYB5R3	0.42265	0.81532	0.695945	-0.118151	0.28126	0.399722	28.1746	17	17	30.6206	17	17	28.9577	28.79	29.5799	28.7595	29.1599	29.0538	29.1464	29.7321	29.6483	9	0	1	10	0	0	6	6	6	6	6	6	7	5	7
P08574	P08574	Cytochrome c1, heme protein, mitochondrial	CYC1	0.42265	0.972306	0.371172	-1.24654	0.681381	0.365257	27.7025	17	17	30.6194	17	17	23.6293	25.5562	25.5441	24.1216	24.5787	22.2898	25.5298	25.0943	25.2013	5	0	0	7	0	0	1	3	3	2	2	1	3	2	2
F5H895;A0A0B4J239;F5GXX5;P61803	F5H895;A0A0B4J239;F5GXX5;P61803	Dolichyl-diphosphooligosaccharide--protein glycosyltransferase subunit DAD1	DAD1	0.42265	0.312085					23.6103	17	17	24.5466	17	17										1	0	0	1	0	0
H0YL98;Q8TEB1	H0YL98;Q8TEB1	DDB1- and CUL4-associated factor 11	DCAF11	0.330616	0.609307					17	25.5886	25.0098	17	25.8642	26.5622										0	1	1	0	1	1
P81605	P81605	Dermcidin;Survival-promoting peptide;DCD-1	DCD	0.212431	0.470406	0.0428296	-1.53434	0.845969	-0.0484982	29.785	29.1911	28.7514	30.0758	29.3282	29.7347	29.3938	28.863	27.9697	27.2533	27.4136	26.9565	29	29.2233	27.8577	5	4	4	5	4	4	6	4	3	3	2	3	4	5	4
E7EX90;A0A7P0Z4C3;Q6AWB1;Q14203;C9JUI8;C9J1B7;C9JZA4;C9JTE5;C9JJN7;C9JJD0;E7EWF7	E7EX90;A0A7P0Z4C3;Q6AWB1;Q14203	Dynactin subunit 1	DCTN1;DKFZp686E0752	0.183693	-5.04964					17	24.7375	24.4114	17	17	17										0	3	1	0	0	0
Q13561	Q13561	Dynactin subunit 2	DCTN2			0.927809	0.316855	0.941306	0.264568							23.4857	23.3795	18	18	24.7284	23.0874	18	24.1585	23.5005							1	1	1	0	3	1	0	2	1
Q7Z4W1	Q7Z4W1	L-xylulose reductase	DCXR			0.185658	-4.0029	0.185658	-4.0029							18	24.4414	23.5673	18	18	18	18	18	18							0	1	1	0	0	0	0	1	0
O94760	O94760	N(G),N(G)-dimethylarginine dimethylaminohydrolase 1	DDAH1			0.358433	2.89769	0.464563	2.82418							18	25.2329	25.1821	25.7213	26.4631	24.9237	27.061	24.168	25.6586							0	1	1	1	2	1	2	1	1
A0A7P0TB30;A0A7P0T965;A0A7P0T870;A0A7P0Z3Z5;A0A7P0TAK7;F5GY55;A0A7P0Z4B9;Q16531	A0A7P0TB30;A0A7P0T965;A0A7P0T870;A0A7P0Z3Z5;A0A7P0TAK7;F5GY55;A0A7P0Z4B9;Q16531	DNA damage-binding protein 1	DDB1	0.42265	-2.18791					17	23.5637	17	17	17	17										0	1	0	0	0	0
U3KQ84;A0A0C4DGS1;P39656	U3KQ84;A0A0C4DGS1;P39656	Dolichyl-diphosphooligosaccharide--protein glycosyltransferase 48 kDa subunit	DDOST	0.42265	3.38335	0.21996	-4.2199	0.510946	0.869127	17	17	17	27.1501	17	17	23.0341	25.6762	25.8983	18	25.9489	18	26.0277	25.0149	26.1734	0	0	0	2	0	0	1	3	3	0	3	0	3	2	3
A0A087X2G1;A0A087WZ71;A0A7I2V430;A0A7I2V4F0;Q92499;A0A7I2YQ77;A0A7I2V2M5;A0A7I2V4J3;A0A7I2V421;A0A7I2V5X8;A0A7I2YQD0;A0A7I2V4Q0	A0A087X2G1;A0A087WZ71;A0A7I2V430;A0A7I2V4F0;Q92499;A0A7I2YQ77;A0A7I2V2M5;A0A7I2V4J3	ATP-dependent RNA helicase DDX1	DDX1	0.183994	-6.02574					17	25.725	26.3522	17	17	17										1	1	1	1	0	0
A0A1X7SBZ2;A0A5H1ZRQ2;Q92841	A0A1X7SBZ2;A0A5H1ZRQ2;Q92841	Probable ATP-dependent RNA helicase DDX17	DDX17	0.177843	-4.96267	0.712307	0.101543	0.154003	0.986069	27.6869	25.5896	22.9501	27.3386	17	17	26.1298	27.0676	26.5632	26.1447	26.8054	27.1153	27.8251	27.2495	27.6443	10	2	1	5	0	0	6	7	7	6	9	10	8	8	9
Q9NR30	Q9NR30	Nucleolar RNA helicase 2	DDX21	0.42265	-0.32873					25.4105	17	17	24.4243	17	17										4	0	0	2	0	0
H0YI52;Q9BUQ8	H0YI52;Q9BUQ8	Probable ATP-dependent RNA helicase DDX23	DDX23	0.42265	-2.14743					23.4423	17	17	17	17	17										1	0	0	0	0	0
A0A140T9X3;A0A0G2JJZ9;Q5STU3;O00148;Q13838;A0A140T9K2;A0A0D9SEM9;A0A140T9N3;K7EN69;A0A140T9L4;A0A140T973;A0A140T9K1;H0Y400;F6QYI9;A0A0G2JJL7;K7EPJ3;A0A140T996;F6R6M7;F6S4E6;A0A0A0MT12;F6TRA5;K7EQN7;F6WLT2	A0A140T9X3;A0A0G2JJZ9;Q5STU3;O00148;Q13838;A0A140T9K2;A0A0D9SEM9;A0A140T9N3;K7EN69;A0A140T9L4;A0A140T973;A0A140T9K1;H0Y400;F6QYI9;A0A0G2JJL7;K7EPJ3;A0A140T996;F6R6M7;F6S4E6;A0A0A0MT12;F6TRA5;K7EQN7;F6WLT2	ATP-dependent RNA helicase DDX39A;Spliceosome RNA helicase DDX39B	DDX39B;DDX39A			0.17878	3.076	0.183831	-3.93207	17	17	17	17	17	17	18	24.0651	23.7311	24.0944	25.7695	25.1602	18	18	18	0	0	0	2	0	0	0	2	1	1	3	2	0	0	0
A0A0C4DG89;Q7L014;D6RJA6;H0Y9U3	A0A0C4DG89;Q7L014	Probable ATP-dependent RNA helicase DDX46	DDX46	0.42265	0.785707					17	17	23.1955	17	17	25.5527										0	0	2	0	0	1
A0A7I2V507;A0A7I2V2S0;J3KTA4;P17844;J3KRZ1;A0A7I2V5F5;A0A0G2JLI4;J3QSF1;J3QRQ7;J3QR02;J3KTQ4;A0A2R8YDH3;O15523	A0A7I2V507;A0A7I2V2S0;J3KTA4;P17844;J3KRZ1;A0A7I2V5F5;A0A0G2JLI4;J3QSF1;J3QRQ7	Probable ATP-dependent RNA helicase DDX5	DDX5	0.42265	0.167948					24.0079	17	17	24.5117	17	17										1	0	0	1	0	0
P26196	P26196	Probable ATP-dependent RNA helicase DDX6	DDX6			0.184248	3.93496									18	18	18	18	24.1547	23.6502	18	18	18							0	0	0	0	2	1	0	0	0
E5RJD2;E5RJG7;E5RFV2;Q16698;E5RID6	E5RJD2;E5RJG7;E5RFV2;Q16698	2,4-dienoyl-CoA reductase, mitochondrial	DECR1	0.42265	0.926723	0.138277	-0.277871	0.0750286	0.485672	24.7638	17	17	27.5439	17	17	24.691	24.9243	25.1022	24.5174	24.4154	24.951	24.9051	25.4792	25.7902	2	0	0	3	0	0	3	3	3	3	2	3	2	3	3
P59666;P59665	P59666;P59665	Neutrophil defensin 3;HP 3-56;Neutrophil defensin 2;Neutrophil defensin 1;HP 1-56;Neutrophil defensin 2	DEFA3;DEFA1	0.0302874	1.68524					26.2064	25.1558	24.6949	27.6002	26.5323	26.9803										2	2	2	2	2	2
Q8TEH3	Q8TEH3	DENN domain-containing protein 1A	DENND1A	0.314148	-2.32683					17	24.0967	22.7448	17	22.861	17										0	1	1	0	1	0
Q08211	Q08211	ATP-dependent RNA helicase A	DHX9	0.101807	-6.33565	0.163089	-1.0678	0.947199	-0.0191809	30.6731	31.2932	30.9233	28.1587	21.1837	24.5403	27.878	29.0368	28.2522	27.5085	27.015	27.4402	28.1453	28.5058	28.4584	28	31	31	11	1	1	12	18	11	9	6	9	12	13	14
Q5JXL7;G3V1Q4;E7ES33;E7EPK1;Q16181	Q5JXL7;G3V1Q4;E7ES33;E7EPK1;Q16181	Septin-7	DKFZp586I031;SEPT7	0.531231	1.96572	0.217228	-3.43336	0.557052	-1.4498	17	21.3771	21.2305	24.2026	20.8313	20.4709	23.5174	23.9115	23.2053	18	24.3341	18	18	23.783	24.5018	0	1	1	1	1	1	1	1	1	0	1	0	0	1	1
H0YDD4;A0A7P0TBK2;A0A7P0TAG1;A0A7P0TAX2;A0A7P0TBE2;P10515;A0A7P0TA47;A0A7P0Z4G4;A0A7P0T997;E9PEJ4;A0A7P0Z423;A0A7P0T9N8;A0A7P0Z459	H0YDD4;A0A7P0TBK2;A0A7P0TAG1;A0A7P0TAX2;A0A7P0TBE2;P10515;A0A7P0TA47;A0A7P0Z4G4;A0A7P0T997;E9PEJ4	Acetyltransferase component of pyruvate dehydrogenase complex;Dihydrolipoyllysine-residue acetyltransferase component of pyruvate dehydrogenase complex, mitochondrial	DLAT	0.251992	-5.86813	0.432127	-2.58835	0.191118	-4.62612	27.8954	25.0138	25.2596	17	17	26.5644	18	23.9848	25.8936	18	24.1133	18	18	18	18	7	1	1	0	0	1	0	1	3	0	1	0	0	0	0
P36957;Q86SW4	P36957;Q86SW4	Dihydrolipoyllysine-residue succinyltransferase component of 2-oxoglutarate dehydrogenase complex, mitochondrial	DLST	0.221404	1.22329	0.0229986	1.92674	0.612429	-1.05852	25.1295	23.4591	22.5863	27.1688	23.2953	24.3806	22.6075	24.1768	24.2802	25.1106	25.9421	25.7919	18	25.1416	24.7473	2	1	1	2	1	2	1	1	2	2	3	2	0	1	1
A0A590UK99;A0A590UIX5;A0A590UJF8;A0A590UJZ9;A0A590UJ76;Q9UGM3	A0A590UK99;A0A590UIX5;A0A590UJF8;A0A590UJZ9;A0A590UJ76;Q9UGM3	Deleted in maligt brain tumors 1 protein	DMBT1	0.189947	0.953539	0.277263	3.4402	0.42265	-1.87198	17	23.8937	23.936	17	25.5047	25.1855	18	18	23.6159	22.1899	25.0418	22.7049	18	18	18	0	1	1	0	1	1	0	0	1	1	1	1	0	0	0
H0YLM8;Q8TDJ6	H0YLM8;Q8TDJ6	DmX-like protein 2	DMXL2	0.42265	1.25887					17	17	17	17	20.7766	17										0	0	0	0	1	0
H0Y7V4;A0A075B6F3;Q96JB1	H0Y7V4;A0A075B6F3;Q96JB1	Dynein heavy chain 8, axonemal	DNAH8	0.42265	0.146453					25.2906	17	17	25.73	17	17										1	0	0	1	0	0
O75165;A0A3B3IRM0;H0YA63	O75165	DnaJ homolog subfamily C member 13	DNAJC13	0.00664882	-8.75757					25.1668	27.1858	24.9201	17	17	17										3	7	5	0	0	0
S4R3J5;O75937	S4R3J5;O75937	DnaJ homolog subfamily C member 8	DNAJC8	0.42265	2.7834					17	17	17	25.3502	17	17										0	0	0	1	0	0
Q9Y6K1;A0A0C4DG02;F8WE91	Q9Y6K1;A0A0C4DG02;F8WE91	DNA (cytosine-5)-methyltransferase 3A	DNMT3A	0.889557	-0.870345					17	25.206	21.3898	26.9848	17	17										0	2	1	1	0	0
Q96N67;A0A1B0GWE0;A0A1B0GUE9;A0A0C4DGY6;A0A1B0GVW2;A2A369;Q96HP0;Q8NF50;A0A0U1RQG7;A0A0U1RQT6;A0A0U1RRC1;A0A0U1RQJ5;K7ESB7	Q96N67;A0A1B0GWE0	Dedicator of cytokinesis protein 7	DOCK7	0.349148	-4.83528	0.747396	-1.17236	0.817256	-0.621171	23.5997	28.8641	26.8119	25.5446	17	22.2253	29.9453	26.4395	25.2794	30.3176	29.8295	18	26.0608	24.4893	29.2505	1	18	8	1	0	1	9	6	4	1	1	0	5	2	4
Q92785;Q92782	Q92785;Q92782	Zinc finger protein ubi-d4	DPF2			0.0210457	10.2855	0.212511	3.46209							22.6836	23.304	18	31.7602	31.7855	31.2983	24.8348	24.3031	25.2359							1	1	1	19	19	15	2	1	1
Q9UHL4	Q9UHL4	Dipeptidyl peptidase 2	DPP7			0.250918	6.23983	0.42265	1.92337							18	18	18	23.3005	31.419	18	23.7701	18	18							0	0	0	1	2	0	1	0	0
Q16555;Q14194	Q16555;Q14194	Dihydropyrimidinase-related protein 2	DPYSL2			0.185776	-4.60873	0.364679	1.31598							24.6064	23.4008	25.2437	18	23.4247	18	26.2158	26.5126	24.4704							2	2	3	0	1	0	2	3	1
Q08554	Q08554	Desmocollin-1	DSC1	0.41657	0.23274	0.339715	-1.02985	0.439	-0.746484	29.276	28.3616	27.9188	29.3304	28.318	28.6062	26.5512	26.6638	28.2585	25.8283	26.8903	25.6654	27.1342	25.9557	26.1442	11	9	9	11	9	9	4	4	7	1	3	2	6	1	1
Q14574	Q14574	Desmocollin-3	DSC3	0.430278	-2.65322	0.646924	-1.64079	0.575372	-2.64091	25.0655	23.4556	17	17	23.5615	17	18	24.3124	24.9247	21.7244	22.5903	18	23.3144	18	18	2	1	0	0	1	0	0	2	2	2	1	0	1	0	0
Q02413	Q02413	Desmoglein-1	DSG1	0.376243	0.449163	0.437781	-0.73716	0.744624	-0.287124	30.6874	30.4299	29.7947	30.569	30.6795	31.0109	28.4637	28.5496	29.8897	28.111	28.9057	27.6747	29.4943	28.2891	28.258	22	17	17	19	19	18	12	13	15	11	12	11	15	11	10
P15924	P15924	Desmoplakin	DSP	0.454382	-0.308826	0.410908	-0.916202	0.764924	0.341499	31.1122	32.1794	31.7024	30.4182	31.5876	32.0618	28.8158	29.5922	30.5098	28.626	29.7177	27.8257	31.1467	29.0891	29.7066	63	87	83	33	76	85	26	33	44	26	33	18	55	23	34
E9PHM6;F6QMI7;F8W9J4;A0A7P0T890;Q03001;Q6P0N6;E7ETB9;A0A494C1D7;A0A0U1RQJ2	E9PHM6;F6QMI7;F8W9J4;A0A7P0T890;Q03001;Q6P0N6;E7ETB9;A0A494C1D7;A0A0U1RQJ2	Dystonin	DST	0.211108	5.68959	0.684755	2.15633	0.670088	2.31653	25.6486	17	17	25.0753	25.6039	26.0382	25.0233	18	18	18	24.8353	24.657	18	25.6806	24.2923	1	0	0	1	1	1	1	0	0	0	1	1	0	1	1
Q13409	Q13409	Cytoplasmic dynein 1 intermediate chain 2	DYNC1I2			0.19331	2.89931									18	18	18	18	23.0291	21.6688	18	18	18							0	0	0	0	1	1	1	0	0
H7C2Q8;Q99848	H7C2Q8;Q99848	Probable rRNA-processing protein EBP2	EBNA1BP2	0.42265	0.656205					24.2072	17	17	26.1758	17	17										3	0	0	3	0	0
Q13011;M0R248;M0QZW4	Q13011;M0R248;M0QZW4	Delta(3,5)-Delta(2,4)-dienoyl-CoA isomerase, mitochondrial	ECH1	0.42265	0.703913	0.510829	-0.620724	0.657964	0.185781	25.5616	17	17	27.6733	17	17	24.9026	25.2419	26.4678	24.79	25.6492	24.311	25.7997	24.966	26.404	3	0	0	3	0	0	2	1	3	2	3	1	2	2	3
P30084	P30084	Enoyl-CoA hydratase, mitochondrial	ECHS1	0.684324	-1.04547					26.0042	17	22.309	28.1767	17	17										4	0	1	4	0	0
P42126	P42126	Enoyl-CoA delta isomerase 1, mitochondrial	ECI1	0.42265	0.522881	0.475075	-0.530835	0.573501	-0.425728	24.6974	17	17	26.266	17	17	23.9648	25.5025	25.7051	23.4765	26.0039	24.0995	24.3187	23.8113	25.7653	1	0	0	1	0	0	1	1	1	1	1	1	1	1	1
Q16610	Q16610	Extracellular matrix protein 1	ECM1	0.362801	2.59354					17	17	23.7565	17	24.0073	24.5299										1	0	1	0	1	1
A0A7I2V3H3;A0A7I2V5N4;A0A7I2V659;A0A087WVQ9;Q5VTE0;P68104;A0A087WV01;A0A2U3TZH3;Q05639;A6PW80;Q5JR01;A0A2R8Y660;A0A2R8Y488;A0A6Q8PFK6;A0A2R8YDN5	A0A7I2V3H3;A0A7I2V5N4;A0A7I2V659;A0A087WVQ9;Q5VTE0;P68104;A0A087WV01;A0A2U3TZH3;Q05639	Putative elongation factor 1-alpha-like 3;Elongation factor 1-alpha 1;Elongation factor 1-alpha 2	EEF1A1P5;EEF1A1;EEF1A2	0.604992	0.516348	0.247049	0.544453	0.154911	0.814271	27.1684	25.7657	25.833	29.307	25.9061	25.103	28.8934	29.1849	29.1137	29.1176	30.402	29.3058	29.8496	29.3094	30.4759	4	3	3	7	3	2	7	7	5	5	11	5	10	9	12
E9PQ49;E9PI39;E9PK01;A0A087X1X7;E9PRY8;P29692;E9PPR1;E9PL12;E9PL71;E9PMW7;E9PIZ1;H0YCK7;E9PN91;E9PQZ1;E9PK06;E9PKK3;E9PK72;H0YE58;H0YE72;P24534	E9PQ49;E9PI39;E9PK01;A0A087X1X7;E9PRY8;P29692;E9PPR1;E9PL12;E9PL71;E9PMW7;E9PIZ1;H0YCK7;E9PN91;E9PQZ1	Elongation factor 1-delta	EEF1D	0.42265	0.704317	0.584961	-0.573266	0.0621292	1.00038	25.8205	17	17	27.9335	17	17	25.6662	24.9231	25.0998	23.4571	25.7691	24.7431	26.1433	26.1748	26.3721	5	0	0	4	0	0	2.5	2	2.5	1.5	2.5	2	3	3	3
O43324	O43324	Eukaryotic translation elongation factor 1 epsilon-1	EEF1E1			0.222441	-0.420492	0.198158	0.259588							25.126	25.2334	25.0444	24.5218	24.52	25.1007	25.3307	25.2884	25.5636							1	1	1	1	1	1	1	1	1
P26641	P26641	Elongation factor 1-gamma	EEF1G	0.195468	5.15861	0.499752	-0.347117	0.0464974	1.62709	17	17	17	26.0774	17	23.3985	25.6873	26.229	26.676	24.8292	26.7253	25.9963	27.9757	27.2633	28.2346	0	0	0	3	0	1	4	5	6	4	6	6	6	4	7
P13639	P13639	Elongation factor 2	EEF2	0.365412	0.604734	0.926381	-0.0248159	0.391999	1.077	17	23.4558	22.879	17	23.6285	24.5206	25.2518	26.8895	26.818	24.7529	27.0702	27.0617	28.0962	26.2929	27.8011	0	1	1	0	1	2	3	5	5	3	5	8	8	4	9
Q96C19;H0Y4Y4;C9JTV4;Q8WYH2;A0A087X1Z2;Q9BUP0	Q96C19;H0Y4Y4	EF-hand domain-containing protein D2	EFHD2	0.42265	0.155822					24.2897	17	17	24.7572	17	17										2	0	0	2	0	0
Q15029;K7EP67;K7EIV5;K7EJ74;K7EIT3	Q15029	116 kDa U5 small nuclear ribonucleoprotein component	EFTUD2	0.519585	-2.78775	0.319102	0.940121	0.157516	1.34342	25.9031	26.9282	17	27.468	17	17	24.6854	25.9748	24.3521	25.9339	25.5514	26.3473	26.2868	26.1611	26.5946	3	6	0	2	0	0	2	4	1	4	2	4	4	5	3
C9JZG1;P55884	C9JZG1;P55884	Eukaryotic translation initiation factor 3 subunit B	EIF3B	0.42265	-2.13896					23.4169	17	17	17	17	17										1	0	0	0	0	0
I3L3H2;P38919;J3KT04;J3KS93;J3QQP0;E9PBH4;F8WE11;E7EMV8;J3KSN7;J3QKZ9;J3KS25	I3L3H2;P38919	Eukaryotic initiation factor 4A-III;Eukaryotic initiation factor 4A-III, N-terminally processed	EIF4A3	0.42265	0.0266546	0.682351	-1.69136	0.835037	-1.0061	24.8687	17	17	24.9487	17	17	22.7576	23.7426	18	18	18	23.4261	18	18	25.4819	2	0	0	1	0	0	1	1	0	0	0	1	0	0	2
A0A7I2V3D5;A0A7I2V3E4;A0A7I2V4E4;Q15056	A0A7I2V3D5;A0A7I2V3E4;A0A7I2V4E4;Q15056	Eukaryotic translation initiation factor 4H	EIF4H	0.42265	0.56085					24.6164	17	17	26.299	17	17										2	0	0	2	0	0
P08246	P08246	Neutrophil elastase	ELANE			0.696215	-1.59253	0.361231	-1.94138							23.0167	18	23.2306	18	23.4697	18	22.4232	18	18							1	0	1	0	1	0	1	0	0
Q15717;M0R055;M0QZR9	Q15717	ELAV-like protein 1	ELAVL1	0.42265	0.738419	0.705552	-0.616394	0.0758717	1.78795	26.2546	17	17	28.4698	17	17	23.9493	26.14	26.8781	25.912	23.2268	25.9794	26.7637	27.5866	27.981	2	0	0	6	0	0	1	4	5	4	1	4	5	7	8
P50402;Q5HY57	P50402;Q5HY57	Emerin	EMD	0.42265	0.403001	0.4092	1.81336	0.197343	4.74371	28.641	17	17	29.85	17	17	18	24.2672	25.3409	23.2502	24.9451	24.8529	27.7065	26.9372	27.1955	8	0	0	7	0	0	0	1	2	1	2	2	4	4	3
A0A2R8Y6G6;P06733	A0A2R8Y6G6;P06733	Alpha-enolase	ENO1	0.42265	0.250792	0.960741	0.0411727	0.398965	-1.3156	25.6721	17	17	26.4245	17	17	29.5385	29.2595	29.4874	28.4462	30.6943	29.2684	25.8062	28.6935	29.8389	2	0	0	1	0	0	12	11	13	9	20	11	2	8	11
A0A3B3ITP0;A0A2R8Y7Y3;A0A2R8YD30;A0A2U3TZH6;P11171	A0A3B3ITP0;A0A2R8Y7Y3;A0A2R8YD30;A0A2U3TZH6;P11171	Protein 4.1	EPB41	0.42265	-1.9926					22.9778	17	17	17	17	17										1	0	0	0	0	0
E9PJP4;E9PQN0;E9PRG1;E9PIG0;E9PQD2;E9PII3;E9PK52;E9PHY5;O43491	E9PJP4;E9PQN0;E9PRG1;E9PIG0;E9PQD2;E9PII3;E9PK52;E9PHY5;O43491	Band 4.1-like protein 2	EPB41L2	0.42265	-2.3076					23.9228	17	17	17	17	17										1	0	0	0	0	0
A8K968;A0A0A0MRA8;A0A0A0MSA4;Q9Y2J2;J3KT37;A0A0J9YW26;A0A0J9YY18;A0A1B0GTF8	A8K968;A0A0A0MRA8;A0A0A0MSA4;Q9Y2J2;J3KT37;A0A0J9YW26;A0A0J9YY18;A0A1B0GTF8	Band 4.1-like protein 3;Band 4.1-like protein 3, N-terminally processed	EPB41L3	0.42265	-2.21841	0.189275	3.27341			23.6552	17	17	17	17	17	18	18	18	22.3232	23.497	18	18	18	18	2	0	0	0	0	0	0	0	0	1	1	0	0	0	0
K7EPD6;X6RM00;G8JLD3;X6RLX0;Q8IUD2	K7EPD6;X6RM00;G8JLD3;X6RLX0;Q8IUD2	ELKS/Rab6-interacting/CAST family member 1	ERC1	0.678366	-1.74702					22.9417	21.7955	17	17	17	22.4962										1	1	0	0	0	1
Q969X5	Q969X5	Endoplasmic reticulum-Golgi intermediate compartment protein 1	ERGIC1	0.42265	0.220112					24.2544	17	17	24.9147	17	17										2	0	0	1	0	0
P84090;G3V279	P84090;G3V279	Enhancer of rudimentary homolog	ERH	0.291629	2.18206					27.761	21.756	17	28.5482	22.2624	22.2527										5	1	0	4	1	1
E5RHW4;O94905;B0QZ43;O75477;E5RJ09	E5RHW4;O94905;B0QZ43;O75477;E5RJ09	Erlin-2;Erlin-1	ERLIN2;ERLIN1	0.409262	1.18735	0.36408	-0.297861	0.113608	2.0715	24.0782	25.0532	23.3073	27.4758	24.6052	23.9197	23.1396	24.4092	23.4154	23.0829	23.6004	23.3873	25.6714	24.9869	26.5205	1	3	2	4	2	2	1	2	1	1	1	1	4	2	4
P30040	P30040	Endoplasmic reticulum resident protein 29	ERP29			0.344925	-0.713614	0.299838	-0.998086							26.0103	26.4453	26.5866	25.1465	26.8064	24.9484	26.4373	24.5599	25.0506							3	3	3	3	4	2	4	1	1
P10768	P10768	S-formylglutathione hydrolase	ESD			0.48419	-1.74853	0.629768	-1.38705							23.7902	24.2991	23.9493	18	25.2033	23.5898	25.1266	18	24.751							1	2	1	0	2	1	2	1	1
Q9BSJ8	Q9BSJ8	Extended synaptotagmin-1	ESYT1			0.227206	-3.27808	0.430107	-2.16979							18	24.594	25.1061	18	18	21.8659	18	18	25.1907							0	1	1	0	1	1	1	0	2
P13804;H0YL12;H0YLU7;H0YK49;H0YNX6;H0YKF0;J3KN60	P13804;H0YL12;H0YLU7;H0YK49;H0YNX6;H0YKF0	Electron transfer flavoprotein subunit alpha, mitochondrial	ETFA	0.42265	0.485049	0.976942	0.153724	0.641464	1.43826	28.1612	17	17	29.6164	17	17	18	24.7872	26.322	25.9632	25.6071	18	24.4907	25.0739	23.8594	6	0	0	8	0	0	0	4	2	4	3	1	2	2	1
P38117;M0QY67	P38117;M0QY67	Electron transfer flavoprotein subunit beta	ETFB	0.42265	0.754983					26.5186	17	17	28.7836	17	17										4	0	0	5	0	0
Q16134;D6RAD5	Q16134;D6RAD5	Electron transfer flavoprotein-ubiquinone oxidoreductase, mitochondrial	ETFDH	0.42265	-2.01911					23.0573	17	17	17	17	17										1	0	0	0	1	0
H7BY36;A0A0D9SFL3;B0QYK0;C9JGE3;Q01844	H7BY36;A0A0D9SFL3;B0QYK0;C9JGE3;Q01844	RNA-binding protein EWS	EWSR1	0.42265	-2.52095					24.5628	17	17	17	17	17										1	0	0	0	0	0
Q9NQT5	Q9NQT5	Exosome complex component RRP40	EXOSC3	0.42265	2.89699					17	17	17	25.691	17	17										0	0	0	1	0	0
Q9NPD3;E9PPI9;E9PI41	Q9NPD3;E9PPI9;E9PI41	Exosome complex component RRP41	EXOSC4	0.42265	0.150993					24.1771	17	17	24.6301	17	17										2	0	0	1	0	0
Q5RKV6	Q5RKV6	Exosome complex component MTR3	EXOSC6	0.42265	-2.24099					23.723	17	17	17	17	17										1	0	0	0	0	0
E7EQR4;P15311;A0A2R8Y7M3;A0A2R8Y5S7;P26038;P35241	E7EQR4;P15311;A0A2R8Y7M3;A0A2R8Y5S7;P26038;P35241	Ezrin;Moesin;Radixin	EZR;MSN;RDX	0.0157869	-7.90868	0.993936	0.00561651	0.368754	-1.56798	26.695	24.816	23.215	17	17	17	26.9427	26.6444	26.6835	25.809	27.7794	26.699	24.1891	23.5449	27.8326	3	1	1	0	0	0	11	14.5	11.5	7	10.5	9	13.5	8.5	14
P00742	P00742	Coagulation factor X;Factor X light chain;Factor X heavy chain;Activated factor Xa heavy chain	F10	0.42265	-0.305166					28.364	17	17	27.4485	17	17										1	0	0	1	0	0
S4R371;P05413;S4R3A2	S4R371;P05413;S4R3A2	Fatty acid-binding protein, heart	FABP3	0.42265	-2.32272					23.9682	17	17	17	17	17										2	0	0	0	0	0
Q01469;I6L8B7	Q01469;I6L8B7	Fatty acid-binding protein, epidermal	FABP5	0.972918	0.0290546	0.185484	-5.03925	0.363851	-2.9873	26.2125	25.0203	24.9238	24.7557	25.5291	25.959	25.0315	18	26.0863	18	18	18	24.1558	18	18	3	2	1	2	2	2	1	0	2	0	0	0	1	0	0
F8W7Q4;Q96A26;E9PH05	F8W7Q4;Q96A26;E9PH05	Protein FAM162A	FAM162A	0.42265	0.420474					25.8781	17	17	27.1396	17	17										1	0	0	3	0	0
Q658Y4	Q658Y4	Protein FAM91A1	FAM91A1					0.184318	3.47026							18	18	18	18	18	18	23.4381	22.9727	18							0	0	0	0	0	0	1	1	0
Q9Y4F1	Q9Y4F1	FERM, RhoGEF and pleckstrin domain-containing protein 1	FARP1			0.42265	-1.90755	0.419684	2.35641							18	23.7227	18	18	18	18	25.033	23.7589	18							0	1	0	0	0	0	2	1	0
E9PR30;P62861	E9PR30;P62861	40S ribosomal protein S30	FAU	0.413006	-1.38689					24.3171	27.5804	26.1839	25.4961	24.1685	24.2562										1	2	2	1	1	1
P22087;M0QXL5;M0R2Q4;M0R0P1;M0R299;M0R2U2;M0R1H0;M0R2B0;M0QXC9	P22087;M0QXL5;M0R2Q4;M0R0P1;M0R299;M0R2U2;M0R1H0;M0R2B0	rRNA 2-O-methyltransferase fibrillarin	FBL	0.637972	-0.912775					28.315	17	21.137	29.7136	17	17										9	0	1	9	0	0
A6NHQ2	A6NHQ2	rRNA/tRNA 2-O-methyltransferase fibrillarin-like protein 1	FBLL1	0.42265	0.0756811					25.4801	17	17	25.7072	17	17										1	0	0	1	0	0
P07954	P07954	Fumarate hydratase, mitochondrial	FH	0.42265	3.43388	0.437085	-1.47271	0.529657	0.933511	17	17	17	27.3016	17	17	22.5009	25.2975	25.0012	18	25.7081	24.6734	25.911	25.0304	24.6587	0	0	0	3	0	0	2	2	2	0	3	2	3	2	3
Q60FE5;P21333;A0A7P0NMY4;F8WE98;A0A087WWY3;A0A7I2V3E6;H0Y5C6;A0A669KBC6;H0Y5F3	Q60FE5;P21333;A0A7P0NMY4	Filamin-A	FLNA	0.0309789	-2.28369	0.113769	-0.634315	0.214042	0.993793	29.0843	28.5428	27.4356	27.542	25.5787	25.0909	28.218	29.2243	28.0544	27.4139	28.2963	27.8835	29.7031	29.1147	29.6603	30	16	11	8	5	5	19	27	18	16	19	15	32	23	28
O75955;A0A140T9R1;A2AB10;A0A140T9X0;A2AB12;A2AB09;A0A140T9W4;A2AB13;A0A0G2JJQ6;A0A140T959;A2AB11;A0A140T9C3;A0A140T907;A0A140T905;A0A140T974;A0A140T9B1;A0A140T957;A2ABJ5;A0A140T910	O75955;A0A140T9R1;A2AB10;A0A140T9X0;A2AB12;A2AB09	Flotillin-1	FLOT1	0.561764	-2.38855	0.550425	0.17134	0.903935	0.114381	26.5958	25.7866	25.3811	30.215	23.3828	17	28.037	29.3098	28.1331	28.6529	29.4188	27.9222	26.93	29.0409	29.8522	6	4	4	14	1	0	9	17	12	10	12	8	7	10	14
J3QLD9;E7EMK3;Q14254;K7EKW9	J3QLD9;E7EMK3;Q14254	Flotillin-2	FLOT2	0.287799	-4.9124	0.352991	0.613159	0.906411	0.0538241	27.8538	25.7315	24.9249	29.7729	17	17	27.738	29.1659	28.3399	29.3679	29.359	28.3563	27.8677	28.4835	29.0539	9	5	3	12	0	0	5	13	7	11	10	7	6	8	8
Q96PY5;F8VYL1;C9IZY8;F8W1F5;Q8IVF7	Q96PY5;F8VYL1;C9IZY8;F8W1F5;Q8IVF7	Formin-like protein 2;Formin-like protein 3	FMNL2;FMNL3	0.42265	-2.38963					17	24.1689	17	17	17	17										0	2	0	0	0	0
Q16658	Q16658	Fascin	FSCN1			0.42265	2.41564									18	18	18	18	25.2469	18	18	18	18							0	0	0	0	2	0	0	0	0
P02794;E9PQR3;E9PPQ4;E9PKM5;E9PRK8;E9PK45;G3V1D1;E9PKY7;G3V192	P02794;E9PQR3;E9PPQ4;E9PKM5;E9PRK8;E9PK45;G3V1D1;E9PKY7;G3V192	Ferritin heavy chain;Ferritin heavy chain, N-terminally processed;Ferritin	FTH1	0.42265	0.582048					24.057	17	17	25.8031	17	17										2	0	0	2	0	0
Q96AE4;E9PEB5;C9JSZ1;Q96I24	Q96AE4;E9PEB5	Far upstream element-binding protein 1	FUBP1	0.42265	-0.320259	0.0521152	-1.41504	9.19247e-05	-7.11619	28.0892	17	17	27.1284	17	17	25.1194	25.2328	24.9965	23.0332	24.1141	23.9562	18	18	18	10	0	0	5	0	0	2	3	2	1	2	2	0	0	0
H3BPE7;P35637;A0A075B7D9;Q92804	H3BPE7;P35637	RNA-binding protein FUS	FUS	0.42265	0.224192					25.6235	17	17	26.2961	17	17										3	0	0	2	0	0
H9KVD1;H9KVD5;Q96QD9	H9KVD1;H9KVD5;Q96QD9	UAP56-interacting factor	FYTTD1	0.42265	2.6404					17	17	17	24.9212	17	17										0	0	0	1	0	0
Q9UN86	Q9UN86	Ras GTPase-activating protein-binding protein 2	G3BP2			0.00462719	7.92106									18	18	18	26.9772	25.1917	25.5943	18	18	18							0	0	0	5	2	2	0	0	0
Q14697	Q14697	Neutral alpha-glucosidase AB	GANAB			0.715081	-0.296263	0.535014	0.436609							25.8911	26.5955	27.1833	24.8896	27.7088	26.1827	27.5023	26.4884	26.989							4	9	8	3	11	5	12	5	7
P04406;E7EUT5;O14556	P04406;E7EUT5	Glyceraldehyde-3-phosphate dehydrogenase	GAPDH	0.136262	0.732326	0.26368	-0.643063	0.301159	0.523063	30.3895	29.503	28.7868	30.8911	29.8671	30.1182	31.0333	31.529	31.2784	29.8739	31.7132	30.3243	32.1312	31.3379	31.9407	13	12	11	11	12	13	14	18	16	10	17	12	18	15	19
Q9NY12	Q9NY12	H/ACA ribonucleoprotein complex subunit 1	GAR1	0.42265	0.62259					23.4913	17	17	25.3591	17	17										1	0	0	1	0	0
Q86YP4;A0A0U1RR30;A0A0U1RRM1;Q8WXI9	Q86YP4	Transcriptional repressor p66-alpha	GATAD2A	0.459932	-2.31519	0.938304	-0.0578124	0.774143	0.149563	25.6423	24.4105	17	26.1073	17	17	25.7228	26.5494	26.6358	26.6338	25.2273	26.8736	25.1415	26.5915	27.6237	2	2	0	1	0	0	3.5	5	6	6	3	7.5	2.5	5.5	6
P32455	P32455	Interferon-induced guanylate-binding protein 1	GBP1	0.42265	0.37896					26.5534	17	17	27.6903	17	17										1	0	0	1	0	0
P31150	P31150	Rab GDP dissociation inhibitor beta;Rab GDP dissociation inhibitor alpha	GDI2;GDI1			0.191158	3.57053									18	18	18	18	24.0943	22.6172	18	18	18							0	0	1	0	1	1	0	0	0
P50395	P50395	Rab GDP dissociation inhibitor beta;Rab GDP dissociation inhibitor alpha	GDI2;GDI1			0.702884	-0.509054	0.21848	-3.40272							25.6583	25.1113	26.2433	23.525	26.8412	25.1195	23.2424	18	25.5624							2	1	5	1	4	3	1	0	2
O75223;M0QZK8;B8ZZK2;H7BZK5;A0A0B4J1Y4	O75223;M0QZK8;B8ZZK2	Gamma-glutamylcyclotransferase	GGCT	0.376804	0.812656	0.791886	1.39284	0.605974	1.74976	27.2186	27.0567	24.949	27.0362	27.4628	27.1633	18	18	25.8592	23.7392	24.2985	18	25.3882	18	23.7203	7	5	6	5	6	5	0	2	4	2	2	0	3	0	1
A0A7I2YQQ3;Q92820;A0A7I2V5P2;A0A7I2V5X9	A0A7I2YQQ3;Q92820;A0A7I2V5P2;A0A7I2V5X9	Gamma-glutamyl hydrolase	GGH	0.537882	-1.57674					22.8321	24.2253	23.791	17	24.386	24.7322										1	1	1	1	1	1
J3QRU8;Q9Y2X7;A0A0C4DGN6;J3QLH1;K7EN79;K7EIX6;J3QL89;J3QQI0	J3QRU8;Q9Y2X7;A0A0C4DGN6	ARF GTPase-activating protein GIT1	GIT1	0.00912899	-6.9226					24.4015	24.7595	22.6068	17	17	17										1	3	1	0	0	0
Q14161;R4GNG3;F8VXI9;F8W822;F8WAK2	Q14161;R4GNG3;F8VXI9;F8W822;F8WAK2	ARF GTPase-activating protein GIT2	GIT2	0.183512	-4.1781					17	23.2391	23.2952	17	17	17										0	1	1	0	0	0
P16278	P16278	Beta-galactosidase	GLB1			0.540535	-0.192869	0.742162	0.236127							24.7697	26.1513	26.2321	25.0357	25.9539	25.5849	26.0684	25.2838	26.5093							3	3	3	2	3	4	2	3	3
Q92896;H3BM42;H3BQU9	Q92896;H3BM42	Golgi apparatus protein 1	GLG1	0.42265	-0.139209	0.42265	-1.35115	0.189722	3.07482	26.1156	17	17	25.698	17	17	18	22.0534	18	18	18	18	22.8186	21.9896	22.4696	5	0	0	2	0	0	0	1	0	1	0	0	1	1	1
Q9HC38	Q9HC38	Glyoxalase domain-containing protein 4	GLOD4			0.812104	-0.144806	0.00569077	-6.23967							24.3131	23.3867	25.0193	23.755	24.3037	24.2259	18	18	18							1	1	1	1	1	1	0	0	0
Q9NZM4	Q9NZM4	Glioma tumor suppressor candidate region gene 1 protein	GLTSCR1			0.00140603	10.4063									18	18	18	29.1649	28.1887	27.8653	18	18	18							0	0	0	13	9	8	0	0	0
Q6AI39	Q6AI39	GLTSCR1-like protein	GLTSCR1L			0.000629388	9.99625									18	18	18	28.4869	27.8419	27.6599	18	18	18							0	0	0	15	8	7	0	0	0
P49915	P49915	GMP synthase [glutamine-hydrolyzing]	GMPS			0.208388	3.46116	0.159058	4.96225							18	24.0649	18	23.9009	23.8078	22.7396	25.7525	24.5572	24.642							0	1	0	1	2	2	3	2	2
Q14344	Q14344	Guanine nucleotide-binding protein subunit alpha-13	GNA13	0.42265	0.54851					21.9313	17	17	23.5768	17	17										1	0	0	1	0	0
P63096;A0A3B3ITM0	P63096;A0A3B3ITM0	Guanine nucleotide-binding protein G(i) subunit alpha-1	GNAI1	0.42265	2.28465					17	17	17	23.854	17	17										0	0	0	1	0	0
P04899;P09471;P08754;A0A1W2PRE1;A0A1W2PQK2;A2A2R6;A0A087WTB6;Q5JWD1;A0A1W2PRJ7;A0A6Q8PGR1;A0A087WZE5;A0A1W2PS82;A0A3B3IUA8;H3BTM2;A0A1W2PP38;H0Y7E8;Q5JWE9;A0A7I2V5R6;P11488;P19087;A8MTJ3;P38405;P63092;Q5JWF2	P04899;P09471;P08754	Guanine nucleotide-binding protein G(i) subunit alpha-2;Guanine nucleotide-binding protein G(o) subunit alpha;Guanine nucleotide-binding protein G(k) subunit alpha	GNAI2;GNAO1;GNAI3	0.42265	-0.610598					26.4562	17	17	24.6244	17	17										4	0	0	1	0	0
P62873;B1AKQ8;F6X3N5;F6UT28	P62873;B1AKQ8;F6X3N5;F6UT28	Guanine nucleotide-binding protein G(I)/G(S)/G(T) subunit beta-1	GNB1	0.796802	0.150244					28.1955	23.2964	22.9335	29.3696	22.9334	22.5731										6	1	1	5	1	1
P62879;C9JIS1;C9JXA5;E7EP32;C9JZN1;A0A7I2S2S9;Q9HAV0;H7C5J5;A0A6Q8PFW8;A0A6Q8PG88;A0A6Q8PFE0;A0A6Q8PFV8;C9JD14;F5H8J8;F5H100;B3KVK2;F5H0S8;E9PCP0;P16520	P62879;C9JIS1;C9JXA5;E7EP32;C9JZN1;A0A7I2S2S9;Q9HAV0	Guanine nucleotide-binding protein G(I)/G(S)/G(T) subunit beta-2;Guanine nucleotide-binding protein subunit beta-4	GNB2;GNB4	0.42265	0.537121					24.9851	17	17	26.5965	17	17										1	0	0	2	0	0
P63244;D6RAU2;E9PD14;D6RFX4;D6RFZ9;H0YAF8;D6RHH4;D6R9Z1;D6RAC2;J3KPE3;H0Y8W2;D6R9L0;D6REE5;D6RGK8;H0Y9P0;D6RF23;D6R909;D6RBD0;H0YAM7	P63244;D6RAU2;E9PD14;D6RFX4;D6RFZ9;H0YAF8;D6RHH4;D6R9Z1;D6RAC2;J3KPE3;H0Y8W2;D6R9L0;D6REE5	Guanine nucleotide-binding protein subunit beta-2-like 1;Guanine nucleotide-binding protein subunit beta-2-like 1, N-terminally processed	GNB2L1	0.42265	1.30851					21.8309	17	17	25.7564	17	17										1	0	0	2	0	0
Q9UBI6	Q9UBI6	Guanine nucleotide-binding protein G(I)/G(S)/G(O) subunit gamma-12	GNG12	0.42265	0.390493					26.099	17	17	27.2705	17	17										2	0	0	2	0	0
P63218	P63218	Guanine nucleotide-binding protein G(I)/G(S)/G(O) subunit gamma-5	GNG5	0.42265	2.45923					17	17	17	24.3777	17	17										0	0	0	1	0	0
P15586	P15586	N-acetylglucosamine-6-sulfatase	GNS			0.926894	0.0422599	0.886081	0.054081							27.6241	27.9511	28.5107	27.4566	28.7806	27.9756	28.3328	27.567	28.3484							4	4	5	5	7	5	5	4	5
A0A6Q8KRG2;Q08379;B7ZC06;H0Y7B8;A0A087WYC0;A0A1W2PQY5	A0A6Q8KRG2;Q08379;B7ZC06	Golgin subfamily A member 2	GOLGA2	0.0169119	-7.6208	0.42265	-1.52897	0.409982	2.06193	22.8528	24.681	26.3286	17	17	17	22.5869	18	18	18	18	18	22.7212	18	24.0515	2	3	3	0	0	0	1	0	0	0	0	0	1	0	1
Q08378	Q08378	Golgin subfamily A member 3	GOLGA3	0.169378	-6.83687					25.7362	27.932	26.1405	25.2981	17	17										1	11	7	1	0	0
F8WBV9;Q8N9W4	F8WBV9;Q8N9W4	Golgin subfamily A member 6-like protein 2	GOLGA6L2	0.42265	-0.318964					26.1356	17	17	25.1787	17	17										1	0	0	1	0	0
P00505	P00505	Aspartate aminotransferase, mitochondrial	GOT2	0.42265	0.570368	0.589385	-0.523902	0.111442	0.664963	28.3312	17	17	30.0423	17	17	29.6285	29.5706	29.9539	27.8384	30.5896	29.1533	30.7376	29.8436	30.5668	11	0	0	12	0	0	12	12	12	8	13	10	15	10	14
P06744;CON__Q3ZBD7	P06744;CON__Q3ZBD7	Glucose-6-phosphate isomerase	GPI			0.864299	-0.224841	0.169227	1.28074							28.192	26.0845	26.1485	25.6702	27.2999	26.7803	28.2708	27.8209	28.1754							3	3	3	3	7	6	4	5	6
A0A3B3ISS6;Q14956	A0A3B3ISS6;Q14956	Transmembrane glycoprotein NMB	GPNMB	0.817035	-0.371857	0.770035	0.18552	0.0603231	1.70495	25.9116	27.8869	26.2394	27.734	24.8761	26.3123	27.1178	27.5023	28.2559	28.2792	27.6585	27.4949	28.2773	30.0755	29.6381	2	2	1	1	1	2	2	2	2	2	2	2	2	3	3
P51810;C9J9N1;H7BZN6	P51810	G-protein coupled receptor 143	GPR143	0.309755	-3.55847	0.937791	0.055198	0.17327	1.60485	28.3057	26.5502	25.7802	28.0085	24.9521	17	26.5948	27.1021	27.2274	25.8754	28.3969	26.8175	29.4833	27.3213	28.9342	6	4	2	6	2	0	4	4	3	3	6	3	7	1	6
A0A087WXA6;A0A087WT45;Q4V328	A0A087WXA6;A0A087WT45;Q4V328	GRIP1-associated protein 1	GRIPAP1	0.42265	4.7637					17	17	17	31.2911	17	17										0	0	0	1	0	0
P28799;K7EKL3;K7EQ05;K7EMR1;K7EQI0;K7EPL0	P28799;K7EKL3;K7EQ05	Granulins;Acrogranin;Paragranulin;Granulin-1;Granulin-2;Granulin-3;Granulin-4;Granulin-5;Granulin-6;Granulin-7	GRN	0.289499	1.05274	0.536812	-0.328279	0.0391937	0.802251	28.4031	17	17	29.0881	17	19.4733	27.7553	27.5627	27.2451	27.9832	26.3565	27.2386	28.8789	28.2587	27.8324	12	0	0	12	0	1	6	4	5	7	2	5	7	5	5
J3KRG2;Q96QA5	J3KRG2;Q96QA5	Gasdermin-A	GSDMA	0.434007	0.569494	0.67624	-0.245029	0.323219	-3.54198	28.4332	28.1088	27.4109	28.1658	28.3848	29.1107	23.6378	24.8238	23.668	22.7086	25.5674	23.1185	25.5035	18	18	7	8	7	7	9	10	1	2	2	1	4	1	2	0	0
Q5T0I0	Q5T0I0		GSN	0.409114	-3.27494					17	26.597	23.9447	17	17	23.7169										0	1	1	0	0	1
A0A0A0MTN3;P21266;E9PLF1;E9PHN7;A0A3B3IRM5;E9PHN6;Q5T8R1;F6XZQ7;P46439;P28161	A0A0A0MTN3;P21266	Glutathione S-transferase Mu 3	GSTM3	0.42265	0.782562	0.469597	-0.917054	0.0157583	1.40354	24.9428	17	17	27.2905	17	17	26.1867	26.3161	26.1804	25.5244	27.0532	23.3545	27.7798	27.3633	27.7508	1	0	0	4	0	0	2	2	3	1	4	1	4	4	3
P09211	P09211	Glutathione S-transferase P	GSTP1			0.264303	-0.718626	0.258258	0.458908							29.3217	29.8951	30.4684	29.4863	29.0022	29.0409	30.3026	29.8609	30.8984							7	6	6	7	8	7	6	6	9
P78347;A0A494C1K3;A0A494C0Q7;C9J6M0;A0A087WW90;A0A0D9SF80;A0A494C0I1;A0A494C1N8;Q86UP8;Q6EKJ0	P78347;A0A494C1K3;A0A494C0Q7	General transcription factor II-I	GTF2I	0.219919	-4.03665	0.024222	-1.40682	0.149437	0.643519	28.6571	25.3702	23.455	25.5071	17	22.8653	26.3057	25.7551	25.8656	24.536	24.3051	24.8649	26.7797	26.948	26.1293	12	1	1	4	0	1	5	6	5	3	4	3	5	5	4
P07305	P07305	Histone H1.0;Histone H1.0, N-terminally processed	H1F0	0.205587	-2.08117	0.828732	0.124041	0.431905	0.41883	31.4927	26.6387	25.6123	31.6295	23.1194	22.7513	29.5898	31.102	31.098	30.6118	30.3782	31.1719	30.6599	30.7114	31.675	6	3	3	5	3	1	6	12	11	11	9	15	7	9	10
Q92522	Q92522	Histone H1x	H1FX	0.42265	0.184617					29.7598	17	17	30.3137	17	17										11	0	0	10	0	0
Q71UI9;P0C0S5;C9J0D1;A0A494C189;C9J386	Q71UI9;P0C0S5;C9J0D1;A0A494C189;C9J386	Histone H2A.V;Histone H2A.Z;Histone H2A	H2AFV;H2AFZ	0.574865	-0.510469	0.547789	0.630364	0.155454	1.27684	28.7004	26.6455	25.0828	29.4322	24.7301	24.735	27.0854	29.1846	29.1893	29.4512	28.7027	29.1964	29.0459	29.3242	30.9196	3	1	1	3	1	1	1	1	1	2	2	2	3	2	4
O75367;B4DJC3;D6RCF2;A0A7I2V4D9;A0A7I2YQB9	O75367;B4DJC3	Core histone macro-H2A.1;Histone H2A	H2AFY	0.35571	-2.9289	0.810789	0.15831	0.194852	0.662426	28.9235	31.6854	29.1299	30.8414	25.6177	24.493	33.3124	34.1045	33.8231	34.2808	33.1365	34.2976	33.7251	34.3348	35.1675	8	12	8	14	4	4	23	27	25	27	22	26	25	26	30
Q9P0M6;A0A7I2V412;A0A7I2V423;A0A7I2YQD6;Q5SQT3;A0A7I2YQR8;A0A7I2V6E9;A0A7I2V2N7;A0A7I2V3R0;A0A7I2V522;A0A7I2V3Z8;A0A7I2V3M7;A0A7I2V633;A0A7I2YQF0;A0A7I2V3B3;A0A7I2V5A9;A0A7I2V4W8;A0A7I2V3C2;A0A7I2V5G0;A0A7I2V583	Q9P0M6;A0A7I2V412;A0A7I2V423;A0A7I2YQD6;Q5SQT3	Core histone macro-H2A.2;Histone H2A	H2AFY2	0.205399	-7.54256					24.6669	29.7356	27.386	25.1608	17	17										3	13	7	1	0	0
A0A0D9SFP2;E9PF18;Q16836;A0A1W2PQC2;A0A1W2PRT2;A0A1W2PQV5;A0A1W2PNM1;A0A0A0MSE2;A0A1W2PQ55;A0A1W2PP40;A0A1W2PQ78	A0A0D9SFP2;E9PF18;Q16836;A0A1W2PQC2;A0A1W2PRT2;A0A1W2PQV5;A0A1W2PNM1;A0A0A0MSE2	Hydroxyacyl-coenzyme A dehydrogenase, mitochondrial	HADH	0.42265	0.567078	0.851985	-0.635902	0.299901	3.83241	25.4572	17	17	27.1585	17	17	23.8647	25.4886	18	18	24.903	22.5426	27.5131	24.6285	26.709	3	0	0	3	0	0	1	2	0	1	3	1	3	1	4
H0YFD6;P40939;A0A2R8Y4F5;A0A2R8YG21;A0A2R8Y688	H0YFD6;P40939;A0A2R8Y4F5;A0A2R8YG21	Trifunctional enzyme subunit alpha, mitochondrial;Long-chain enoyl-CoA hydratase;Long chain 3-hydroxyacyl-CoA dehydrogenase	HADHA	0.858599	-0.230757	0.834066	0.102217	0.0480856	0.882022	30.8417	24.1732	25.578	30.6605	25.8958	23.3444	28.83	28.9723	29.2582	28.3435	29.9107	29.1129	30.0521	29.4995	30.155	25	1	2	19	2	1	14	15	16	10	21	12	22	17	21
P55084;F5GZQ3;B5MD38;C9JEY0;C9JE81;C9K0M0	P55084;F5GZQ3;B5MD38	Trifunctional enzyme subunit beta, mitochondrial;3-ketoacyl-CoA thiolase	HADHB	0.42265	1.74156	0.724194	0.156714	0.324764	0.660495	25.0598	17	17	30.2845	17	17	28.099	28.6344	27.6096	27.4848	29.2172	28.1112	28.5642	28.5253	29.235	2	0	0	10	0	0	9	10	6	7	10	7	7	7	6
P42357;F8W0V1;H0YHB0;F8VNX0	P42357	Histidine ammonia-lyase	HAL	0.822136	0.207	0.128831	-4.38338	0.00159906	-5.89467	26.7844	25.0519	23.4357	25.9608	24.6922	25.24	23.4237	24.1035	24.1568	22.5339	18	18	18	18	18	6	2	1	3	3	2	1	1	2	1	0	0	0	0	0
P69905;A0A2R8Y7C0;G3V1N2	P69905;A0A2R8Y7C0;G3V1N2	Hemoglobin subunit alpha	HBA1;HBA2	0.872303	-0.0540479	0.000270714	7.47644			28.6757	25.0997	25.3353	28.6128	25.5642	24.7716	18	18	18	25.3561	25.7225	25.3507	18	18	18	6	1	1	6	1	1	0	0	0	3	1	2	0	0	0
P68871;A0A2R8Y7R2;P02042;F8W6P5;E9PFT6;E9PEW8;A0A0J9YWK4;C9JRG0;CON__P02070;A0A2R8Y7X9;P69892;P69891;P02100	P68871;A0A2R8Y7R2;P02042;F8W6P5	Hemoglobin subunit beta;LVV-hemorphin-7;Spinorphin;Hemoglobin subunit delta	HBB;HBD	0.12223	0.638735	0.0321967	2.88109	0.0362584	1.56102	29.1368	25.9166	26.4642	29.9278	26.8853	26.6207	23.2373	23.5844	24.6215	26.6139	27.029	26.4436	24.4325	25.7524	25.9413	9	3	4	9	4	4	2	1	3	5	7	5	2	4	4
P53701	P53701	Cytochrome c-type heme lyase	HCCS	0.42265	-2.12227					23.3668	17	17	17	17	17										1	0	0	0	0	0
P51610	P51610	Host cell factor 1;HCF N-terminal chain 1;HCF N-terminal chain 2;HCF N-terminal chain 3;HCF N-terminal chain 4;HCF N-terminal chain 5;HCF N-terminal chain 6;HCF C-terminal chain 1;HCF C-terminal chain 2;HCF C-terminal chain 3;HCF C-terminal chain 4;HCF C-terminal chain 5;HCF C-terminal chain 6	HCFC1			0.327513	4.1355	0.34338	2.11051							18	18	24.9343	25.1308	25.5718	22.6383	23.5055	18	25.7603							0	0	1	2	2	1	1	1	3
Q13547;Q5TEE2;E5RFI6;E5RJ04;E5RGV4;E5RHE7;E5RH52;E5RG37;E5RFP9;H3BM24	Q13547;Q5TEE2	Histone deacetylase 1	HDAC1	0.19324	-3.36581	0.436289	2.21269	0.139004	5.34724	25.5435	22.964	21.0799	25.4899	17	17	18	24.4927	18	18	24.334	24.7968	25.3114	25.3832	25.8398	1	1	1	2	0	0	0	1	0	0	1	1	1	2	1
Q92769;E5RK19	Q92769	Histone deacetylase 2	HDAC2			0.768276	0.197294	0.0519694	1.68249	17	17	17	17	17	17	25.751	27.0589	26.0367	26.8207	26.1431	26.4747	27.6469	27.9682	28.2789	0	0	0	0	0	0	1	3	2	4	3	2	4	3	5
P51858	P51858	Hepatoma-derived growth factor	HDGF	0.42265	0.610691					24.9857	17	17	26.8178	17	17										2	0	0	2	0	0
Q7Z4V5;K7EPS6;A0A087WZ99;K7ERA4;A0A087WX58;M0R0J3	Q7Z4V5;K7EPS6	Hepatoma-derived growth factor-related protein 2	HDGFRP2	0.231964	-5.15637					24.534	27.0838	22.778	24.9267	17	17										1	5	2	1	0	0
O95714;A0A3B3IRP6;A0A0J9YVP0;H3BUQ1;A0A0J9YXQ8	O95714;A0A3B3IRP6;A0A0J9YVP0	E3 ubiquitin-protein ligase HERC2	HERC2	0.183584	-6.35335					17	26.664	26.3961	17	17	17										0	6	4	0	0	0
P06865	P06865	Beta-hexosaminidase subunit alpha	HEXA			0.166445	3.30572	0.183534	-3.30909							18	23.0063	22.9209	24.0248	26.2389	23.5807	18	18	18							0	1	1	2	3	1	0	0	0
H7BZL2;P31937	H7BZL2;P31937	3-hydroxyisobutyrate dehydrogenase, mitochondrial	HIBADH	0.42265	-2.16625	0.320793	-0.867083	0.703614	0.169349	23.4987	17	17	17	17	17	25.8512	25.811	26.2254	24.4047	26.2656	24.6159	26.1002	25.2757	27.0197	1	0	0	0	0	0	4	4	4	2	4	2	2	2	4
B9A058;Q6NVY1;H7C126;H7C1A5;F8W8A6	B9A058;Q6NVY1;H7C126;H7C1A5;F8W8A6	3-hydroxyisobutyryl-CoA hydrolase, mitochondrial	HIBCH	0.42265	0.959629					22.9065	17	17	25.7854	17	17										1	0	0	2	0	0
Q02539	Q02539	Histone H1.1	HIST1H1A	0.42265	0.11621	0.524958	-0.44467	0.0753013	-0.468116	27.2307	17	17	27.5793	17	17	27.465	28.3361	28.5228	27.8369	26.7637	28.3893	26.7416	28.0784	28.0995	5	0	0	3	0	0	4	5	5	4	4	5	3	3	5
P16401	P16401	Histone H1.5	HIST1H1B	0.00525836	-9.24196	0.951967	0.0377979	0.832355	-0.106686	27.2753	26.4717	24.9788	17	17	17	31.842	33.2342	33.3866	32.8416	32.3085	33.4262	32.2516	32.2445	33.6468	4	3	3	0	0	0	13	16	17	13	14	16	15	14	16
P16403;P22492	P16403	Histone H1.2	HIST1H1C	0.26967	-1.75505	0.961111	0.0244598	0.993212	-0.00404294	34.4366	29.6152	27.8418	34.7696	25.9376	25.9213	30.8227	31.87	32.1922	31.6519	31.1652	32.1411	31.3108	31.0279	32.5341	15	3	3	14	2	1	5	5	6	5	5.5	5.5	5.5	4	5.5
P16402	P16402	Histone H1.3	HIST1H1D	0.40486	-1.98879	0.995573	0.00310135	0.813768	-0.125814	25.3587	17	22.7852	25.1775	17	17	32.8416	34.1713	34.0654	33.5959	33.2393	34.2524	33.3498	33.129	34.222	1	0	1	2	0	0	16	22	22	22	19	21	20	19	24
P10412	P10412	Histone H1.4	HIST1H1E	0.42265	-0.151192	0.652263	0.313512	0.834895	0.127899	25.3255	17	17	24.8719	17	17	31.0818	32.3575	32.399	32.4797	31.693	32.6062	31.6612	31.4096	33.1513	1	1	0	1	0	0	4	5	5	4	5	4	5	2	5
Q96QV6;P16104;A0A3B3IS11	Q96QV6;P16104;A0A3B3IS11	Histone H2A type 1-A;Histone H2AX	HIST1H2AA;H2AFX			0.905032	-0.0263227	0.000553116	-6.80221	17	17	17	17	17	17	24.4959	24.875	25.0358	24.8027	24.5061	25.0189	18	18	18	0	1	0	1	0	0	1	1	1	2	1	1	0	0	0
Q93077;Q7L7L0;P04908	Q93077;Q7L7L0;P04908	Histone H2A type 1-C;Histone H2A type 3;Histone H2A type 1-B/E	HIST1H2AC;HIST3H2A;HIST1H2AB	0.713995	-0.655357	0.821597	0.0638498	0.109288	1.28169	28.2695	27.1238	23.9795	30.4913	24.0184	22.8969	28.1955	29.0389	28.6442	28.7169	28.7036	28.6498	29.4596	29.5284	30.7356	2	1	1	2	1	1	2	2	1	1	2	1	2	2	2
Q8IUE6	Q8IUE6	Histone H2A type 1-C;Histone H2A type 3;Histone H2A type 1-B/E;Histone H2A type 1-A;Histone H2AX	HIST1H2AC;HIST3H2A;HIST1H2AB;HIST1H2AA;H2AFX			0.489439	2.78921	0.691847	2.29206							18	25.6981	18	27.4052	24.6605	18	24.7829	18	25.7913							0	1	0	2	1	0	1	0	1
U3KQK0;Q99879;Q99877;Q93079;Q5QNW6;P62807;P58876;O60814;P57053;Q99880;Q96A08;A0A2R8Y619	U3KQK0;Q99879;Q99877;Q93079;Q5QNW6;P62807;P58876;O60814;P57053;Q99880;Q96A08	Histone H2B;Histone H2B type 1-M;Histone H2B type 1-N;Histone H2B type 1-H;Histone H2B type 2-F;Histone H2B type 1-C/E/F/G/I;Histone H2B type 1-D;Histone H2B type 1-K;Histone H2B type F-S;Histone H2B type 1-L;Histone H2B type 1-A	HIST1H2BN;HIST1H2BM;HIST1H2BH;HIST2H2BF;HIST1H2BC;HIST1H2BD;HIST1H2BK;H2BFS;HIST1H2BL;HIST1H2BA	0.41998	-0.913755	0.337734	0.803212	0.335	0.801151	34.3645	33.4544	31.9365	35.1615	31.1606	30.692	33.3526	33.8103	32.9228	35.0588	33.3701	34.0664	33.598	33.898	34.9932	9	8	8	10	8	8	12	12	10	16	11	13	11	11	13
P62805	P62805	Histone H4	HIST1H4A	0.334836	-1.61994	0.332745	0.997292	0.114152	0.846682	34.9134	35.0876	34.2087	35.8489	31.9391	31.562	31.8068	32.2235	31.5108	34.2503	31.9587	32.3239	32.1888	32.9378	32.9545	15	13	13	15	13	13	12	11	10	12	11	10	12	12	13
Q16777;Q6FI13;A0A0U1RR32;A0A0U1RRH7;Q99878;Q96KK5;Q9BTM1;P20671;P0C0S8;H0YFX9	Q16777;Q6FI13;A0A0U1RR32;A0A0U1RRH7;Q99878;Q96KK5;Q9BTM1;P20671;P0C0S8;H0YFX9	Histone H2A type 2-C;Histone H2A type 2-A;Histone H2A type 1-J;Histone H2A type 1-H;Histone H2A.J;Histone H2A type 1-D;Histone H2A type 1;Histone H2A	HIST2H2AC;HIST2H2AA3;HIST1H2AJ;HIST1H2AH;H2AFJ;HIST1H2AD;HIST1H2AG	0.339611	-0.847371	0.678796	-0.349678	0.0750456	1.24286	34.8664	33.3497	32.37	35.369	31.6669	31.0081	33.9222	33.818	35.5095	33.8972	34.537	33.7665	35.3545	35.5698	36.0541	7	5	5	7	5	4	7	7	9	10	9	8	8	6	9
Q16778;P33778;P23527;P06899;Q8N257;Q6DRA6;Q6DN03	Q16778;P33778;P23527;P06899;Q8N257	Histone H2B type 2-E;Histone H2B type 1-B;Histone H2B type 1-O;Histone H2B type 1-J;Histone H2B type 3-B	HIST2H2BE;HIST1H2BB;HIST1H2BO;HIST1H2BJ;HIST3H2BB	0.37872	-3.80142	0.415939	0.417646	0.188888	1.07266	29.712	28.1574	27.1364	31.1713	25.4302	17	27.3791	27.6512	27.556	28.5943	27.5018	27.7432	28.1803	27.942	29.6821	2	2	2	2	2	0	2	2	2	2	2	2	2	2	2
Q5TEC6;A0A590UJL8	Q5TEC6	Histone H3	HIST2H3PS2	0.725091	-0.584641	0.302523	1.63104	0.0333667	1.70064	29.0584	29.5381	28.6666	31.3365	27.1689	27.0037	26.443	27.2131	26.6516	30.3145	27.0549	27.8314	27.6458	28.818	28.9458	1	1	1	1	1	1	1	1	1	1	1	1	1	1	1
P19367	P19367	Hexokinase-1	HK1			0.769984	-1.12992	0.79686	0.846739							22.2955	18	22.7207	18	23.6264	18	18	23.6882	23.8683							1	0	1	0	1	0	0	2	1
Q5SRN7;A0A1W2PS24;Q5SRN5;P04439;A0A140T975;A0A140T955;A0A140T941;A0A140T933;A0A140T8W8;A0A1W2PR61;A0A1W2PQS8;Q9GJ45;A0A1W2PS39;A0A1W2PPQ2;A0A1W2PPF8;A0A140T9Z6;A0A1W2PRT9;Q5SPM2;Q5RJ27;Q53Z42;B0UXQ0;A0A140T9I0;A0A140T9X5;A0A140T913;A0A140T8Y4;A0A0G2JPD3	Q5SRN7;A0A1W2PS24;Q5SRN5;P04439;A0A140T975;A0A140T955;A0A140T941;A0A140T933;A0A140T8W8;A0A1W2PR61;A0A1W2PQS8;Q9GJ45;A0A1W2PS39;A0A1W2PPQ2;A0A1W2PPF8;A0A140T9Z6;A0A1W2PRT9;Q5SPM2;Q5RJ27;Q53Z42;B0UXQ0;A0A140T9I0;A0A140T9X5;A0A140T913;A0A140T8Y4;A0A0G2JPD3	HLA class I histocompatibility antigen, A-3 alpha chain	HLA-A	0.42265	0.73493					25.7696	17	17	27.9744	17	17										3	0	0	4	0	0
P17096	P17096	High mobility group protein HMG-I/HMG-Y	HMGA1	0.42265	0.574002					25.3096	17	17	27.0316	17	17										2	0	0	2	0	0
Q5T7C4;B2RPK0;P09429;P23497	Q5T7C4;B2RPK0;P09429;P23497	Putative high mobility group protein B1-like 1;High mobility group protein B1;Nuclear autoantigen Sp-100	HMGB1;HMGB1P1;SP100	0.42265	0.988962	0.646424	2.21607	0.949044	0.269039	23.9685	17	17	26.9354	17	17	24.0503	18	18	18	24.9049	23.7936	18	18	24.8574	1	0	0	2	0	0	1	0	0	0	1	1	0	0	1
P35914	P35914	Hydroxymethylglutaryl-CoA lyase, mitochondrial	HMGCL	0.42265	2.38332					17	17	17	24.15	17	17										0	0	0	1	0	0
P54868;Q01581	P54868;Q01581	Hydroxymethylglutaryl-CoA synthase, mitochondrial	HMGCS2			0.875882	-0.182749	0.857615	0.810292							25.1279	24.5093	23.5897	22.9217	25.7003	24.0566	18	28.7116	28.9461							3	1	1	1	4	3	0	9	13
P05114;F2Z2W6;F2Z2Y5;H7BXJ5;A0A494C035;A6NL93;A6NEL0	P05114;F2Z2W6;F2Z2Y5;H7BXJ5;A0A494C035;A6NL93;A6NEL0	Non-histone chromosomal protein HMG-14	HMGN1	0.42265	2.42076					17	17	17	24.2623	17	17										1	0	0	2	0	0
Q13151	Q13151	Heterogeneous nuclear ribonucleoprotein A0	HNRNPA0	0.42265	0.63525					27.5521	17	17	29.4578	17	17										5	0	0	8	0	0
F8W6I7;A0A7I2V3R8;P09651;A0A7I2V3W0;A0A7I2V2L6;F8VZ49;A0A7I2YQX9;F8VTQ5;Q32P51;A0A2R8Y4L2;F8W646;H0YH80;A0A7I2V5U9;A0A7I2YQ85;A0A7I2YQY2;A0A7I2V334;A0A7I2V497;A0A7I2V2Z4;A0A7I2V4M0;A0A7I2YQV3;A0A7I2V3C7;A0A7I2V3U8;A0A7I2V2F1;A0A7I2V5H0;A0A7I2V5N7;A0A7I2V3W4;A0A7I2V4P7;A0A7I2V2X1;A0A7I2V4E2;F8VYN5;A0A7I2V661;A0A7I2V5P1;A0A7I2V666;A0A7I2V3K5;A0A7I2V2R4;A0A7I2V5T1;A0A7I2V453;A0A7I2V2Q7;A0A7I2V520;A0…	F8W6I7;A0A7I2V3R8;P09651;A0A7I2V3W0;A0A7I2V2L6;F8VZ49;A0A7I2YQX9;F8VTQ5;Q32P51;A0A2R8Y4L2	Heterogeneous nuclear ribonucleoprotein A1;Heterogeneous nuclear ribonucleoprotein A1, N-terminally processed;Heterogeneous nuclear ribonucleoprotein A1-like 2	HNRNPA1;HNRNPA1L2	0.277041	-4.55443	0.901213	0.0665995	0.0637308	1.33776	31.3577	24.5854	24.6784	32.9582	17	17	27.4942	27.7077	27.1652	26.8883	27.531	28.1476	29.145	28.3373	28.8981	15	1	1	15	0	0	5	5	4	5	4	6	6	5	6
P22626;A0A7I2V323;A0A7I2V4N1;A0A7I2V3P1;A0A7I2V4I6;A0A7I2V3P7;A0A7I2V4S4;A0A087WUI2;A0A024RA28;A0A7I2V4N0;A0A7I2YQN4	P22626;A0A7I2V323;A0A7I2V4N1;A0A7I2V3P1;A0A7I2V4I6;A0A7I2V3P7;A0A7I2V4S4;A0A087WUI2;A0A024RA28;A0A7I2V4N0;A0A7I2YQN4	Heterogeneous nuclear ribonucleoproteins A2/B1	HNRNPA2B1;HNRPA2B1	0.321551	4.93095	0.843389	0.0691833	0.122585	0.99088	32.0895	17	28.0547	33.7738	29.4584	28.7048	30.3755	31.3535	31.3273	31.0609	31.0868	31.1163	32.0868	31.7582	32.184	28	0	1	30	1	1	17	17	18	15	17	18	21	19	18
A0A7I2V2R3;A0A7I2V5D8;P51991;A0A7I2V402;A0A7I2V4J6;A0A7I2V4G0;H7C1J8	A0A7I2V2R3;A0A7I2V5D8;P51991;A0A7I2V402;A0A7I2V4J6;A0A7I2V4G0	Heterogeneous nuclear ribonucleoprotein A3	HNRNPA3	0.42265	0.526801					29.9025	17	17	31.4829	17	17										14	0	0	13	0	0
G3V4W0;B4DY08;B2R5W2;G3V4C1;P07910;G3V2Q1;G3V576;G3V555;G3V575;G3V5X6;G3V3K6;G3V251;B4DSU6;G3V2D6;G3V4M8;G3V5V7;G3V2H6;P0DMR1;B7ZW38;A0A0G2JPF8;A0A0G2JNQ3;O60812;B2RXH8;E5RG71;B3KT61;Q86SE5	G3V4W0;B4DY08;B2R5W2;G3V4C1;P07910;G3V2Q1;G3V576;G3V555;G3V575;G3V5X6;G3V3K6;G3V251;B4DSU6	Heterogeneous nuclear ribonucleoproteins C1/C2	HNRNPC	0.482831	-2.0595	0.469747	0.323219	0.0562955	0.85662	30.6581	24.1485	23.5099	32.4272	22.7109	17	30.4676	31.4789	30.9495	31.1649	31.0713	31.6294	31.4903	31.914	32.0616	15	1	2	17	1	0	15	15	14	15	16	17	16	18	17
D6RBQ9	D6RBQ9		HNRNPD	0.42265	2.23519					17	17	17	23.7056	17	17										0	0	0	1	0	0
A0A087WUK2;O14979	A0A087WUK2;O14979	Heterogeneous nuclear ribonucleoprotein D-like	HNRNPDL	0.42265	1.10896	0.42265	-1.54229	0.406636	2.01439	24.9178	17	17	28.2447	17	17	18	22.6269	18	18	18	18	18	22.7923	23.8777	1	0	0	6	0	0	0	1	0	0	0	0	0	1	1
P52597;A0A1B0GW42	P52597	Heterogeneous nuclear ribonucleoprotein F;Heterogeneous nuclear ribonucleoprotein F, N-terminally processed	HNRNPF			0.212256	0.35924	0.0177241	1.56283	17	17	17	17	17	17	24.5807	25.7414	25.4169	25.0668	26.3633	25.3866	26.0387	27.0029	27.3859	0	0	0	1	0	0	1	3	2	2	3	4	1	2	3
E9PCY7;G8JLB6;P31943;D6RIU0;D6RBM0;E7EQJ0;D6RAM1;E5RGV0;D6R9T0;D6RFM3;D6RIT2;E7EN40;D6RDU3;D6RJ04;D6RIH9;D6RF17;D6RDL0;E5RGH4;H0YB39;D6R9D3;H0YAQ2;H0YBG7;H0YBD7	E9PCY7;G8JLB6;P31943;D6RIU0;D6RBM0;E7EQJ0;D6RAM1;E5RGV0;D6R9T0;D6RFM3;D6RIT2;E7EN40;D6RDU3;D6RJ04;D6RIH9	Heterogeneous nuclear ribonucleoprotein H;Heterogeneous nuclear ribonucleoprotein H, N-terminally processed	HNRNPH1	0.42265	2.8049	0.789059	1.01142	0.951857	-0.32143	17	17	17	25.4147	17	17	26.7619	18	26.4127	23.4672	25.5284	25.2133	18	25.5429	26.6675	0	0	0	2	0	0	1	0	1	2	1	2	0	1	1
P55795	P55795	Heterogeneous nuclear ribonucleoprotein H2;Heterogeneous nuclear ribonucleoprotein H2, N-terminally processed	HNRNPH2	0.831033	0.356704	0.0250106	1.55838	0.0486061	0.906259	27.0515	26.1981	23.1474	29.4612	23.7026	24.3033	26.7441	26.8061	27.6077	28.6659	28.4832	28.6839	27.9138	27.8582	28.1046	3	4	1	4	3	2	3	4	4	7	7	7	4	4	3
P31942	P31942	Heterogeneous nuclear ribonucleoprotein H3	HNRNPH3	0.42265	0.388175	0.155646	-0.881575	0.667259	-0.280713	28.854	17	17	30.0185	17	17	27.1092	27.3871	28.2148	26.8844	25.7951	27.3868	25.9369	28.1464	27.7856	7	0	0	7	0	0	4	4	5	4	3	4	4	3	5
P61978;Q5T6W2;S4R359;S4R457	P61978;Q5T6W2	Heterogeneous nuclear ribonucleoprotein K	HNRNPK	0.804047	0.302496	0.431088	0.151436	0.0594257	1.07408	30.5108	26.325	25.1571	30.6353	24.8689	27.3962	28.2824	28.9884	28.913	28.2998	29.4485	28.8898	29.8139	29.5717	30.0205	15	3	3	12	2	3	13	14	13	9	12	10	14	14	14
P14866;M0QXS5;A0A3B3ITJ4;M0R1W6;M0R076;B4DVF8;M0QYL7	P14866;M0QXS5;A0A3B3ITJ4	Heterogeneous nuclear ribonucleoprotein L	HNRNPL	0.307571	-2.18638	0.399724	-0.224376	0.0184196	1.37457	29.4067	23.41	22.191	29.7296	21.719	17	27.3915	28.071	27.8381	27.417	27.4263	27.7841	29.0458	29.085	29.2935	16	2	1	12	1	0	8	9	9	9	6	10	11	12	12
A0A087X0X3;P52272;M0QZM1;M0R019;M0R2T0;M0R2I7;M0QYQ7;M0R0N3;M0R0Y6;M0QY96;M0QYL3	A0A087X0X3;P52272;M0QZM1	Heterogeneous nuclear ribonucleoprotein M	HNRNPM	0.42265	-0.200585	0.861699	-0.0350285	0.0473697	1.09989	30.6866	17	17	30.0849	17	17	29.1697	29.6869	29.4232	28.9388	29.4936	29.7423	30.62	30.3068	30.6527	28	0	0	18	0	0	14	20	15	14	13	19	26	24	25
O43390;A0A6Q8PH31;B4DT28;A0A6Q8PEX7;A0A6Q8PH35;A0A6Q8PHG0;A0A286YEZ8	O43390;A0A6Q8PH31;B4DT28;A0A6Q8PEX7;A0A6Q8PH35	Heterogeneous nuclear ribonucleoprotein R	HNRNPR	0.42265	-0.302735	0.170833	-0.482634	0.719451	0.241615	28.4222	17	17	27.514	17	17	28.0361	27.9738	27.8005	27.1759	27.4521	27.7345	27.1107	28.7391	28.6855	9	0	0	5	0	0	4	7	8	7	5	12	5	7	8
Q00839;A0A1W2PPS1;A0A1X7SBS1;A0A1W2PP35;Q5RI18;A0A1W2PQL0;A0A1W2PP34;A0A1W2PPL4;A0A1W2PPH7;A0A1W2PRZ7;A0A1W2PQ74;A0A1W2PQD4;A0A1W2PPE9;A0A1W2PRI6;A0A1W2PP22	Q00839;A0A1W2PPS1;A0A1X7SBS1;A0A1W2PP35;Q5RI18;A0A1W2PQL0;A0A1W2PP34;A0A1W2PPL4;A0A1W2PPH7;A0A1W2PRZ7;A0A1W2PQ74;A0A1W2PQD4	Heterogeneous nuclear ribonucleoprotein U	HNRNPU	0.289573	-4.69417	0.0410711	-0.511191	0.0579731	1.25543	31.4123	28.168	26.7037	30.9568	17	24.2447	28.1329	29.1075	28.9	27.6124	28.786	28.2084	29.9392	29.8185	30.149	28	11	9	20	0	2	8	12	10	8	10	8	8	14	13
Q1KMD3;H3BQZ7	Q1KMD3;H3BQZ7	Heterogeneous nuclear ribonucleoprotein U-like protein 2	HNRNPUL2;HNRNPUL2-BSCL2	0.197287	-4.73955	0.613174	-0.67811	0.24645	0.765638	28.9136	26.6216	25.8815	28.639	21.559	17	27.2489	29.3716	29.2614	28.221	26.4982	29.1284	28.9522	29.5692	29.6575	15	7	7	9	1	0	9	18	16	11	6	15	12	18	20
A0A087WU08;A0A0C4DGL8;J3QLC9;J3QR68;H0Y300;P00738	A0A087WU08;A0A0C4DGL8;J3QLC9;J3QR68;H0Y300;P00738	Haptoglobin;Haptoglobin alpha chain;Haptoglobin beta chain	HP	0.42265	-0.0585022					23.4863	17	17	23.3108	17	17										1	0	0	1	0	0
Q5SSJ5;B0QZK4;Q5SWC8;B0QZK9;B0QZK8	Q5SSJ5;B0QZK4;Q5SWC8	Heterochromatin protein 1-binding protein 3	HP1BP3	0.0155651	-8.65029					26.8669	26.6127	23.4712	17	17	17										5	5	2	0	0	0
E9PI21;Q53GQ0;A0A1B0GW85;A0A1B0GU83;A0A1B0GVY6;A0A1B0GV93	E9PI21;Q53GQ0;A0A1B0GW85;A0A1B0GU83;A0A1B0GVY6;A0A1B0GV93	Estradiol 17-beta-dehydrogenase 12	HSD17B12	0.42265	2.90176	0.42265	2.77855	0.183681	4.61482	17	17	17	25.7053	17	17	18	18	18	18	26.3357	18	24.7779	25.0666	18	0	0	0	2	0	0	0	0	1	1	2	0	2	1	0
P37059;H3BS44;H3BRZ6;H3BNN1;H3BQY3	P37059;H3BS44	Estradiol 17-beta-dehydrogenase 2	HSD17B2	0.937186	0.111008	0.498546	0.324021	0.395108	1.48833	28.7163	23.5723	24.5731	30.5152	24.4298	22.2497	25.3542	26.9	26.2104	24.901	27.7381	26.7975	28.7791	25.7038	28.4467	8	1	2	9	2	1	2	4	4	2	5	4	8	2	7
A0A2R8YD50;P51659;E7ER27;A0A2R8YDT8;A0A2R8YF45;E7EPL9;A0A2R8Y7L2;E7ET17;A0A2R8YEG2	A0A2R8YD50;P51659;E7ER27;A0A2R8YDT8;A0A2R8YF45	Peroxisomal multifunctional enzyme type 2;(3R)-hydroxyacyl-CoA dehydrogenase;Enoyl-CoA hydratase 2	HSD17B4	0.584496	2.3383	0.0518648	-0.62748	0.848661	0.122007	26.3925	24.12	17	23.8865	24.2218	26.4191	27.9158	28.8018	27.8462	27.5847	28.0487	27.048	29.1214	28.1138	27.6947	6	1	0	1	2	3	7	16	9	7	9	6	14	11	8
Q6YN16	Q6YN16	Hydroxysteroid dehydrogenase-like protein 2	HSDL2	0.42265	0.895777	0.668472	-0.379641	0.213095	1.64215	22.3137	17	17	25.001	17	17	25.7767	27.3955	25.3812	25.7575	25.5498	26.1072	28.0604	27.2408	28.1786	1	0	0	2	0	0	2	4	4	3	2	3	5	3	6
P07900;Q58FF8;G3V2J8;Q58FG0;Q14568;Q58FF6	P07900	Heat shock protein HSP 90-alpha	HSP90AA1	0.907725	-0.517542	0.793268	-0.0908381	0.196642	2.2868	26.7563	17	23.4723	24.7229	23.9531	17	22.1082	22.5937	22.3618	21.5865	23.0898	22.1149	25.4272	22.4907	26.0063	5	0	2	2	2	0	2	3.5	3	1	6	2	4	2.5	6
P08238;Q58FF7	P08238	Heat shock protein HSP 90-beta	HSP90AB1	0.451092	-3.10416	0.614129	-0.224313	0.397014	0.546822	26.7389	26.8455	25.77	17	26.35	26.6921	28.4771	29.7247	29.6454	28.0661	30.2303	28.8779	30.0462	29.7249	29.7166	6	4	3	0	4	4	9	13	12	6	18	9	15	12	12
P14625;A0A087WT78;A0A7P0TAE1;H0YIV0;A0A7P0T823;A0A7P0TAT8;A0A7P0T917;A0A7P0TAY2;A0A7P0TBC2;A0A7P0T8R3;A0A7P0T885;A0A7P0Z405;F8W026;Q58FF3	P14625;A0A087WT78;A0A7P0TAE1;H0YIV0;A0A7P0T823;A0A7P0TAT8;A0A7P0T917;A0A7P0TAY2;A0A7P0TBC2	Endoplasmin	HSP90B1	0.206153	-0.910259	0.376797	-0.571476	0.31936	0.529718	29.5658	26.8585	26.2332	28.0832	26.9299	24.9136	29.5274	30.0532	30.3522	28.4053	30.4947	29.3184	30.8566	30.0922	30.5732	19	4	4	9	4	3	17	15	22	11	23	18	24	19	22
P0DMV9;P0DMV8;A0A0G2JIW1;V9GZ37	P0DMV9;P0DMV8;A0A0G2JIW1;V9GZ37		HSPA1A	0.613769	0.243551	0.46548	0.198064	0.0123296	1.62864	28.5914	24.9431	25.7057	28.0158	25.5303	26.4247	29.1182	29.419	29.8464	29.3778	29.9661	29.6339	31.0788	31.0133	31.1775	12	2	3	6	3	3	12	12	14	14	16	16	22	17	22
P34932	P34932	Heat shock 70 kDa protein 4;Heat shock protein 105 kDa	HSPA4;HSPH1			0.601716	2.49593	0.151824	5.1394							18	18	23.6305	24.7443	24.3739	18	26.3245	24.3477	24.3764							0	0	2	1	2	0	3	1	2
P17066;P48741	P17066;P48741	Heat shock 70 kDa protein 6;Putative heat shock 70 kDa protein 7	HSPA6;HSPA7	0.664278	0.188765	0.158498	-0.562155	0.11111	1.65078	26.7631	25.4961	25.3604	27.6808	25.4696	25.0355	25.6966	27.0441	26.6363	25.6355	26.1473	25.9077	28.4078	27.6723	28.2492	1	1	1	1	1	1	1	1	2	1	1	1	1	1	1
P11142;E9PKE3;E9PN89;E9PNE6;E9PLF4;A8K7Q2;E9PQQ4;E9PQK7;E9PK54;E9PI65;P54652;E9PPY6;E9PN25;E9PS65;E9PM13	P11142;E9PKE3;E9PN89;E9PNE6	Heat shock cognate 71 kDa protein	HSPA8	0.600283	-0.204308	0.267024	0.156317	0.0183455	1.84187	30.936	27.7708	28.1573	30.6712	28.1682	27.4118	30.4997	31.0508	30.9892	30.6801	31.3715	30.9571	32.8334	32.5438	32.6881	20	8	8	12	7	8	22	23	23	22	21	22	34	29	33
D6RCD7;P38646;A0A7I2V2G2;A0A7I2V2S7;A0A7I2YQB2;A0A7I2V3F7;H0Y8K0;A0A3B3ITI4;H0Y8S0	D6RCD7;P38646;A0A7I2V2G2;A0A7I2V2S7;A0A7I2YQB2;A0A7I2V3F7;H0Y8K0	Stress-70 protein, mitochondrial	HSPA9	0.259513	-0.307399	0.349891	0.261532	0.00366176	1.90602	31.2118	27.1497	27.0017	31.0666	27.0727	26.3018	29.8508	29.7942	29.95	29.9222	30.487	29.9704	31.9413	31.7288	31.643	28	9	11	24	11	8	21	17	19	23	20	19	29	29	30
P04792;A0A6Q8PFK8;A0A6Q8PGK1;A0A6Q8PHJ6;A0A6Q8PFE7;A0A6Q8PF43;A0A6Q8PHA6;A0A6Q8PH65;A0A6Q8PGY2;C9J3N8	P04792;A0A6Q8PFK8;A0A6Q8PGK1;A0A6Q8PHJ6;A0A6Q8PFE7;A0A6Q8PF43;A0A6Q8PHA6;A0A6Q8PH65;A0A6Q8PGY2	Heat shock protein beta-1	HSPB1	0.188494	1.2012	0.133339	-0.71767	0.323205	-0.415555	29.9644	17	24.3319	31.5661	17	26.3338	28.1568	28.299	27.7701	26.9785	28.1229	26.9715	27.5564	27.4459	27.9769	10	0	1	12	0	2	5	5	3	4	4	4	5	4	5
A0A7I2V599;P10809;A0A7I2V2X6;A0A7I2YQK6;A0A7I2V5M1;A0A7I2V5K3;A0A7I2YQ71;A0A7I2V369;E7EXB4;E7ESH4;C9JL25;C9JCQ4;C9JL19;C9J0S9	A0A7I2V599;P10809;A0A7I2V2X6;A0A7I2YQK6;A0A7I2V5M1	60 kDa heat shock protein, mitochondrial	HSPD1	0.225323	-1.07548	0.320673	-0.503257	0.0928414	1.26752	32.1117	27.2323	27.2263	32.0841	26.2095	25.0503	29.8409	30.3545	29.8191	28.5704	30.2774	29.6569	31.6825	30.8141	31.3204	34	8	6	28	7	4	22	23	22	16	23	22	27	26	28
P61604;B8ZZL8;B8ZZ54;S4R3N1	P61604;B8ZZL8	10 kDa heat shock protein, mitochondrial	HSPE1	0.315557	2.94405					26.8674	17	17	28.411	17	24.2886										3	0	0	5	0	1
O43719;Q5H918;Q5H919	O43719	HIV Tat-specific factor 1	HTATSF1	0.459362	-2.80297					23.3395	25.9628	17	23.8934	17	17										1	5	0	1	0	0
O75874	O75874	Isocitrate dehydrogenase [NADP] cytoplasmic	IDH1	0.256246	0.365	0.900532	-0.0630385	0.0985545	1.43907	24.2746	23.8026	23.249	24.8964	23.7046	23.8203	26.1102	27.1368	27.3926	26.2102	27.7516	26.4887	28.4932	28.3233	28.1404	1	1	1	1	1	1	5	5	6	4	7	5	10	8	6
H0YL11;P48735	H0YL11;P48735	Isocitrate dehydrogenase [NADP], mitochondrial	IDH2	0.42265	0.58571	0.0540031	-0.56643	0.177931	1.45553	23.5512	17	17	25.3083	17	17	25.0285	27.1395	25.6027	24.1994	26.7734	25.0986	27.6736	27.3196	27.1441	1	0	0	1	0	0	3	5	3	2	4	3	6	7	6
H0YL72;P50213;H0YM64;H0YKD0;H0YLI6;H0YMU3	H0YL72;P50213;H0YM64;H0YKD0;H0YLI6;H0YMU3	Isocitrate dehydrogenase [NAD] subunit alpha, mitochondrial	IDH3A	0.42265	3.01184					17	17	17	26.0355	17	17										0	0	0	2	0	0
A0A7P0T9Q3;H7BYV1;E9PS44;E9PQN9;A0A7P0T8E0;A0A7P0T953;P13164;Q01629;Q01628	A0A7P0T9Q3;H7BYV1;E9PS44;E9PQN9;A0A7P0T8E0;A0A7P0T953;P13164;Q01629;Q01628	Interferon-induced transmembrane protein 1;Interferon-induced transmembrane protein 2;Interferon-induced transmembrane protein 3	IFITM2;IFITM3;IFITM1	0.42265	3.18418					17	17	17	26.5526	17	17										0	0	0	1	0	0
O00425;Q9NZI8	O00425;Q9NZI8	Insulin-like growth factor 2 mRNA-binding protein 3;Insulin-like growth factor 2 mRNA-binding protein 1	IGF2BP3;IGF2BP1	0.42265	-2.20669	0.41203	-3.44221	0.188201	2.53639	23.6201	17	17	17	17	17	22.5503	23.3624	26.0384	25.6245	18	18	27.4678	25.5689	26.5236	2	0	0	1	0	0	1	1	4	1	0	0	3	3	3
A0A286YEY1;P01876	A0A286YEY1;P01876	Ig alpha-1 chain C region	IGHA1	0.41276	0.689063	0.314656	-1.09164	0.216195	-1.60386	29.7584	26.2731	26.9519	29.4093	28.2193	27.422	28.3198	28.208	28.0892	26.4404	28.7563	26.1454	28.5047	25.8596	25.4411	9	4	5	5	5	4	7	6	5	4	9	3	6	2	2
A0A0G2JMB2;A0A286YEY5;P01877	A0A0G2JMB2;A0A286YEY5;P01877	Ig alpha-2 chain C region	IGHA2	0.42265	0.101119	0.314656	-1.09164	0.216195	-1.60386	24.1262	17	17	24.4296	17	17	28.3198	28.208	28.0892	26.4404	28.7563	26.1454	28.5047	25.8596	25.4411	1	0	0	1	0	0	7	6	5	4	9	3	6	2	2
A0A0A0MS08;P01857;A0A0A0MS07	A0A0A0MS08;P01857;A0A0A0MS07	Ig gamma-1 chain C region	IGHG1	0.239882	1.08285	0.999901	-0.000127157	0.769521	0.160306	34.1477	35.8344	35.4929	36.5106	36.0399	36.173	36.1778	34.9747	34.7035	34.5024	36.4396	34.9135	35.3915	35.4855	35.4598	10	4	5	10	5	4	8	6	4	3	7	4	5	5	3
A0A4W9A917;A0A286YES1;P01860;A0A286YFJ8;P01861;A0A286YEY4;P01859	A0A4W9A917;A0A286YES1;P01860;A0A286YFJ8;P01861;A0A286YEY4;P01859	Ig gamma-3 chain C region;Ig gamma-4 chain C region;Ig gamma-2 chain C region	IGHG3;IGHG4;IGHG2	0.202783	0.922422	0.0022666	-5.21523	0.0022666	-5.21523	17	22.9728	22.5756	17	24.0503	24.2654	22.9927	22.9412	23.7118	18	18	18	18	18	18	0	1	1	0	1	1	1	1	1	0	0	0	0	0	0
P01834;A0A5H1ZRQ3	P01834;A0A5H1ZRQ3	Ig kappa chain C region	IGKC	0.317606	2.98108	0.217018	-1.49984	0.110049	-2.13234	26.5144	17	17	28.0481	17	24.4095	26.5769	27.1124	27.5999	25.1079	27.0562	24.6255	25.9631	24.4687	24.4603	3	0	0	3	0	1	2	3	3	2	4	1	2	1	1
A0A0C4DH67;A0A0C4DH69;A0A075B6S5	A0A0C4DH67;A0A0C4DH69;A0A075B6S5		IGKV1-27			0.000258263	-11.9266	0.0851208	-7.11365							29.5493	30.0565	30.1741	18	18	18	18	25.3203	25.1186							1	1	1	0	0	0	0	1	1
P01602	P01602	Ig kappa chain V-I region HK102	IGKV1-5			0.190318	-4.96865	0.457417	-2.64279							26.4219	24.484	18	18	18	18	18	24.9776	18							2	1	0	0	0	0	1	1	1
P0DOY3;P0DOY2;A0A5H1ZRQ4;A0A0B4J231;P0CG04;P0CF74;B9A064	P0DOY3;P0DOY2;A0A5H1ZRQ4;A0A0B4J231;P0CG04;P0CF74;B9A064	Ig lambda-1 chain C regions;Ig lambda-6 chain C region;Immunoglobulin lambda-like polypeptide 5	IGLC1;IGLC6;IGLL5	0.29334	2.86518	0.409817	-0.522219	0.301792	-0.576764	27.9009	17	22.9359	28.7864	23.9219	23.724	25.7835	26.1424	25.8383	25.045	26.5829	24.5696	26.0356	25.0549	24.9434	2	0	1	2	1	1	1	1	1	1	1	1	1	1	1
A0A075B6I1	A0A075B6I1		IGLV4-60	0.137187	-7.32057	4.06364e-05	-12.0927	0.0106204	-2.72123	24.7768	27.2365	27.4689	23.5205	17	17	30.0238	30.2466	30.0077	18	18	18	27.8633	27.3076	26.9435	1	1	1	1	0	0	1	1	1	0	0	0	1	1	1
Q9UKT9	Q9UKT9	Zinc finger protein Aiolos	IKZF3	0.42265	-3.02402					17	17	26.0721	17	17	17										0	0	1	0	0	0
B4DY09;Q12905;X6R6Z1;A0A0A0MRL0	B4DY09;Q12905	Interleukin enhancer-binding factor 2	ILF2	0.42265	1.04185	0.374399	-0.247018	0.143042	0.724524	25.7154	17	17	28.841	17	17	27.5086	28.3468	28.4382	27.6451	27.7291	28.1784	28.8492	28.7755	28.8425	4	0	0	8	0	0	5	8	8	7	6	9	7	9	9
Q12906;K7EQR9;K7EKJ9;Q96SI9;K7ERM6;K7ENK6;K7EM82;K7ELV3;K7EJ09;K7ER69	Q12906	Interleukin enhancer-binding factor 3	ILF3	0.377609	-2.62791	0.950032	0.0142956	0.105206	0.649285	29.4117	24.289	17	28.8169	17	17	27.0509	27.9074	27.5464	27.2947	27.5189	27.7341	28.1015	28.1646	28.1865	15	1	0	9	0	0	5	9	4	7	6	7	8	9	7
A1L0T0;E9PJS0;M0R026;M0R1B5;E9PL44;E9PNL1	A1L0T0;E9PJS0;M0R026	Acetolactate synthase-like protein	ILVBL	0.690972	0.134205	0.776672	-0.469929	0.169749	1.3183	27.3834	17	22.1956	27.0923	17	22.8892	27.012	26.714	25.5204	23.7583	26.9302	27.1481	29.5709	27.2683	26.3621	6	0	1	3	0	1	3	2	2	1	2	2	11	5	4
B9A067;Q16891;C9J406;H7C463;A0A087WYS0;D6RAW4	B9A067;Q16891;C9J406;H7C463	MICOS complex subunit MIC60	IMMT	0.26049	-5.64278	0.274919	-2.70026	0.129221	1.59254	29.7641	29.6847	27.696	29.1857	17	24.0309	25.8076	24.9238	23.8542	23.1334	25.3514	18	27.0585	25.6263	26.6784	20	10	9	14	0	3	5	3	2	1	4	0	7	3	4
Q27J81	Q27J81	Inverted formin-2	INF2			0.0124168	-5.12576	0.424874	-1.51705							22.717	24.2639	22.3964	18	18	18	23.5151	23.3111	18							1	2	1	0	0	0	1	1	0
Q96AB3	Q96AB3	Isochorismatase domain-containing protein 2, mitochondrial	ISOC2			0.210298	-2.66802	0.289247	3.72886							18	26.2178	23.0533	18	23.2671	18	26.1978	25.3775	26.8825							0	2	1	0	1	0	2	1	2
Q9NPH2	Q9NPH2	Inositol-3-phosphate synthase 1	ISYNA1			0.316991	-1.09593	0.779094	-0.250313							26.1412	26.3258	26.1671	23.4024	26.2413	25.7027	26.7604	24.5161	26.6067							3	2	2	2	2	2	3	2	3
P23229	P23229	Integrin alpha-6;Integrin alpha-6 heavy chain;Integrin alpha-6 light chain;Processed integrin alpha-6	ITGA6			0.313589	-2.41446	0.183933	-3.84505							18	23.9546	23.5805	18	18	22.2918	18	18	18							0	2	1	0	0	1	0	0	0
P06756;H7BZG1	P06756	Integrin alpha-V;Integrin alpha-V heavy chain;Integrin alpha-V light chain	ITGAV	0.979308	0.0909837	0.751126	-0.393756	0.838833	0.227965	26.5862	17	22.099	26.3078	22.6504	17	26.3081	25.6106	27.6553	25.546	27.2504	25.5962	26.822	27.3872	26.0486	6	0	1	5	1	0	5	3	6	5	5	6	6	6	4
H7C4K3;A0A7I2V2F9;E7EUI6;P05556;A0A7I2V348;C9JPK5;Q5T3E6;E9PLR6;E7EQW5;A0A7I2V5Z8;A0A7I2V5T3	H7C4K3;A0A7I2V2F9;E7EUI6;P05556;A0A7I2V348;C9JPK5	Integrin beta;Integrin beta-1	ITGB1	0.42265	-0.43307					25.7352	17	17	24.436	17	17										3	0	0	1	0	0
P16144;J3QRK0	P16144	Integrin beta-4	ITGB4	0.42265	-0.229071	0.10227	-3.78208	0.0544095	1.79099	24.9506	17	17	24.2633	17	17	25.3944	23.536	24.3248	20.7982	18	23.1109	26.3509	25.9617	26.3157	3	0	0	2	0	0	1	1	2	3	0	2	4	3	3
P26012	P26012	Integrin beta-8	ITGB8	0.415287	-2.46267					24.1013	26.8001	26.0579	17	25.4848	27.0865										1	1	1	0	1	1
A0A3B3ITU8;A0A3B3IU04;A0A3F2YNW8;Q14643;A0A3B3ITM6;A0A3B3IU05;A0A3B3ITQ1;A0A3B3IRT5;B7ZMI3;A0A3B3IRP0;A0A3B3IU13;Q14573;Q14571	A0A3B3ITU8;A0A3B3IU04;A0A3F2YNW8;Q14643;A0A3B3ITM6;A0A3B3IU05;A0A3B3ITQ1	Inositol 1,4,5-trisphosphate receptor type 1	ITPR1	0.273556	-2.98196					25.0056	23.7681	17	22.8279	17	17										3	2	1	1	0	0
P14923;C9JTX4;C9J826;C9JK18;C9JKY1;C9JPI2;K7ERP3;A0A2R8Y6G0	P14923	Junction plakoglobin	JUP	0.785985	0.16048	0.700939	-0.377574	0.683852	0.446673	29.8054	30.3591	29.8162	29.3097	30.1534	30.9989	27.2561	28.3189	29.66	27.693	28.8301	27.5792	29.5129	28.3481	28.7141	20	21	21	14	22	21	10	15	20	11	13	11	15	15	14
A0A6Q8PHH2;O95251	A0A6Q8PHH2;O95251	Histone acetyltransferase KAT7	KAT7	0.42265	-1.87614					17	22.6284	17	17	17	17										0	1	0	0	0	0
Q8IYT4	Q8IYT4	Katanin p60 ATPase-containing subunit A-like 2	KATNAL2			0.0537715	-1.26943	0.12637	-5.69794							25.6742	25.8986	26.1996	23.9962	25.23	24.7378	18	24.6785	18							1	1	1	1	1	1	0	1	0
A0A087WTP3;M0R0C6;Q92945;M0R0I5;M0QYH3;M0QXW7;M0R3J3;M0QYG1	A0A087WTP3;M0R0C6;Q92945;M0R0I5	Far upstream element-binding protein 2	KHSRP	0.42265	-0.485362	0.88181	-0.112153	0.010266	1.6979	29.1241	17	17	27.668	17	17	26.8569	26.1807	26.4583	26.0277	27.3998	25.732	28.247	28.1708	28.1718	16	0	0	8	0	0	8	6	5	6	8	3	11	11	11
H0YIM7;A0A1B0GV47;Q7Z4S6	H0YIM7;A0A1B0GV47;Q7Z4S6	Kinesin-like protein KIF21A	KIF21A	0.18456	-3.66918					17	22.7841	22.2235	17	17	17										0	1	1	0	0	0
M0QYU8;P49862	M0QYU8;P49862	Kallikrein-7	KLK7	0.42265	0.628946					24.0137	17	17	25.9005	17	17										1	0	0	1	0	0
P52292	P52292	Importin subunit alpha-1	KPNA2			0.0202998	5.47136									18	18	18	24.2328	21.8884	24.2928	18	18	18							0	0	0	2	2	1	0	0	0
O00505	O00505	Importin subunit alpha-4	KPNA3			0.00297905	6.22431	0.184148	4.12645							18	18	18	23.9972	24.8938	23.7819	24.4357	18	23.9436							0	0	0	1	1	1	1	1	1
Q14974	Q14974	Importin subunit beta-1	KPNB1			0.466275	-1.14439	0.669127	-0.469336							23.5432	25.0638	25.8829	23.29	25.5561	22.2106	24.931	23.9838	24.1671							1	1	3	1	3	1	2	1	1
Q5T749	Q5T749	Keratinocyte proline-rich protein	KPRP	0.90069	0.101467	0.491326	-1.40856	0.26588	-5.70751	31.0517	31.3228	30.8335	29.8576	31.5322	32.1227	25.4478	27.7738	27.0968	27.2877	23.9593	24.8457	27.1958	18	18	20	24	23	11	24	24	3	7	7	8	1	1	6	0	0
F8VZY9;P05783;CON__P05784;CON__H-INV:HIT000015463	F8VZY9;P05783	Keratin, type I cytoskeletal 18	KRT18	0.218064	-5.25222	0.440567	0.563566	0.544611	0.450949	30.4415	25.1276	25.2974	31.1099	17	17	26.1811	27.984	27.2538	27.8958	27.7439	27.4698	27.8363	27.5532	27.3822	21	1	1	18	0	0	5	8	5	9	8	7	5	7	4
K7EMS3	K7EMS3		KRT19	0.562713	-2.15606					25.3738	24.1693	23.29	17	24.4172	24.9477										1	1	1	0	1	1
P35908;H0YID6;H0YHD9	P35908	Keratin, type II cytoskeletal 2 epidermal	KRT2	0.922441	-0.120488	0.29624	-0.482101	0.940657	0.037899	31.3878	32.0231	31.1352	29.2156	32.2644	32.7047	35.2136	35.2789	35.5495	34.8962	35.2932	34.4064	36.1509	34.9217	35.0831	1	1	1	1	1	1	66	61	65	65	60	57	66	60	59
P04259	P04259	Keratin, type II cytoskeletal 6B	KRT6B	0.294017	3.7313	0.539553	1.90445	0.523608	-2.24602	17	25.7171	25.2745	25.9704	26.1724	27.0427	18	26.0585	26.2074	25.0954	25.2617	25.6222	18	18	27.5279	1	1	1	1	1	1	0	1	1	1	1	1	0	0	1
Q86UP2;G3V4Y7;G3V5G2;H0YJZ8;G3V5P0;B7Z6P3	Q86UP2	Kinectin	KTN1	0.0538206	-5.50265	0.462921	-3.36484	0.167877	2.95822	27.3803	23.3237	24.2849	24.481	17	17	24.0491	22.4829	26.0634	18	26.5008	18	27.5084	27.5659	26.3957	10	1	2	3	0	0	2	3	5	0	6	0	9	9	6
Q9GZZ8	Q9GZZ8	Extracellular glycoprotein lacritin	LACRT			0.222657	-4.61496	2.01107e-05	-7.27784							25.2142	25.3221	25.2973	18	25.9886	18	18	18	18							2	2	2	0	1	0	0	0	0
A0A7I2V378;E9PCS6;A0A7I2V5T9;C9J296;E7EPA6;A0A7I2V2R2;A0A7I2V2J0;A0A7I2V5R0;A0A7I2V682;A0A7I2V2T9;A0A7I2V5X5;A0A7I2V4J9;P07942	A0A7I2V378;E9PCS6;A0A7I2V5T9;C9J296;E7EPA6;A0A7I2V2R2;A0A7I2V2J0;A0A7I2V5R0;A0A7I2V682;A0A7I2V2T9;A0A7I2V5X5;A0A7I2V4J9;P07942	Laminin subunit beta-1	LAMB1	0.262474	0.862982	0.664384	0.266654	0.115524	0.354043	33.7252	35.5179	35.0978	35.6834	35.6409	35.6055	34.5859	34.4449	34.0264	34.0664	35.7183	34.0724	34.6767	34.9119	34.5307	1	1	1	1	1	1	1	1	1	1	1	1	1	1	1
P11279	P11279	Lysosome-associated membrane glycoprotein 1	LAMP1	0.315864	3.28457	0.739292	-1.96532	0.183917	-4.73985	23.7893	17	24.2166	24.4237	25.2325	25.2033	24.8834	18	25.3362	18	26.3236	18	18	18	18	1	1	1	1	1	1	1	0	2	0	1	0	0	0	0
P13473;H0YCG2	P13473;H0YCG2	Lysosome-associated membrane glycoprotein 2	LAMP2	0.42265	-3.42229					27.2669	17	17	17	17	17										2	0	0	0	0	0
Q0VGL1	Q0VGL1	Ragulator complex protein LAMTOR4;Ragulator complex protein LAMTOR4, N-terminally processed	LAMTOR4			0.000275929	-11.8231	0.00696815	-2.62321							30.0737	29.9599	29.4358	18	18	18	27.1999	27.1485	27.2513							1	1	1	0	0	0	1	1	1
Q6PKG0;A0A0B4J210;H0YBW1;E5RH50;A0A3B3ISF0;Q659C4	Q6PKG0;A0A0B4J210	La-related protein 1	LARP1	0.218488	-4.61492					17	26.0167	21.828	17	17	17										0	3	1	0	0	0
A0A7I2V4E5;A0A7I2V3Q3;Q9Y4W2;A0A7I2V3R6;A0A7I2V653;A0A7I2YQI7;A0A7I2V5R7	A0A7I2V4E5;A0A7I2V3Q3;Q9Y4W2;A0A7I2V3R6;A0A7I2V653;A0A7I2YQI7;A0A7I2V5R7	Ribosomal biogenesis protein LAS1L	LAS1L	0.42265	-2.91261					17	25.7378	17	17	17	17										0	2	0	0	0	0
C9J9W2;Q14847	C9J9W2;Q14847	LIM and SH3 domain protein 1	LASP1	0.42265	0.621414	0.186866	3.23837			22.8183	17	17	24.6825	17	17	18	18	18	18	23.2998	22.4153	18	18	18	1	0	0	1	0	0	0	0	0	0	1	1	0	0	0
REV__Q5TA79;REV__Q5TA82;REV__Q5TA81;REV__Q5T7P2;REV__O14633;REV__Q5TCM9;REV__Q5T754;REV__Q5T753;REV__Q5T751;Q5TA79;Q5TA82;Q5TA81;Q5T7P2;O14633;Q5TCM9;Q5T7P3;Q5T754;Q5T753;Q5T751	REV__Q5TA79;REV__Q5TA82;REV__Q5TA81;REV__Q5T7P2;REV__O14633;REV__Q5TCM9;REV__Q5T754;REV__Q5T753;REV__Q5T751;Q5TA79;Q5TA82;Q5TA81;Q5T7P2;O14633;Q5TCM9;Q5T7P3;Q5T754;Q5T753;Q5T751	Late cornified envelope protein 2A;Late cornified envelope protein 2D;Late cornified envelope protein 2C;Late cornified envelope protein 1A;Late cornified envelope protein 2B;Late cornified envelope protein 5A;Late cornified envelope protein 1B;Late cornified envelope protein 1F;Late cornified envelope protein 1E;Late cornified envelope protein 1C	LCE2A;LCE2D;LCE2C;LCE1A;LCE2B;LCE5A;LCE1B;LCE1F;LCE1E;LCE1C	0.210892	1.12206					17	21.8464	21.3011	17	23.0822	23.4315										0	1	1	0	1	1
P31025;Q5VSP4	P31025	Lipocalin-1	LCN1	0.648284	0.324577	0.0189347	-1.8823	1.96971e-05	-2.40066	26.8298	25.9082	26.6554	28.334	25.9181	26.115	26.8418	27.2486	27.0276	25.2397	24.8412	25.3902	24.4442	24.8647	24.6072	3	1	2	2	2	1	4	4	2	3	1	3	1	1	1
P00338;F5GXH2;F5GYU2;F5GXY2	P00338;F5GXH2;F5GYU2;F5GXY2	L-lactate dehydrogenase A chain	LDHA	0.42265	0.349461	0.719983	0.358069	0.949072	0.272996	25.6984	17	17	26.7468	17	17	18	24.3887	25.3951	18	26.397	24.461	24.7193	18	25.8834	2	0	0	3	0	0	0	1	1	0	3	2	2	0	3
F5H793;C9J7H8;A8MW50;A0A3B3IS95;A0A5F9ZHM4;P07195	F5H793;C9J7H8;A8MW50;A0A3B3IS95;A0A5F9ZHM4;P07195	L-lactate dehydrogenase;L-lactate dehydrogenase B chain	LDHB			0.203149	-0.984628	0.358248	-0.464108	17	17	17	17	17	17	28.0906	28.4951	29.0909	26.2582	28.4793	27.9852	28.2919	27.3387	28.6537	1	0	0	0	0	0	5	6	8	2	5	5	5	5	6
J3KP02;Q6ZMV7	J3KP02;Q6ZMV7	Leucine-, glutamate- and lysine-rich protein 1	LEKR1	0.42265	-3.31687					26.9506	17	17	17	17	17										1	0	0	0	0	0
Q32P28	Q32P28	Prolyl 3-hydroxylase 1	LEPRE1			0.114584	5.46887	0.836144	0.891887							18	24.2973	22.456	27.4283	27.0086	26.723	24.6042	18	24.8248							0	1	1	6	4	4	2	0	2
O95202	O95202	LETM1 and EF-hand domain-containing protein 1, mitochondrial	LETM1	0.42265	-2.75892	0.0186028	4.83609	0.193681	3.37021	25.2768	17	17	17	17	17	18	18	18	21.7226	22.7504	24.0352	22.2496	18	23.8611	4	0	0	0	0	0	0	0	1	1	1	2	1	0	2
P09382;F8WEI7	P09382	Galectin-1	LGALS1	0.42265	0.557623					28.6993	17	17	30.3721	17	17										8	0	0	5	0	0
P17931;G3V3R6	P17931;G3V3R6	Galectin-3;Galectin	LGALS3	0.655468	-1.1603					26.451	22.4799	17	28.45	17	17										4	1	0	6	0	0
Q08380;K7EP36;K7ESM3;K7EKQ5;K7EJY8;K7EQT9;K7ES75;K7EN99;K7ERZ6;K7EJD3	Q08380;K7EP36	Galectin-3-binding protein	LGALS3BP	0.100049	-4.18793	0.375887	-0.817064	0.198802	1.39331	27.875	24.7761	23.8123	26.0038	20.8957	17	25.9526	26.5705	26.734	24.654	27.1755	24.9764	28.7273	26.8334	27.8764	7	3	2	2	1	0	4	2	4	3	6	1	8	4	4
P47929	P47929	Galectin-7	LGALS7	0.246082	1.85732	0.13121	-4.49764	7.98308e-05	-6.29717	25.3519	23.2707	22.7383	25.1019	25.4079	26.423	24.2144	24.2726	24.4046	18	23.3986	18	18	18	18	1	1	1	1	2	2	1	1	1	0	1	0	0	0	0
Q9UPQ0;D6RD46	Q9UPQ0;D6RD46	LIM and calponin homology domains-containing protein 1	LIMCH1	0.279282	-6.11723					17	31.061	28.2175	17	17	23.9269										0	33	20	0	0	1
E9PDJ9;E7EPK0;H0Y8P3;G5EA03;Q6NVB9;D6RJ93;D6R8Y0;D6RGH8	E9PDJ9;E7EPK0;H0Y8P3;G5EA03		LIMCH1	0.42265	-2.75904					25.2771	17	17	17	17	17										1	0	0	0	0	0
Q05469	Q05469	Hormone-sensitive lipase	LIPE			0.71941	-1.33745	0.342847	3.40153							25.2743	23.5515	18	18	22.9548	21.8586	25.6003	24.5235	26.9066							2	3	0	0	1	1	5	3	7
H0YNT2;A0A0D9SES8;H0YKT5;H0YKN8;H0YL70;Q04726;K7EJR7;H0YNI7;H0YKH0;H0YLW9;H0YLI3;K7EMK7;Q04725	H0YNT2;A0A0D9SES8;H0YKT5;H0YKN8;H0YL70;Q04726;K7EJR7;H0YNI7;H0YKH0;H0YLW9;H0YLI3;K7EMK7;Q04725	Transducin-like enhancer protein 3;Transducin-like enhancer protein 2	LITAF;TLE3;DRD2;TLE2	0.42265	-2.0692					23.2076	17	17	17	17	17										2	0	0	0	0	0
P49257	P49257	Protein ERGIC-53	LMAN1	0.42265	-2.07914					23.2374	17	17	17	17	17										2	0	0	0	0	0
A0A6Q8PFJ0;P02545;Q3BDU5;A0A6Q8PHQ9;Q5TCI8;A0A6Q8PF80;A0A6Q8PGH0;A0A6Q8PFM1;A0A6Q8PF59;A0A6Q8PFF5	A0A6Q8PFJ0;P02545;Q3BDU5;A0A6Q8PHQ9;Q5TCI8;A0A6Q8PF80	Prelamin-A/C;Lamin-A/C	LMNA	0.165728	-2.09622	0.0520572	-0.706975	0.539137	0.237287	31.6799	27.5841	27.5449	31.4101	23.9608	25.1493	28.5958	29.1719	28.3599	27.5539	28.6109	27.8419	28.8872	28.8244	29.1279	38	10	10	32	4	3	18	17	12	8	12	7	16	15	18
P20700;E9PBF6;A0A0D9SFE5;A0A0D9SFY5	P20700;E9PBF6;A0A0D9SFE5;A0A0D9SFY5	Lamin-B1	LMNB1	0.42265	-0.244568					28.0977	17	17	27.364	17	17										11	0	0	7	0	0
Q03252	Q03252	Lamin-B2	LMNB2	0.42265	-0.0307649	0.269472	-0.928485	0.955109	0.0595074	24.77	17	17	24.6777	17	17	24.4543	24.9682	23.1942	22.327	24.4107	23.0934	25.0952	23.1952	24.5047	2	0	0	1	0	0	2	2	2	1	2	1	2	1	2
K7EJE8;K7EKE6;P36776;K7ER27;K7ER56;K7ERR6	K7EJE8;K7EKE6;P36776	Lon protease homolog, mitochondrial	LONP1	0.0329529	-6.33653	0.185305	-3.10827	0.821354	-0.476028	25.6754	22.4352	21.899	17	17	17	23.492	22.093	24.8414	18	21.9318	21.1699	25.5305	18	25.4679	4	1	1	0	0	0	3	1	3	0	1	1	2	0	4
Q86WA8;E7EN44;H3BQ67;H3BUW8;H3BPF7	Q86WA8;E7EN44	Lon protease homolog 2, peroxisomal	LONP2	0.135543	-8.61289	0.000293248	-8.55508	0.0490586	-1.31801	27.9501	29.8578	28.4012	26.3704	17	17	26.4636	26.8419	26.3597	18	18	18	24.7406	26.1173	24.8533	1	17	12	1	0	0	2	3	3	0	0	0	1	1	1
P23490	P23490	Loricrin	LOR	0.594394	-1.90367	0.184006	-4.23623	0.681852	-2.04573	24.9122	26.8541	26.1089	17	27.2273	27.937	18	24.5774	24.1312	18	18	18	24.5715	18	18	1	2	2	0	2	2	0	2	1	1	0	0	2	0	0
F5GZB4;A0A2R8Y7K4;Q8IVV2	F5GZB4;A0A2R8Y7K4;Q8IVV2	Lipoxygenase homology domain-containing protein 1	LOXHD1	0.42265	0.172956					25.9582	17	17	26.4771	17	17										1	0	0	1	0	0
Q92604	Q92604	Acyl-CoA:lysophosphatidylglycerol acyltransferase 1	LPGAT1			0.408381	1.48445	0.531681	3.26096							18	23.4397	18	22.3446	23.5485	18	25.6128	18	25.6098							0	1	0	1	1	0	3	0	3
P06858	P06858	Lipoprotein lipase	LPL	0.42265	-3.00982					26.0295	17	17	17	17	17										2	0	0	0	0	0
H0Y9N9;H0YAC6;A0A494C0R9;A0A494BZW2;E9PEM5;A0A494C1L5;P50851	H0Y9N9;H0YAC6;A0A494C0R9;A0A494BZW2;E9PEM5;A0A494C1L5;P50851	Lipopolysaccharide-responsive and beige-like anchor protein	LRBA	0.269549	0.580677					17	23.2571	22.5614	17	23.6931	23.8675										0	1	1	0	1	1
P42704;C9JCA9;B8ZZ38;A0A0C4DG06	P42704	Leucine-rich PPR motif-containing protein, mitochondrial	LRPPRC	0.0855763	-4.49091	0.272771	1.08263	0.398051	1.20504	27.2018	22.5681	23.2011	25.4983	17	17	22.901	23.8963	24.8262	24.613	25.7909	24.4676	26.2636	24.6074	24.3677	11	1	2	3	0	0	1	3	2	5	5	2	4	2	2
Q96AG4	Q96AG4	Leucine-rich repeat-containing protein 59	LRRC59	0.42265	0.384235					27.8306	17	17	28.9833	17	17										6	0	0	6	0	0
E7EQB2;E7ER44;P02788;C9JCF5	E7EQB2;E7ER44;P02788	Lactotransferrin;Lactoferricin-H;Kaliocin-1;Lactoferroxin-A;Lactoferroxin-B;Lactoferroxin-C	LTF	0.394512	0.521339	0.339479	-4.09067	0.118631	-1.22938	29.0513	25.0378	25.5433	28.6807	26.3332	26.1825	27.3679	26.6402	27.3086	22.4205	28.6242	18	26.8247	25.6139	25.19	17	2	3	11	3	3	10	9	12	2	15	0	2	1	1
A0A0A6YYJ8;Q9Y383;B8ZZ10;A8MYV2;Q9NQ29;B8ZZ09	A0A0A6YYJ8;Q9Y383;B8ZZ10;A8MYV2;Q9NQ29	Putative RNA-binding protein Luc7-like 2;Putative RNA-binding protein Luc7-like 1	LUC7L2;LUC7L	0.275858	-3.90705					26.2732	24.327	22.6606	27.5396	17	17										3	2	1	4	0	0
P61626;F8VV32;A0A0B4J259	P61626;F8VV32;A0A0B4J259	Lysozyme C	LYZ	0.0151222	0.897916	0.121538	-1.36835	0.0163578	-1.49671	28.6643	27.6521	27.4074	29.5436	28.3665	28.5074	27.414	27.8238	27.5973	26.5464	27.0069	25.1768	26.3017	26.1782	25.865	7	4	4	6	4	4	3	5	4	4	4	2	2	2	2
K7ES95;Q8WZA0	K7ES95;Q8WZA0	Protein LZIC	LZIC	0.42265	0.889444					24.8184	17	17	27.4867	17	17										1	0	0	1	0	0
F5H6P7;P61326;Q96A72	F5H6P7;P61326;Q96A72	Protein mago nashi homolog;Protein mago nashi homolog 2	MAGOHB;MAGOH	0.616044	-1.92312					23.158	25.2985	17	25.6872	17	17										1	1	0	1	0	0
Q16706	Q16706	Alpha-mannosidase 2	MAN2A1	0.18565	-4.31342					17	23.9402	23.0001	17	17	17										0	1	1	0	0	0
P27816	P27816	Microtubule-associated protein 4	MAP4			0.802741	0.182322	0.0874305	1.80689							25.2324	26.3365	24.3321	24.5502	26.132	25.7659	27.1652	27.0949	27.0617							3	4	1	2	5	3	6	4	4
Q15691	Q15691	Microtubule-associated protein RP/EB family member 1	MAPRE1			0.937849	0.0311025	0.0604495	1.24866							25.0483	25.1264	24.7203	24.4026	25.671	24.9146	26.2866	25.823	26.5314							2	2	2	2	2	3	2	2	3
P29966	P29966	Myristoylated alanine-rich C-kinase substrate	MARCKS	0.42265	0.194717					26.5444	17	17	27.1286	17	17										3	0	0	3	0	0
P49006	P49006	MARCKS-related protein	MARCKSL1	0.42265	3.01648	0.780169	-0.105363	0.589432	-1.26642	17	17	17	26.0494	17	17	23.3777	23.2355	22.6506	22.6541	23.6424	22.6511	23.87	18	23.5945	0	0	0	1	0	0	1	1	1	1	1	1	1	0	1
P31153	P31153	S-adenosylmethionine synthase isoform type-2	MAT2A			0.844303	0.683902	0.680437	-1.47586							22.4138	18	22.7242	18	24.1908	22.9989	18	22.7104	18							1	0	1	0	1	1	0	1	0
A0A0R4J2E8;A8MXP9;P43243;D6REM6;D6R991;B3KM87;H0Y8T4;D6R8Z5;D6RCM3;D6REK4;D6RBK5;D6RB45;A0A1B0GX04;D6R9F3;D6RBS2;D6RBI2;D6RE02;D6RIA2;D6RAM9;D6RAY2	A0A0R4J2E8;A8MXP9;P43243;D6REM6;D6R991	Matrin-3	MATR3	0.147175	-5.84098	0.03597	-0.667164	0.0604535	0.576584	29.9096	27.6823	26.6999	28.8298	20.9391	17	29.6497	30.1247	29.9924	28.9521	29.249	29.5642	29.979	30.6822	30.8354	20	7	7	10	1	0	13	16	14	11	12	13	17	21	22
Q8IYB1	Q8IYB1	Protein MB21D2	MB21D2	0.185395	5.30663					17	17	17	17	24.4172	25.5027										0	0	0	0	3	3
Q9UBB5;O95983	Q9UBB5;O95983	Methyl-CpG-binding domain protein 3	MBD3			0.183576	-4.1212	0.387521	-2.16108							18	24.0993	24.2643	18	18	18	18	18	23.8804							0	1	1	0	0	0	0	0	1
P23508	P23508	Colorectal mutant cancer protein	MCC					0.183735	5.77152							18	18	18	18	18	18	18	26.4511	26.8635							0	0	0	0	0	0	0	2	3
P40926;G3XAL0	P40926;G3XAL0	Malate dehydrogenase, mitochondrial;Malate dehydrogenase	MDH2	0.42265	0.320701	0.246245	-1.47196	0.727673	0.144635	30.0639	17	17	31.026	17	17	28.9162	28.9177	28.9005	26.5683	29.2603	26.4899	29.5758	28.3657	29.2268	11	0	0	11	0	0	8	9	10	6	9	3	10	6	8
A0A1W2PR68;A0A1W2PQT3;A0A1W2PPH1;A0A1W2PQH3;A0A1W2PQY8;P23368;A0A1W2PQ37;A0A1W2PQF8	A0A1W2PR68;A0A1W2PQT3;A0A1W2PPH1;A0A1W2PQH3;A0A1W2PQY8;P23368;A0A1W2PQ37;A0A1W2PQF8	NAD-dependent malic enzyme, mitochondrial	ME2	0.42265	-2.28605					23.8581	17	17	17	17	17										2	0	0	0	0	0
P51608	P51608	Methyl-CpG-binding protein 2	MECP2	0.42265	-2.45892					24.3768	17	17	17	17	17										1	0	0	0	0	0
Q9GZY8	Q9GZY8	Mitochondrial fission factor	MFF	0.874207	0.697908					17	17	22.667	24.7607	17	17										0	0	1	1	0	0
F5H760;P10620	F5H760;P10620	Microsomal glutathione S-transferase 1	MGST1	0.42265	0.519534					23.7457	17	17	25.3043	17	17										1	0	0	1	0	0
Q5VV87;Q5VV89;O14880	Q5VV87;Q5VV89;O14880	Microsomal glutathione S-transferase 3	MGST3	0.42265	2.53515					17	17	17	24.6055	17	17										0	0	0	1	0	0
P14174	P14174	Macrophage migration inhibitory factor	MIF			0.191245	-3.04054	0.191245	-3.04054							21.9282	23.1934	18	18	18	18	18	18	18							1	2	0	0	0	0	0	0	0
Q14165;F5H1S8;H0YG07	Q14165;F5H1S8;H0YG07	Malectin	MLEC	0.42265	0.834798					22.9909	17	17	25.4953	17	17										1	0	0	2	0	0
F5H0Y3;Q15773	F5H0Y3;Q15773	Myeloid leukemia factor 2	MLF2	0.42265	2.27003					17	17	17	23.8101	17	17										0	0	0	1	0	0
Q9BU76	Q9BU76	Multiple myeloma tumor-associated protein 2	MMTAG2	0.42265	0.282967					24.2399	17	17	25.0888	17	17										1	0	0	1	0	0
Q13724;A0A3B3IRK6;A0A3B3IRW2;C9JDQ1;A0A3B3ITC1;A0A3B3IS52;A0A3B3IRI7;A0A3B3ITU6;B8ZZE2	Q13724;A0A3B3IRK6;A0A3B3IRW2	Mannosyl-oligosaccharide glucosidase	MOGS	0.42265	-0.123071					27.0919	17	17	26.7227	17	17										6	0	0	3	0	0
A0A0A0MT47;Q99549	A0A0A0MT47;Q99549	M-phase phosphoprotein 8	MPHOSPH8	0.42265	-1.64563					17	21.9369	17	17	17	17										0	1	0	0	0	0
J3KSW8;A0A494BZV2;Q6WCQ1;H0Y2S9;H0Y7E2;H7C3G6	J3KSW8;A0A494BZV2;Q6WCQ1;H0Y2S9;H0Y7E2	Myosin phosphatase Rho-interacting protein	MPRIP	0.318986	-2.11728					17	26.7907	23.8986	17	21.5142	22.8232										0	6	3	0	1	1
Q9BYD6;H0Y8N7	Q9BYD6;H0Y8N7	39S ribosomal protein L1, mitochondrial	MRPL1	0.42265	1.10602					22.7482	17	17	26.0663	17	17										1	0	0	2	0	0
C9JG87;Q9NYK5	C9JG87;Q9NYK5	39S ribosomal protein L39, mitochondrial	MRPL39	0.42265	2.41113					17	17	17	24.2334	17	17										0	0	0	1	0	0
O60783	O60783	28S ribosomal protein S14, mitochondrial	MRPS14	0.42265	2.64322					17	17	17	24.9297	17	17										0	0	0	1	0	0
H7C5F2;H7C5H3;G5E9W7;A0A7P0MKV3;P82650	H7C5F2;H7C5H3;G5E9W7;A0A7P0MKV3;P82650	28S ribosomal protein S22, mitochondrial	MRPS22			0.820067	0.17903	0.140617	0.787686	17	17	17	17	17	17	27.6573	29.1953	28.575	28.7387	28.0142	29.2117	28.556	29.3616	29.873	0	0	0	0	0	0	8	14	12	13	8	14	10	14	13
Q9Y2R9	Q9Y2R9	28S ribosomal protein S7, mitochondrial	MRPS7			0.0685262	-0.903318	0.0883753	0.438665							27.7227	28.601	28.9857	27.0298	27.2007	28.3689	28.182	28.7878	29.6556							9	9	11	8	5	11	9	8	11
P82933	P82933	28S ribosomal protein S9, mitochondrial	MRPS9	0.42265	2.7466					17	17	17	25.2398	17	17										0	0	0	1	0	0
F8W9Y9;H0Y4T7;E7ESY4;Q13330	F8W9Y9;H0Y4T7;E7ESY4;Q13330	Metastasis-associated protein MTA1	MTA1	0.42265	-2.08976	0.87157	-0.167994	0.111162	1.07087	17	23.2693	17	17	17	17	25.7158	27.7358	27.4851	27.1292	25.9717	27.3319	27.1762	28.026	28.9472	0	1	0	0	0	0	4	10	10	8	5	10	6	12	14
Q9Y6C9;E9PIE4	Q9Y6C9;E9PIE4	Mitochondrial carrier homolog 2	MTCH2	0.42265	0.543326					26.4378	17	17	28.0677	17	17										3	0	0	5	0	0
P00403	P00403	Cytochrome c oxidase subunit 2	MT-CO2	0.42265	0.092027					27.6588	17	17	27.9349	17	17										4	0	0	3	0	0
E5RJU9;Q86UE4;H0YB56	E5RJU9;Q86UE4;H0YB56	Protein LYRIC	MTDH	0.42265	0.278015					25.3089	17	17	26.1429	17	17										2	0	0	2	0	0
A0A087WVM4;B7ZM99;Q6UB35	A0A087WVM4;B7ZM99;Q6UB35	Monofunctional C1-tetrahydrofolate synthase, mitochondrial	MTHFD1L	0.183974	-4.65214					17	24.2151	23.7413	17	17	17										0	1	1	0	0	0
Q13505	Q13505	Metaxin-1	MTX1	0.42265	-1.93071					22.7921	17	17	17	17	17										1	0	0	1	0	0
P22033	P22033	Methylmalonyl-CoA mutase, mitochondrial	MUT	0.42265	-2.45806	0.115546	-4.84588	0.00501481	-6.21948	24.3742	17	17	17	17	17	24.486	23.3561	24.8163	18	22.1208	18	18	18	18	2	0	0	0	0	0	3	1	3	0	1	0	0	0	0
Q14764;H3BRL2;H3BQK6;H3BUK7;H3BNF6;H3BP76	Q14764	Major vault protein	MVP	0.183813	-8.21948	0.349895	-2.39073	0.197067	-3.55176	17	29.6691	28.9894	17	17	17	24.3111	18	22.3442	18	18	21.4831	18	18	18	0	17	17	0	0	0	3	0	1	0	0	1	0	0	0
K7EQX8;Q6ZR64	K7EQX8;Q6ZR64		MXRA7	0.42265	2.63884					17	17	17	24.9165	17	17										0	0	0	1	0	0
A0A087WUT0;A0A0A0MQW0;A0A0A0MR39;Q9P2K5	A0A087WUT0;A0A0A0MQW0;A0A0A0MR39;Q9P2K5	Myelin expression factor 2	MYEF2	0.745651	-1.95293					23.2753	17	25.0802	17	25.4967	17										1	0	1	0	1	0
P35580;E7ERA5	P35580	Myosin-10	MYH10	0.102068	-6.04164	0.622341	-0.738925	0.817314	-0.24121	27.9413	36.5203	34.4017	25.8834	27.3677	27.4873	33.3687	35.373	32.8795	32.9026	32.2913	34.2104	32.4403	34.001	34.4562	13	139	118	2	6	11	122	169	93	101	71	132	80	122	135
Q7Z406;A1L2Z2;A0A0C4DFM8;A0A2R8Y4C3	Q7Z406	Myosin-14	MYH14	0.187851	-5.57083	0.677468	-0.634986	0.843104	-0.268998	25.3168	35.118	32.8134	25.013	25.1194	26.4034	31.4777	33.7034	30.464	31.0574	30.6863	31.9965	30.2494	32.0139	32.5748	3	107	93	2	5	8	64	124	39	63	48	77	37	76	82
M0QY43;A0A2R8Y454	M0QY43		MYH14	0.42265	-2.62039					17	24.8612	17	17	17	17										0	1	0	0	0	0
P35579;Q5BKV1;B1AH99;REV__S4R3H4;REV__E7EQT4;REV__Q9UKV3	P35579	Myosin-9	MYH9	0.18388	-5.62142	0.644749	-0.63249	0.980742	-0.0257899	28.1224	37.7051	35.1993	27.6375	27.521	29.0041	34.7225	36.7619	34.1282	34.3499	33.9737	35.3917	34.2019	35.4006	35.9327	21	184	160	8	23	32	186	241	141	156	135	195	136	187	197
P05976;P08590	P05976;P08590	Myosin light chain 1/3, skeletal muscle isoform;Myosin light chain 3	MYL1;MYL3	0.186306	-5.10043					17	25.2862	24.0151	17	17	17										0	1	1	0	0	0
J3QRS3;P19105;O14950;J3KTJ1;P24844	J3QRS3;P19105;O14950	Myosin regulatory light chain 12A;Myosin regulatory light chain 12B	MYL12A;MYL12B	0.184824	-6.61086					17	27.4809	26.3516	17	17	17										0	4	3	0	0	0
A0A0D9SFK2;Q92614	A0A0D9SFK2;Q92614	Unconventional myosin-XVIIIa	MYO18A	0.187305	-3.80129					17	23.2541	22.1498	17	17	17										0	1	1	0	0	0
Q8IUG5	Q8IUG5	Unconventional myosin-XVIIIb	MYO18B	0.42265	-2.93577					25.8073	17	17	17	17	17										1	0	0	0	0	0
F5H6E2;O00159;I3L501;I3L3Y6	F5H6E2;O00159	Unconventional myosin-Ic	MYO1C	0.191681	-5.14614					23.6184	25.82	17	17	17	17										3	3	0	0	0	0
Q12965;H0YNQ8;O00160	Q12965	Unconventional myosin-Ie	MYO1E	0.194193	-5.07764					17	25.8612	23.3717	17	17	17										0	3	1	0	0	0
Q9Y4I1;F8WE88;E7ERV5;G3V3C9	Q9Y4I1;F8WE88	Unconventional myosin-Va	MYO5A	0.188219	-8.03684					17	30.3565	27.754	17	17	17										0	27	15	0	0	0
G3V394;Q9UES5	G3V394		MYO5A	0.42265	-2.31453					17	23.9436	17	17	17	17										0	1	0	0	0	0
Q9ULV0;A0A0A0MR36;K7EPI3	Q9ULV0;A0A0A0MR36	Unconventional myosin-Vb	MYO5B	0.808647	-1.25735					17	26.7095	17	17	17	22.9375										0	7	0	0	0	1
Q9NQX4;H0YMK3;H0YM93;H0YM96	Q9NQX4	Unconventional myosin-Vc	MYO5C	0.189458	-6.17227					17	27.3827	25.1341	17	17	17										0	8	4	0	0	0
A0A0A0MRM8;A0A1Y0BRN3;A0A590UJ40;E7EW20;Q9UM54;A0A590UKB0;A0A590UJ75;A0A0D9SGC1;A0A590UK22;A0A5F9ZI03;A0A590UJY4;A0A590UK86;A0A590UK71;Q5JVM0;A0A590UJW9	A0A0A0MRM8;A0A1Y0BRN3;A0A590UJ40;E7EW20;Q9UM54;A0A590UKB0;A0A590UJ75;A0A0D9SGC1;A0A590UK22;A0A5F9ZI03;A0A590UJY4;A0A590UK86;A0A590UK71	Unconventional myosin-VI	MYO6	0.169833	-7.25637					26.1951	29.1067	26.0712	25.6039	17	17										1	13	8	1	0	0
Q13402;H7C4D8;A0A087WT71;A0A590UJ94;B9A012;A0A590UJG0;Q6PIF6	Q13402;H7C4D8;A0A087WT71	Unconventional myosin-VIIa	MYO7A	0.665092	-3.14918	0.677468	-0.634986	0.843104	-0.268998	17	30.2286	28.1854	25.3369	17	23.6296	31.4777	33.7034	30.464	31.0574	30.6863	31.9965	30.2494	32.0139	32.5748	0	24	16	1	0	1	64	124	39	63	48	77	37	76	82
Q8NFW9;F8WFC5	Q8NFW9	Rab effector MyRIP	MYRIP	0.678071	-2.59935	0.660125	-0.558123	0.254313	1.50864	17	29.4366	27.1814	24.8656	23.9544	17	26.5652	29.5887	27.0899	26.7833	26.8744	27.9117	29.0973	29.1927	29.4797	0	13	8	1	2	0	5	19	7	6	6	10	14	14	15
Q99733	Q99733	Nucleosome assembly protein 1-like 4	NAP1L4			0.198572	3.53481	0.185733	3.21694							18	18	18	22.2692	24.3352	18	23.1828	22.468	18							0	0	0	1	2	1	1	1	0
Q6XQN6	Q6XQN6	Nicotinate phosphoribosyltransferase	NAPRT			0.86077	0.585248	0.42265	-1.3983							18	18	22.1949	23.9506	18	18	18	18	18							0	0	1	1	0	0	0	0	0
O43776	O43776	Asparagine--tRNA ligase, cytoplasmic	NARS			0.944052	0.221354	0.49547	1.24464							22.5022	18	18	18	23.1662	18	21.9936	18	22.2425							1	0	0	0	1	0	1	0	1
Q6ZVX7	Q6ZVX7	F-box only protein 50	NCCRP1	0.476839	0.780546	0.787444	1.2845	0.975694	0.14458	26.2698	27.3507	25.2826	26.621	26.8336	27.79	18	18	25.0651	23.3303	23.5883	18	25.4989	18	18	2	4	3	2	4	5	0	0	3	1	1	0	2	0	0
O14513	O14513	Nck-associated protein 5	NCKAP5			0.184002	-6.59109	0.184002	-6.59109							28.2324	18	27.5409	18	18	18	18	18	18							1	0	1	0	0	0	0	0	0
A0A7I2V428;C9JLB1;A0A7I2V3F3;P19338;H7BY16;A0A7I2V5M5;A0A7I2V2U7;A0A7I2V349;A0A7I2V506;A0A7I2V699;A0A7I2V2S8	A0A7I2V428;C9JLB1;A0A7I2V3F3;P19338;H7BY16;A0A7I2V5M5;A0A7I2V2U7;A0A7I2V349;A0A7I2V506;A0A7I2V699	Nucleolin	NCL	0.219718	-7.32833	0.996276	0.00202497	0.0412477	0.51505	30.2304	31.8625	29.3081	29.6995	17	22.7166	31.1995	32.1414	32.1198	31.958	31.6452	31.8635	31.5766	32.5814	32.8477	18	29	21	14	0	2	27	37	34	32	28	32	26	37	34
U3KQP3;B4DEZ3;K7EJE1;E7ENQ6;Q9P0J0	U3KQP3;B4DEZ3;K7EJE1;E7ENQ6;Q9P0J0	NADH dehydrogenase [ubiquinone] 1 alpha subcomplex subunit 13	NDUFA13	0.42265	3.09408					17	17	17	26.2822	17	17										0	0	0	1	0	0
O00483	O00483	Cytochrome c oxidase subunit NDUFA4	NDUFA4	0.42265	0.510602					23.7328	17	17	25.2646	17	17										1	0	0	1	0	0
F5H0J3;Q16795	F5H0J3;Q16795	NADH dehydrogenase [ubiquinone] 1 alpha subcomplex subunit 9, mitochondrial	NDUFA9	0.42265	0.367665					23.1189	17	17	24.2219	17	17										1	0	0	1	0	0
H3BV16;H3BPJ9;O96000	H3BV16;H3BPJ9;O96000	NADH dehydrogenase [ubiquinone] 1 beta subcomplex subunit 10	NDUFB10	0.42265	-2.14936					23.4481	17	17	17	17	17										1	0	0	0	0	0
E7EWP0;H0Y886;O43674	E7EWP0;H0Y886;O43674	NADH dehydrogenase [ubiquinone] 1 beta subcomplex subunit 5, mitochondrial	NDUFB5	0.42265	-2.21501					23.645	17	17	17	17	17										1	0	0	0	0	0
P28331;B4DJ81;C9JPQ5	P28331;B4DJ81	NADH-ubiquinone oxidoreductase 75 kDa subunit, mitochondrial	NDUFS1	0.42265	-0.892248					26.2388	17	17	23.5621	17	17										6	0	0	1	0	0
A0A7I2V5D5;A0A7I2V517;A0A7I2V5E2;A0A7I2V5G4;A0A7I2V630;A0A7I2V410;A0A7I2V4W5;A0A7I2V2B9;A0A7I2V3J6;A0A7I2YQD8;A0A7I2V4G5;A0A7I2V4X8;A0A7I2V596;A0A7I2YQG7;O75306	A0A7I2V5D5;A0A7I2V517;A0A7I2V5E2;A0A7I2V5G4;A0A7I2V630;A0A7I2V410;A0A7I2V4W5;A0A7I2V2B9;A0A7I2V3J6;A0A7I2YQD8;A0A7I2V4G5;A0A7I2V4X8;A0A7I2V596;A0A7I2YQG7;O75306	NADH dehydrogenase [ubiquinone] iron-sulfur protein 2, mitochondrial	NDUFS2	0.42265	2.93656					17	17	17	25.8097	17	17										0	0	0	2	0	0
O75489	O75489	NADH dehydrogenase [ubiquinone] iron-sulfur protein 3, mitochondrial	NDUFS3	0.42265	2.93207					17	17	17	25.7962	17	17										0	0	0	1	0	0
E9PN51;F8W9K7;E9PPW7;O00217;H0YDT4;E9PKH6	E9PN51;F8W9K7;E9PPW7;O00217;H0YDT4;E9PKH6	NADH dehydrogenase [ubiquinone] iron-sulfur protein 8, mitochondrial	NDUFS8	0.42265	0.34965					24.6531	17	17	25.702	17	17										2	0	0	2	0	0
Q96PU5;P46934	Q96PU5;P46934	E3 ubiquitin-protein ligase NEDD4-like	NEDD4L			0.656239	-0.237607	0.642246	-1.18872							23.5742	23.2741	23.5278	22.9337	23.9522	22.7773	18	24.1473	24.6626							1	1	2	1	1	1	0	1	2
A0A087WUD2;Q14511	A0A087WUD2;Q14511	Enhancer of filamentation 1;Enhancer of filamentation 1 p55	NEDD9	0.42265	-1.91158					17	17	22.7348	17	17	17										0	0	1	0	0	0
Q8TD19	Q8TD19	Serine/threonine-protein kinase Nek9	NEK9			0.108527	-5.64478	0.00790499	-2.15148							25.6622	25.6845	25.5374	18	18	23.9498	23.5405	23.1858	23.7033							3	3	3	0	0	2	1	1	1
Q8NEJ9	Q8NEJ9	Neuroguidin	NGDN	0.42265	2.56699					17	17	17	24.701	17	17										0	0	0	1	0	0
Q9NX24	Q9NX24	H/ACA ribonucleoprotein complex subunit 2	NHP2	0.42265	2.9089					17	17	17	25.7267	17	17										1	0	0	1	0	0
A0A3B3IRU2;B1AHD1;A0A3B3IUA2;P55769	A0A3B3IRU2;B1AHD1;A0A3B3IUA2;P55769	NHP2-like protein 1;NHP2-like protein 1, N-terminally processed	NHP2L1	0.42265	0.416243					25.0245	17	17	26.2732	17	17										1	0	0	2	0	0
H7C2U6;Q9BPW8;F8WCR5;C9JDV8;F8WBI5;O75323	H7C2U6;Q9BPW8;F8WCR5	Protein NipSnap homolog 1	NIPSNAP1	0.42265	0.901214	0.720807	-1.92338	0.426899	0.277896	24.67	17	17	27.3736	17	17	24.5268	18	24.6748	18	25.4314	18	24.5207	18	25.5146	2	0	0	2	0	0	1	1	1	0	1	0	1	0	1
E7ERL0;J3KPD9;Q32Q12;O60361;P22392;P15531	E7ERL0;J3KPD9;Q32Q12;O60361;P22392;P15531	Nucleoside diphosphate kinase;Putative nucleoside diphosphate kinase;Nucleoside diphosphate kinase B;Nucleoside diphosphate kinase A	NME1;NME2;NME1-NME2;NME2P1	0.42265	0.212777			0.183885	4.40165	25.1942	17	17	25.8325	17	17	18	18	18	18	18	18	18	24.8043	24.4006	1	0	0	1	0	0	0	0	1	0	0	0	0	2	1
Q13423;A0A590UJM2;A0A590UK29;A0A590UK15;E9PCX7;A0A590UJI3;D6RHU2;A0A590UJA4;A0A590UKC7;D6RAI5	Q13423;A0A590UJM2;A0A590UK29;A0A590UK15;E9PCX7;A0A590UJI3	NAD(P) transhydrogenase, mitochondrial	NNT	0.42265	0.00647354	0.42265	2.28494	0.183801	3.96494	27.0087	17	17	27.0281	17	17	18	18	18	18	24.8548	18	23.7869	18	24.108	8	0	0	3	0	0	0	0	0	0	2	0	1	0	2
A0A7I2V4J2;A0A7I2V5Y7;A0A7I2V535;Q15233;A0A7P0MRW0;H7C367;A0A7I2V4N2;A0A7I2V464;A0A7I2V4K9;C9IZL7;C9JYS8	A0A7I2V4J2;A0A7I2V5Y7;A0A7I2V535;Q15233;A0A7P0MRW0;H7C367;A0A7I2V4N2;A0A7I2V464;A0A7I2V4K9	Non-POU domain-containing octamer-binding protein	NONO	0.205182	-4.3449					28.3214	24.1926	23.1499	28.6292	17	17										6	1	1	7	0	0
D6RIC3;A0A0C4DGU5;A0A087X2G6;Q9Y3C1;D6RC60	D6RIC3;A0A0C4DGU5;A0A087X2G6;Q9Y3C1;D6RC60	Nucleolar protein 16	NOP16	0.42265	2.40361					17	17	17	24.2108	17	17										1	0	0	1	0	0
P46087	P46087	Probable 28S rRNA (cytosine(4447)-C(5))-methyltransferase	NOP2	0.42265	-2.19104					23.5731	17	17	17	17	17										2	0	0	0	0	0
O00567;H0Y653;H0YDU4;A0A494C128	O00567;H0Y653;H0YDU4;A0A494C128	Nucleolar protein 56	NOP56	0.42265	0.305971					23.0214	17	17	23.9393	17	17										2	0	0	1	0	0
Q9Y2X3;H7BZ72	Q9Y2X3;H7BZ72	Nucleolar protein 58	NOP58	0.494822	2.02367					24.6767	17	17	23.8579	23.8899	17										2	0	0	1	1	0
P55786;A6NEC2	P55786;A6NEC2	Puromycin-sensitive aminopeptidase	NPEPPS			0.933431	0.0500711	0.0640566	1.29362							24.9355	26.051	25.8153	25.1399	26.9334	24.8788	26.8282	26.7515	27.103							3	4	4	2	7	2	4	4	5
A0A7I2V5S2;P06748;A0A7I2YQC0;A0A7I2V2X9;A0A7I2V3U2;E5RI98;A0A7I2V433;A0A7I2V4G8;A0A7I2V5J8;A0A7I2V3G5;A0A7I2V579;E5RGW4	A0A7I2V5S2;P06748;A0A7I2YQC0;A0A7I2V2X9;A0A7I2V3U2;E5RI98;A0A7I2V433;A0A7I2V4G8;A0A7I2V5J8	Nucleophosmin	NPM1	0.326586	-2.6898	0.559807	-0.230277	0.268947	0.562641	32.104	28.58	26.9009	33.2734	22.579	23.6632	29.8553	29.7674	30.736	29.9261	29.8994	29.8424	30.2685	31.0347	30.7433	15	6	3	17	2	1	7	7	5	8	8	7	7	11	11
O75607	O75607	Nucleoplasmin-3	NPM3	0.42265	0.19044					24.072	17	17	24.6433	17	17										1	0	0	1	0	0
I3L0N3;P46459;I3L2G1;K7EQD6	I3L0N3;P46459;I3L2G1;K7EQD6	Vesicle-fusing ATPase	NSF	0.405056	-2.47972					24.2157	17.2235	17	17	17	17										2	1	0	0	0	0
Q9UNZ2	Q9UNZ2	NSFL1 cofactor p47	NSFL1C			0.876299	-0.114222	0.472375	-0.953143							24.9848	25.7192	24.9919	23.6878	26.6549	25.0105	25.8753	22.8528	24.1083							3	3	3	2	4	3	5	2	3
P49902	P49902	Cytosolic purine 5-nucleotidase	NT5C2					0.212311	4.099							18	18	18	18	18	18	22.4705	18	25.8265							0	0	0	0	0	0	1	0	1
Q9H1E3	Q9H1E3	Nuclear ubiquitous casein and cyclin-dependent kinase substrate 1	NUCKS1	0.483366	-3.24979					23.8758	27.0393	23.8822	27.0103	17	21.0376										1	2	1	2	0	1
O43809;H3BV41;H3BND3	O43809;H3BV41;H3BND3	Cleavage and polyadenylation specificity factor subunit 5	NUDT21	0.42265	0.293142					24.923	17	17	25.8024	17	17										1	0	0	2	0	0
Q14980;A0A087WY61;H0YFY6;F5H4J1;F5H6Y5;K4DIE0;F5H1L0;F5GZW1;F5H2F3;F5H3L6;F5H0Z7;F5H763	Q14980;A0A087WY61	Nuclear mitotic apparatus protein 1	NUMA1	0.169713	-7.57601	0.579715	-0.330343	0.0228891	0.300106	28.0202	29.0918	27.1656	27.5496	17	17	32.6727	33.6101	33.6962	33.1686	32.3655	33.4539	32.9417	33.8504	34.0873	15	23	18	5	0	0	121	132	140	129	96	146	105	144	144
Q8TEM1	Q8TEM1	Nuclear pore membrane glycoprotein 210	NUP210	0.42265	-2.28961					23.8688	17	17	17	17	17										2	0	0	0	0	0
D6RDK6;D6RBN5;Q9NX40;D6RI08;D6RDK1;D6RIV2;D6R9T5;D6RG39;D6RIT9	D6RDK6;D6RBN5;Q9NX40;D6RI08;D6RDK1;D6RIV2;D6R9T5;D6RG39;D6RIT9	OCIA domain-containing protein 1	OCIAD1	0.747325	0.371247					23.5554	17	18.1543	25.8235	17	17										1	0	1	2	0	0
E9PDF2;E9PCR7;Q02218;A0A0D9SFS3;E9PFG7;Q9ULD0;C9J4G7	E9PDF2;E9PCR7;Q02218;A0A0D9SFS3;E9PFG7	2-oxoglutarate dehydrogenase, mitochondrial	OGDH	0.317023	-4.28375	0.201856	-4.07701	0.250251	-0.423705	27.7516	26.6703	26.6679	17	25.9522	25.2863	26.3822	25.4954	26.1892	18	24.1238	23.7119	25.4315	25.3738	25.9903	10	5	5	0	4	3	5	3	5	0	1	2	2	2	4
P02763	P02763	Alpha-1-acid glycoprotein 1	ORM1	0.42265	-2.86673					25.6002	17	17	17	17	17										1	0	0	0	0	0
Q9BXB5;H7C487	Q9BXB5;H7C487	Oxysterol-binding protein-related protein 10;Oxysterol-binding protein	OSBPL10	0.42265	2.15242					17	17	17	17	23.4573	17										0	0	0	0	1	0
Q96SU4;A0A096LPC8;H0YE19	Q96SU4	Oxysterol-binding protein-related protein 9	OSBPL9	0.997627	-0.0152861					17	24.9139	17	24.8681	17	17										0	1	0	1	0	0
I3L514;H7BZ94;I3L0S0;A0A7P0TA97;A0A7P0T8X1;A0A7P0T8C0;A0A7P0T9U6;A0A7P0T8J3;A0A7P0T9D6;A0A7P0TB26;I3L4M2;A0A7P0TA35;A0A7P0TA71;P07237;A0A7P0TAX9;A0A7P0Z4J0;A0A7P0Z4S2;H0Y3Z3;I3NI03;A0A7P0TBP8;A0A7P0Z476;I3L3U6;A0A7P0T9S9;A0A7P0T9K9;I3L3P5;B3KTQ9	I3L514;H7BZ94;I3L0S0;A0A7P0TA97;A0A7P0T8X1;A0A7P0T8C0;A0A7P0T9U6;A0A7P0T8J3;A0A7P0T9D6;A0A7P0TB26;I3L4M2;A0A7P0TA35;A0A7P0TA71;P07237;A0A7P0TAX9;A0A7P0Z4J0;A0A7P0Z4S2;H0Y3Z3;I3NI03;A0A7P0TBP8;A0A7P0Z476;I3L3U6;A0A7P0T9S9;A0A7P0T9K9;I3L3P5	Protein disulfide-isomerase	P4HB	0.42265	-2.68094	0.478069	-0.616298	0.134823	0.495792	25.0428	17	17	17	17	17	27.4724	27.2562	27.2561	25.5518	27.7879	26.7961	28.3409	27.4254	27.7057	3	0	0	0	1	0	10	9	12	5	11	9	15	12	12
P11940;Q4VXU2;Q9H361;Q96DU9	P11940;Q4VXU2;Q9H361;Q96DU9	Polyadenylate-binding protein 1	PABPC1			0.839852	0.0492865	0.85164	0.123402							25.0781	26.5458	25.2888	25.1645	26.2059	25.6902	25.8666	25.5101	25.9062							2	4	2	3	4	3	3	3	2
Q13310	Q13310	Polyadenylate-binding protein 4	PABPC4			0.248857	2.9004	0.280379	2.63574							18	23.481	23.6306	24.5045	24.6417	24.6665	24.2255	24.128	24.6653							0	1	1	2	2	2	1	1	1
P22234	P22234	Multifunctional protein ADE2;Phosphoribosylaminoimidazole-succinocarboxamide synthase;Phosphoribosylaminoimidazole carboxylase	PAICS			0.00503733	6.09057	0.42265	2.47681							18	18	18	23.6167	24.9571	23.6978	25.4304	18	18							0	0	0	1	2	1	4	0	0
Q99497	Q99497	Protein DJ-1	PARK7			0.653975	-0.766689	0.415348	0.711807							26.1486	24.5048	26.9325	23.3055	26.5787	25.4016	26.8541	26.4295	26.4377							5	2	5	1	4	3	5	5	4
P09874;A0A7I2V3E1;A0A7I2V625;A0A7I2V5E9;A0A7I2V384	P09874;A0A7I2V3E1	Poly [ADP-ribose] polymerase 1	PARP1	0.192038	-6.19323	0.592161	-0.300339	0.551899	-0.146366	28.7867	30.1775	27.34	28.8744	21.8501	17	32.1111	33.1	33.3199	32.6848	32.0383	32.9068	32.3658	32.8383	32.8877	12	22	8	6	1	0	50	58	57	56	47	60	47	58	57
A0A5H1ZRS1;Q15154;A0A4W8VX11;H0YBA1;E7EV93;E5RGQ4;E9PGW9	A0A5H1ZRS1;Q15154;A0A4W8VX11;H0YBA1	Pericentriolar material 1 protein	PCM1	0.0219347	-9.12832	0.971827	-0.14653	0.167594	4.19745	23.5941	28.3187	26.4722	17	17	17	18	24.5861	18	18	18	24.1465	23.2099	24.9691	24.9995	1	16	11	0	0	0	0	3	0	0	0	2	1	4	3
Q9UHG3;C9JGT6;C9JM55;C9K055;F8W8W4	Q9UHG3;C9JGT6;C9JM55;C9K055;F8W8W4	Prenylcysteine oxidase 1	PCYOX1	0.42265	-0.2071					24.7829	17	17	24.1616	17	17										2	0	0	2	0	0
F8VPF3;F8W1R7;J3KND3;G8JLA2;G3V1V0;B7Z6Z4;P60660;F8VZU9;G3V1Y7;F8W180;F8W1I5;P14649;F8VXL3;H0YI43	F8VPF3;F8W1R7;J3KND3;G8JLA2;G3V1V0;B7Z6Z4;P60660;F8VZU9;G3V1Y7;F8W180	Myosin light polypeptide 6	PDE6H;MYL6	0.251362	-6.38957	0.669318	-1.24863	0.777358	0.77721	26.8563	28.1685	26.5587	28.4148	17	17	24.7526	27.0875	21.9671	22.504	22.0613	25.4961	22.3241	26.3587	27.4562	4	4	3	4	0	0	1.5	3.5	1	1.5	1	2.5	1	2.5	3
P08559;Q5JPU3;Q5JPU0;Q5JPT9;Q5JPU1;P29803	P08559	Pyruvate dehydrogenase E1 component subunit alpha, somatic form, mitochondrial	PDHA1	0.233958	4.94439	0.396202	2.2354	0.363414	2.89794	17	22.4729	17	27.0348	22.3451	21.9263	18	25.2717	24.502	24.3551	26.026	24.0987	25.8551	25.4499	25.1625	0	1	0	4	1	1	0	2	1	1	3	2	2	2	2
P11177;C9J634;F8WF02	P11177;C9J634	Pyruvate dehydrogenase E1 component subunit beta, mitochondrial	PDHB	0.42265	0.603964	0.512531	-0.297042	0.0194871	1.71288	26.0544	17	17	27.8663	17	17	24.3692	24.9155	25.3282	24.1784	25.2105	24.3329	26.475	26.1852	27.0912	4	0	0	5	0	0	2	3	3	2	2	2	3	3	4
A0A499FI48;P13667	A0A499FI48;P13667	Protein disulfide-isomerase A4	PDIA4	0.42265	-2.26012	0.802059	1.10253	0.183971	3.05228	23.7804	17	17	17	17	17	23.5997	18	23.8575	18	25.7739	24.9908	25.6974	24.0451	24.8715	1	0	0	0	0	0	1	0	2	2	3	2	2	1	1
Q15084	Q15084	Protein disulfide-isomerase A6	PDIA6			0.948421	-0.0482496	0.187622	0.840455							27.4578	27.8598	28.674	26.7842	29.132	27.9306	27.8428	29.5527	29.1175							7	5	6	5	8	8	7	9	12
P30086	P30086	Phosphatidylethanolamine-binding protein 1;Hippocampal cholinergic neurostimulating peptide	PEBP1			0.368229	-0.375491	0.409094	-0.781277							27.5771	27.4205	26.8019	26.6422	27.6141	26.4168	26.9657	25.2563	27.2338							3	4	2	2	4	2	3	1	2
Q8IZL8;C9JFV4;E7EV54;I3L445;I3L1P4;I3L4M7	Q8IZL8;C9JFV4;E7EV54	Proline-, glutamic acid- and leucine-rich protein 1	PELP1	0.0165123	-9.75742					24.6948	29.0712	26.5062	17	17	17										3	8	4	0	0	0
P12955	P12955	Xaa-Pro dipeptidase	PEPD			0.42265	1.75419									18	18	18	18	23.2626	18	18	18	18							0	0	0	0	1	0	0	0	0
O75381	O75381	Peroxisomal membrane protein PEX14	PEX14	0.42265	-2.26152					23.7846	17	17	17	17	17										2	0	0	0	0	0
P17858;P08237	P17858;P08237	ATP-dependent 6-phosphofructokinase, liver type	PFKL			0.417441	0.41368	0.22141	1.40403							23.3917	23.5053	22.9329	23.0235	24.513	23.5345	26.0047	23.3968	24.6405							1	1	1	1	1	1	3	1	1
P18669;P15259;Q8N0Y7	P18669;P15259;Q8N0Y7	Phosphoglycerate mutase 1;Phosphoglycerate mutase 2	PGAM1;PGAM2			0.696546	-0.301028	0.206246	0.724734							28.2173	28.5497	29.5145	27.5367	29.5485	28.2933	29.7248	28.9387	29.7923							6	5	7	5	7	6	6	6	8
Q96HS1;F5GXG4	Q96HS1	Serine/threonine-protein phosphatase PGAM5, mitochondrial	PGAM5	0.42265	0.453245					24.1816	17	17	25.5414	17	17										1	0	0	2	0	0
P00558	P00558	Phosphoglycerate kinase 1	PGK1	0.42265	-0.16128	0.967345	-0.02318	0.704494	0.32674	25.001	17	17	24.5171	17	17	28.317	29.3979	29.7239	28.5509	30.086	28.7323	30.0212	28.5352	29.8626	1	0	0	1	0	0	9	10	10	9	13	10	13	8	12
P07205	P07205	Phosphoglycerate kinase 2	PGK2	0.42265	2.96068	0.967345	-0.02318	0.704494	0.32674	17	17	17	25.882	17	17	28.317	29.3979	29.7239	28.5509	30.086	28.7323	30.0212	28.5352	29.8626	0	0	0	1	0	0	9	10	10	9	13	10	13	8	12
P36871	P36871	Phosphoglucomutase-1	PGM1			0.42265	0.356556	0.60814	1.60698							18	23.6271	18	18	24.6968	18	18	21.6313	24.8168							0	1	0	0	2	0	0	1	2
O00264	O00264	Membrane-associated progesterone receptor component 1	PGRMC1	0.42265	-2.28491					23.8547	17	17	17	17	17										1	0	0	1	0	0
O15173	O15173	Membrane-associated progesterone receptor component 2	PGRMC2	0.42265	-0.0103302					25.6162	17	17	25.5852	17	17										2	0	0	1	0	0
P35232;C9JW96;C9JZ20;E7ESE2;E9PCW0	P35232;C9JW96;C9JZ20;E7ESE2;E9PCW0	Prohibitin	PHB	0.620026	0.143198	0.259318	-1.50927	0.612883	0.33909	30.3751	17	17.1937	30.9985	17	17	26.5133	26.7074	25.8128	23.8633	27.1233	23.5192	26.8598	26.0536	27.1373	14	0	1	11	0	0	3	3	3	3	4	2	4	2	3
F5GY37;Q99623;A0A7I2V5F0;J3KPX7;F5H3X6;F5GWA7;F5H0C5;F5H2D2;A0A3G2KQ93	F5GY37;Q99623;A0A7I2V5F0;J3KPX7;F5H3X6;F5GWA7	Prohibitin-2	PHB2	0.192423	3.11823	0.19456	-0.766692	0.849716	-0.100978	29.287	17	23.0043	30.9402	23.3344	24.3713	27.3079	28.0485	28.2627	26.909	27.7112	26.699	28.0868	27.2226	28.0068	10	0	1	11	1	1	5	7	7	5	5	5	6	4	5
Q8WUB8	Q8WUB8	PHD finger protein 10	PHF10			0.000482115	10.2029									18	18	18	28.3298	28.5116	27.7671	18	18	18							0	0	0	9	9	7	0	0	0
B4DG57;A0A0U1RRH6;O94880	B4DG57;A0A0U1RRH6;O94880	PHD finger protein 14	PHF14	0.199221	-4.16971					17	24.4998	22.0093	17	17	17										0	2	1	0	0	0
Q13492;E9PJT1;E9PK13;H0YCY1;H0YEF7;H0YEH1	Q13492;E9PJT1;E9PK13;H0YCY1;H0YEF7;H0YEH1	Phosphatidylinositol-binding clathrin assembly protein	PICALM	0.190072	-4.68738					24.0291	24.4565	23.6988	24.1223	17	17										1	2	2	1	0	0
P01833	P01833	Polymeric immunoglobulin receptor;Secretory component	PIGR	0.42265	-0.0642351	8.42052e-05	-5.93821	0.135141	-4.22694	26.0333	17	17	25.8406	17	17	23.8923	23.8756	24.0468	18	18	18	23.1338	18	18	4	0	0	2	0	0	1	2	2	0	1	0	1	0	0
P12273	P12273	Prolactin-inducible protein	PIP	0.557064	0.348029	0.0367798	-2.91363	0.172559	-5.19469	28.0674	27.7169	27.2847	28.9269	27.0688	28.1173	27.0093	27.862	28.0957	25.2437	24.3222	24.6603	25.0576	24.3253	18	6	3	2	4	3	3	6	7	6	2	1	2	2	1	0
Q00169	Q00169	Phosphatidylinositol transfer protein alpha isoform	PITPNA			0.185973	-3.73312	0.994764	0.0230751							18	23.1631	24.0362	18	18	18	23.6099	18	23.6587							0	1	1	0	0	0	1	0	1
B4DNK4;P14618;H3BQ34;H3BR70;H3BTN5	B4DNK4;P14618;H3BQ34;H3BR70;H3BTN5	Pyruvate kinase;Pyruvate kinase PKM	PKM	0.581399	-2.14948	0.481248	0.424587	0.102995	2.50125	25.7322	22.7005	22.1195	17	23.4933	23.6104	26.8894	28.6845	28.4497	27.8703	29.5396	27.8874	31.0262	29.8461	30.655	2	1	1	0	1	1	7	10	9	8	12	8	23	16	19
Q13835	Q13835	Plakophilin-1	PKP1	0.723728	0.437447	0.848845	0.963933	0.992115	0.0516663	25.0215	26.0518	25.7261	23.4028	26.9671	27.7419	18	18	25.9468	23.658	23.1807	18	26.1018	18	18	2	2	2	1	5	7	0	0	3	1	1	0	3	0	0
Q6P4A8	Q6P4A8	Phospholipase B-like 1;Phospholipase B-like 1 chain A;Phospholipase B-like 1 chain B;Phospholipase B-like 1 chain C	PLBD1	0.51331	-1.96708					23.8821	23.8655	23.2439	17	23.5937	24.4966										1	1	1	0	1	1
Q15149;H0YDN1;E9PMV1;A0A075B730;P58107;E9PKG0;E9PQ28;E9PIA2;A0A5F9ZGX0	Q15149;H0YDN1	Plectin	PLEC	0.18381	-3.61717	0.863624	-0.135064	0.587614	0.658248	32.2251	34.437	33.1356	32.2019	28.6389	28.1054	31.1151	33.204	32.2819	32.3512	32.1992	31.6454	33.8039	32.5649	32.2069	137	204	177	92	22	26	92	180	140	149	131	119	203	142	106
Q04941	Q04941	Proteolipid protein 2	PLP2	0.42265	0.346485					25.5927	17	17	26.6321	17	17										1	0	0	1	0	0
P13797;Q14651;P13796	P13797;Q14651;P13796	Plastin-3	PLS3			0.410435	-0.564919	0.0618086	1.0521							27.2559	27.866	28.2454	26.3831	28.3646	26.9248	28.7887	28.9072	28.8277							9	11	11	5	10	8	13	12	12
F8W1D1;P40967;H0YIJ2;F8VXH8;F8VYZ1;F8VZV2;F8VZC6	F8W1D1;P40967;H0YIJ2;F8VXH8	Melanocyte protein PMEL;M-alpha;M-beta	PMEL	0.0854005	-6.69213	0.00488753	-1.09739	0.391363	0.911475	27.0694	24.7877	24.1428	17	21.9235	17	25.8171	27.2615	25.5107	24.5885	26.16	24.5487	27.3624	26.5083	27.4531	4	1	1	0	1	0	2	2	2	2	2	1	3	4	3
P00491	P00491	Purine nucleoside phosphorylase	PNP	0.184439	4.26675					17	17	17	17	23.0935	23.7067										0	0	0	0	1	1
A0A384DVU0;Q8IY17;A0A2R8Y7E1	A0A384DVU0;Q8IY17	Neuropathy target esterase	PNPLA6	0.42265	-2.41586	0.742883	-0.181405	0.103665	5.95467	24.2476	17	17	17	17	17	23.056	24.829	18	23.604	23.7368	18	28.0182	27.7762	27.9545	2	0	1	0	0	0	1	3	0	1	1	1	8	9	10
O00592	O00592	Podocalyxin	PODXL	0.42265	-1.77973					22.3392	17	17	17	17	17										1	0	0	0	0	0
Q8WVV4	Q8WVV4	Protein POF1B	POF1B	0.547283	-1.9655					24.4012	25.3948	25.2508	17	25.5825	26.5677										2	3	4	0	3	4
Q7Z3K3;H0YCT3;H7C238;M0R2X2	Q7Z3K3	Pogo transposable element with ZNF domain	POGZ	0.197552	-6.34723	0.838912	0.182598	0.340959	0.462482	17	28.3102	24.7315	17	17	17	28.0298	29.0605	28.6674	29.2175	27.6824	29.4056	27.8232	29.5709	29.7509	0	9	3	0	0	0	11	11	12	16	9	16	6	14	14
A0A6Q8PGB0;P24928	A0A6Q8PGB0;P24928	DNA-directed RNA polymerase II subunit RPB1	POLR2A	0.42265	-2.86878	0.365097	-0.634118	0.223203	0.960449	17	25.6063	17	17	17	17	26.9798	26.5228	27.0696	27.4188	25.5234	25.7276	26.8696	28.2416	28.3423	0	4	0	0	0	0	5	7	8	9	1	5	5	13	10
C9JLU1;P52434	C9JLU1;P52434	DNA-directed RNA polymerases I, II, and III subunit RPABC3	POLR2H	0.42265	1.97745					17	17	17	22.9324	17	17										1	0	0	1	0	0
P16435;E7EMD0;H0Y4R2	P16435;E7EMD0;H0Y4R2	NADPH--cytochrome P450 reductase	POR	0.42265	-2.00557					23.0167	17	17	17	17	17										2	0	0	0	0	0
P62937;F8WE65;C9J5S7;A0A7I2V5J5;A0A7I2V4V1;P0DN26;A0A0H2UH34;A0A0B4J2A2;A0A075B767;A0A075B759;Q9Y536;F5H284	P62937;F8WE65;C9J5S7	Peptidyl-prolyl cis-trans isomerase A;Peptidyl-prolyl cis-trans isomerase A, N-terminally processed;Peptidyl-prolyl cis-trans isomerase	PPIA	0.42265	0.257131	0.42265	2.06203	0.183561	5.19296	26.7837	17	17	27.5551	17	17	18	18	18	24.1861	18	18	25.6967	18	25.8822	5	0	0	6	0	0	0	0	0	1	0	0	2	0	2
A0A7P0T7U3;A0A7P0Z497;P23284;A0A7P0TB45	A0A7P0T7U3;A0A7P0Z497;P23284;A0A7P0TB45	Peptidyl-prolyl cis-trans isomerase B	PPIB	0.42265	0.199083	0.907997	-0.0749079	0.337066	0.446191	25.3937	17	17	25.9909	17	17	30.4257	31.6633	31.7516	31.4928	31.1058	31.0172	31.0642	31.4191	32.6959	2	0	0	2	0	0	16	19	16	17	15	12	15	16	20
P30405	P30405	Peptidyl-prolyl cis-trans isomerase F, mitochondrial	PPIF	0.42265	2.7658					17	17	17	25.2974	17	17										0	0	0	1	0	0
O60437;K7EKI8;K7EQ71	O60437;K7EKI8;K7EQ71	Periplakin	PPL	0.237104	-5.32627					28.686	26.0964	24.9022	29.7059	17	17										4	8	5	3	0	0
P62140;C9J9S3;C9JP48;E9PMD7;F8VYE8;F8W0W8;A0A7I2V4F7;P36873;P62136	P62140	Serine/threonine-protein phosphatase PP1-beta catalytic subunit	PPP1CB	0.42265	0.896806	0.889394	-0.271671	0.178162	4.21375	23.3363	17	17	26.0268	17	17	18	24.8563	20.9661	18	21.4683	23.5391	25.2699	25.1349	26.059	2	0	0	2	0	0	0	2	0.5	0	1	1.5	2.5	2.5	3
P30153;P30154	P30153;P30154	Serine/threonine-protein phosphatase 2A 65 kDa regulatory subunit A alpha isoform	PPP2R1A			0.642284	-1.86858	0.213264	3.08379							20.902	24.1128	26.448	24.119	23.7381	18	26.5529	27.8725	26.2889							1	2	3	1	1	1	5	4	5
A0A5H1ZRR1;O60828	A0A5H1ZRR1;O60828	Polyglutamine-binding protein 1	PQBP1	0.42265	2.23859					17	17	17	23.7158	17	17										0	0	0	1	0	0
A0A0A0MSI0;Q06830;A0A0A0MRQ5	A0A0A0MSI0;Q06830	Peroxiredoxin-1	PRDX1	0.196545	0.468117	0.114122	0.355412	0.12249	1.55814	27.036	26.828	26.6299	27.4431	26.9051	27.5501	27.8613	28.4165	27.2044	28.0219	28.716	27.8105	29.4353	28.9239	29.7975	3	3	3	4	3	3	4	5	4	4	4	4	7	5	7
P32119;A6NIW5	P32119	Peroxiredoxin-2	PRDX2	0.601152	0.34672	0.772251	-0.309138	0.173192	1.3999	26.7722	24.3849	24.4346	25.9969	25.3879	25.247	27.8188	27.3962	29.7808	27.0876	28.875	28.1058	30.359	28.8467	29.9898	2	1	1	1	1	1	6	4	9	5	8	6	9	8	11
P30048	P30048	Thioredoxin-dependent peroxide reductase, mitochondrial	PRDX3	0.42265	0.555904	0.493609	-0.505789	0.21875	0.814387	27.3984	17	17	29.0661	17	17	27.8154	28.1522	28.3135	27.5136	28.5844	26.6657	29.3179	28.0934	29.313	3	0	0	5	0	0	4	3	3	5	5	3	7	3	6
P30044	P30044	Peroxiredoxin-5, mitochondrial	PRDX5	0.42265	0.284042					24.584	17	17	25.4361	17	17										1	0	0	1	0	0
P30041	P30041	Peroxiredoxin-6	PRDX6			0.664573	-0.240685	0.233902	0.705095							26.4121	26.7834	27.8819	26.1094	27.3999	26.846	27.9065	27.3339	27.9523							6	4	7	2	7	5	7	6	7
P13861;H7C1L0;H7C330;P31323	P13861;H7C1L0	cAMP-dependent protein kinase type II-alpha regulatory subunit	PRKAR2A			0.184161	3.41952			17	17	17	17	17	17	18	18	18	18	23.3352	22.9233	18	18	18	0	0	0	0	0	0	0	0	0	1	1	1	0	0	0
K7ELL7;P14314;A0A0C4DGP4	K7ELL7;P14314	Glucosidase 2 subunit beta	PRKCSH	0.998133	0.0109062	0.561045	-0.211358	0.317165	1.08504	24.6487	17	22.5285	17	23.5228	23.6871	25.9435	27.5425	26.5639	25.133	27.523	26.7598	28.1759	27.037	28.0921	2	0	1	0	1	1	2	5	3	1	4	4	6	5	7
Q9UMS4;F5GY56;H0YGF3;H0YGZ5	Q9UMS4	Pre-mRNA-processing factor 19	PRPF19	0.42265	0.288984					26.4189	17	17	27.2859	17	17										5	0	0	5	0	0
A0A7N4I394;O75400	A0A7N4I394;O75400	Pre-mRNA-processing factor 40 homolog A	PRPF40A	0.23597	-0.718807					17	24.1987	23.1231	17	22.7141	22.4513										0	2	1	0	1	1
O94906	O94906	Pre-mRNA-processing factor 6	PRPF6	0.42265	-0.174575					23.8984	17	17	23.3746	17	17										1	0	0	1	0	0
Q6P2Q9;I3L0J9;I3L1T8;I3L3Z8	Q6P2Q9	Pre-mRNA-processing-splicing factor 8	PRPF8	0.160642	-5.31158					27.8489	26.1672	22.9527	27.0341	17	17										11	5	2	2	0	0
P60891;P21108;P11908	P60891;P21108;P11908	Ribose-phosphate pyrophosphokinase 1;Ribose-phosphate pyrophosphokinase 3;Ribose-phosphate pyrophosphokinase 2	PRPS1;PRPS1L1;PRPS2			0.198881	-3.74661	0.155771	2.88635							21.9247	25.421	25.0822	18	25.1881	18	27.3534	26.601	27.1326							1	3	2	0	1	0	5	3	3
A0A7P0MNE9;P35030	A0A7P0MNE9;P35030	Trypsin-3	PRSS3	0.196451	0.901999					26.8413	25.9035	24.1441	28.2498	25.8614	25.4837	18	18	18	18	18	18	18	18	18	1	1	1	1	1	1	0	0	0	0	0	0	0	0	0
C9JIZ6;P07602	C9JIZ6;P07602	Prosaposin;Saposin-A;Saposin-B-Val;Saposin-B;Saposin-C;Saposin-D	PSAP	0.42265	0.207326					23.4133	17	17	24.0352	17	17										1	0	0	1	0	0
O75475	O75475	PC4 and SFRS1-interacting protein	PSIP1	0.42265	0.917582					22.8726	17	17	25.6253	17	17										1	0	0	1	0	0
F5GX11;P25786;B4DEV8	F5GX11;P25786;B4DEV8	Proteasome subunit alpha type-1;Proteasome subunit alpha type	PSMA1	0.42265	0.435016	0.255842	-2.9903	0.109657	0.965187	25.5361	17	17	26.8411	17	17	22.7356	22.9444	23.0372	18	23.7462	18	24.3275	23.3301	23.9552	2	0	0	3	0	0	1	1	1	0	1	0	1	1	1
A0A7I2V2H3;A0A024RA52;P25787;H3BT36	A0A7I2V2H3;A0A024RA52;P25787;H3BT36	Proteasome subunit alpha type;Proteasome subunit alpha type-2	PSMA2	0.42265	-0.908081	0.718743	0.999392	0.432492	2.22325	25.6238	17	17	22.8996	17	17	18	18	25.4136	18	23.5846	22.8271	24.7845	18	25.2989	2	0	0	1	0	0	0	1	1	0	2	1	2	0	1
P25788;G3V3W4;G3V5N4	P25788;G3V3W4;G3V5N4	Proteasome subunit alpha type-3	PSMA3	0.998674	0.00724475	0.185905	-3.29131	0.185905	-3.29131	23.68	17	17	17	17	23.7018	18	22.5575	23.3164	18	18	18	18	18	18	1	0	1	0	0	1	0	1	1	0	0	0	0	0	0
H0YMZ1;H0YN18;H0YL69;P25789;H0YLS6;H0YLC2;H0YKT8;H0YMI6;H0YMA1	H0YMZ1;H0YN18;H0YL69;P25789;H0YLS6;H0YLC2;H0YKT8;H0YMI6;H0YMA1	Proteasome subunit alpha type;Proteasome subunit alpha type-4;Proteasome subunit beta type	PSMA4	0.42265	0.825299					24.7396	17	17	27.2155	17	17										2	0	0	2	0	0
P28066	P28066	Proteasome subunit alpha type-5	PSMA5	0.160868	4.88147	0.183946	-3.86577	0.871309	0.676311	24.024	17	17	24.4361	23.926	24.3064	18	23.6076	23.9897	18	18	18	25.1538	18	24.4725	1	0	0	1	1	1	0	1	1	0	0	0	1	0	2
G3V3U4;G3V3I1;G3V295;G3V5Z7;P60900	G3V3U4;G3V3I1;G3V295;G3V5Z7;P60900	Proteasome subunit alpha type;Proteasome subunit alpha type-6	PSMA6	0.931658	-0.424284	0.997846	0.00967598	0.599988	1.1757	25.2132	17	17	17	17	23.9404	18	18	23.4873	18	23.5163	18	22.9017	18	22.1127	2	0	0	0	0	1	0	0	1	0	1	0	1	0	1
O14818;Q8TAA3;H0Y586;A0A087WYS6;F5GY34	O14818;Q8TAA3	Proteasome subunit alpha type-7;Proteasome subunit alpha type-7-like	PSMA7;PSMA8	0.261849	0.796663					25.2791	22.6904	22.1444	25.4251	23.1213	23.9576										5	1	1	1	1	1
P20618	P20618	Proteasome subunit beta type-1	PSMB1	0.42265	0.0179005					23.854	17	17	23.9077	17	17										1	0	0	1	0	0
P49721	P49721	Proteasome subunit beta type-2	PSMB2	0.42265	-1.94602					22.8381	17	17	17	17	17										1	0	0	0	0	0
A0A087WXQ8;A0A087WY10;A0A087WUL2;P49720	A0A087WXQ8;A0A087WY10;A0A087WUL2;P49720	Proteasome subunit beta type-3	PSMB3			0.458773	-1.90589	0.187318	-3.69982	17	17	17	17	17	17	18	23.0114	24.088	18	23.3818	18	18	18	18	1	0	0	0	0	0	0	1	1	0	1	0	0	0	0
P28070	P28070	Proteasome subunit beta type-4	PSMB4	0.42265	2.68637					17	17	17	25.0591	17	17										0	0	0	1	0	0
P28074;H0YJM8	P28074;H0YJM8	Proteasome subunit beta type-5	PSMB5	0.325761	0.614163					17	22.59	21.8338	17	22.882	23.3843										1	1	1	0	1	1
P28072;I3L3X7;A0A087X2I4	P28072;I3L3X7;A0A087X2I4	Proteasome subunit beta type-6	PSMB6	0.404369	-0.460187					24.9981	25.5147	24.8734	25.0602	24.1825	24.7629										2	2	2	1	2	2
J3QQM1;P62195	J3QQM1;P62195	26S protease regulatory subunit 8	PSMC5	0.42265	2.56366	0.42265	-1.68053	0.116607	5.19648	17	17	17	24.691	17	17	18	23.0416	18	18	18	18	24.7547	24.3641	25.5122	0	0	0	1	0	0	0	1	0	0	0	0	1	1	3
O00231	O00231	26S proteasome non-ATPase regulatory subunit 11	PSMD11			0.183513	0.584663	0.124536	3.11433							18	23.7808	22.4409	18	24.6535	23.3221	23.3565	24.9597	25.2484							0	2	1	0	2	2	1	3	3
P51665	P51665	26S proteasome non-ATPase regulatory subunit 7	PSMD7	0.42265	0.502796					23.4491	17	17	24.9575	17	17										1	0	0	1	0	0
Q96EY7;B8ZZQ4;F8WE76	Q96EY7	Pentatricopeptide repeat domain-containing protein 3, mitochondrial	PTCD3	0.208532	-4.96234	0.925324	0.0762227	0.0378732	0.675311	22.5568	26.3302	17	17	17	17	28.4539	30.05	29.7086	29.762	28.8653	29.8138	29.2966	30.4575	30.4843	1	3	0	0	0	0	10	12	12	15	8	13	13	14	13
O14684	O14684	Prostaglandin E synthase	PTGES	0.42265	-0.0266927					26.4236	17	17	26.3435	17	17										1	0	0	2	0	0
B8ZZQ6;B8ZZA1;B8ZZW7;H7C2N1;P06454	B8ZZQ6;B8ZZA1;B8ZZW7;H7C2N1;P06454	Prothymosin alpha;Prothymosin alpha, N-terminally processed;Thymosin alpha-1	PTMA	0.42265	0.401249					23.2902	17	17	24.494	17	17										1	0	0	1	0	0
H3BMZ1;H3BRL8;H3BPZ1;H3BS72;Q9P035	H3BMZ1;H3BRL8;H3BPZ1;H3BS72;Q9P035	Very-long-chain (3R)-3-hydroxyacyl-CoA dehydratase 3	PTPLAD1	0.42265	-1.87787					22.6336	17	17	17	17	17										1	0	0	0	0	0
Q12923	Q12923	Tyrosine-protein phosphatase non-receptor type 13	PTPN13	0.183796	-4.57552					17	24.0472	23.6794	17	17	17										0	2	2	0	0	0
J3KQ48;Q9Y3E5	J3KQ48;Q9Y3E5	Peptidyl-tRNA hydrolase 2, mitochondrial	PTRH2	0.42265	0.328443					24.1241	17	17	25.1094	17	17										1	0	0	1	0	0
A0A0J9YVR6;E9PQ56;A0A0J9YWM1;H0YEM1;A0A0J9YYL3;A0A0J9YXJ8;A0A0J9YVP6;A0A0J9YXX5;Q9UHX1;E9PMU7;E9PN18;E9PL19;H0YCP8	A0A0J9YVR6;E9PQ56;A0A0J9YWM1;H0YEM1;A0A0J9YYL3;A0A0J9YXJ8;A0A0J9YVP6;A0A0J9YXX5;Q9UHX1;E9PMU7;E9PN18;E9PL19;H0YCP8	Poly(U)-binding-splicing factor PUF60	PUF60	0.0326227	0.945468	0.704314	1.50449	0.314809	3.64804	24.7191	25.26	25.9017	25.6196	26.5287	26.5689	25.5705	25.7892	18	22.3616	25.3171	26.1944	26.8005	26.3834	27.1199	1	2	2	1	3	4	2	2	0	1	2	3	1	2	3
Q00577	Q00577	Transcriptional activator protein Pur-alpha	PURA			0.0203508	-3.63067	0.640238	0.774429							25.8805	22.5795	25.6055	23.1177	18	22.0557	24.0159	25.5832	26.7897							2	1	1	1	0	1	1	2	3
Q96QR8	Q96QR8	Transcriptional activator protein Pur-beta	PURB			0.413796	-1.68047	0.0396709	1.17738							22.5904	22.9605	22.941	22.6975	18	22.7531	24.1038	23.6688	24.2515							1	1	1	1	0	1	1	1	1
J3QLK9;J3QL23;J3QL32;J3QL24;J3KQ22;E2QRB3;P32322;J3KTA8;J3QKT3;J3QRZ0;J3KSA9;J3QR88;J3QKT4	J3QLK9;J3QL23;J3QL32;J3QL24;J3KQ22;E2QRB3;P32322;J3KTA8;J3QKT3;J3QRZ0	Pyrroline-5-carboxylate reductase;Pyrroline-5-carboxylate reductase 1, mitochondrial	PYCR1	0.42265	1.13721					23.2794	17	17	26.691	17	17										1	0	0	3	0	0
A0A087WTV6;A0A087WZR9;Q96C36	A0A087WTV6;A0A087WZR9;Q96C36	Pyrroline-5-carboxylate reductase 2	PYCR2	0.42265	2.15334					17	17	17	23.46	17	17										0	0	0	1	0	0
P06737	P06737	Glycogen phosphorylase, liver form	PYGL			0.42265	-2.01453	0.662497	1.05311							18	18	24.0436	18	18	18	23.0595	18	22.1435							0	0	1	0	0	0	1	0	1
F2Z2V6;A0A0U1RQM8;A0A0U1RQU2;C9J165;A0A0U1RQT0;P47897	F2Z2V6;A0A0U1RQM8;A0A0U1RQU2;C9J165;A0A0U1RQT0;P47897	Glutamine--tRNA ligase	QARS	0.42265	-2.05459					23.1638	17	17	17	17	17										1	0	0	0	0	0
P61026	P61026	Ras-related protein Rab-10	RAB10	0.42265	0.16127					24.4201	17	17	24.9039	17	17										1	0	0	1	0	0
H3BMH2;H3BSC1;P62491;Q15907	H3BMH2;H3BSC1;P62491;Q15907	Ras-related protein Rab-11A;Ras-related protein Rab-11B	RAB11A;RAB11B	0.42265	0.496803					26.4758	17	17	27.9662	17	17										3	0	0	4	0	0
Q6WKZ4;E7EX40;Q7L804	Q6WKZ4;E7EX40	Rab11 family-interacting protein 1	RAB11FIP1	0.0518928	-4.34117					26.7195	23.1012	21.3863	24.1834	17	17										1	1	1	1	0	0
E7END7;P62820;A0A2R8YDI9;H0YLJ8;H0YL94;H0YMN7;E9PLD0;H0YNE9;G3V196;A0A2R8YFB8;Q9H0U4;Q92928;P51153;Q92930;P61006;P59190	E7END7;P62820	Ras-related protein Rab-1A	RAB1A	0.42265	0.223145					25.7611	17	17	26.4305	17	17										2	0	0	3	0	0
Q9UL25	Q9UL25	Ras-related protein Rab-21	RAB21	0.42265	0.4699					22.9776	17	17	24.3873	17	17										1	0	0	1	0	0
H7C125;P61019	H7C125;P61019	Ras-related protein Rab-2A	RAB2A	0.42265	-2.42174					24.2652	17	17	17	17	17										1	0	0	0	0	0
P51148;K7EIP6	P51148;K7EIP6	Ras-related protein Rab-5C	RAB5C	0.42265	2.45384					17	17	17	24.3615	17	17										1	0	0	2	0	0
Q9NRW1;P20340;C9JB90;F5H3K7;C9J0I2;C9JU14;F5GX61;J3KR73;Q14964	Q9NRW1;P20340;C9JB90;F5H3K7;C9J0I2;C9JU14;F5GX61;J3KR73;Q14964	Ras-related protein Rab-6B;Ras-related protein Rab-6A;Ras-related protein Rab-39A	RAB6B;RAB6A;RAB39A	0.42265						25.2139	17	17	25.2087	17	17										2	0	0	2	0	0
C9J4S4;C9J4V0;C9J8S3;A0A6Q8PG52;A0A6Q8PH84;P51149;C9J7D1;C9J592;C9IZZ0;A0A6Q8PGE6;A0A6Q8PF79	C9J4S4;C9J4V0;C9J8S3;A0A6Q8PG52;A0A6Q8PH84;P51149;C9J7D1;C9J592;C9IZZ0;A0A6Q8PGE6	Ras-related protein Rab-7a	RAB7A	0.42265	0.117114	0.304853	3.45025	0.171623	3.88438	26.0254	17	17	26.3768	17	17	23.9899	18	24.6665	24.9921	26.4954	25.5196	26.0233	25.5991	26.6871	3	0	0	3	0	0	1	0	1	3	3	1	2	2	5
P54727	P54727	UV excision repair protein RAD23 homolog B	RAD23B			0.46254	-0.265525	0.344891	2.31326							23.6008	23.4762	18	22.747	23.5334	18	23.9537	23.9779	24.0852							1	1	0	1	1	0	1	1	1
Q92878;E9PM98;H7C0V2;A0A494BZX8;E7ESD9;A0A494BZX5;A0A494C122;E7EN38;A0A494C1B7;A0A1W2PQ90	Q92878;E9PM98;H7C0V2;A0A494BZX8;E7ESD9;A0A494BZX5;A0A494C122;E7EN38;A0A494C1B7;A0A1W2PQ90	DNA repair protein RAD50	RAD50	0.42265	-2.18052					23.5416	17	17	17	17	17										2	0	0	0	0	0
A0A1W2PQJ7;Q7Z5J4	A0A1W2PQJ7;Q7Z5J4	Retinoic acid-induced protein 1	RAI1	0.42265	-2.05767					17	23.173	17	17	17	17										0	1	0	0	0	0
Q9P0K7;D6RB25;D6RBW6;D6RB27;D6R9G4;D6RBY4;D6REL2;D6R9G6;D6RF74;D6RE17	Q9P0K7	Ankycorbin	RAI14	0.638472	-1.26125					23.426	27.8479	25.4001	25.3199	22.1101	25.4603										1	11	6	4	1	2
Q5QPL9;Q9UKM9;Q5QPM0;Q5QPM1;Q5QPM2	Q5QPL9;Q9UKM9;Q5QPM0;Q5QPM1	RNA-binding protein Raly	RALY	0.732677	-0.855073	0.881664	0.0905221	0.0828647	0.927545	26.5122	22.5055	21.6397	29.4224	21.6699	17	28.6692	30.0996	29.561	29.4481	29.1318	30.0215	29.6987	30.4905	30.9233	4	1	1	7	1	0	9	13	12	11	11	14	13	15	14
F5H018;B5MDF5;J3KQE5;P62826;H0YFC6;B4DV51	F5H018;B5MDF5;J3KQE5;P62826;H0YFC6;B4DV51	GTP-binding nuclear protein Ran	RAN	0.42265	0.41143	0.527525	-0.901665	0.127581	1.61046	25.1557	17	17	26.39	17	17	24.4276	24.7307	25.8495	23.0999	26.0686	23.1342	27.2927	25.5128	27.0336	3	0	0	2	0	0	2	2	4	1	4	1	5	3	4
P62834;P61224;F5GX62;E7ESV4;F5H7Y6;F5H4H0;F5GYH7;F5H077;F5GWU8;F5H491;F5H0B7;F5H500;F5H823;B7ZB78;F5GZG1;F5H6R7;F5H004;A0A075B6Q0;F5GYB5;A6NIZ1;F8WBC0	P62834;P61224;F5GX62;E7ESV4;F5H7Y6;F5H4H0;F5GYH7;F5H077;F5GWU8;F5H491;F5H0B7;F5H500;F5H823;B7ZB78;F5GZG1;F5H6R7;F5H004;A0A075B6Q0;F5GYB5;A6NIZ1	Ras-related protein Rap-1A;Ras-related protein Rap-1b;Ras-related protein Rap-1b-like protein	RAP1A;RAP1B	0.42265	0.154554					25.7576	17	17	26.2212	17	17										3	0	0	3	0	0
P54136	P54136	Arginine--tRNA ligase, cytoplasmic	RARS			0.270648	-3.03003	0.333632	2.83999							24.8322	25.5797	18	18	23.3218	18	26.1802	25.4945	25.2572							2	4	1	0	1	0	5	3	3
Q09028;H0YEU5;H0YCT5;H0YF10;H0YDK2;E9PC52;Q16576;E9PNS2;E9PIC4;E9PNS6;Q5JP02;Q5JP01	Q09028	Histone-binding protein RBBP4	RBBP4	0.00880281	-7.37781	0.0533733	6.07977	0.42265	-0.735144	24.5994	25.4586	23.0754	17	17	17	18	18	23.1227	25.7228	25.3568	26.2824	18	18	20.9173	3	2	1	0	0	0	0	0	1	2	2	4	0	0	0.5
P98175	P98175	RNA-binding protein 10	RBM10	0.42265	-1.24095					17	17	20.7228	17	17	17										0	0	1	0	0	0
B9ZVT1;Q8IXT5	B9ZVT1;Q8IXT5	RNA-binding protein 12B	RBM12B	0.136764	-5.36134	0.510968	-0.263184	0.376418	0.451443	24.4898	24.6655	21.8104	17	17	20.8817	27.3233	27.1202	27.1575	26.9852	26.3232	27.503	27.0056	27.7644	28.1853	1	2	1	0	0	1	3	8	5	5	4	6	4	7	5
Q96PK6;A0A0A6YYI9;F8WDX3;A0A0A0MSL8;B8ZZ74	Q96PK6	RNA-binding protein 14	RBM14	0.182987	-5.17019	0.0257486	0.418246	0.0408248	1.8438	28.6484	24.9832	24.5103	28.6313	17	17	25.9248	26.5651	26.4819	26.3504	26.8612	27.0148	28.5372	28.0407	27.9252	11	1	2	6	0	0	5	5	7	5	6	8	10	10	8
P49756	P49756	RNA-binding protein 25	RBM25	0.42265	-2.36743					24.1023	17	17	17	17	17										2	1	0	0	0	0
Q14498;A0A0U1RQH7;H0Y4X3;G3XAC6;A0A0U1RQW2;Q5QP23;Q5QP22	Q14498;A0A0U1RQH7;H0Y4X3;G3XAC6	RNA-binding protein 39	RBM39	0.0164627	-6.96342	0.414145	0.648262	0.194344	2.88341	25.7442	23.35	22.796	17	17	17	18	23.0821	21.7996	18	23.1105	23.716	23.4446	23.3348	24.7526	4	1	1	0	0	0	0	2	2	1	2	2	1	2	3
Q9Y5S9;A0A0J9YW13	Q9Y5S9	RNA-binding protein 8A	RBM8A	0.42265	-0.108782					25.4036	17	17	25.0773	17	17										3	0	0	1	0	0
P38159;H0Y6E7;H3BT71;Q96E39;H3BUY5;A0A1B0GUK8;H3BR27;H3BNC1;O75526;Q8N7X1	P38159;H0Y6E7;H3BT71;Q96E39	RNA-binding motif protein, X chromosome;RNA-binding motif protein, X chromosome, N-terminally processed;RNA binding motif protein, X-linked-like-1	RBMX;RBMXL1	0.931967	0.133464					26.7984	24.4111	26.4223	29.314	24.5741	24.1441										6	1	1	8	1	1
P09455	P09455	Retinol-binding protein 1	RBP1			0.00484145	-3.77971	0.00484145	-3.77971							21.2965	22.2055	21.8371	18	18	18	18	18	18							1	1	1	0	0	0	0	0	0
Q9P2K3	Q9P2K3	REST corepressor 3	RCOR3					0.183503	2.96471							18	18	18	18	18	18	18	22.4464	22.4477							0	0	0	0	0	0	1	1	1
H0YIZ8;G3V2G6;G3V234;H0YJ46;Q8TC12	H0YIZ8;G3V2G6;G3V234;H0YJ46;Q8TC12	Retinol dehydrogenase 11	RDH11	0.42265	3.18599					17	17	17	26.558	17	17										0	0	0	1	0	0
Q92781;F8VVC7;H0YHP7	Q92781;F8VVC7	11-cis retinol dehydrogenase	RDH5	0.42265	3.02624	0.660923	-0.186541	0.136539	0.681979	17	17	17	26.0787	17	17	27.3867	27.8849	28.2931	26.9403	28.4209	27.6439	28.6301	28.2445	28.7361	0	0	0	4	0	0	7	7	8	7	10	7	8	6	6
E2QRG8;Q00765	E2QRG8;Q00765	Receptor expression-enhancing protein 5	REEP5	0.42265	3.16881					17	17	17	26.5064	17	17										0	0	0	1	0	0
P40938;A0A087X270	P40938;A0A087X270	Replication factor C subunit 3	RFC3	0.42265	-2.33959					24.0188	17	17	17	17	17										2	0	0	0	0	0
Q5JR07;A0A7I2V3G1;C9JNR4;E9PQH6;C9JX21;Q5JR08;Q5JR05;P61586;P08134;A0A7I2V5E6;E9PLA2;C9JRM1;Q5JR06;A0A7I2YQV1;E9PN11;U3KQA9;U3KQV3	Q5JR07;A0A7I2V3G1;C9JNR4;E9PQH6;C9JX21;Q5JR08;Q5JR05;P61586;P08134;A0A7I2V5E6;E9PLA2;C9JRM1;Q5JR06;A0A7I2YQV1;E9PN11;U3KQA9;U3KQV3	Transforming protein RhoA;Rho-related GTP-binding protein RhoC	RHOC;RHOA	0.42265	0.247416					23.6419	17	17	24.3841	17	17										1	0	0	2	0	0
P84095	P84095	Rho-related GTP-binding protein RhoG	RHOG	0.42265	0.35546					26.2123	17	17	27.2787	17	17										3	0	0	2	0	0
P12271	P12271	Retinaldehyde-binding protein 1	RLBP1			0.292619	-0.433155	0.665383	0.232405							27.2357	27.7339	26.8921	26.223	27.7611	26.5782	27.5171	27.1413	27.9005							7	6	7	5	7	4	8	4	7
Q96TC7;H0YNE5;H0YLG5;H0YMB1	Q96TC7;H0YNE5;H0YLG5;H0YMB1	Regulator of microtubule dynamics protein 3	RMDN3	0.00246987	-7.816					25.5359	24.1999	24.7122	17	17	17										3	1	1	0	0	0
P34096	P34096	Ribonuclease 4	RNASE4	0.42265	-2.39309					24.1793	17	17	17	17	17										1	0	0	0	0	0
Q9H1E1	Q9H1E1	Ribonuclease 7	RNASE7	0.233292	3.6058					25.6481	17	17	25.0364	22.1374	23.2918										2	0	0	1	1	1
H3BPG5;H3BV80;H3BMS0;H3BMM9;H3BTC0;Q15287	H3BPG5;H3BV80;H3BMS0;H3BMM9;H3BTC0;Q15287	RNA-binding protein with serine-rich domain 1	RNPS1	0.42265	0.45543					24.7413	17	17	26.1076	17	17										1	0	0	1	0	0
Q9H617;Q5U3C3	Q9H617;Q5U3C3	Transmembrane protein 164	RP13-360B22.2;TMEM164	0.42265	-2.52758					24.5827	17	17	17	17	17										1	0	0	0	0	0
Q5TEJ7;P15927	Q5TEJ7;P15927	Replication protein A 32 kDa subunit	RPA2	0.42265	0.406143					22.8951	17	17	24.1135	17	17										1	0	0	1	0	0
F8W7C6;X1WI28;P27635;H7C123;H7C2C5;Q96L21;H7C2U2;B8A6G2;A6QRI9	F8W7C6;X1WI28;P27635;H7C123;H7C2C5;Q96L21	60S ribosomal protein L10;60S ribosomal protein L10-like	RPL10;RPL10L	0.42265	0.276154					28.1738	17	17	29.0023	17	17										6	0	0	6	0	0
P62906	P62906	60S ribosomal protein L10a	RPL10A	0.42265	1.2313					26.0273	17	17	29.7212	17	17										2	0	0	6	0	0
P62913;Q5VVC8	P62913;Q5VVC8	60S ribosomal protein L11	RPL11	0.42265	0.35784					26.2827	17	17	27.3562	17	17										3	0	0	4	0	0
P30050	P30050	60S ribosomal protein L12	RPL12	0.42265	0.324431					26.818	17	17	27.7913	17	17										4	0	0	3	0	0
P26373;J3QSB4;H3BTH3;J3KS98;H3BUK8	P26373;J3QSB4	60S ribosomal protein L13	RPL13	0.398265	-2.12227	0.447921	0.632561	0.161615	1.22134	28.7137	26.6768	25.0616	30.4363	21.729	21.9199	25.0261	27.6837	26.3492	26.5253	26.9853	27.4461	27.029	27.8159	27.8782	11	3	3	11	1	1	3	10	5	6	7	7	6	7	7
Q8J015;A0A7I2V2L9;M0QYS1;P40429;A0A7I2V5L3;Q6NVV1	Q8J015;A0A7I2V2L9;M0QYS1;P40429;A0A7I2V5L3;Q6NVV1	60S ribosomal protein L13a;Putative 60S ribosomal protein L13a protein RPL13AP3	RPL13a;RPL13A;RPL13AP3	0.42265	-2.71809					25.1543	17	17	17	17	17										2	0	0	1	0	0
P50914;E7EPB3	P50914;E7EPB3	60S ribosomal protein L14	RPL14	0.307269	-4.20522					28.1651	27.232	25.6618	28.2018	17	23.2414										4	3	3	5	0	1
P61313;E7ERA2;E7EX53;A0A2R8Y738;A0A2R8YEM3;E7EQV9;E7ENU7	P61313;E7ERA2;E7EX53;A0A2R8Y738;A0A2R8YEM3;E7EQV9	60S ribosomal protein L15;Ribosomal protein L15	RPL15	0.575225	-1.95662					26.9191	24.7529	17	28.8021	17	17										3	2	0	3	0	0
J3KRB3;A0A087WWH0;J3QS96;A0A087WXM6;J3QQT2;J3KRX5;A0A0A6YYL6;P18621;J3QLC8;A0A0A0MRF8;A0A087WY81;J3KSJ0	J3KRB3;A0A087WWH0;J3QS96;A0A087WXM6;J3QQT2;J3KRX5;A0A0A6YYL6;P18621;J3QLC8;A0A0A0MRF8;A0A087WY81	60S ribosomal protein L17	RPL17	0.42265	0.39738					27.3787	17	17	28.5709	17	17										4	0	0	5	0	0
G3V203;H0YHA7;J3QQ67;Q07020;F8VUA6;F8VYV2;A0A075B7A0	G3V203;H0YHA7;J3QQ67;Q07020;F8VUA6;F8VYV2;A0A075B7A0	60S ribosomal protein L18	RPL18	0.393175	-3.76068					28.6438	27.7193	17	28.0811	17	17										5	4	0	4	0	0
M0R3D6;M0R1A7;M0R117;Q02543;M0R0P7	M0R3D6;M0R1A7;M0R117;Q02543;M0R0P7	60S ribosomal protein L18a	RPL18A	0.159442	-5.47007					25.3763	24.5252	22.8787	17	17	22.37										2	1	1	0	0	1
J3QR09;J3KTE4;A0A7I2YQG2;P84098;A0A7I2V638;A0A7I2V4U6;A0A7I2V2L0;A0A7I2V512	J3QR09;J3KTE4;A0A7I2YQG2;P84098	Ribosomal protein L19;60S ribosomal protein L19	RPL19	0.334251	-3.60789					25.8355	24.5762	22.1899	27.7779	17	17										4	1	1	5	0	0
G3V1B3;M0R181;P46778	G3V1B3;M0R181;P46778	60S ribosomal protein L21	RPL21	0.679678	-1.34109					25.3364	23.7282	17	28.0413	17	17										1	1	0	2	0	0
K7EJT5;K7EP65;K7EKS7;K7ELC4;K7EMH1;K7ERI7;P35268	K7EJT5;K7EP65;K7EKS7;K7ELC4;K7EMH1;K7ERI7;P35268	60S ribosomal protein L22	RPL22	0.42265	-0.270959					25.7212	17	17	24.9083	17	17										2	0	0	1	0	0
C9JD32;J3KT29;P62829;B9ZVP7;J3QQT9;J3KTJ3	C9JD32;J3KT29;P62829;B9ZVP7	60S ribosomal protein L23	RPL23	0.42265	0.27703					25.8317	17	17	26.6628	17	17										3	0	0	2	0	0
P62750;H7BY10;K7EJV9;K7ERT8;A8MUS3;K7EMA7	P62750;H7BY10;K7EJV9;K7ERT8;A8MUS3;K7EMA7	60S ribosomal protein L23a	RPL23A	0.608253	-0.162627					27.9698	17	23.6155	28.172	17	22.9255										6	1	1	6	0	1
C9JXB8;C9JNW5;P83731	C9JXB8;C9JNW5;P83731	60S ribosomal protein L24	RPL24	0.42265	0.0423419	0.293562	0.208447	0.513574	-0.148641	27.5294	17	17	27.6564	17	17	25.3654	26.6203	26.7516	25.863	26.6321	26.8675	24.903	26.4466	26.9418	4	0	0	4	0	0	2	4	5	3	4	6	3	5	5
P61254;J3QRI7;J3QQQ9;J3QQV1;J3QRC4;J3KS10;J3KSS0;E5RIT6;Q9UNX3	P61254;J3QRI7;J3QQQ9;J3QQV1;J3QRC4	60S ribosomal protein L26	RPL26;KRBA2	0.42265	0.482524					25.4757	17	17	26.9233	17	17										2	0	0	4	0	0
K7ELC7;P61353	K7ELC7;P61353	60S ribosomal protein L27	RPL27	0.42265	0.326597					26.2896	17	17	27.2694	17	17										2	0	0	3	0	0
E9PLL6;P46776;E9PJD9;E9PLX7	E9PLL6;P46776;E9PJD9;E9PLX7	60S ribosomal protein L27a	RPL27A	0.42265	0.667421					25.7143	17	17	27.7165	17	17										1	0	0	2	0	0
H0YLP6;H0YMF4;H0YKD8;P46779	H0YLP6;H0YMF4;H0YKD8;P46779	60S ribosomal protein L28	RPL28	0.42265	0.40912					26.5139	17	17	27.7413	17	17										2	0	0	3	0	0
A0A3B3ITT5;P47914	A0A3B3ITT5;P47914	60S ribosomal protein L29	RPL29	0.225566	-5.76414					28.1658	27.2194	24.8229	28.9157	17	17										2	2	2	2	0	0
P39023;F8WCR1;H7C3M2;B5MCW2;H7C422;G5E9G0	P39023;F8WCR1;H7C3M2;B5MCW2;H7C422;G5E9G0	60S ribosomal protein L3	RPL3	0.42265	1.42354					23.5595	17	17	27.8301	17	17										1	0	0	1	0	0
B8ZZK4;H7C2W9;C9JU56;B7Z4E3;B7Z4C8;P62899	B8ZZK4;H7C2W9;C9JU56;B7Z4E3;B7Z4C8;P62899	60S ribosomal protein L31	RPL31	0.42265	0.291685					26.7664	17	17	27.6414	17	17										2	0	0	3	0	0
D3YTB1;F8W727;P62910;D3YTI8	D3YTB1;F8W727;P62910	60S ribosomal protein L32	RPL32	0.187938	-4.87022					28.0107	25.385	23.1308	27.9159	17	17										5	1	1	4	0	0
P49207	P49207	60S ribosomal protein L34	RPL34	0.308773	-3.53063					25.7345	26.075	24.6744	27.025	21.8671	17										2	2	2	3	1	0
P42766;F2Z388	P42766;F2Z388	60S ribosomal protein L35	RPL35	0.408548	-0.823028					27.8295	25.5597	24.3882	28.3383	23.3236	23.6464										4	2	1	3	1	1
Q9Y3U8;J3QSB5;J3KTD3	Q9Y3U8;J3QSB5	60S ribosomal protein L36	RPL36	0.42265	0.0787964					25.7172	17	17	25.9536	17	17										3	0	0	2	0	0
G5E9R3;M0R0A1;C9J4Z3;Q6P4E4;E9PEL3;M0R2L6;P61513	G5E9R3;M0R0A1;C9J4Z3;Q6P4E4;E9PEL3;M0R2L6;P61513	60S ribosomal protein L37a	RPL37A	0.42265	-2.83934					25.518	17	17	17	17	17										1	0	0	0	0	0
J3KSP2;J3KT73;J3QL01;P63173	J3KSP2;J3KT73;J3QL01;P63173	60S ribosomal protein L38	RPL38	0.42265	0.681704					24.1878	17	17	26.2329	17	17										1	0	0	1	0	0
P36578;H3BU31;H3BM89;H3BTP7	P36578;H3BU31;H3BM89	60S ribosomal protein L4	RPL4	0.273028	-5.23223	0.691312	0.196403	0.873794	-0.0643889	26.4881	29.0935	27.0169	25.8395	17	24.0623	28.2738	29.8968	29.7596	29.0705	29.2648	30.1841	27.6219	29.772	30.3431	4	7	4	2	0	2	9	15	16	10	10	19	7	14	17
A0A2R8Y6J3;P46777;Q5T7N0;A0A2R8Y4A2	A0A2R8Y6J3;P46777	60S ribosomal protein L5	RPL5	0.732718	1.31256					26.0567	17	22.2382	29.4591	22.7734	17										4	0	1	8	1	0
Q02878;F8VZ45;U3KQR5;F8VR69;F8VZA3;F8VWR1;F8VU16	Q02878	60S ribosomal protein L6	RPL6	0.213294	-6.40734					29.02	28.0459	25.7551	29.599	17	17										7	4	3	7	0	0
P18124;A8MUD9;C9JIJ5;C9JZ88	P18124;A8MUD9	60S ribosomal protein L7	RPL7	0.238229	-4.99882	0.619948	0.359123	0.365558	0.3679	28.5142	25.7172	24.231	29.466	17	17	26.6301	28.9867	28.3139	28.0391	28.256	28.713	27.5951	28.8718	28.5676	9	3	1	9	0	0	7	10	10	9	9	11	5	12	10
P62424;Q5T8U3;Q5T8U2	P62424;Q5T8U3;Q5T8U2	60S ribosomal protein L7a	RPL7A	0.341669	-4.31291					27.5385	27.5544	25.944	29.0409	17	22.0573										4	5	4	5	0	1
E9PKZ0;P62917;G3V1A1;E9PP36;E9PKU4	E9PKZ0;P62917;G3V1A1	60S ribosomal protein L8	RPL8	0.274176	-3.84628					27.3429	23.8242	23.0016	28.6298	17	17										3	1	1	3	0	0
D6RAN4;P32969;A0A2R8Y5Y7;H0Y9R4;H0Y9V9	D6RAN4;P32969;A0A2R8Y5Y7	60S ribosomal protein L9	RPL9	0.302942	-3.45009					25.956	25.1488	25.0492	26.3828	17	22.421										4	1	1	3	0	1
P05388;F8VU65;F8VWS0;Q8NHW5;F8VPE8;G3V210;F8VW21;F8VQY6;F8VRK7;F8VS58;F8VZS0;F8W1K8;F8VWV4	P05388;F8VU65;F8VWS0;Q8NHW5;F8VPE8;G3V210;F8VW21;F8VQY6;F8VRK7	60S acidic ribosomal protein P0;60S acidic ribosomal protein P0-like	RPLP0;RPLP0P6	0.42265	0.116019					28.3475	17	17	28.6956	17	17										5	0	0	4	0	0
P05386	P05386	60S acidic ribosomal protein P1	RPLP1	0.42265	3.10143					17	17	17	26.3043	17	17										0	0	0	1	0	0
P05387	P05387	60S acidic ribosomal protein P2	RPLP2	0.42265	0.226796					26.0668	17	17	26.7471	17	17										2	0	0	1	0	0
P04843;B7Z4L4;F8WF32	P04843;B7Z4L4	Dolichyl-diphosphooligosaccharide--protein glycosyltransferase subunit 1	RPN1	0.860386	-0.0470072	0.421431	-0.338623	0.0961814	1.03237	29.3781	24.2552	23.7681	28.8677	24.3645	24.0282	26.9365	27.0114	28.0725	26.5169	27.2937	27.1939	28.3651	28.3362	28.4162	16	3	2	10	2	2	3	8	6	6	7	6	11	8	11
P04844;Q5JYR4;Q5JYR7;Q5JYR3;F2Z3K5	P04844	Dolichyl-diphosphooligosaccharide--protein glycosyltransferase subunit 2	RPN2	0.42265	0.0213528					28.2366	17	17	28.3007	17	17										9	0	0	6	0	0
F6U211;A0A2R8Y7H1;S4R435;A0A2R8YFH6;A0A1W2PQS6;P46783;A0A2R8Y6L3	F6U211;A0A2R8Y7H1;S4R435;A0A2R8YFH6;A0A1W2PQS6;P46783;A0A2R8Y6L3	40S ribosomal protein S10	RPS10;RPS10-NUDT3	0.42265	1.04737					23.5766	17	17	26.7187	17	17										2	0	0	2	0	0
P62280	P62280	40S ribosomal protein S11	RPS11			0.48144	1.83742	0.209383	3.50779							18	25.1478	23.8581	24.0659	24.2723	24.18	25.0755	25.6371	26.8168							0	2	1	1	1	1	1	2	3
P25398	P25398	40S ribosomal protein S12	RPS12	0.42265	2.66069					17	17	17	24.9821	17	17										0	0	0	1	0	0
E5RH77;A0A2R8Y811;P62263	E5RH77;A0A2R8Y811;P62263	40S ribosomal protein S14	RPS14	0.42265	0.472882					25.0846	17	17	26.5033	17	17										1	0	0	1	0	0
K7EM56;A0A0B4J2B4;S4R417;K7ELC2;P62841;K7EQJ5	K7EM56;A0A0B4J2B4;S4R417;K7ELC2;P62841;K7EQJ5	40S ribosomal protein S15	RPS15	0.42265	0.742206					24.6568	17	17	26.8834	17	17										1	0	0	2	0	0
I3L3P7;P62244;H3BVC7;I3L246;H3BN98	I3L3P7;P62244;H3BVC7;I3L246;H3BN98	40S ribosomal protein S15a	RPS15A	0.42265	0.17713					25.2207	17	17	25.7521	17	17										2	0	0	2	0	0
H0YEN5;P15880;I3L404;E9PM36;E9PMM9;E9PPT0;E9PQD7	H0YEN5;P15880;I3L404;E9PM36;E9PMM9;E9PPT0;E9PQD7	40S ribosomal protein S2	RPS2	0.634936	-0.759448	0.870077	0.0862923	0.0126702	0.732073	26.5584	25.6819	24.6723	28.4175	22.9176	23.2991	26.8815	28.1156	28.1836	27.8237	27.4561	28.1598	27.7576	28.7036	28.9157	3	2	1	4	1	1	4	6	6	6	3	5	6	8	7
A0A7P0S5H5;P60866;E5RIP1;E5RJX2;G3XAN0	A0A7P0S5H5;P60866;E5RIP1;E5RJX2;G3XAN0	40S ribosomal protein S20	RPS20	0.42265	0.392446					25.2459	17	17	26.4233	17	17										2	0	0	2	0	0
P62266	P62266	40S ribosomal protein S23	RPS23	0.566286	-2.7567					23.7343	23.878	17	17	17	22.3422										1	1	0	0	0	1
E7ETK0;A0A2R8Y849;A0A2R8YD14;P62847;A0A2R8Y8A0	E7ETK0;A0A2R8Y849;A0A2R8YD14;P62847	40S ribosomal protein S24	RPS24	0.498419	-2.47668					25.4384	25.4275	23.8067	26.8385	17	23.4041										2	1	1	3	0	1
P62851	P62851	40S ribosomal protein S25	RPS25	0.324026	-1.33507					26.2999	26.9792	24.9941	26.2244	23.6046	24.439										3	2	2	3	2	2
P62854	P62854	40S ribosomal protein S26	RPS26	0.42265	-2.61722					17	24.8517	17	17	17	17										0	1	0	0	0	0
F2Z2S8;H0YF32;H0YCJ7;P23396;E9PQ96;E9PJH4;E9PK82;E9PPU1;H0YEU2;E9PL09	F2Z2S8;H0YF32;H0YCJ7;P23396;E9PQ96;E9PJH4;E9PK82;E9PPU1;H0YEU2;E9PL09	40S ribosomal protein S3	RPS3	0.42265	1.18522					22.0909	17	17	25.6465	17	17										1	0	0	2	0	0
D6RG13;P61247;D6RAT0;D6RB09;H0Y9Y4;D6R9B6;E9PFI5;H0Y8L7;D6RAS7;D6RGE0;D6RI02;D6RED7	D6RG13;P61247;D6RAT0;D6RB09;H0Y9Y4;D6R9B6;E9PFI5;H0Y8L7	40S ribosomal protein S3a	RPS3A	0.42265	0.688047	0.450538	1.17822	0.323891	1.9305	28.0794	17	17	30.1436	17	17	26.0127	27.2741	23.5447	26.4218	26.7461	27.1983	26.3616	27.813	28.4485	9	1	0	11	0	0	4	5	2	3	3	5	4	5	7
P62701;C9JEH7;P22090;Q8TD47	P62701;C9JEH7;P22090	40S ribosomal protein S4, X isoform;40S ribosomal protein S4, Y isoform 1	RPS4X;RPS4Y1	0.42265	0.684589	0.614061	-0.211716	0.0965258	1.97096	27.3526	17	17	29.4064	17	17	24.2826	25.9322	26.641	24.6937	25.1037	26.4233	27.5703	27.3512	27.8472	6	0	0	9	0	0	2	3	6	2	3	4	6	8	8
M0R0F0;M0R0R2;P46782;M0QZN2	M0R0F0;M0R0R2;P46782;M0QZN2	40S ribosomal protein S5;40S ribosomal protein S5, N-terminally processed	RPS5	0.579935	-1.74999	0.481709	-0.430625	0.174856	0.683019	26.5584	24.0002	17	28.3086	17	17	30.027	30.2316	30.3915	29.4626	29.0053	30.8903	30.124	30.9422	31.633	4	2	0	3	0	0	9	11	14	11	9	10	8	14	14
P62753;A2A3R5;A2A3R7	P62753;A2A3R5;A2A3R7	40S ribosomal protein S6	RPS6	0.179234	-6.61147					26.3538	27.8176	25.8089	26.1459	17	17										4	6	4	2	0	0
A0A2R8Y623;B5MCP9;P62081	A0A2R8Y623;B5MCP9;P62081	40S ribosomal protein S7	RPS7	0.42265	-2.32985					23.9895	17	17	17	17	17										1	0	0	0	0	0
Q5JR95;P62241	Q5JR95;P62241	40S ribosomal protein S8	RPS8	0.434199	-1.7271	0.749815	-0.150155	0.119932	0.632478	26.8863	28.2097	26.3804	28.3621	23.5364	24.3966	27.7983	29.4077	28.8738	28.4194	28.6263	28.5837	28.5989	29.5644	29.814	4	5	3	5	1	2	6	8	8	7	7	6	6	7	7
P46781;B5MCT8;C9JM19;F2Z3C0;A8MXK4	P46781;B5MCT8;C9JM19	40S ribosomal protein S9	RPS9	0.251581	-4.92924					27.3452	26.01	23.9053	28.4727	17	17										4	3	3	5	0	0
C9J9K3;A0A0C4DG17;P08865;F8WD59	C9J9K3;A0A0C4DG17;P08865;F8WD59	40S ribosomal protein SA	RPSA	0.724321	-2.12869	0.758166	-0.280926	0.107139	0.640398	17	26.1313	22.3995	25.1447	17	17	25.1971	26.1516	26.7586	26.4887	25.3105	25.4653	26.2538	26.4211	27.3535	0	3	1	1	1	0	2	3	4	4	1	2	2	2	4
Q9HB90;Q9NQL2	Q9HB90;Q9NQL2	Ras-related GTP-binding protein C;Ras-related GTP-binding protein D	RRAGC;RRAGD	0.42265	1.77171					17	17	17	17	22.3151	17										0	0	0	0	1	0
A0A087WVV2;Q9P2E9;F8W7S5;A0A087WU26;V9GY78;A2A2S5	A0A087WVV2;Q9P2E9;F8W7S5	Ribosome-binding protein 1	RRBP1	0.42265	-0.523926	0.307209	-0.781706	0.575032	0.535505	26.6592	17	17	25.0874	17	17	25.7588	27.3185	26.4872	24.0673	27.6019	25.5501	27.7549	26.5308	26.8852	11	0	0	3	0	0	6	8	8	5	13	7	15	8	9
Q96T23;H0YER1;H0YCN2;H7C306	Q96T23;H0YER1;H0YCN2	Remodeling and spacing factor 1	RSF1	0.42265	-3.34179					17	27.0254	17	17	17	17										0	6	0	0	0	0
Q9Y3I0	Q9Y3I0	tRNA-splicing ligase RtcB homolog	RTCB	0.278302	1.40658					23.4225	17	17	24.416	20.2262	17										1	0	0	1	1	0
Q96T51;H0YAC8;H0YA47	Q96T51	RUN and FYVE domain-containing protein 1	RUFY1	0.183793	-5.91556					17	26.1097	25.637	17	17	17										0	5	5	0	0	0
Q9Y265	Q9Y265	RuvB-like 1	RUVBL1			0.00441854	8.14066									18	18	18	25.0699	26.5196	26.8324	18	18	18							0	0	0	2	4	4	0	0	0
Q9Y230	Q9Y230	RuvB-like 2	RUVBL2			0.42265	1.79212									18	18	18	23.3764	18	18	18	18	18							0	0	0	1	0	0	0	0	0
Q9HCY8	Q9HCY8	Protein S100-A14	S100A14	0.375865	0.59431					17	24.6189	23.9496	17	24.7585	25.5929										1	1	1	0	1	1
P31151;Q86SG5	P31151;Q86SG5	Protein S100-A7;Protein S100-A7A	S100A7;S100A7A	0.257798	1.28862	0.0276945	-2.59263	0.000865644	-7.52143	26.9807	25.0797	24.3351	27.6554	25.3531	27.2529	25.0818	25.6945	25.7879	23.359	22.5441	22.8833	18	18	18	4	3	2	4	3	3	2	3	3	1	1	1	0	0	0
P05109	P05109	Protein S100-A8;Protein S100-A8, N-terminally processed	S100A8	0.112212	0.960397	0.158224	-1.97501	0.188892	-1.89764	27.1218	28.2237	27.9472	28.5687	28.5	29.1052	28.5789	27.9065	28.5095	26.2221	27.638	25.2099	27.8366	26.7757	24.6897	2	5	3	2	4	5	4	5	4	3	3	2	3	3	1
P06702	P06702	Protein S100-A9	S100A9	0.211329	1.0789	0.144627	-1.27733	0.0357086	-1.10955	28.5107	28.1305	27.543	28.9575	28.6529	29.8105	28.4471	28.3648	28.0399	26.4259	28.154	26.44	27.7684	27.0309	26.7239	3	6	4	4	6	7	4	5	5	1	6	2	4	2	1
Q15424;K7ES42;K7EII0	Q15424	Scaffold attachment factor B1	SAFB	0.0130557	-8.58152					25.451	27.3583	23.9354	17	17	17										3	6	2	0	0	0
Q14151	Q14151	Scaffold attachment factor B2	SAFB2	0.196385	-4.27558					17	24.5663	22.2605	17	17	17										0	2	1	0	0	0
Q9H0E3	Q9H0E3	Histone deacetylase complex subunit SAP130	SAP130					0.184185	3.41112							18	18	18	18	18	18	18	23.3259	22.9074							0	0	0	0	0	0	1	1	1
H7BZW6;O00422	H7BZW6;O00422	Histone deacetylase complex subunit SAP18	SAP18	0.42265	0.397794					25.4498	17	17	26.6432	17	17										2	0	0	1	0	0
P82979;F8VZQ9;H0YHG0;F8VS12	P82979;F8VZQ9;H0YHG0	SAP domain-containing ribonucleoprotein	SARNP	0.325019	2.12862					25.8637	17	17	26.8834	22.3662	17										4	0	0	2	1	0
A0A499FI31;Q15020;A0A494C0L2;F8W667	A0A499FI31;Q15020	Squamous cell carcinoma antigen recognized by T-cells 3	SART3	0.42265	-2.29569					23.8871	17	17	17	17	17										1	0	0	0	0	0
Q6UWP8	Q6UWP8	Suprabasin	SBSN	0.267285	0.491995	0.0830921	-2.31598	0.578	-0.694579	27.5492	26.261	25.9981	27.5825	26.5882	27.1137	25.8386	26.9216	27.3364	24.1435	25.4065	23.5986	27.2431	24.9898	25.7799	3	3	3	3	3	3	2	3	4	1	2	1	2	1	2
O14828	O14828	Secretory carrier-associated membrane protein 3	SCAMP3	0.42265	-2.67547	0.258991	-0.769908	0.763368	0.289145	25.0264	17	17	17	17	17	24.2508	24.7146	24.9471	22.5166	24.6081	24.478	25.3494	23.3251	26.1053	1	0	0	0	0	0	2	2	2	1	1	2	2	1	2
A0A1W2PPX5;A0A1W2PPU6;A0A1W2PQR6;A0A1W2PQB7;A0A1W2PS43;A0A1W2PRS1;Q14108;D6RDG0;A0A1W2PS70;A0A1W2PNX7;A0A1W2PSE4;A0A1W2PQL5;A0A1W2PRF6	A0A1W2PPX5;A0A1W2PPU6;A0A1W2PQR6;A0A1W2PQB7;A0A1W2PS43;A0A1W2PRS1;Q14108;D6RDG0;A0A1W2PS70;A0A1W2PNX7;A0A1W2PSE4	Lysosome membrane protein 2	SCARB2	0.456075	-1.82779					26.125	22.8111	17	26.4528	17	17										3	1	0	1	0	0
Q8NBX0	Q8NBX0	Saccharopine dehydrogenase-like oxidoreductase	SCCPDH	0.42265	2.87405					17	17	17	25.6222	17	17										0	0	0	2	0	0
A0A7I2V321;A0A7I2V534;G3V5E2;A0A7I2V5H5;A0A7I2YQR2;A0A7I2V3C9;A0A7I2V448;B7Z5N7;H0YIZ7;A0A7I2V2U5;A0A7I2V362;A0A7I2V590;A0A7I2V320;A0A7I2V4B8;A0A7I2V4U2;A0A7I2V3G4;A0A7I2V5I2;A0A7I2V4R0;A0A7I2V3B4;A0A7I2V5Z4;Q8WVM8	A0A7I2V321;A0A7I2V534;G3V5E2;A0A7I2V5H5;A0A7I2YQR2;A0A7I2V3C9;A0A7I2V448;B7Z5N7;H0YIZ7;A0A7I2V2U5;A0A7I2V362;A0A7I2V590;A0A7I2V320;A0A7I2V4B8;A0A7I2V4U2;A0A7I2V3G4;A0A7I2V5I2;A0A7I2V4R0;A0A7I2V3B4;A0A7I2V5Z4;Q8WVM8	Sec1 family domain-containing protein 1	SCFD1	0.42265	-2.06923					23.2077	17	17	17	17	17										1	0	0	0	0	0
J3QL56;O75880	J3QL56;O75880	Protein SCO1 homolog, mitochondrial	SCO1	0.42265	0.271406					25.729	17	17	26.5432	17	17										2	0	0	1	0	0
P31040;D6RFM5;A0A087X1I3;A0A494C1T6	P31040;D6RFM5;A0A087X1I3	Succinate dehydrogenase [ubiquinone] flavoprotein subunit, mitochondrial	SDHA	0.274332	0.273821	0.95547	-0.0182921	0.811689	0.952295	27.2499	24.2264	24.1561	27.1735	24.5798	24.7006	18	22.6944	23.7865	18	23.1693	23.2567	25.3931	18	23.9446	7	1	1	5	2	2	0	1	2	0	2	2	3	0	1
P21912;A0A087WWT1;A0A087WXX8	P21912;A0A087WWT1;A0A087WXX8	Succinate dehydrogenase [ubiquinone] iron-sulfur subunit, mitochondrial	SDHB	0.42265	0.766174					23.7838	17	17	26.0823	17	17										3	0	0	2	0	0
Q8NEX9	Q8NEX9	Short-chain dehydrogenase/reductase family 9C member 7	SDR9C7	0.481379	0.698016					17	24.5485	22.1986	17	24.3224	24.5188										0	2	1	0	2	2
O75396;A0A087X1A9	O75396	Vesicle-trafficking protein SEC22b	SEC22B	0.42265	0.558577					26.7351	17	17	28.4108	17	17										5	0	0	5	0	0
Q15436	Q15436	Protein transport protein Sec23A	SEC23A			0.260962	-0.749713	0.355417	-0.680835							23.2661	24.6024	24.9221	23.3049	23.9423	23.2942	23.6612	23.052	24.0349							1	2	2	2	2	2	1	1	2
O95487	O95487	Protein transport protein Sec24B	SEC24B			0.738179	-0.122017	0.000210364	0.991518							22.7578	22.4706	21.8238	22.0138	22.7751	21.8971	23.7257	23.4596	22.8413							1	1	1	1	1	1	1	1	1
P60468	P60468	Protein transport protein Sec61 subunit beta	SEC61B	0.42265	0.387123					25.9863	17	17	27.1476	17	17										2	0	0	2	0	0
F8WF48;F8WCJ7;Q99442	F8WF48;F8WCJ7;Q99442	Translocation protein SEC62	SEC62	0.42265	1.88602	0.42265	2.04165			17	17	17	22.6581	17	17	18	18	18	18	24.1249	18	18	18	18	0	0	0	1	0	0	0	0	0	0	1	0	0	0	0
Q9UBV2;G3V3B3	Q9UBV2;G3V3B3	Protein sel-1 homolog 1	SEL1L	0.42265	-2.51945					24.5584	17	17	17	17	17										2	0	0	0	0	0
Q13228	Q13228	Selenium-binding protein 1	SELENBP1			0.0260668	6.96285									18	18	18	22.6695	26.1013	26.1178	18	18	18							0	0	0	1	4	2	0	0	0
P04279	P04279	Semenogelin-1;Alpha-inhibin-92;Alpha-inhibin-31;Seminal basic protein	SEMG1	0.865141	-1.12483					29.0593	21.8612	17	17	22.6283	24.9178										12	1	0	0	1	2
Q02383	Q02383	Semenogelin-2	SEMG2	0.42265	-3.21288					26.6387	17	17	17	17	17										7	0	0	0	0	0
Q92599;Q9NVA2;Q14141;Q9P0V9	Q92599;Q9NVA2;Q14141;Q9P0V9	Septin-8	SEPTIN8			0.42265	2.06459									18	18	18	18	24.1938	18	18	18	18							0	0	0	0	1	0	0	0	0
Q9UHD8	Q9UHD8	Septin-9	SEPTIN9			0.222409	-3.45153	0.900998	0.0771612							25.3888	25.124	24.9355	18	23.8811	23.2126	24.3697	25.7205	25.5896							2	2	2	0	1	1	1	3	2
Q8NC51	Q8NC51	Plasminogen activator inhibitor 1 RNA-binding protein	SERBP1	0.42265	-2.10879					17	23.3264	17	17	17	17										0	1	0	0	0	0
A0A0G2JRN3;A0A024R6I7;P01009;G3V2B9;G3V5R8;G3V387;A0A0B4J278;G3V544	A0A0G2JRN3;A0A024R6I7;P01009	Alpha-1-antitrypsin;Short peptide from AAT	SERPINA1	0.42265	0.437511	0.661941	-1.25936	0.185061	-3.7934	25.7334	17	17	27.0459	17	17	18	23.3381	24.0421	18	25.6021	18	18	18	18	3	0	0	4	0	0	0	1	2	0	1	0	0	0	0
Q8IW75	Q8IW75	Serpin A12	SERPINA12	0.42265	0.0536213					24.5383	17	17	24.6992	17	17										2	0	0	1	0	0
P30740	P30740	Leukocyte elastase inhibitor	SERPINB1			0.195614	-4.21821	0.195614	-4.21821							18	23.2252	25.4294	18	18	18	18	18	18							0	1	1	0	0	0	0	0	0
Q96P63	Q96P63	Serpin B12	SERPINB12	0.120769	-0.739738	0.821409	0.872949	0.347717	-1.40379	26.9903	30.704	30.6405	26.7491	29.4814	29.8852	25.0273	18	26.2747	22.9306	25.657	23.3332	24.507	18	22.5836	7	9	7	4	10	10	3	0	4	1	3	1	1	0	1
P29508	P29508	Serpin B3	SERPINB3	0.151188	1.44489	0.115199	-1.51002	0.183325	-2.48756	28.7483	26.256	25.3257	29.4243	27.2069	28.0334	26.5368	27.0592	26.7511	24.5327	26.6711	24.6131	26.3027	22.536	24.0457	11	6	5	10	7	11	8	7	9	3	8	3	5	1	2
H0Y5H9;P48594;C9JZ65	H0Y5H9;P48594	Serpin B4	SERPINB4			0.115199	-1.51002	0.183325	-2.48756	17	17	17	17	17	17	26.5368	27.0592	26.7511	24.5327	26.6711	24.6131	26.3027	22.536	24.0457	0	0	0	0	0	1	8	7	9	3	8	3	5	1	2
C9JVA8;H7BXK7;A0A1B0GU38;P50452	C9JVA8;H7BXK7;A0A1B0GU38;P50452	Serpin B8	SERPINB8	0.220404	0.442336					17	23.7328	23.3986	17	24.1898	24.2686										0	1	1	0	1	1
A0A0C4DFV9;Q01105;P0DME0	A0A0C4DFV9;Q01105;P0DME0	Protein SET;Protein SETSIP	SET;SETSIP	0.463294	-1.51001	0.417231	-1.75858	0.745905	-0.859518	26.2705	21.8618	17	26.6023	17	17	23.2265	18	22.6677	18	18	22.6184	18	18	25.3156	2	1	0	3	0	0	1	0	1	1	0	1	0	0	2
Q15459;H7C1L2;F8WB66;F8WC79	Q15459	Splicing factor 3A subunit 1	SF3A1	0.0971175	-5.19368					26.4694	24.8328	22.8613	24.5824	17	17										6	4	2	2	0	0
Q12874	Q12874	Splicing factor 3A subunit 3	SF3A3	0.42265	0.303425	0.5165	1.67998	0.716591	1.65735	25.2224	17	17	26.1327	17	17	23.3881	24.3062	18	23.4457	23.3475	23.9411	18	26.3323	26.3341	3	0	0	3	0	0	1	1	1	1	1	1	0	2	2
O75533;B4DGZ4;A0A494C1M2;H7C341;F8WC19	O75533	Splicing factor 3B subunit 1	SF3B1	0.193361	-3.67368					26.7004	26.0299	24.3751	25.6477	23.4367	17										6	5	4	2	1	0
Q15393;J3QL37;I3L4G7;H3BMB0;J3QKV4	Q15393	Splicing factor 3B subunit 3	SF3B3	0.222934	-1.90442			0.200182	5.53882	26.2742	27.3088	24.0064	23.9043	23.7913	24.1805	18	18	18	18	18	18	28.0138	18	24.6027	6	6	2	2	2	2	0	0	0	0	0	0	8	0	1
Q15427;Q5SZ64	Q15427;Q5SZ64	Splicing factor 3B subunit 4	SF3B4	0.42265	2.19625					17	17	17	23.5888	17	17										0	0	0	1	0	0
P31947	P31947	14-3-3 protein sigma	SFN	0.550161	-1.82357	0.552889	2.05002	0.302645	-3.25074	23.9429	21.4953	22.3684	17	22.313	23.0228	25.1727	18	25.8457	24.4352	25.8486	24.8846	23.2661	18	18	1	1	1	0	1	1	2	0	2	1	2	1	1	0	0
P23246;H0Y9K7;H0Y9U2	P23246	Splicing factor, proline- and glutamine-rich	SFPQ	0.385029	-1.44528	0.406947	-0.707287	0.594904	-1.54572	28.7265	26.0969	25.0639	27.4492	22.3026	25.7997	24.8015	24.4756	24.1618	22.863	24.8801	23.5739	25.8867	18	24.915	11	3	2	6	1	3	2	2	1	1	1	1	3	1	2
Q9H9B4;D6RDG7;S4R2X2;D6RFI0;D6RAE9	Q9H9B4;D6RDG7;S4R2X2;D6RFI0	Sideroflexin-1	SFXN1	0.42265	0.583524					26.6816	17	17	28.4322	17	17										4	0	0	6	0	0
P51688	P51688	N-sulphoglucosamine sulphohydrolase	SGSH			0.143487	4.18269	0.42265	-1.85828							18	18	23.5748	23.7255	24.1941	24.2034	18	18	18							0	0	2	1	1	1	0	0	0
P34896	P34896	Serine hydroxymethyltransferase, cytosolic	SHMT1	0.42265	-2.08876					17	23.2663	17	17	17	17										0	1	0	0	0	0
G3V2Y4;H0YIZ0;P34897	G3V2Y4;H0YIZ0;P34897	Serine hydroxymethyltransferase;Serine hydroxymethyltransferase, mitochondrial	SHMT2	0.42265	0.53552					24.1427	17	17	25.7492	17	17										1	0	0	1	0	0
A0A2R8Y5P9;Q8TF72	A0A2R8Y5P9;Q8TF72	Protein Shroom3	SHROOM3	0.139185	-7.10219					29.7891	27.2541	26.8845	28.6211	17	17										1	1	1	1	0	0
J3QQV2;J3KTM6;O15427;J3QSC3;J3QQS9;J3KTI8;J3QRP8;J3QRA0	J3QQV2;J3KTM6;O15427;J3QSC3;J3QQS9	Monocarboxylate transporter 4	SLC16A3	0.482561	2.08004	0.42265	0.195973	0.559597	3.56965	27.3417	17	24.0378	27.366	23.9262	23.3273	18	24.7192	18	18	25.3071	18	26.9074	18	26.5208	5	0	1	3	1	1	0	2	0	0	1	0	2	1	4
Q08357	Q08357	Sodium-dependent phosphate transporter 2	SLC20A2	0.42265	0.0240663					27.4394	17	17	27.5116	17	17										1	0	0	1	0	0
I3L1P8;Q02978	I3L1P8;Q02978	Mitochondrial 2-oxoglutarate/malate carrier protein	SLC25A11	0.42265	0.592664	0.70996	0.1921	0.12049	2.64488	25.1257	17	17	26.9037	17	17	24.618	26.3639	24.3174	23.9325	27.1528	24.7903	27.8097	27.0478	28.3764	4	0	0	4	0	0	2	1	1	1	3	2	2	1	6
K4DIB6;K4DIB3;K4DIB8;K4DIA8;E9PS95;A0A0D9SEI9;A0A0D9SFE1;E9PJH7;Q9H1K4;Q9H936;A0A0D9SFA8;K4DIB0;K4DIA2;A0A0D9SG84;E9PI74;E9PQ36	K4DIB6;K4DIB3;K4DIB8;K4DIA8;E9PS95;A0A0D9SEI9;A0A0D9SFE1;E9PJH7;Q9H1K4;Q9H936;A0A0D9SFA8;K4DIB0;K4DIA2;A0A0D9SG84;E9PI74;E9PQ36	Mitochondrial glutamate carrier 2;Mitochondrial glutamate carrier 1	SLC25A22;SLC25A18	0.42265	2.14455					17	17	17	23.4336	17	17										0	0	0	2	0	0
M0QZJ5;M0QZT4;Q9BV35;Q6KCM7	M0QZJ5;M0QZT4;Q9BV35;Q6KCM7	Calcium-binding mitochondrial carrier protein SCaMC-3;Calcium-binding mitochondrial carrier protein SCaMC-2	SLC25A23;SLC25A25	0.42265	-0.306944					27.4754	17	17	26.5545	17	17										1	0	0	1	0	0
Q00325;F8VVM2	Q00325;F8VVM2	Phosphate carrier protein, mitochondrial	SLC25A3	0.657784	0.557427	0.132487	0.675572	0.355671	1.89572	24.829	24.9747	24.5392	27.5426	24.6183	23.8542	23.5507	25.3475	24.7289	24.6306	26.1411	24.8822	27.7745	24.2006	27.3392	1	1	1	5	2	1	1	2	1	1	2	1	4	1	4
P12235;V9GYG0	P12235;V9GYG0	ADP/ATP translocase 1	SLC25A4			0.183522	-4.00803	0.717493	1.73361	17	17	17	17	17	17	18	23.9717	24.0524	18	18	18	26.3155	18	26.9094	0	0	0	1	0	0	0	1	1	0	0	0	1	0	2
P05141	P05141	ADP/ATP translocase 2;ADP/ATP translocase 2, N-terminally processed	SLC25A5	0.398771	0.631872	0.433913	0.354879	0.0434408	1.6709	30.0735	26.6165	26.4044	31.8696	26.8696	26.2508	28.7474	28.858	28.8461	28.475	29.8513	29.1898	30.5849	29.8388	31.0405	10	5	3	12	3	4	9	11	11	9	13	11	15	15	16
P12236;Q9H0C2	P12236	ADP/ATP translocase 3;ADP/ATP translocase 3, N-terminally processed	SLC25A6	0.42265	0.43192	0.0575436	-1.55866	0.12979	1.41663	27.9567	17	17	29.2524	17	17	25.5948	25.4064	25.5163	23.2542	24.2386	24.3487	27.7355	25.7049	27.3271	2	0	0	3	0	0	1	1	2	1	1	2	3	2	2
P11166;A0A6Q8PFI8	P11166;A0A6Q8PFI8	Solute carrier family 2, facilitated glucose transporter member 1	SLC2A1	0.627393	-0.445354	0.990844	0.00819715	0.614892	0.831577	28.4292	26.1397	25.7123	29.4528	25.4363	24.0561	24.8838	25.9198	26.5846	25.2139	26.8274	25.3715	28.2983	24.4837	27.1009	3	2	2	4	2	1	1	2	3	2	3	2	3	1	3
F5GZS6;A0A7P0Z4A0;A0A7P0TAN7;J3KPF3;A0A7P0Z4P5;P08195;A0A7P0TBF8;A0A7P0T9F7;A0A7P0T8F1;A0A7P0T8U7;A0A7P0TAS6;H0YH36;H0YFS2;A0A7P0TAT7;F5GZI0;F5H056;F5H867;F5H0E2;A0A7P0T853;F5GZR9;H0YFX4	F5GZS6;A0A7P0Z4A0;A0A7P0TAN7;J3KPF3;A0A7P0Z4P5;P08195;A0A7P0TBF8;A0A7P0T9F7;A0A7P0T8F1;A0A7P0T8U7;A0A7P0TAS6;H0YH36;H0YFS2;A0A7P0TAT7;F5GZI0;F5H056	4F2 cell-surface antigen heavy chain	SLC3A2	0.416206	0.682092	0.211472	-1.32796	0.498175	0.241742	30.2834	25.3893	24.5151	29.6615	26.4503	26.1222	29.574	29.332	29.2997	27.328	29.4515	27.4424	29.8817	29.0336	30.0156	13	3	2	7	5	6	6	7	8	5	8	6	10	8	9
Q01650;A0A0C4DGL4	Q01650	Large neutral amino acids transporter small subunit 1	SLC7A5	0.42265	0.616803	0.121254	-0.792662	0.131982	1.22529	25.9322	17	17	27.7826	17	17	25.1268	25.7021	25.6386	24.0409	25.5181	24.5304	26.9189	25.9397	27.2847	3	0	0	3	0	0	1	2	1	1	1	1	2	1	1
O14745	O14745	Na(+)/H(+) exchange regulatory cofactor NHE-RF1	SLC9A3R1			0.387874	0.737115	0.581731	-0.504213							27.3282	26.9767	27.1952	27.6214	29.0368	27.0532	25.9557	25.7963	28.2355							6	3	5	8	11	6	3	3	5
H0YJW7;A0A087WUN7;H0YJ40;G3V4X6;G3V2S9;Q9GZT3	H0YJW7;A0A087WUN7;H0YJ40;G3V4X6;G3V2S9;Q9GZT3	SRA stem-loop-interacting RNA-binding protein, mitochondrial	SLIRP	0.42265	0.520116					23.8512	17	17	25.4115	17	17										1	0	0	1	0	0
O94991	O94991	SLIT and NTRK-like protein 5	SLITRK5	0.42265	-2.75195					25.2558	17	17	17	17	17										1	0	0	0	0	0
Q9NWH9;H0YL55;H7BXE3;H0YLW7;H0YMW8;H0YNF3;H0YMR6;H0YLE6;H7C3F4;H0YKH2;H0YKU6	Q9NWH9;H0YL55;H7BXE3	SAFB-like transcription modulator	SLTM	0.188251	-5.77817					17	26.606	24.7285	17	17	17										0	4	3	0	0	0
P84022;Q15796;O15198	P84022;Q15796;O15198	Mothers against decapentaplegic homolog 2;Mothers against decapentaplegic homolog 3;Mothers against decapentaplegic homolog 9	SMAD2;SMAD3;SMAD9			0.236318	2.52704	0.130557	2.93896							18	22.2545	22.0043	23.5465	23.1845	23.1089	23.3006	24.0022	23.7728							0	1	1	1	1	1	1	1	1
O60264;A0A0A0MRP6;B7ZLQ5;P28370	O60264	SWI/SNF-related matrix-associated actin-dependent regulator of chromatin subfamily A member 5	SMARCA5	0.0111056	-8.66432					25.6641	27.2593	24.0696	17	17	17										4	8	2	0	0	0
Q12824	Q12824	SWI/SNF-related matrix-associated actin-dependent regulator of chromatin subfamily B member 1	SMARCB1			0.0413039	9.93531	0.159718	4.00853							23.6996	18	23.9961	32.153	32.0506	31.2981	26.3742	25.6249	25.7223							1	0	1	19	18	19	4	2	2
Q6STE5	Q6STE5	SWI/SNF-related matrix-associated actin-dependent regulator of chromatin subfamily D member 3	SMARCD3			6.33722e-05	11.7891									18	18	18	29.8934	29.8721	29.6018	18	18	18							0	0	0	15	13	12	0	0	0
P02814	P02814	Submaxillary gland androgen-regulated protein 3B;Peptide P-A;Peptide D1A	SMR3B	0.189198	6.60231					17	17	17	17	28.0792	25.7277										0	0	0	0	2	1
Q7KZF4;H7C597	Q7KZF4	Staphylococcal nuclease domain-containing protein 1	SND1	0.42265	-2.66935	0.727384	1.80871	0.810298	-0.920866	25.008	17	17	17	17	17	18	18	25.1638	23.4344	25.1556	18	22.4012	18	18	2	0	0	1	0	0	0	0	2	1	2	0	1	0	1
O75643;A0A494C1A5	O75643;A0A494C1A5	U5 small nuclear ribonucleoprotein 200 kDa helicase	SNRNP200	0.122618	-6.70607	0.229968	3.07959	0.229945	4.47836	26.7833	27.1185	25.382	25.1656	17	17	21.9061	24.4409	18	24.5623	24.6287	24.3947	26.5203	24.3088	26.953	6	12	7	2	0	0	1	4	0	3	3	3	7	3	9
Q96DI7;Q9NSS8	Q96DI7;Q9NSS8	U5 small nuclear ribonucleoprotein 40 kDa protein	SNRNP40;DKFZp434D199	0.42265	-0.147893					24.8498	17	17	24.4061	17	17										2	0	0	1	0	0
M0QYR1;P08621;M0QX04	M0QYR1;P08621;M0QX04	U1 small nuclear ribonucleoprotein 70 kDa	SNRNP70	0.42265	0.0344893					25.1829	17	17	25.2863	17	17										2	0	0	1	0	0
M0R268;P09012;M0QZG7;M0R0G9;M0QXK2;M0R221;M0R2B8	M0R268;P09012;M0QZG7	U1 small nuclear ribonucleoprotein A	SNRPA	0.42265	0.524065					26.4607	17	17	28.0329	17	17										2	0	0	4	0	0
P09661;H0YMA0;H0YLR3;H0YKK0	P09661;H0YMA0;H0YLR3;H0YKK0	U2 small nuclear ribonucleoprotein A	SNRPA1	0.42265	0.327049					26.0924	17	17	27.0736	17	17										2	0	0	3	0	0
P08579	P08579	U2 small nuclear ribonucleoprotein B	SNRPB2	0.42265	0.456582					25.3676	17	17	26.7374	17	17										2	0	0	2	0	0
A0A0A0MRR7;P09234;Q5TAL2	A0A0A0MRR7;P09234;Q5TAL2	U1 small nuclear ribonucleoprotein C	SNRPC	0.42265	0.328627					25.2042	17	17	26.19	17	17										2	0	0	2	0	0
J3QLI9;P62314	J3QLI9;P62314	Small nuclear ribonucleoprotein Sm D1	SNRPD1	0.42265	0.123751					26.1649	17	17	26.5362	17	17										2	0	0	2	0	0
P62316;K7ERG4	P62316;K7ERG4	Small nuclear ribonucleoprotein Sm D2	SNRPD2	0.42265	0.364737					27.1608	17	17	28.255	17	17										5	0	0	4	0	0
P62318;H3BT13	P62318	Small nuclear ribonucleoprotein Sm D3	SNRPD3	0.42265	-0.196328					26.7352	17	17	26.1462	17	17										2	0	0	2	0	0
P62304	P62304	Small nuclear ribonucleoprotein E	SNRPE	0.42265	-0.0162958					26.4038	17	17	26.3549	17	17										1	0	0	1	0	0
P62306	P62306	Small nuclear ribonucleoprotein F	SNRPF	0.42265	-2.3739					24.1217	17	17	17	17	17										1	0	0	0	0	0
C9JVQ0;P62308;A8MWD9	C9JVQ0;P62308;A8MWD9	Small nuclear ribonucleoprotein G;Putative small nuclear ribonucleoprotein G-like protein 15	SNRPG;SNRPGP15	0.42265	0.450855					24.5819	17	17	25.9345	17	17										1	0	0	1	0	0
J3QLE5;P63162;P14678;J3KRY3;S4R3P3	J3QLE5;P63162;P14678	Small nuclear ribonucleoprotein-associated protein N;Small nuclear ribonucleoprotein-associated proteins B and B	SNRPN;SNRPB	0.42265	3.61121					17	17	17	27.8336	17	17										0	0	0	4	0	0
Q13884	Q13884	Beta-1-syntrophin	SNTB1			0.359368	-1.72866	0.138329	4.01263							22.6419	23.1677	18	18	22.6237	18	25.6571	24.9167	25.2737							1	1	0	0	1	0	3	2	3
G3V4X8;G3V3A4;Q13573	G3V4X8;G3V3A4;Q13573	SNW domain-containing protein 1	SNW1	0.42265	-1.93683					22.8105	17	17	17	17	17										1	0	0	0	0	0
P00441	P00441	Superoxide dismutase [Cu-Zn]	SOD1			0.229315	-0.428769	0.696607	0.326695	17	17	17	17	17	17	26.9779	27.463	26.4956	26.2123	26.8811	26.5568	28.0059	26.3389	27.5718	0	0	0	0	1	0	3	4	3	3	3	4	4	2	4
P04179;G8JLJ2;F5H3C5;F5H4R2;F5GYZ5;G5E9P6;F5GXZ9	P04179;G8JLJ2;F5H3C5;F5H4R2;F5GYZ5	Superoxide dismutase [Mn], mitochondrial	SOD2	0.42265	-0.217616	0.493688	-0.471702	0.559627	0.579299	28.9625	17	17	28.3097	17	17	23.9455	25.2972	25.3799	24.4312	24.8766	23.8997	25.4459	24.2093	26.7053	6	0	0	4	0	0	1	1	2	1	2	1	2	1	2
H7BXR3;O94875;H7BZK1;C9J3W4;C9JL62;C9IZ89;H7BZX1;H7C1R7	H7BXR3;O94875;H7BZK1	Sorbin and SH3 domain-containing protein 2	SORBS2	0.184452	-4.56314					24.1749	23.5145	17	17	17	17										1	1	0	0	0	0
Q99523	Q99523	Sortilin	SORT1			0.884641	0.42493	0.544123	2.191							18	18	21.8288	18	23.1036	18	23.7198	22.6819	18							0	0	2	0	1	0	1	1	0
Q9Y651	Q9Y651	Transcription factor SOX-21	SOX21			0.000167897	9.85462									18	18	18	27.9112	28.042	27.6106	18	18	18							0	0	0	1	1	1	0	0	0
P22528;P35321	P22528;P35321	Cornifin-B;Cornifin-A	SPRR1B;SPRR1A	0.708277	0.204943					27.6226	27.7634	27.5455	27.0079	27.9618	28.5767										3	3	4	2	4	4
Q13813;A0A0D9SGF6;A0A0D9SF54;A0A0D9SFF6;A0A1B0GTB7;A0A1B0GUH3;A0A0D9SFH4;A0A5F9ZHC3	Q13813;A0A0D9SGF6;A0A0D9SF54	Spectrin alpha chain, non-erythrocytic 1	SPTAN1	0.0619773	-3.78196	0.0270329	-1.4413	0.623293	0.32034	30.2121	31.5352	30.1009	28.2289	26.1453	26.1282	28.7907	29.351	28.1644	27.1316	27.6444	27.2061	29.0686	28.7285	29.47	38	56	44	7	9	8	22	29	22	11	12	11	28	19	25
A0A087WUZ3;Q01082;F8W6C1;P11277	A0A087WUZ3;Q01082	Spectrin beta chain, non-erythrocytic 1	SPTBN1	0.0791786	-6.76553	0.152157	-1.686	0.480579	-0.316732	27.8151	29.074	27.7108	17	24.4598	22.8434	26.7221	27.5857	26.1248	24.4436	25.0108	25.9201	26.6984	26.5369	26.247	15	19	17	2	1	1	11	14	5	4	4	6	8	7	5
O15020;A4QPE4;E9PJZ2	O15020	Spectrin beta chain, non-erythrocytic 2	SPTBN2	0.18817	-3.30632	0.0381106	-1.88227	0.983814	-0.0152391	26.8012	30.3974	28.9281	26.384	24.1559	25.6678	27.6481	28.6743	27.0097	25.4095	26.392	25.8837	28.0786	27.3498	27.858	7	32	24	1	3	5	14	19	8	4	5	3	11	8	11
P37108;H0YLW0;H0YLA2	P37108;H0YLW0;H0YLA2	Signal recognition particle 14 kDa protein	SRP14	0.42265	0.293339					26.3143	17	17	27.1943	17	17										2	0	0	2	0	0
Q9Y5M8;H7C4H2;C9J5Z8	Q9Y5M8;H7C4H2	Signal recognition particle receptor subunit beta	SRPRB	0.42265	-0.0870164					25.2937	17	17	25.0327	17	17										3	0	0	1	0	0
A9Z1X7;Q8IYB3;E9PCT1;M0R088;M0R1E7;M0QXG5	A9Z1X7;Q8IYB3;E9PCT1;M0R088	Serine/arginine repetitive matrix protein 1	SRRM1	0.33181	-3.35724					25.5723	17	26.4459	17	17	24.9465										4	0	1	0	0	1
Q9UQ35	Q9UQ35	Serine/arginine repetitive matrix protein 2	SRRM2	0.845629	0.833187					22.5784	23.6897	17	17	24.2901	24.4775										1	1	0	0	1	1
H7C3A1;Q9BXP5	H7C3A1;Q9BXP5	Serrate RNA effector molecule homolog	SRRT	0.42265	-0.475075					24.5245	17	17	23.0993	17	17										3	0	0	1	0	0
J3KTL2;Q07955;J3KSR8;J3QQV5;J3KSW7	J3KTL2;Q07955	Serine/arginine-rich splicing factor 1	SRSF1	0.407061	-3.58977					29.7544	27.2895	25.1348	30.9237	17	23.4857										13	5	4	12	0	1
Q5JRI1;O75494;Q6IQ42;R4GMP8;Q8WXF0	Q5JRI1;O75494;Q6IQ42	Serine/arginine-rich splicing factor 10	SRSF10;FUSIP1	0.29778	-3.62991					26.9844	23.8199	22.5965	28.511	17	17										3	1	1	3	0	0
Q5T760;Q05519;B4DWT1	Q5T760;Q05519;B4DWT1	Serine/arginine-rich splicing factor 11	SRSF11	0.42265	-2.75195					25.2558	17	17	17	17	17										2	0	0	0	0	0
Q01130;J3KP15;J3QL05;Q9BRL6	Q01130;J3KP15;J3QL05	Serine/arginine-rich splicing factor 2	SRSF2	0.42265	0.517915					29.0402	17	17	30.594	17	17										10	0	0	11	0	0
P84103;A0A087X2D0	P84103;A0A087X2D0	Serine/arginine-rich splicing factor 3	SRSF3	0.804538	-0.274447	0.91858	0.0338624	0.0391989	0.676744	27.9919	24.8506	23.9823	28.2149	22.6969	25.0897	29.0852	29.5956	30.0439	29.7026	29.3855	29.7381	29.8438	30.003	30.9081	5	2	1	3	1	1	7	7	8	8	7	8	9	11	11
Q08170;A0A0D9SEM4	Q08170;A0A0D9SEM4	Serine/arginine-rich splicing factor 4	SRSF4	0.250375	-3.14524	0.377475	2.72293	0.554323	-1.53732	17	24.4375	23.7546	17	21.7563	17	18	23.8458	25.0158	25.5637	24.19	25.2766	18	18	26.2496	0	1	1	0	1	0	0	1	2	2	1	2	0	0	2
Q13243	Q13243	Serine/arginine-rich splicing factor 5	SRSF5	0.42265	0.739463	0.615635	0.568144	0.724863	-0.935583	24.6024	17	17	26.8208	17	17	23.5579	24.4529	24.9845	25.4583	23.1458	26.0956	18	25.744	26.4445	1	0	0	2	0	0	1	2	3	3	1	4	0	3	2
A0A590UJK4;A0A590UK01;A0A590UJP7;A0A590UK80;Q13247	A0A590UJK4;A0A590UK01;A0A590UJP7;A0A590UK80;Q13247	Serine/arginine-rich splicing factor 6	SRSF6	0.18042	-5.74774	0.222472	1.9485	0.187828	1.01099	25.4015	25.7439	25.4314	25.3335	17	17	25.3316	27.6328	27.3889	29.0609	27.5304	29.6075	27.0952	27.6623	28.6288	1	3	4	2	0	0	4	6	5	6	3	7	3	5	5
A0A0B4J1Z1;C9JAB2;Q16629;F8WEA1	A0A0B4J1Z1;C9JAB2;Q16629	Serine/arginine-rich splicing factor 7	SRSF7	0.264558	-3.20726	0.830521	-0.133474	0.780086	0.0616894	29.3955	27.5332	26.1253	30.2956	21.6054	21.5312	30.1933	31.0883	31.3026	31.0215	30.0157	31.1467	30.2927	30.7976	31.679	7	7	7	8	1	1	9	8	12	12	8	11	9	10	12
Q13242;S4R3G0;H0YIB4	Q13242;S4R3G0	Serine/arginine-rich splicing factor 9	SRSF9	0.557618	-1.6493					25.6172	21.5911	20.3844	28.6448	17	17										2	1	1	5	0	0
O75177	O75177	Calcium-responsive transactivator	SS18L1			0.000133387	12.3178									18	18	18	30.4979	30.4185	30.037	18	18	18							0	0	0	5	4	4	0	0	0
P05455	P05455	Lupus La protein	SSB			0.42265	2.62486	0.42265	1.91284							18	18	18	18	25.8746	18	18	18	23.7385							0	0	0	0	4	0	0	0	1
C9K0U8;A0A0G2JLD8;E7EUY5;Q04837	C9K0U8;A0A0G2JLD8;E7EUY5;Q04837	Single-stranded DNA-binding protein, mitochondrial	SSBP1	0.42265	0.581282					24.5725	17	17	26.3163	17	17										1	0	0	1	0	0
C9J3L8;C9J5W0;A0A3B3IRT8;E9PAL7;C9IZQ1;P43307	C9J3L8;C9J5W0;A0A3B3IRT8;E9PAL7;C9IZQ1;P43307	Translocon-associated protein subunit alpha	SSR1	0.42265	-0.0681197					27.3465	17	17	27.1422	17	17										3	0	0	2	0	0
P51571;A6NLM8	P51571;A6NLM8	Translocon-associated protein subunit delta	SSR4	0.42265	0.304804					26.0106	17	17	26.925	17	17										3	0	0	4	0	0
Q08945;E9PMD4;A0A0U1RRK2	Q08945	FACT complex subunit SSRP1	SSRP1	0.136885	-7.32014					26.3823	28.2213	25.2277	17	17	23.8709										5	6	2	0	0	1
Q8IZP2;P50502;Q8NFI4	Q8IZP2;P50502;Q8NFI4	Putative protein FAM10A4;Hsc70-interacting protein	ST13P4;ST13			0.699154	-0.332253	0.461256	-1.89346							23.8157	24.8235	24.1403	23.0705	25.9371	22.7751	18	23.6212	25.4779							1	3	3	1	4	2	0	2	4
P52630	P52630	Signal transducer and activator of transcription 2	STAT2					0.183504	3.47365							18	18	18	18	18	18	23.2155	23.2055	18							0	0	0	0	0	0	1	1	0
E9PNJ4;H0YDB2;Q13586	E9PNJ4;H0YDB2;Q13586	Stromal interaction molecule 1	STIM1	0.42265	-2.11811					23.3543	17	17	17	17	17										1	0	0	0	0	0
P27105;F8VSL7	P27105;F8VSL7	Erythrocyte band 7 integral membrane protein	STOM	0.42265	0.572917					23.2214	17	17	24.9402	17	17										1	0	0	2	0	0
Q9UJZ1;A0A087WYB4;F2Z2I8	Q9UJZ1;A0A087WYB4	Stomatin-like protein 2, mitochondrial	STOML2	0.42265	3.40894					17	17	17	27.2268	17	17										0	0	0	5	0	0
P46977	P46977	Dolichyl-diphosphooligosaccharide--protein glycosyltransferase subunit STT3A	STT3A	0.42265	-1.92885					22.7865	17	17	17	17	17										1	0	0	0	0	0
O75558	O75558	Syntaxin-11	STX11	0.42265	3.51139					17	17	17	27.5342	17	17										0	0	0	1	0	0
O15400	O15400	Syntaxin-7	STX7	0.42265	0.801135					23.1843	17	17	25.5877	17	17										1	0	0	2	0	0
Q9UNK0	Q9UNK0	Syntaxin-8	STX8			0.94974	0.23972	0.328873	2.72683							23.4709	18	18	18	24.19	18	24.7269	18	24.9244							1	0	1	0	1	0	1	0	1
H0Y852;Q96I99	H0Y852;Q96I99	Succinyl-CoA ligase [GDP-forming] subunit beta, mitochondrial	SUCLG2	0.42265	2.63094	0.824112	-0.100234	0.212464	0.629663	17	17	17	24.8928	17	17	23.5821	24.0732	23.9623	23.2529	24.7452	23.3187	24.7593	24.0558	24.6914	0	0	0	1	0	0	1	1	1	1	1	1	1	1	1
M0R2Z9;Q8IX01;M0R3F6	M0R2Z9;Q8IX01;M0R3F6	SURP and G-patch domain-containing protein 2	SUGP2	0.00495961	-8.24947	0.674966	-0.359276	0.188046	0.639761	26.3332	25.0809	24.3344	17	17	17	26.5828	28.1464	28.3572	27.5017	26.5048	28.0021	27.724	28.8942	28.3875	5	2	2	0	0	0	4	10	9	10	3	11	7	12	13
Q9Y5B9;G3V5A4;G3V401;G3V2X0	Q9Y5B9	FACT complex subunit SPT16	SUPT16H	0.151343	-5.96267					27.7069	29.5021	27.2904	26.4908	23.1205	17										8	20	10	3	1	0
Q7KZ85	Q7KZ85	Transcription elongation factor SPT6	SUPT6H	0.222316	-4.6976					17	26.3002	21.7926	17	17	17										0	5	1	0	0	0
A0A7I2V5Q6;A0A7I2V4Z0;A0A7I2YQN2;O60506;A0A7I2V346;B7Z645;A0A7I2V2F2;A0A7I2V309;A0A7I2V4J0;F6UXX1;A0A7I2YQV8;A0A7I2V2F0	A0A7I2V5Q6;A0A7I2V4Z0;A0A7I2YQN2;O60506;A0A7I2V346;B7Z645;A0A7I2V2F2;A0A7I2V309;A0A7I2V4J0;F6UXX1;A0A7I2YQV8	Heterogeneous nuclear ribonucleoprotein Q	SYNCRIP	0.372357	-1.80421	0.223832	-1.51506	0.653816	1.83496	25.9255	21.9581	17	25.471	17	17	26.4168	25.5873	18	23.4021	24.0567	18	25.329	23.3441	26.8358	4	1	0	1	0	0	1	3	1	1	2	0	3	1	3
O15061;A0A075B7B1;H0YL34;C9JIE4	O15061;A0A075B7B1;H0YL34	Synemin	SYNM	0.184365	-6.95472					17	27.9118	26.9524	17	17	17										0	14	10	0	0	0
A0A0U1RQT9;C9JYN0;Q16563	A0A0U1RQT9;C9JYN0;Q16563	Synaptophysin-like protein 1	SYPL1	0.42265	-2.51141	0.107509	-4.23545	0.667035	-0.0743732	24.5342	17	17	17	17	17	23.8278	23.6689	23.8994	18	18	22.6898	24.0488	23.4131	23.7111	1	0	0	0	0	0	1	1	1	0	0	1	1	1	1
P37802;Q9UI15	P37802;Q9UI15	Transgelin-3;Transgelin-2	TAGLN3;TAGLN2			0.643396	-1.35822	0.054583	1.47159							24.0202	23.3395	24.1865	23.8479	25.6236	18	24.8561	25.4167	25.6881							2	1	2	2	3	0	3	3	3
P37837;F2Z393	P37837;F2Z393	Transaldolase	TALDO1	0.42265	-0.270126	0.622817	-1.7752	0.792734	0.117295	24.4584	17	17	23.648	17	17	24.6103	23.5128	26.9014	18	27.4666	24.2323	24.186	24.3905	26.7998	2	0	0	1	0	0	2	1	3	0	5	1	1	1	2
Q96BW9;H7C1A2;A0A0G2JQ92	Q96BW9;H7C1A2;A0A0G2JQ92	Phosphatidate cytidylyltransferase, mitochondrial	TAMM41	0.42265	2.55849					17	17	17	24.6755	17	17										0	0	0	2	0	0
A0A087WX29;Q13148;B1AKP7;G3V162;A0A087X260;A0A087WYY0;A0A087WTZ4;K7EL26;A0A087WYE7;A0A087WZC9;A0A087WW61;A0A087WX67;A0A087WXV3;A0A087WXQ5;K7EJM5;A0A087WV68;A0A0A0N0M3;K7EN94	A0A087WX29;Q13148;B1AKP7;G3V162;A0A087X260;A0A087WYY0	TAR DNA-binding protein 43	TARDBP	0.42265	1.33447	0.388501	1.91017	0.112118	5.34602	22.5499	17	17	26.5533	17	17	18	23.4583	18	23.4004	23.7884	18	25.2799	24.8868	25.3296	1	0	0	3	0	0	0	1	0	1	2	1	4	2	2
M0R3C3;Q9NZ01	M0R3C3;Q9NZ01	Very-long-chain enoyl-CoA reductase	TECR			0.184076	-4.08539	0.740749	1.52691	17	17	17	17	17	17	18	23.8985	24.3577	18	18	18	25.9198	18	26.9171	0	0	0	0	0	0	0	1	1	0	0	0	3	0	3
A0A0A0MSR3;Q9NXF1	A0A0A0MSR3;Q9NXF1	Testis-expressed sequence 10 protein	TEX10	0.42265	-2.02906					17	23.0872	17	17	17	17										0	1	0	0	0	0
P02787	P02787	Serotransferrin	TF	0.42265	0.0202929					24.0775	17	17	24.1384	17	17										2	0	0	1	0	0
C9JUE0;C9JJP5;A0A6Q8PFC4;A0A6Q8PH89;A0A6Q8PH27;A0A6Q8PG00;A0A6Q8PG04;A0A6Q8PGS4;A0A6Q8PF40;A0A6Q8PFY7;Q92734;C9JTY3;A0A6Q8PF51	C9JUE0;C9JJP5;A0A6Q8PFC4;A0A6Q8PH89;A0A6Q8PH27;A0A6Q8PG00;A0A6Q8PG04;A0A6Q8PGS4;A0A6Q8PF40;A0A6Q8PFY7;Q92734;C9JTY3;A0A6Q8PF51	Protein TFG	TFG	0.183684	-5.42745					17	25.3125	24.9699	17	17	17	18	18	18	18	18	18	18	18	18	0	3	3	0	0	0	0	0	0	0	0	0	0	0	0
P22735;H0YMQ8;H0YN27	P22735	Protein-glutamine gamma-glutamyltransferase K	TGM1	0.860391	0.13297	0.00159919	-7.11461	0.166158	-4.91863	26.8693	28.2121	27.5923	25.7788	28.4967	28.797	24.9335	24.7374	25.673	18	18	18	24.5879	18	18	7	10	10	2	10	10	3	2	4	0	0	0	2	0	0
P21980	P21980	Protein-glutamine gamma-glutamyltransferase 2	TGM2	0.856763	-0.900831					17	25.9343	17	17	17	23.2318										0	1	0	0	0	1
A0A494C0J7;Q08188	A0A494C0J7;Q08188	Protein-glutamine gamma-glutamyltransferase E;Protein-glutamine gamma-glutamyltransferase E 50 kDa catalytic chain;Protein-glutamine gamma-glutamyltransferase E 27 kDa non-catalytic chain	TGM3	0.439515	0.494958	0.160421	-1.03641	0.174859	-1.38111	29.6129	29.3197	28.2413	29.3678	29.559	29.732	27.2184	26.5928	27.3853	26.4377	26.2193	25.4301	27.1601	24.7196	25.1733	16	10	11	10	12	14	6	4	7	6	3	2	5	1	1
A0A087WZC4;A0A087WVW4;O43548;A0A087WVS3	A0A087WZC4;A0A087WVW4;O43548;A0A087WVS3	Protein-glutamine gamma-glutamyltransferase 5	TGM5	0.42265	2.58029					17	17	17	17	17	24.7409										0	0	0	1	0	1
Q9NVV9	Q9NVV9	THAP domain-containing protein 1	THAP1	0.42265	-1.78937					17	17	22.3681	17	17	17										0	0	1	0	0	0
Q8NI27;A0A0C4DG98;H7C477;H0Y815;H0Y7U4;F2Z2V2	Q8NI27;A0A0C4DG98	THO complex subunit 2	THOC2	0.42265	-2.18938					17	23.5681	17	17	17	17										0	1	0	0	0	0
C9JXG5;F8WCP5;Q13769;C9JXU6;F5GZF3;C9JCL9;H7C441;H7C072	C9JXG5;F8WCP5;Q13769;C9JXU6;F5GZF3;C9JCL9;H7C441;H7C072	THO complex subunit 5 homolog	THOC5	0.42265	-2.46817					24.4045	17	17	17	17	17										1	0	0	0	0	0
P52888	P52888	Thimet oligopeptidase	THOP1			0.894707	0.553833	0.155601	3.89655							18	18	23.5575	18	25.219	18	25.2607	21.0383	24.9482							1	0	2	0	3	0	2	1	3
Q07157	Q07157	Tight junction protein ZO-1	TJP1			0.183504	-2.88037	0.183504	-2.88037							22.3225	22.3186	18	18	18	18	18	18	18							1	1	0	0	0	0	0	0	0
P29401;A0A0B4J1R6;E9PFF2;F8W888;F8WAX4	P29401;A0A0B4J1R6	Transketolase	TKT	0.42265	-0.378548	0.702733	-0.447586	0.493731	0.580224	28.2436	17	17	27.108	17	17	27.7605	28.0527	28.3054	25.5426	29.3561	27.8772	29.7034	27.6824	28.4735	8	0	0	4	0	0	7	7	7	3	10	7	13	6	9
Q9Y490;Q9Y4G6	Q9Y490;Q9Y4G6	Talin-1	TLN1			0.42265	-2.29893	0.257877	4.20857							18	18	24.8968	18	18	18	25.4462	24.306	23.7703							1	1	3	0	1	0	3	2	1
K7EIN4;K7EQ63;Q13445	K7EIN4;K7EQ63;Q13445	Transmembrane emp24 domain-containing protein 1	TMED1	0.42265	2.40605					17	17	17	24.2182	17	17										0	0	0	2	0	0
P49755;G3V2K7	P49755;G3V2K7	Transmembrane emp24 domain-containing protein 10	TMED10	0.42265	-0.729811					26.5389	17	17	24.3494	17	17										4	0	0	2	0	0
F5GX39;E7EQ72;Q15363	F5GX39;E7EQ72;Q15363	Transmembrane emp24 domain-containing protein 2	TMED2	0.42265	2.20963					17	17	17	23.6289	17	17										0	0	0	1	0	0
Q9BVK6	Q9BVK6	Transmembrane emp24 domain-containing protein 9	TMED9	0.42265	0.408715					25.6698	17	17	26.896	17	17										2	0	0	2	0	0
Q9BVC6	Q9BVC6	Transmembrane protein 109	TMEM109			0.427859	-2.95859	0.197423	-0.749819							26.833	26.264	27.7638	18	27.2907	26.6944	26.7776	25.4901	26.3438							2	2	3	1	3	3	3	2	2
H0Y9J4;Q8IW70	H0Y9J4;Q8IW70	Transmembrane protein 151B	TMEM151B	0.308915	0.678052					17	25.2867	24.7216	17	25.6638	26.3786										0	1	1	0	1	1
Q6UW68	Q6UW68	Transmembrane protein 205	TMEM205					0.183567	4.6155							18	18	18	18	18	18	25.0095	18	24.837							0	0	0	0	0	0	1	0	1
Q9H330;H7C0G1	Q9H330;H7C0G1	Transmembrane protein 245	TMEM245	0.547167	0.31604					24.615	23.9019	22.918	24.2548	24.0684	24.0598										2	1	1	1	1	1
P57088	P57088	Transmembrane protein 33	TMEM33			0.0707159	1.21493	0.141601	1.55121							21.7931	23.0365	22.4163	23.6239	24.1992	23.0676	24.115	23.2839	24.5006							1	1	1	1	1	1	1	1	1
Q9BTV4;V9GY05	Q9BTV4	Transmembrane protein 43	TMEM43	0.42265	0.366831					25.172	17	17	26.2725	17	17										2	0	0	2	0	0
G5EA42;Q9NZR1;H0YKU1;H0YNJ8;Q9NYL9	G5EA42;Q9NZR1;H0YKU1;H0YNJ8;Q9NYL9	Tropomodulin-2;Tropomodulin-3	TMOD2;TMOD3	0.197652	-4.23054					17	24.5428	22.1488	17	17	17										0	2	1	0	0	0
P42167;G5E972;P42166;H0YJH7	P42167;G5E972;P42166	Lamina-associated polypeptide 2, isoforms beta/gamma;Thymopoietin;Thymopentin;Lamina-associated polypeptide 2, isoform alpha;Thymopoietin;Thymopentin	TMPO	0.42265	0.217217					26.5096	17	17	27.1613	17	17										6	0	0	5	0	0
Q9H3N1;G3V448	Q9H3N1;G3V448	Thioredoxin-related transmembrane protein 1	TMX1	0.42265	3.00068					17	17	17	26.002	17	17										0	0	0	2	0	0
Q96JJ7	Q96JJ7	Protein disulfide-isomerase TMX3	TMX3	0.42265	-2.0498					23.1494	17	17	17	17	17										1	0	0	0	0	0
Q9H0E2	Q9H0E2	Toll-interacting protein	TOLLIP			0.485618	0.308018	0.0773503	0.831331							25.8531	25.6817	25.2616	25.5992	26.6691	25.452	26.7323	26.0655	26.4925							3	2	2	3	3	3	2	2	2
Q9NS69	Q9NS69	Mitochondrial import receptor subunit TOM22 homolog	TOMM22	0.42265	-2.77494					25.3248	17	17	17	17	17										2	0	0	0	0	0
P11388;J3KTB7	P11388	DNA topoisomerase 2-alpha	TOP2A	0.42265	-2.04432					23.133	17	17	17	17	17										1	0	0	1	0	0
Q02880;E9PCY5;H7BZ82	Q02880;E9PCY5	DNA topoisomerase 2-beta;DNA topoisomerase 2	TOP2B	0.0355885	-10.1748					26.304	30.9424	28.6199	17	17	21.3419										6	31	17	1	0	2
A0A0A0MSK5;J3KN66;Q5JTV8;H0YD16	A0A0A0MSK5;J3KN66;Q5JTV8;H0YD16	Torsin-1A-interacting protein 1	TOR1AIP1	0.42265	-0.219425					25.6318	17	17	24.9735	17	17										3	0	0	1	0	0
A6NNK5;Q12888;M0R142;C9JXV0	A6NNK5;Q12888;M0R142	Tumor suppressor p53-binding protein 1	TP53BP1	0.42265	-2.46327	0.854211	-0.244848	0.00494799	0.992605	24.3898	17	17	17	17	17	24.3436	26.1581	26.342	26.1643	23.9103	26.0345	25.4057	27.0105	27.4052	2	0	0	1	0	0	2	7	7	6	2	7	4	7	8
P55327	P55327	Tumor protein D52	TPD52			0.236891	2.74104	0.441029	1.44689							18	18	22.3513	21.4944	23.1316	21.9485	22.4812	18	22.2108							0	0	1	1	1	1	1	0	1
Q16890	Q16890	Tumor protein D53	TPD52L1			0.495442	1.79861	0.302405	2.80411							24.4698	18	23.5541	23.166	23.9936	24.2602	24.3042	24.7031	25.429							2	0	1	1	1	2	1	2	2
O43399	O43399	Tumor protein D54	TPD52L2			0.484608	-1.57032	0.184385	-3.34426							23.2497	22.7831	18	18	23.3218	18	18	18	18							2	1	0	0	1	0	1	0	0
H0YKX5	H0YKX5		TPM1	0.186212	-4.64693					17	24.5396	23.4012	17	17	17										0	1	1	0	0	0
F5H7S3;H7BYY1;B7Z596;A0A494BZZ2;H0YL42;H0YN06;A0A494C0V8	F5H7S3;H7BYY1;B7Z596;A0A494BZZ2		TPM1	0.593876	-3.44575					17	26.7971	25.0106	24.4704	17	17										0	4	2	2	0	0
A0A0S2Z4G6;P09493;H0YKP3;Q6ZN40;A0A494C0I0;A0A087WTJ7	A0A0S2Z4G6;P09493;H0YKP3;Q6ZN40	Tropomyosin alpha-1 chain	TPM1	0.42265	-2.47678	0.358141	-3.48764	0.707522	-1.45085	17	24.4303	17	17	17	17	25.2978	27.2298	23.7562	23.5356	18	24.2852	18	25.854	28.0772	0	1	0	0	0	0	1	5	2	1	0	4	0	3	7
J3KN67;A0A2R2Y2Q3;P06753;A0A494C034	J3KN67;A0A2R2Y2Q3;P06753	Tropomyosin alpha-3 chain	TPM3	0.42265	0.450823					23.6762	17	17	25.0286	17	17										1	0	0	1	0	0
A0A087WWU8;D6R904;A0A494C0P6;A0A494C0G0;Q5VU61	A0A087WWU8;D6R904;A0A494C0P6;A0A494C0G0		TPM3	0.651259	-1.11125					27.587	29.0162	27.0165	30.3622	24.5301	25.3936										10	5	4	14	3	3
A0A2R8Y5V9;P67936;A0A2R8YGX3;A0A2R8YH90;A0A2R8YE05;K7ENT6;A0A2R8YHD2;A0A2R8YEU4;H0YL80;A0A5F9UN72;A0A590UJB9;A0A590UK79;K7EPB9	A0A2R8Y5V9;P67936;A0A2R8YGX3;A0A2R8YH90;A0A2R8YE05;K7ENT6;A0A2R8YHD2;A0A2R8YEU4;H0YL80	Tropomyosin alpha-4 chain	TPM4;TPM1	0.42265	1.1124	0.363546	-0.932165	0.95387	-0.0543226	23.3897	17	17	26.7269	17	17	29.419	31.3019	29.1893	28.3757	29.0451	29.6929	29.4575	29.7627	30.527	1	0	0	3	0	0	9	22	12	7	9	10	11	11	15
A0A2R8YGD1;A0A2R8YD45;O14773;A0A2R8YDY1;A0A2R8Y7I4;A0A2R8Y7U1	A0A2R8YGD1;A0A2R8YD45;O14773;A0A2R8YDY1;A0A2R8Y7I4;A0A2R8Y7U1	Tripeptidyl-peptidase 1	TPP1	0.198706	0.823314	0.446239	-0.363152	0.0214934	0.631947	25.0363	22.4663	21.8869	26.4326	22.437	22.9898	28.2537	28.2184	28.3267	27.1975	28.4968	28.015	28.753	28.8009	29.1407	2	1	1	2	1	1	5	4	5	4	4	4	4	5	6
Q13595;F8WEH2	Q13595	Transformer-2 protein homolog alpha	TRA2A	0.186124	-4.71884					17	24.6467	23.5098	17	17	17										0	1	1	0	0	0
P62995;H7C2L4;H7BXF3	P62995	Transformer-2 protein homolog beta	TRA2B	0.275453	-4.06053	0.945606	0.0458635	0.256822	1.10825	26.386	26.6836	25.3584	27.3943	21.8522	17	28.2144	29.9746	28.7592	29.2908	28.9888	28.8061	29.7035	29.7157	30.8536	2	4	4	2	1	0	4	11	8	9	6	7	8	7	12
Q12931;I3L239;I3L0K7	Q12931	Heat shock protein 75 kDa, mitochondrial	TRAP1	0.146267	3.99619					24.8749	17	17	25.4243	22.6874	22.7517										3	0	0	2	1	1
P19474	P19474	E3 ubiquitin-protein ligase TRIM21	TRIM21	0.42265	2.28475	0.00368997	-8.7692	0.857914	0.303687	17	17	17	23.8542	17	17	27.7791	25.9624	26.5661	18	18	18	27.1347	24.2825	29.8015	0	0	0	1	0	0	10	5	5	0	0	0	5	3	9
Q13263;M0R0K9;M0R3C0;M0R2I3	Q13263	Transcription intermediary factor 1-beta	TRIM28	0.133539	-1.96242	0.992684	0.00430171	0.0248789	1.55859	29.2149	28.2894	27.1586	28.8237	25.284	24.6679	28.0665	29.135	29.2914	28.8312	28.4676	29.2071	30.1168	30.3643	30.6875	15	10	6	9	2	1	12	17	15	15	13	15	22	23	24
Q9H2D6	Q9H2D6	TRIO and F-actin-binding protein	TRIOBP	0.42265	2.56994					17	17	17	24.7098	17	17										0	0	0	2	0	0
P10155	P10155	60 kDa SS-A/Ro ribonucleoprotein	TROVE2	0.42265	-2.38928	0.927659	-0.391461	0.152393	4.48855	24.1678	17	17	17	17	17	18	18	25.1887	18	24.0143	18	24.3928	24.557	25.7045	1	0	0	0	0	0	0	0	2	1	1	0	1	2	2
Q8TEL6	Q8TEL6	Short transient receptor potential channel 4-associated protein	TRPC4AP	0.42265	2.27426					17	17	17	17	23.8228	17										0	0	0	0	1	0
Q6PJ65;A0A087X235;A0A087WWT4;Q9H1Z9	Q6PJ65;A0A087X235;A0A087WWT4;Q9H1Z9	Tetraspanin-10	TSPAN10	0.248665	0.760874					23.0821	17	17	24.7089	17.6558	17										1	0	0	2	1	0
P04350;P68371;Q5ST81;Q5JP53;P07437;A0A0B4J269;Q3ZCM7;Q13509;M0R0X0;M0QY85;M0QY37;M0QX14;A0A075B724;M0R042;M0R2D3;M0QZL7;M0QYM7;M0R278;G3V2A3;K7ESM5;A0A075B736;Q5SQY0;CON__ENSEMBL:ENSBTAP00000025008;A6NNZ2;Q9BVA1;Q13885;Q9BUF5;Q9H4B7	P04350;P68371;Q5ST81;Q5JP53;P07437;A0A0B4J269;Q3ZCM7;Q13509	Tubulin beta-4A chain;Tubulin beta-4B chain;Tubulin beta chain;Tubulin beta-8 chain;Tubulin beta-3 chain	TUBB4A;TUBB4B;TUBB;TUBB8;TUBB3	0.363031	1.02409	0.0998534	6.22315	0.904932	-0.246061	24.7387	23.6419	23.7818	24.0246	25.7305	25.4795	18	18	24.5149	25.6424	26.9909	26.5511	18	20.7793	20.9974	3	1	2	1	2	2	0	0	2	2.5	3	3	0	0.5	0.5
P49411;H3BNU3	P49411	Elongation factor Tu, mitochondrial	TUFM	0.42265	1.27158	0.85255	0.046552	0.012397	1.68726	27.0705	17	17	30.8853	17	17	28.0881	28.6334	28.4531	28.1335	29.0629	28.1177	30.1363	30.0393	30.0607	8	0	0	12	0	0	8	9	9	10	10	7	19	14	14
P10599	P10599	Thioredoxin	TXN	0.618773	0.403351	0.283374	-2.63709	0.225912	-4.0647	27.7613	27.0336	26.0784	27.0848	27.2282	27.7704	23.8569	24.0056	24.8025	18	24.4294	22.3243	24.4709	18	18	4	4	3	3	3	4	1	1	2	1	3	1	1	0	0
P17643;E7EQI3	P17643;E7EQI3	5,6-dihydroxyindole-2-carboxylic acid oxidase	TYRP1	0.42265	-3.11048	0.686934	-0.341803	0.29814	0.970779	26.3314	17	17	17	17	17	24.9561	25.4823	25.4286	23.9592	26.6043	24.2782	27.2596	25.4347	26.0851	3	0	0	0	0	0	3	2	3	1	3	1	3	1	2
P0DN76;Q01081;Q8WU68;K7EJH3;A0A1B0GW87;K7EJM7;M0QYK5;M0R2N4	P0DN76;Q01081	Splicing factor U2AF 35 kDa subunit	U2AF1	0.42265	1.01913					26.0139	17	17	29.0713	17	17										3	0	0	4	0	0
O15042;E7ET15;E7EW00;H0Y8D9;H7C4V2;C9J5L1;C9JDJ7	O15042;E7ET15	U2 snRNP-associated SURP motif-containing protein	U2SURP	0.81843	-0.710885					17	22.7414	17	17	17	20.6087										0	2	0	0	0	1
P22314;Q5JRR6;Q5JRR9;Q5JRS0	P22314;Q5JRR6	Ubiquitin-like modifier-activating enzyme 1	UBA1	0.42265	-2.96233	0.367567	-0.722672	0.692293	0.177058	25.887	17	17	17	17	17	30.2194	30.4345	31.1748	29.0187	30.9528	29.6892	31.0556	30.6337	30.6705	4	0	0	0	0	0	20	16	20	11	20	17	20	17	19
J3QS39;J3QTR3;F5H6Q2;F5GYU3;F5H2Z3;F5H265;B4DV12;F5H388;F5H747;F5GXK7;J3QKN0;Q5PY61;Q96C32;P62987;P62979;P0CG47;P0CG48;M0R1V7;M0R1M6;M0R2S1;A0A2R8Y422;J3QSA3;F5GZ39	J3QS39;J3QTR3;F5H6Q2;F5GYU3;F5H2Z3;F5H265;B4DV12;F5H388;F5H747;F5GXK7;J3QKN0;Q5PY61;Q96C32;P62987;P62979;P0CG47;P0CG48;M0R1V7;M0R1M6;M0R2S1;A0A2R8Y422;J3QSA3;F5GZ39	Ubiquitin-60S ribosomal protein L40;Ubiquitin;60S ribosomal protein L40;Ubiquitin-40S ribosomal protein S27a;Ubiquitin;40S ribosomal protein S27a;Polyubiquitin-B;Ubiquitin;Polyubiquitin-C;Ubiquitin	UBB;RPS27A;UBC;UBA52	0.567121	-0.351874	0.823918	-0.104176	0.224079	0.663656	30.476	29.5958	28.846	31.0033	28.3292	28.5297	33.3403	34.1871	33.8821	33.9176	33.3416	33.8378	33.8526	34.2788	35.2692	4	4	4	4	4	3	12	12	12	12	12	12	11	12	12
Q9UHD9	Q9UHD9	Ubiquilin-2	UBQLN2			0.215694	-3.14139	0.22036	-3.05349							23.118	22.9036	22.6693	18	23.2667	18	23.5304	18	18							1	1	1	0	1	0	1	0	1
Q92575	Q92575	UBX domain-containing protein 4	UBXN4	0.42265	0.280389					24.0767	17	17	24.9178	17	17										1	0	0	1	0	0
Q16851	Q16851	UTP--glucose-1-phosphate uridylyltransferase	UGP2			0.186103	3.67774									18	18	18	18	23.9578	23.0754	18	18	18							0	0	0	0	2	1	0	0	0
Q70J99	Q70J99	Protein unc-13 homolog D	UNC13D			0.42265	0.922288	0.616726	2.09734							18	23.0505	18	18	25.8173	18	23.665	18	23.6775							0	1	0	0	4	0	1	0	1
B7Z2R2;P14927;E5RHG9	B7Z2R2;P14927;E5RHG9	Cytochrome b-c1 complex subunit 7	UQCRB	0.42265	0.260777					24.1406	17	17	24.9229	17	17										1	0	0	2	0	0
P31930	P31930	Cytochrome b-c1 complex subunit 1, mitochondrial	UQCRC1	0.42265	1.38482	0.594791	0.52951	0.621977	0.588864	22.2801	17	17	26.4346	17	17	22.7314	25.5094	25.3861	24.3771	26.5792	24.2592	24.79	24.1388	26.4647	1	0	0	5	0	0	1	2	3	1	2	1	1	1	4
P47985;P0C7P4	P47985;P0C7P4	Cytochrome b-c1 complex subunit Rieske, mitochondrial;Cytochrome b-c1 complex subunit 11;Putative cytochrome b-c1 complex subunit Rieske-like protein 1	UQCRFS1;UQCRFS1P1	0.42265	0.853771					25.1236	17	17	27.6849	17	17										1	0	0	2	0	0
O14949	O14949	Cytochrome b-c1 complex subunit 8	UQCRQ	0.160989	1.26923					24.2689	22.3092	21.436	26.3856	22.4636	22.9726										2	1	1	3	1	1
Q93008;O00507	Q93008;O00507	Probable ubiquitin carboxyl-terminal hydrolase FAF-X	USP9X					0.184014	5.78882							18	18	18	18	18	18	26.3759	26.9905	18							0	0	1	0	0	0	4	5	1
P46939;Q5T097;H0Y337	P46939	Utrophin	UTRN	0.161326	-4.78094	0.60085	-2.21799	0.113155	5.125	23.9485	25.9557	24.004	17	25.5654	17	23.104	24.4925	18	18	18	22.9426	27.9143	26.5159	26.5413	2	5	4	1	1	0	1	2	1	0	0	1	9	4	6
Q15836;K7ENK9;K7EKX0;J3QRU4;F8WCA0;L7N2F9;P63027	Q15836;K7ENK9;K7EKX0;J3QRU4;F8WCA0;L7N2F9;P63027	Vesicle-associated membrane protein 3;Vesicle-associated membrane protein 2	VAMP3;VAMP2	0.42265	0.980545					23.4362	17	17	26.3778	17	17										1	0	0	2	0	0
B8ZZT4;Q9BV40	B8ZZT4;Q9BV40	Vesicle-associated membrane protein 8	VAMP8	0.42265	-0.4677					26.6628	17	17	25.2597	17	17										1	0	0	2	0	0
Q9P0L0;J3QKM9	Q9P0L0	Vesicle-associated membrane protein-associated protein A	VAPA	0.319484	-3.42304	0.42265	-1.72267	0.229391	2.6136	28.9549	23.0828	22.9753	30.7438	17	17	23.168	18	18	18	18	18	25.7155	18	23.2933	10	1	1	12	0	0	1	0	0	0	0	0	1	0	1
O95292;E5RK64	O95292;E5RK64	Vesicle-associated membrane protein-associated protein B/C	VAPB	0.42265	0.936822					24.5763	17	17	27.3868	17	17										2	0	0	1	0	0
Q99536	Q99536	Synaptic vesicle membrane protein VAT-1 homolog	VAT1			0.810168	-0.0991046	0.242009	0.341513							26.22	26.7615	26.7148	25.6311	27.3701	26.3978	26.7496	26.6881	27.2832							5	6	6	4	6	4	3	4	4
Q9HCJ6	Q9HCJ6	Synaptic vesicle membrane protein VAT-1 homolog-like	VAT1L			0.759026	-0.46108	0.472383	-2.48215							26.1074	25.3383	25.0513	23.3549	27.1342	24.6248	18	25.1958	25.8548							3	2	2	1	6	2	0	2	3
P18206	P18206	Vinculin	VCL	0.182978	4.94151	0.481556	-0.688031	0.0806765	-0.623468	22.4035	23.629	17	30.7889	23.7911	23.277	27.191	27.0116	27.596	25.6198	27.9256	26.189	26.8765	26.4213	26.6303	2	1	0	1	1	1	10	8	7	6	11	7	6	6	6
A0A7P0TAW3;P55072;A0A7P0T8Q5;A0A7I2V540;A0A7P0T8A3;C9JUP7;A0A7P0Z4C6;A0A7P0TAQ1;A0A7I2V5G8;A0A7I2V2Y2;A0A7P0TA22;A0A7P0TAY0;A0A7I2YQJ0	A0A7P0TAW3;P55072;A0A7P0T8Q5;A0A7I2V540;A0A7P0T8A3;C9JUP7;A0A7P0Z4C6;A0A7P0TAQ1	Transitional endoplasmic reticulum ATPase	VCP	0.181231	-5.41103	0.310947	-1.13798	0.321766	-0.333246	27.9278	27.7469	26.3668	25.6754	17	23.133	28.7017	28.2957	28.1154	26.0576	28.5797	27.0616	28.4984	27.4699	28.1448	10	8	6	3	1	1	14	11	11	6	14	7	12	7	9
P21796;C9JI87	P21796;C9JI87	Voltage-dependent anion-selective channel protein 1	VDAC1	0.42265	0.487312	0.841731	0.115042	0.732125	0.431687	30.1757	17	17	31.6376	17	17	25.5036	24.1454	26.8578	25.3436	25.2441	26.2643	25.9924	26.4495	25.36	13	0	0	13	0	0	2	1	3	2	2	1	4	3	2
A0A0A0MR02;P45880;Q5JSD2;Q5JSD1;A2A3S1	A0A0A0MR02;P45880;Q5JSD2;Q5JSD1	Voltage-dependent anion-selective channel protein 2	VDAC2	0.591712	-0.91091	0.203771	-3.74294	0.292422	0.501218	28.3965	26.3475	25.5751	30.3107	23.5385	23.7372	25.0109	25.7646	25.2443	23.3225	18	23.4685	25.5239	25.6469	26.3526	8	2	2	6	1	1	2	2	2	1	0	1	3	3	3
Q9Y277;E5RK27;E5RFP6;E5RJN6;E5RHZ6	Q9Y277;E5RK27;E5RFP6;E5RJN6;E5RHZ6	Voltage-dependent anion-selective channel protein 3	VDAC3	0.42265	0.713693					24.0282	17	17	26.1692	17	17										2	0	0	1	0	0
O75436	O75436	Vacuolar protein sorting-associated protein 26A	VPS26A			0.42265	2.01841	0.186699	3.82203							18	18	18	18	24.0552	18	18	23.2243	24.2418							0	0	0	0	2	0	0	1	1
Q96QK1	Q96QK1	Vacuolar protein sorting-associated protein 35	VPS35	0.42265	-2.13529	0.926481	0.0516987	0.0103271	1.46524	23.4059	17	17	17	17	17	25.6748	25.7977	26.5744	25.4631	26.8092	25.9298	27.4279	27.1927	27.8221	2	0	0	0	0	0	2	3	3	3	4	3	8	4	5
J3KMW2;G3V5I2;Q9UEU0	J3KMW2;G3V5I2;Q9UEU0	Vesicle transport through interaction with t-SNAREs homolog 1B	VTI1B	0.42265	0.25261					23.2938	17	17	24.0516	17	17										1	0	0	1	0	0
P23381	P23381	Tryptophan--tRNA ligase, cytoplasmic;T1-TrpRS;T2-TrpRS	WARS					0.183553	4.02514							18	18	18	18	18	18	23.971	18	24.1045							0	0	0	0	0	0	1	1	1
O75083	O75083	WD repeat-containing protein 1	WDR1	0.42265	-1.87994	0.529129	0.729425	0.164987	1.05335	22.6398	17	17	17	17	17	23.3028	23.0018	23.5509	22.1367	25.0055	24.9016	24.989	23.0889	24.9377	1	0	0	0	0	0	1	2	1	1	2	2	2	1	2
Q9BZH6	Q9BZH6	WD repeat-containing protein 11	WDR11					0.184575	4.90146	17	17	17	17	17	17	18	18	18	18	18	18	24.9751	18	25.7293	1	0	0	1	0	0	0	0	0	0	0	0	1	0	1
U3KQC1;K7EIR0;A0A0A0MQU0;Q9BV38;K7EML4	U3KQC1;K7EIR0;A0A0A0MQU0;Q9BV38;K7EML4	WD repeat-containing protein 18	WDR18	0.194279	-3.3913					17	22.9217	21.2522	17	17	17										0	1	1	0	0	0
P61964	P61964	WD repeat-containing protein 5	WDR5	0.42265	2.5916	0.954407	0.0145925	0.144982	0.542494	17	17	17	24.7748	17	17	24.9899	25.7538	24.9969	25.2408	25.3164	25.2272	25.0699	26.5717	25.7265	0	0	0	1	0	0	2	2	2	2	2	2	2	2	1
A0A5F9ZHW6;A0A5F9ZH43;A4UGR9	A0A5F9ZHW6;A0A5F9ZH43;A4UGR9	Xin actin-binding repeat-containing protein 2	XIRP2	0.42265	-3.36797					27.1039	17	17	17	17	17										1	0	0	0	0	0
Q5T750	Q5T750	Skin-specific protein 32	XP32	0.928317	0.120923	0.1453	-1.92489	0.260812	-1.77649	29.1318	29.6919	28.7496	27.2233	29.7514	30.9613	26.4516	27.3391	26.8888	25.8186	23.8746	25.2116	26.96	24.3014	24.0885	8	10	8	3	10	11	3	3	2	2	1	1	5	2	1
P13010	P13010	X-ray repair cross-complementing protein 5	XRCC5	0.42265	-0.74508	0.914932	-0.466181	0.245046	4.1658	26.5326	17	17	24.2974	17	17	18	24.5219	25.8689	23.1382	25.854	18	27.2651	25.7653	27.8577	5	0	0	3	0	0	0	2	3	1	2	0	8	6	10
Q9H0D6	Q9H0D6	5-3 exoribonuclease 2	XRN2	0.42265	-2.35548	0.399296	0.602966	0.0396296	1.55692	24.0664	17	17	17	17	17	24.3195	24.0948	23.7639	24.0807	24.4594	25.4469	25.4374	26.2734	25.1382	1	0	0	0	0	0	2	1	1	2	2	4	2	5	2
P67809;H0Y449;C9J5V9;P16989	P67809;H0Y449;C9J5V9	Nuclease-sensitive element-binding protein 1	YBX1	0.42265	3.70683	0.432567	-2.65965	0.549115	-1.26409	17	17	17	28.1205	17	17	23.1301	22.7472	23.6394	18	25.5377	18	23.0651	18	24.6593	0	0	0	4	0	0	1	1	1	0	2	0	1	0	2
P49750;F8VU51;H0YIQ2	P49750;F8VU51	YLP motif-containing protein 1	YLPM1	0.0230292	-6.00594	0.566065	-1.66255	0.221017	1.16451	24.6849	22.8496	21.4833	17	17	17	22.1707	24.1514	24.2476	24.414	18	23.168	24.3549	25.5395	24.1687	3	1	1	0	0	0	1	2	2	2	0	1	1	2	1
J3QR07;Q96MU7	J3QR07;Q96MU7	YTH domain-containing protein 1	YTHDC1	0.42265	-2.26142					17	23.7843	17	17	17	17										0	1	0	0	0	0
P31946;Q4VY20;A0A0J9YWZ2;Q4VY19;A0A0J9YWE8	P31946;Q4VY20;A0A0J9YWZ2;Q4VY19;A0A0J9YWE8	14-3-3 protein beta/alpha;14-3-3 protein beta/alpha, N-terminally processed	YWHAB	0.42265	3.32273	0.563649	-0.448053	0.610244	0.229366	17	17	17	26.9682	17	17	25.1107	24.9912	24.901	23.7234	25.7994	24.1359	25.625	24.462	25.6041	0	0	0	1	0	0	2	2	2	1	2	1	2	1	1
P62258;B4DJF2;I3L3T1;K7EM20;I3L0W5;K7EIT4	P62258;B4DJF2;I3L3T1	14-3-3 protein epsilon	YWHAE	0.42265	0.560312	0.883919	0.0941734	0.0524821	1.07462	26.4312	17	17	28.1122	17	17	26.4671	26.9846	27.2048	26.2837	28.1747	26.4806	27.9603	27.5934	28.3266	6	0	0	5	0	0	3	5	5	4	6	3	7	5	5
P63104;B0AZS6;E7EX29;B7Z2E6;H0YB80;E7ESK7;E5RGE1;E5RIR4;E9PD24;E7EVZ2;A2IDB2;P27348;Q04917	P63104;B0AZS6;E7EX29;B7Z2E6;H0YB80;E7ESK7	14-3-3 protein zeta/delta	YWHAZ	0.235458	3.13249	0.479126	-1.20973	0.248029	0.749709	26.5975	17	23.0344	28.2445	23.8429	23.942	25.228	25.8714	26.0801	24.4426	26.8496	22.258	26.6592	26.8276	25.9418	4	0	1	5	1	2	4	5	5	2	5	3	4	4	3.5
Q7Z2W4	Q7Z2W4	Zinc finger CCCH-type antiviral protein 1	ZC3HAV1			0.42265	-1.54735	0.137795	3.63343							18	22.642	18	18	18	18	23.0669	23.2578	23.2176							0	1	1	0	0	0	1	1	1
Q14202	Q14202	Zinc finger MYM-type protein 4	ZMYM4			0.76945	1.1391	0.144562	4.23481							18	23.6599	18	22.5078	18	22.5695	24.015	24.2691	24.0803							0	2	0	1	0	1	1	1	1
A0A087WYS3;H7C4X9;A0A087WVZ6;Q9ULU4	A0A087WYS3;H7C4X9;A0A087WVZ6;Q9ULU4	Protein kinase C-binding protein 1	ZMYND8			0.579825	0.415442	0.409151	0.833369	17	17	17	17	17	17	23.3257	24.9028	25.3034	24.9935	24.5154	25.2693	22.5502	26.5086	26.9732	0	0	0	0	0	0	1	4	5	2	1	2	2	4	6
J3QS27;J3KTL1;J3KRB6;J3KRW6;H0Y3M2;J3QRS9;X6R4W8;O43670	J3QS27;J3KTL1;J3KRB6;J3KRW6;H0Y3M2;J3QRS9;X6R4W8;O43670	BUB3-interacting and GLEBS motif-containing protein ZNF207	ZNF207	0.42265	2.6424					17	17	17	24.9272	17	17										0	0	0	1	0	0
Q5BKZ1	Q5BKZ1	DBIRD complex subunit ZNF326	ZNF326			0.459461	0.487117	0.547226	-0.347236							25.9368	26.7734	27.0534	27.1292	26.2085	27.8873	24.6312	26.793	27.2976							2	4	4	4	4	5	2	4	5
G3XAG1;Q96ME7	G3XAG1;Q96ME7	Zinc finger protein 512	ZNF512	0.42265	-2.49506					17	24.4852	17	17	17	17										0	2	0	0	0	0
Q92610	Q92610	Zinc finger protein 592	ZNF592			0.708138	-1.64305	0.478904	-1.63198							18	23.4997	23.4009	23.9715	18	18	18	24.0047	18							0	1	1	2	0	0	0	1	0
Q14966	Q14966	Zinc finger protein 638	ZNF638			0.959405	-0.215262	0.302416	2.1905							18	24.3257	25.3179	24.5957	18	24.4021	23.3279	25.4067	25.4806							0	2	3	3	0	3	2	3	3
Q8N1G0	Q8N1G0	Zinc finger protein 687	ZNF687			0.80301	0.267989	0.48445	0.60635							23.4916	25.3931	25.162	25.1915	23.8819	25.7773	24.3795	24.6487	26.8375							2	2	3	3	1	3	1	2	3
O95218	O95218	Zinc finger Ran-binding domain-containing protein 2	ZRANB2	0.207115	-3.8766					17	24.2445	21.3853	17	17	17										0	2	1	0	0	0
