# Supplementary material for: The LHX2-OTX2 transcriptional regulatory module controls retinal pigmented epithelium differentiation and underlies genetic risk for age-related macular degeneration
Source: PLoS Biol. 2023 Jan 17;21(1):e3001924. doi: 10.1371/journal.pbio.3001924 (PMC9844853; doi:10.1371/journal.pbio.3001924)
Supplement: S10 Table — The table includes 2 tabs: CRE_OTX2_Fig 4_S3: the Luciferase activity of the CRE_OTX2 following overexpression of either LHX2 or OTX2 or co-expression of both. TRPM1C-T_ Fig 6_S4: the Luciferase activity of the CRE_TRPM1-T or CRE_TRPM1-C following overexpression of LHX2. (XLSX) [file pbio.3001924.s015.xlsx]

## Sheet: CRE_OTX2_Fig4_S3
	PGL-Empty
	20.07.22	27.07.22 nitay	27.07.22 shai	09.08.22 nitay	09.08.22 shai	18_8_22_nitay	18_8_22_shai
LHX2_empty	2.91	3.03	3.45	1.04	0.88	1.51	1.15				reporter	TF over expression	Raw data	20.07.22			27.07.22 nitay			27.07.22 shai			09.08.22 nitay			09.08.22 shai			18_8_22_nitay			18_8_22_shai
OTX2_empty	2.61	1.82	3.24	0.82	0.67	1.14	0.97				PGL-Empty	LHX2	Luciferase	10794	11265	10457	9859	10410	11328	13843	12276	11879	1532	1869	1977	3188	3170	3164	430	579	521	1007	795	413
LHX2+OTX2_empty	4.81	3.95	5.74	1.34	1.15	2.27	0.95						Renilla	3681	3667	3852	3571	3274	3593	3582	3553	3907	1431	1841	1901	3607	3431	3799	281	403	336	763	725	400
												OTX2	Luciferase		10614	12042	4011	3300	4714	4969	4756	5111	2127	1993	2065	3171	3495	3121	1294	1034	1145	681	616	631
													Renilla		4046	4644	2390	2000	2220	1287	1647	1715	2362	2696	2499	5129	5051	4374	1004	914	1141	762	644	594
	PGL-CRE-OTX2											LHX2+OTX2	Luciferase	8838	9880	11099	5623	4885	5162	6656	5857	7536	2443	2808	1949	4114	3755	3800	1406	1957	1838	455	569	442
	20.07.22	27.07.22 nitay	27.07.22 shai	09.08.22 nitay	09.08.22 shai	18_8_22_nitay	18_8_22_shai		ttest _FigS3				Renilla	2190	2437	1752	1404	1288	1278	1276	1075	1151	1950	1892	1528	3323	3429	3431	858	620	906	407	668	497
LHX2	39.55	46.7	61.06	14.91	10.41	14.34	10.31		0.0122354		PGL-CRE-OTX2	LHX2	Luciferase	170584	190562	160773	128930	122376	118564	162702	153728	147775	21936	24169	23028	33948	37221	38160		6749	4958	6366	7018	4666
OTX2	36.65	33.32	70.75	8.52	7.8	9.95	10.63		0.031374				Renilla	3272	7599	3879	2609	2639	2676	2531	2500	2574	1747	1612	1341	3651	3437	3436		466	349	456	747	615
LHX2+OTX2	116.46	94.52	115.08	28.21	16.98	29.8	28.39		0.0116052			OTX2	Luciferase	211592	197933	203029	125325		117513	129466	214261	168979	20308	20585	20117	40588	36843	33173	8162	6425	6967	7783	7078	3146
													Renilla	5524	5508	5685	3429		3904	1909	2873	2419	2420	2558	2208	5092	4590	4482	704	665	812	655	522	481
												LHX2+OTX2	Luciferase	445992	495353	476036	154143	169093	132146	232417	229551	293182	47115	56092	50464	90648	78891	73634	18582	22453	22470	16877	18608	24843
													Renilla	3718	4045	4450	1519	1959	1380	2137	1988	2423	1794	1918	1733	5848	4536	4083	506	801	912	580	652	902
	ratio_PGL-CRE-OTX2 to PGL-empty
	20.07.22	27.07.22 nit	27.07.22 sha	09.08.22 nit	09.08.22 sha	18_8_22_nitay	18_8_22_shai					Normelized to Renilla
LHX2	13.5911	15.4125	17.6986	14.3365	11.8282	9.49669	8.97183				reporter	TF over expression		20.07.22			27.07.22 nitay			27.07.22 shai			09.08.22 nitay			09.08.22 shai			18_8_22_nitay			18_8_22_shai
OTX2	14.0421	18.3077	21.8364	10.3902	11.5624	8.72807	10.948				PGL-Empty	LHX2		2.93236	3.07199	2.71469	2.76085	3.1796	3.1528	3.8646	3.45511	3.04044	1.07058	1.01521	1.03998	0.883837	0.923929	0.832851	1.53025	1.43672	1.5506	1.31979	1.09655	1.0325
LHX2+OTX2	24.2121	23.9291	20.0488	21.0522	14.8016	13.1278	29.793
												OTX2			2.62333	2.59302	1.67824	1.65	2.12342	3.86092	2.88767	2.98017	0.900508	0.739243	0.826331	0.618249	0.691942	0.713535	1.28884	1.13129	1.00351	0.893701	0.956522	1.06229
												LHX2+OTX2		4.03562	4.05416	6.33505	4.00499	3.7927	4.03912	5.2163	5.44837	6.54735	1.25282	1.48414	1.27552	1.23804	1.09507	1.10755	1.63869	3.15645	2.0287	1.11794	0.851796	0.889336
											PGL-hOTX2	LHX2		52.1345	25.0772	41.447	49.4174	46.3721	44.3064	64.2837	61.4912	57.4106	12.5564	14.9932	17.1723	9.29827	10.8295	11.1059		14.4828	14.2063	13.9605	9.39491	7.58699
												OTX2		38.3041	35.9355	35.7131	36.5486		30.1007	67.8188	74.5774	69.8549	8.39174	8.0473	9.11096	7.97093	8.0268	7.40138	11.5938	9.66165	8.58005	11.8824	13.5594	6.54054
												LHX2+OTX2		119.955	122.461	106.974	101.477	86.316	95.758	108.759	115.468	121	26.2625	29.245	29.1194	15.5007	17.3922	18.0343	36.7233	28.0312	24.6382	29.0983	28.5399	27.5421
	One Way Anova corrected by Tukey_Fig. 4D
	Number of families	1
	Number of comparisons per family	3
	Alpha	0.05
	Tukey's multiple comparisons test	Mean Diff.	95.00% CI of diff.	Below threshold?	Summary	Adjusted P Value
	LHX2 vs. OTX2	-0.6399	-3.744 to 2.464	No	ns	0.8084	A-B
	LHX2 vs. LHX2+OTX2	-7.947	-15.42 to -0.4698	Yes	*	0.0395	A-C
	OTX2 vs. LHX2+OTX2	-7.307	-14.99 to 0.3728	No	ns	0.0601	B-C
	Test details	Mean 1	Mean 2	Mean Diff.	SE of diff.	n1	n2	q	DF
	LHX2 vs. OTX2	13.05	13.69	-0.6399	1.012	7	7	0.8946	6
	LHX2 vs. LHX2+OTX2	13.05	20.99	-7.947	2.437	7	7	4.612	6
	OTX2 vs. LHX2+OTX2	13.69	20.99	-7.307	2.503	7	7	4.129	6

## Sheet: TRPM1C-T_ Fig 6_S4
reporter	TF over expression	Raw data	20.07.22			27.07.22 nitay			27.07.22 shai			13.07.22			09.08.22 nitay			09.08.22 shai
PGL-Empty	LHX2	Luciferase	10794	11265	10457	9859	10410	11328	13843	12276	11879	13327	13159	13135	1532	1869	1977	3188	3170	3164
		Renilla	3681	3667	3852	3571	3274	3593	3582	3553	3907	5365	5172	5313	1431	1841	1901	3607	3431	3799
PGL-TRPM-T	LHX2	Luciferase	20957	23774	25319	11165	15958	11613	20575	24861	18950	12519	12861	15879	2505	2895	2820	6083	5280	6235
		Renilla	2987	3125	4108	2590	3066	2205	3536	3337	3369	2577	2698	2710	1906	1829	1709	4009	3571	4135
PGL-TRPM-C	LHX2	Luciferase	27755	25538	31099	14756	13808	17987	24176	23868	18096	21408	19398	19207	3247	3693	3471	6328	6482	7380
		Renilla	3586	3355	2642	2750	2619	3606	2489	2756	1748	4114	3324	3638	1829	2038	1498	3458	3797	3478
		Normalized to Renilla
		Empty	2.93236	3.07199	2.71469	2.76085	3.1796	3.1528	3.8646	3.45511	3.04044	2.48406	2.54428	2.47224	1.07058	1.01521	1.03998	0.883837	0.923929	0.832851
		TRPM-T	7.01607	7.60768	6.16334	4.31081	5.20483	5.26667	5.81872	7.4501	5.62481	4.85797	4.76686	5.85941	1.31427	1.58283	1.65009	1.51734	1.47858	1.50786
		TRPM-C	7.73982	7.61192	11.771	5.36582	5.27224	4.98808	9.71314	8.66038	10.3524	5.20369	5.83574	5.27955	1.77529	1.81207	2.31709	1.82996	1.70714	2.12191
		Means over technical repeats
		Empty	2.90635			3.03108			3.45338			2.50019			1.04192			0.880206
		TRPM-T	6.92903			4.92743			6.29788			5.16142			1.51573			1.50126
		TRPM-C	9.04092			5.20871			9.57531			5.43966			1.96815			1.88634
		Normalized to empty
		TRPM-T	2.3841			1.62564			1.82368			2.06441			1.45474			1.70558
		TRPM-C	3.11075			1.71843			2.77273			2.1757			1.88896			2.14306
		T-test (paired) - Fig6G
			TRPM-T	2.384	1.626	1.824	2.064	1.455	1.706
			TRPM-C	3.111	1.718	2.773	2.176	1.889	2.143
			C vs T	0.0103692
		T-test (paired) - FigS4
			Empty	2.906	3.031	3.453	2.5	1.042	0.88
			TRPM-T	6.929	4.927	6.298	5.161	1.516	1.501
			TRPM-C	9.041	5.209	9.575	5.44	1.968	1.886
			T vs Empty	0.00685634
			C vs Empty	0.0105484
			T vs C	0.0402439
			overall p-value of this consistent trend is 0.256=0.00024; binomial test
